# Supplementary material for: Pathogenic missense protein variants affect different functional pathways and proteomic features than healthy population variants
Source: PLoS Biol. 2021 Apr 28;19(4):e3001207. doi: 10.1371/journal.pbio.3001207 (PMC8110273; doi:10.1371/journal.pbio.3001207)
Supplement: S1 Data — (ZIP) [file pbio.3001207.s023.zip]

Archive with 8 entries (8 files):
- ubiq_data_summary.csv
- __MACOSX/._ubiq_data_summary.csv
- regions_data_summary.csv
- __MACOSX/._regions_data_summary.csv
- phos_data_summary.csv
- __MACOSX/._phos_data_summary.csv
- disorder_data_summary.csv
- __MACOSX/._disorder_data_summary.csv
