# Supplementary material for: Pathogenic missense protein variants affect different functional pathways and proteomic features than healthy population variants
Source: PLoS Biol. 2021 Apr 28;19(4):e3001207. doi: 10.1371/journal.pbio.3001207 (PMC8110273; doi:10.1371/journal.pbio.3001207)
Supplement: S1 Data — (ZIP) [file pbio.3001207.s023.zip › ubiq_data_summary.csv]

dataset	region	number_proteins	mean_length_region	total_length_region	mean_length_protein	total_length_protein	total_snv	region_snv	density
gnomad_common	ubiq	2187	37.6474622770919	82335	451.28715134888	986965	5742	440	0.918558352046017
gnomad_rare	ubiq	4363	36.1457712583085	157704	359.647490258996	1569142	594618	52250	0.874314701444814
cosmic	ubiq	4437	36.071444669822	160049	360.08677034032	1597705	290585	25778	0.885563394735751
clinvar	ubiq	833	44.3529411764706	36946	489.654261704682	407882	7522	607	0.890886701666378
