# Supplementary material for: Pathogenic missense protein variants affect different functional pathways and proteomic features than healthy population variants
Source: PLoS Biol. 2021 Apr 28;19(4):e3001207. doi: 10.1371/journal.pbio.3001207 (PMC8110273; doi:10.1371/journal.pbio.3001207)
Supplement: S1 Data — (ZIP) [file pbio.3001207.s023.zip › regions_data_summary.csv]

dataset	region	number_proteins	mean_length_region	total_length_region	mean_length_protein	total_length_protein	total_snv	region_snv	density
gnomad_common	surf	5570	271.722082585278	1513492	381.485457809695	2124874	15333	12151	1.11259713684969
gnomad_common	interact	1683	30.7831253713607	51808	408.185383244207	686976	4360	403	1.22564104017091
gnomad_common	core	5499	101.816148390616	559887	384.389343517003	2113757	15194	2789	0.692996541633946
gnomad_rare	surf	10546	215.970415323345	2277624	303.584297363929	3201600	1299900	966409	1.04504757756476
gnomad_rare	interact	3528	30.5875850340136	107913	323.325396825397	1140692	429003	38108	0.938967275993157
gnomad_rare	core	10237	79.9778255348247	818733	310.470352642376	3178285	1289275	296291	0.892120339614422
cosmic	surf	10717	216.502939255389	2320262	304.363068022768	3261859	665339	491179	1.03782700207682
cosmic	interact	3561	30.6304408873912	109075	325.646447627071	1159627	245021	22205	0.963475257996451
cosmic	core	10433	80.0632608070545	835300	310.453369117224	3238960	661286	152356	0.893374057405806
clinvar	surf	1703	301.803875513799	513972	430.470933646506	733092	14503	8558	0.841653735147697
clinvar	interact	677	35.3456425406204	23929	424.828655834564	287609	5838	768	1.58115720637582
clinvar	core	1661	117.849488260084	195748	437.252859723058	726277	14205	5194	1.35664327006448
