# Supplementary material for: Pathogenic missense protein variants affect different functional pathways and proteomic features than healthy population variants
Source: PLoS Biol. 2021 Apr 28;19(4):e3001207. doi: 10.1371/journal.pbio.3001207 (PMC8110273; doi:10.1371/journal.pbio.3001207)
Supplement: S1 Data — (ZIP) [file pbio.3001207.s023.zip › phos_data_summary.csv]

dataset	region	number_proteins	mean_length_region	total_length_region	mean_length_protein	total_length_protein	total_snv	region_snv	density
gnomad_common	phos	4701	53.4779834077856	251400	430.80004254414	2025191	13514	1661	0.990116808356554
gnomad_rare	phos	8502	47.9571865443425	407732	352.327334744766	2995487	1209092	158192	0.961208960779887
cosmic	phos	8641	47.8846198356672	413771	352.906260849439	3049463	621999	82364	0.975912909188916
clinvar	phos	1560	66.3512820512821	103508	470.355769230769	733755	14683	2362	1.14036072388946
