# Supplementary material for: Pathogenic missense protein variants affect different functional pathways and proteomic features than healthy population variants
Source: PLoS Biol. 2021 Apr 28;19(4):e3001207. doi: 10.1371/journal.pbio.3001207 (PMC8110273; doi:10.1371/journal.pbio.3001207)
Supplement: S1 Data — (ZIP) [file pbio.3001207.s023.zip › disorder_data_summary.csv]

dataset	region	number_proteins	mean_length_region	total_length_region	mean_length_protein	total_length_protein	total_snv	region_snv	density
gnomad_common	intra_ord	10777	274.539667811079	2958714	483.417463115895	5209790	38765	20650	0.937988467446791
gnomad_common	intra_dis	6089	62.373460338315	379792	614.378551486287	3740951	25765	2984	1.14078782956001
gnomad_common	inter_dis	11020	190.053266787659	2094387	488.181034482759	5379755	40356	17352	1.10445236623704
gnomad_rare	intra_ord	15212	248.633184328162	3782208	423.915592952932	6448604	2706166	1575286	0.99248803417759
gnomad_rare	intra_dis	7965	56.0419334588826	446374	554.873195229127	4419565	1829616	197482	1.06868128182249
gnomad_rare	inter_dis	15685	157.828562320689	2475541	422.637998087345	6629077	2784506	1045997	1.00592411815815
cosmic	intra_ord	15622	248.262770451927	3878361	423.607156574062	6617591	1243848	755683	1.03663061611627
cosmic	intra_dis	8184	56.0568181818182	458769	553.59371945259	4530611	882840	96914	1.08409471659912
cosmic	inter_dis	16023	158.618673157336	2541547	424.291705673095	6798426	1279303	439437	0.918826330434043
clinvar	intra_ord	2250	353.756888888889	795953	576.860888888889	1297937	16872	14620	1.41301572457931
clinvar	intra_dis	1340	76.2119402985075	102124	742.930597014925	995527	11164	1211	1.05742492115268
clinvar	inter_dis	2233	192.746529332736	430403	590.307657859382	1318157	16708	1128	0.206764741858974
