# Supplementary material for: Pathogenic missense protein variants affect different functional pathways and proteomic features than healthy population variants
Source: PLoS Biol. 2021 Apr 28;19(4):e3001207. doi: 10.1371/journal.pbio.3001207 (PMC8110273; doi:10.1371/journal.pbio.3001207)
Supplement: S2 Data — GSEA of structural/disorder regions VES. (Data underlying Figs 2, 3 and 6E–6G and Fig B–E in S3 Text and S1–S4, S10 and S15 Figs). (XLSX) [file pbio.3001207.s024.xlsx]

## Sheet: README
Variant density, enrichment and Gene set associations
Content
1	Fig 2, S3 Fig	Density of clinvar/common/rare/cancer driver/non-cancer driver variants in protein regions defined by structures and disorder.
2	Fig 6E-G, S15 Fig	Density of gnomAD rare variants defined using different MAF cutoffs, in protein regions defined by structures and disorder.
3	Fig B-C in S3 Text	Gene Set Enrichment Analysis (GSEA) of Variant Enrichment defined in protein and protein regions.
4	S1 Fig	Whole-protein VES and adjusted p-values.
5	S2 Fig	Surface VES and variant density.
6	S10 Fig	Correlation between protein core density metric (mean residue contacts) and Variant Enrichment Score for protein cores.
7	Fig 3A-B, Fig E in S3 Text, S4 Fig	Whole-domain and domain region VES and adjusted p-values.
8	Fig 3C	Number of drugs targeting each Pfam domain-type.
9	Fig D in S3 Text	Enrichment of CATH architecture in Pfam domain-types according to missense variant enrichment.

## Sheet: Fig2_S3_variant_density_data
density	low_95%CI	high_95%CI	variant_type	region	qvalue
-0.0777982	-0.0997104	-0.057358	common	intra-ord	0
-0.00944726	-0.015998	-0.00297677	rare	intra-ord	0
0.0273373	0.0114087	0.0414001	non-cancer driver	intra-ord	0
0.236037	0.173407	0.301712	cancer driver	intra-ord	0
0.363842	0.323825	0.402699	clinvar	intra-ord	0
0.0406375	-0.0173614	0.101904	common	intra-dis	0.1544
0.0509141	0.0330532	0.0684108	rare	intra-dis	0
0.127718	0.0650338	0.202749	non-cancer driver	intra-dis	0
-0.0535276	-0.155769	0.042178	cancer driver	intra-dis	0.008
-0.0737493	-0.410945	0.220733	clinvar	intra-dis	0
0.0936881	0.0691788	0.118736	common	inter-dis	0
0.0049354	-0.0049679	0.0146005	rare	inter-dis	0
-0.0706275	-0.0958003	-0.0416868	non-cancer driver	inter-dis	0
-0.260195	-0.351204	-0.181224	cancer driver	inter-dis	0
-1.58328	-1.72637	-1.44277	clinvar	inter-dis	0
0.106192	0.0958923	0.115997	common	surf	0
0.0441978	0.0422597	0.0460948	rare	surf	0
0.0421368	0.0384641	0.0459321	non-cancer driver	surf	0
-0.00896368	-0.044655	0.0190509	cancer driver	surf	0.0036
-0.172799	-0.202667	-0.144995	clinvar	surf	0
0.0745924	-0.107663	0.251456	common	interact	0.434
-0.139402	-0.162051	-0.116713	rare	interact	0
-0.0571948	-0.091654	-0.0235226	non-cancer driver	interact	0
0.164005	0.000141762	0.31365	cancer driver	interact	0
0.483447	0.291042	0.66401	clinvar	interact	0
-0.371096	-0.40624	-0.336308	common	core	0
-0.114917	-0.120678	-0.109168	rare	core	0
-0.118528	-0.129375	-0.107686	non-cancer driver	core	0
-0.010239	-0.0764858	0.0675686	cancer driver	core	0.9446
0.29318	0.244634	0.340005	clinvar	core	0
-0.00993235	-0.0580029	0.0371861	common	phos	0.8778
-0.0395635	-0.0494902	-0.0295712	rare	phos	0.116
-0.0481049	-0.0677967	-0.0274351	non-cancer driver	phos	0
0.0408213	-0.0972024	0.204356	cancer driver	phos	0.478333
0.131345	0.000583967	0.25678	clinvar	phos	0.8778
-0.0849498	-0.184749	0.00465402	common	ubiq	0.048
-0.134315	-0.152036	-0.117197	rare	ubiq	0
-0.135911	-0.1621	-0.109798	non-cancer driver	ubiq	0
-0.0541947	-0.301281	0.185303	cancer driver	ubiq	0
-0.115538	-0.342061	0.0837703	clinvar	ubiq	0.004

## Sheet: Fig6_S15_variant_density
density	low_95%CI	high_95%CI	MAF_cutoff	region
-0.00944726	-0.0158351	-0.00294041	<0.01	intra_ord
-0.00690908	-0.0134323	-0.000456193	<0.001	intra_ord
0.00344957	-0.00297232	0.00970949	<0.0001	intra_ord
0.0484586	0.0407729	0.0562642	<0.00001	intra_ord
0.0509141	0.0329999	0.0689289	<0.01	intra_dis
0.049493	0.0319286	0.0668812	<0.001	intra_dis
0.0418589	0.0241998	0.059102	<0.0001	intra_dis
0.0132206	-0.0109685	0.0365652	<0.00001	intra_dis
0.0049354	-0.00495292	0.0143867	<0.01	inter_dis
0.00136738	-0.00874426	0.0108602	<0.001	inter_dis
-0.0130798	-0.0231647	-0.00327608	<0.0001	inter_dis
-0.0814706	-0.0954407	-0.0677964	<0.00001	inter_dis
0.0441978	0.0422494	0.0461303	<0.01	surf
0.0427325	0.0408179	0.0446451	<0.001	surf
0.036933	0.0349915	0.0389063	<0.0001	surf
0.0228136	0.020155	0.0254209	<0.00001	surf
-0.139402	-0.162096	-0.115976	<0.01	interact
-0.133947	-0.15667	-0.111283	<0.001	interact
-0.11886	-0.141081	-0.0962931	<0.0001	interact
-0.0765674	-0.103664	-0.0497196	<0.00001	interact
-0.114917	-0.120674	-0.109334	<0.01	core
-0.110855	-0.1167	-0.105314	<0.001	core
-0.0941673	-0.0998688	-0.0885707	<0.0001	core
-0.0559473	-0.0635927	-0.0483095	<0.00001	core
-0.0395635	-0.0493655	-0.0297219	<0.01	phos
-0.0380981	-0.0479323	-0.0280949	<0.001	phos
-0.0319306	-0.0417804	-0.022207	<0.0001	phos
-0.0319306	-0.0417537	-0.0218334	<0.00001	phos
-0.134315	-0.151517	-0.11746	<0.01	ubiq
-0.131122	-0.148603	-0.113932	<0.001	ubiq
-0.115031	-0.131954	-0.0977825	<0.0001	ubiq
-0.115031	-0.131821	-0.0980243	<0.00001	ubiq

## Sheet: S3Text_FigBC_GSEA
pathway	NES	cluster	qval	variant_type	region
ABC_TRANSPORTERS	-1.53114	Nucleotide Processing	0.0422954	clinvar	protein
ACUTE_MYELOID_LEUKEMIA	1.80892	Proliferative	0.0043305	clinvar	protein
ADHERENS_JUNCTION	1.39635	Proliferative	0.0584907	clinvar	protein
ADIPOCYTOKINE_SIGNALING_PATHWAY	1.40193	Proliferative	0.0602189	clinvar	protein
ALANINE_ASPARTATE_AND_GLUTAMATE_METABOLISM	1.94769	Nucleotide Processing	0.00314555	clinvar	protein
ALDOSTERONE_REGULATED_SODIUM_REABSORPTION	2.11418	Proliferative	0.00164583	clinvar	protein
ALLOGRAFT_REJECTION	1.99089	Response	0.00349702	clinvar	protein
ALZHEIMERS_DISEASE	2.77476	Nucleotide Processing	0.00107273	clinvar	protein
AMINOACYL_TRNA_BIOSYNTHESIS	2.30779	Nucleotide Processing	0.00107273	clinvar	protein
AMINO_SUGAR_AND_NUCLEOTIDE_SUGAR_METABOLISM	2.0246	Nucleotide Processing	0.00268056	clinvar	protein
AMYOTROPHIC_LATERAL_SCLEROSIS_ALS	1.21052	Proliferative	0.198842	clinvar	protein
ANTIGEN_PROCESSING_AND_PRESENTATION	0.760873	Response	0.903937	clinvar	protein
APOPTOSIS	1.54648	Nucleotide Processing	0.0173342	clinvar	protein
ARACHIDONIC_ACID_METABOLISM	0.978896	Response	0.52093	clinvar	protein
ARGININE_AND_PROLINE_METABOLISM	2.31335	Nucleotide Processing	0.00107273	clinvar	protein
ARRHYTHMOGENIC_RIGHT_VENTRICULAR_CARDIOMYOPATHY_ARVC	1.89339	Proliferative	0.00164583	clinvar	protein
AUTOIMMUNE_THYROID_DISEASE	2.43019	Response	0.00107273	clinvar	protein
AXON_GUIDANCE	-1.94139	Proliferative	0.00159445	clinvar	protein
BASAL_CELL_CARCINOMA	1.37519	Response	0.0780502	clinvar	protein
BASAL_TRANSCRIPTION_FACTORS	-0.522842	Nucleotide Processing	0.994842	clinvar	protein
BASE_EXCISION_REPAIR	-0.924625	Response	0.59842	clinvar	protein
B_CELL_RECEPTOR_SIGNALING_PATHWAY	0.991407	Proliferative	0.50655	clinvar	protein
BLADDER_CANCER	1.99459	Proliferative	0.00214505	clinvar	protein
BUTANOATE_METABOLISM	2.05071	Nucleotide Processing	0.00214505	clinvar	protein
CALCIUM_SIGNALING_PATHWAY	-1.0958	Proliferative	0.280084	clinvar	protein
CARDIAC_MUSCLE_CONTRACTION	2.68862	Proliferative	0.00107273	clinvar	protein
CELL_ADHESION_MOLECULES_CAMS	-1.42194	Response	0.0354942	clinvar	protein
CELL_CYCLE	1.3777	Nucleotide Processing	0.0443067	clinvar	protein
CHEMOKINE_SIGNALING_PATHWAY	2.09587	Proliferative	0.00107273	clinvar	protein
CHRONIC_MYELOID_LEUKEMIA	2.24675	Proliferative	0.00107273	clinvar	protein
COLORECTAL_CANCER	2.33375	Proliferative	0.00107273	clinvar	protein
COMPLEMENT_AND_COAGULATION_CASCADES	2.46385	Response	0.00107273	clinvar	protein
CYSTEINE_AND_METHIONINE_METABOLISM	2.04268	Nucleotide Processing	0.00268056	clinvar	protein
CYTOKINE_CYTOKINE_RECEPTOR_INTERACTION	2.61154	Response	0.00107273	clinvar	protein
CYTOSOLIC_DNA_SENSING_PATHWAY	1.81013	Response	0.00385566	clinvar	protein
DILATED_CARDIOMYOPATHY	2.2752	Proliferative	0.00107273	clinvar	protein
DNA_REPLICATION	-1.04751	Nucleotide Processing	0.421632	clinvar	protein
DRUG_METABOLISM_CYTOCHROME_P450	1.00258	Response	0.486319	clinvar	protein
DRUG_METABOLISM_OTHER_ENZYMES	1.89655	Response	0.00349702	clinvar	protein
ECM_RECEPTOR_INTERACTION	1.48088	Response	0.0316431	clinvar	protein
ENDOCYTOSIS	-1.34723	Nucleotide Processing	0.0449183	clinvar	protein
ENDOMETRIAL_CANCER	1.79463	Proliferative	0.00685031	clinvar	protein
EPITHELIAL_CELL_SIGNALING_IN_HELICOBACTER_PYLORI_INFECTION	1.36979	Proliferative	0.073311	clinvar	protein
ERBB_SIGNALING_PATHWAY	1.15897	Proliferative	0.219848	clinvar	protein
ETHER_LIPID_METABOLISM	1.25683	Response	0.187084	clinvar	protein
FATTY_ACID_METABOLISM	2.13397	Response	0.00164583	clinvar	protein
FC_EPSILON_RI_SIGNALING_PATHWAY	1.51236	Proliferative	0.027074	clinvar	protein
FC_GAMMA_R_MEDIATED_PHAGOCYTOSIS	1.18872	Proliferative	0.188323	clinvar	protein
FOCAL_ADHESION	1.521	Proliferative	0.00579581	clinvar	protein
FRUCTOSE_AND_MANNOSE_METABOLISM	1.66352	Nucleotide Processing	0.0195579	clinvar	protein
GAP_JUNCTION	1.72183	Proliferative	0.00349702	clinvar	protein
GLIOMA	1.78286	Proliferative	0.00349702	clinvar	protein
GLUTATHIONE_METABOLISM	1.58853	Nucleotide Processing	0.0216611	clinvar	protein
GLYCEROLIPID_METABOLISM	0.946576	Nucleotide Processing	0.571609	clinvar	protein
GLYCEROPHOSPHOLIPID_METABOLISM	0.993682	Nucleotide Processing	0.499832	clinvar	protein
GLYCINE_SERINE_AND_THREONINE_METABOLISM	2.24568	Nucleotide Processing	0.00164583	clinvar	protein
GLYCOLYSIS_GLUCONEOGENESIS	2.43614	Response	0.00107273	clinvar	protein
GNRH_SIGNALING_PATHWAY	1.53084	Proliferative	0.0185976	clinvar	protein
GRAFT_VERSUS_HOST_DISEASE	1.59765	Response	0.0298029	clinvar	protein
HEDGEHOG_SIGNALING_PATHWAY	1.62365	Proliferative	0.0154877	clinvar	protein
HEMATOPOIETIC_CELL_LINEAGE	1.43327	Response	0.0421682	clinvar	protein
HISTIDINE_METABOLISM	1.61426	Response	0.0259077	clinvar	protein
HOMOLOGOUS_RECOMBINATION	1.46716	Response	0.0645463	clinvar	protein
HUNTINGTONS_DISEASE	2.51439	Nucleotide Processing	0.00107273	clinvar	protein
HYPERTROPHIC_CARDIOMYOPATHY_HCM	2.31785	Proliferative	0.00107273	clinvar	protein
INOSITOL_PHOSPHATE_METABOLISM	-1.6719	Nucleotide Processing	0.012081	clinvar	protein
INSULIN_SIGNALING_PATHWAY	1.63031	Proliferative	0.00349702	clinvar	protein
INTESTINAL_IMMUNE_NETWORK_FOR_IGA_PRODUCTION	1.62977	Response	0.0224289	clinvar	protein
JAK_STAT_SIGNALING_PATHWAY	1.8566	Response	0.00107273	clinvar	protein
LEISHMANIA_INFECTION	1.65376	Proliferative	0.012081	clinvar	protein
LEUKOCYTE_TRANSENDOTHELIAL_MIGRATION	1.32871	Proliferative	0.0615885	clinvar	protein
LONG_TERM_DEPRESSION	1.56049	Proliferative	0.0196281	clinvar	protein
LONG_TERM_POTENTIATION	1.4353	Proliferative	0.0443067	clinvar	protein
LYSINE_DEGRADATION	-1.1798	Nucleotide Processing	0.239255	clinvar	protein
LYSOSOME	2.76031	Response	0.00107273	clinvar	protein
MAPK_SIGNALING_PATHWAY	1.58303	Proliferative	0.00167817	clinvar	protein
MELANOGENESIS	1.85055	Proliferative	0.00164583	clinvar	protein
MELANOMA	2.61455	Proliferative	0.00107273	clinvar	protein
METABOLISM_OF_XENOBIOTICS_BY_CYTOCHROME_P450	1.26092	Response	0.151272	clinvar	protein
MTOR_SIGNALING_PATHWAY	1.13436	Proliferative	0.278309	clinvar	protein
NATURAL_KILLER_CELL_MEDIATED_CYTOTOXICITY	1.45559	Response	0.0257577	clinvar	protein
NEUROACTIVE_LIGAND_RECEPTOR_INTERACTION	1.68683	Response	0.00107273	clinvar	protein
NEUROTROPHIN_SIGNALING_PATHWAY	1.3879	Proliferative	0.0389129	clinvar	protein
N_GLYCAN_BIOSYNTHESIS	1.86566	Nucleotide Processing	0.00385566	clinvar	protein
NOD_LIKE_RECEPTOR_SIGNALING_PATHWAY	1.36617	Proliferative	0.0749567	clinvar	protein
NON_SMALL_CELL_LUNG_CANCER	1.8005	Proliferative	0.00597816	clinvar	protein
NOTCH_SIGNALING_PATHWAY	0.97337	Nucleotide Processing	0.533157	clinvar	protein
NUCLEOTIDE_EXCISION_REPAIR	1.27112	Nucleotide Processing	0.153935	clinvar	protein
OLFACTORY_TRANSDUCTION	1.60249	Response	0.00167817	clinvar	protein
OOCYTE_MEIOSIS	0.905159	Nucleotide Processing	0.696196	clinvar	protein
OXIDATIVE_PHOSPHORYLATION	3.23878	Response	0.00107273	clinvar	protein
P53_SIGNALING_PATHWAY	1.41996	Nucleotide Processing	0.0535499	clinvar	protein
PANCREATIC_CANCER	2.18495	Proliferative	0.00107273	clinvar	protein
PARKINSONS_DISEASE	3.2114	Response	0.00107273	clinvar	protein
PATHOGENIC_ESCHERICHIA_COLI_INFECTION	1.65272	Nucleotide Processing	0.0108135	clinvar	protein
PATHWAYS_IN_CANCER	2.24381	Proliferative	0.00107273	clinvar	protein
PEROXISOME	2.20877	Response	0.00107273	clinvar	protein
PHOSPHATIDYLINOSITOL_SIGNALING_SYSTEM	-1.78898	Proliferative	0.00274574	clinvar	protein
PORPHYRIN_AND_CHLOROPHYLL_METABOLISM	2.55348	Response	0.00107273	clinvar	protein
PPAR_SIGNALING_PATHWAY	1.62316	Response	0.0120018	clinvar	protein
PRIMARY_IMMUNODEFICIENCY	2.34118	Response	0.00164583	clinvar	protein
PRION_DISEASES	0.966641	Response	0.533774	clinvar	protein
PROGESTERONE_MEDIATED_OOCYTE_MATURATION	1.23835	Proliferative	0.151272	clinvar	protein
PROPANOATE_METABOLISM	2.50369	Response	0.00107273	clinvar	protein
PROSTATE_CANCER	1.69619	Proliferative	0.00466373	clinvar	protein
PROTEASOME	0.775317	Nucleotide Processing	0.848706	clinvar	protein
PURINE_METABOLISM	1.4491	Nucleotide Processing	0.0173342	clinvar	protein
PYRIMIDINE_METABOLISM	1.38094	Nucleotide Processing	0.0542573	clinvar	protein
PYRUVATE_METABOLISM	1.95613	Response	0.00268056	clinvar	protein
REGULATION_OF_ACTIN_CYTOSKELETON	1.32044	Proliferative	0.0380461	clinvar	protein
REGULATION_OF_AUTOPHAGY	0.815052	Response	0.773357	clinvar	protein
RENAL_CELL_CARCINOMA	2.09112	Proliferative	0.00107273	clinvar	protein
RETINOL_METABOLISM	1.45975	Response	0.0457839	clinvar	protein
RIBOSOME	3.01613	Nucleotide Processing	0.00107273	clinvar	protein
RIG_I_LIKE_RECEPTOR_SIGNALING_PATHWAY	1.58617	Response	0.0173628	clinvar	protein
RNA_DEGRADATION	1.21923	Nucleotide Processing	0.192637	clinvar	protein
RNA_POLYMERASE	1.37783	Nucleotide Processing	0.10535	clinvar	protein
SMALL_CELL_LUNG_CANCER	1.21963	Proliferative	0.173957	clinvar	protein
SNARE_INTERACTIONS_IN_VESICULAR_TRANSPORT	2.28854	Response	0.00107273	clinvar	protein
SPHINGOLIPID_METABOLISM	1.9652	Response	0.00314555	clinvar	protein
SPLICEOSOME	0.814676	Nucleotide Processing	0.886048	clinvar	protein
STARCH_AND_SUCROSE_METABOLISM	1.94261	Response	0.00214505	clinvar	protein
STEROID_HORMONE_BIOSYNTHESIS	2.3969	Response	0.00107273	clinvar	protein
SYSTEMIC_LUPUS_ERYTHEMATOSUS	2.5126	Response	0.00107273	clinvar	protein
TASTE_TRANSDUCTION	1.53458	Response	0.0306396	clinvar	protein
T_CELL_RECEPTOR_SIGNALING_PATHWAY	1.25578	Proliferative	0.113144	clinvar	protein
TGF_BETA_SIGNALING_PATHWAY	1.73063	Nucleotide Processing	0.00385566	clinvar	protein
TIGHT_JUNCTION	-1.18331	Proliferative	0.178053	clinvar	protein
TOLL_LIKE_RECEPTOR_SIGNALING_PATHWAY	1.38626	Proliferative	0.0542573	clinvar	protein
TRYPTOPHAN_METABOLISM	1.30258	Response	0.151404	clinvar	protein
TYPE_I_DIABETES_MELLITUS	1.06491	Response	0.410236	clinvar	protein
TYPE_II_DIABETES_MELLITUS	1.53882	Proliferative	0.0326397	clinvar	protein
TYROSINE_METABOLISM	1.85059	Response	0.00466373	clinvar	protein
UBIQUITIN_MEDIATED_PROTEOLYSIS	-1.27024	Nucleotide Processing	0.0949753	clinvar	protein
VALINE_LEUCINE_AND_ISOLEUCINE_DEGRADATION	3.05577	Nucleotide Processing	0.00107273	clinvar	protein
VASCULAR_SMOOTH_MUSCLE_CONTRACTION	1.14997	Proliferative	0.219848	clinvar	protein
VASOPRESSIN_REGULATED_WATER_REABSORPTION	1.775	Nucleotide Processing	0.00854963	clinvar	protein
VEGF_SIGNALING_PATHWAY	1.40587	Proliferative	0.0564678	clinvar	protein
VIBRIO_CHOLERAE_INFECTION	1.45991	Nucleotide Processing	0.0481738	clinvar	protein
VIRAL_MYOCARDITIS	1.68209	Response	0.00854963	clinvar	protein
WNT_SIGNALING_PATHWAY	1.29454	Proliferative	0.0644495	clinvar	protein
ABC_TRANSPORTERS	-1.36797	Nucleotide Processing	0.189331	cosmic	protein
ACUTE_MYELOID_LEUKEMIA	2.38323	Proliferative	0.0018846	cosmic	protein
ADHERENS_JUNCTION	2.92937	Proliferative	0.0018846	cosmic	protein
ADIPOCYTOKINE_SIGNALING_PATHWAY	1.02268	Proliferative	0.538386	cosmic	protein
ALANINE_ASPARTATE_AND_GLUTAMATE_METABOLISM	-0.70046	Nucleotide Processing	0.876599	cosmic	protein
ALDOSTERONE_REGULATED_SODIUM_REABSORPTION	1.46285	Proliferative	0.123728	cosmic	protein
ALLOGRAFT_REJECTION	1.81048	Response	0.0336326	cosmic	protein
ALZHEIMERS_DISEASE	-0.875324	Nucleotide Processing	0.743739	cosmic	protein
AMINOACYL_TRNA_BIOSYNTHESIS	-2.60545	Nucleotide Processing	0.0018846	cosmic	protein
AMINO_SUGAR_AND_NUCLEOTIDE_SUGAR_METABOLISM	-0.897431	Nucleotide Processing	0.693497	cosmic	protein
AMYOTROPHIC_LATERAL_SCLEROSIS_ALS	1.24884	Proliferative	0.261743	cosmic	protein
ANTIGEN_PROCESSING_AND_PRESENTATION	1.36875	Response	0.159568	cosmic	protein
APOPTOSIS	-0.965175	Nucleotide Processing	0.613308	cosmic	protein
ARACHIDONIC_ACID_METABOLISM	-0.711669	Response	0.876599	cosmic	protein
ARGININE_AND_PROLINE_METABOLISM	-0.742177	Nucleotide Processing	0.852076	cosmic	protein
ARRHYTHMOGENIC_RIGHT_VENTRICULAR_CARDIOMYOPATHY_ARVC	2.6111	Proliferative	0.0018846	cosmic	protein
AUTOIMMUNE_THYROID_DISEASE	1.90544	Response	0.017384	cosmic	protein
AXON_GUIDANCE	3.44208	Proliferative	0.0018846	cosmic	protein
BASAL_CELL_CARCINOMA	0.952523	Response	0.620559	cosmic	protein
BASAL_TRANSCRIPTION_FACTORS	-1.8168	Nucleotide Processing	0.025989	cosmic	protein
BASE_EXCISION_REPAIR	-0.902456	Response	0.685707	cosmic	protein
B_CELL_RECEPTOR_SIGNALING_PATHWAY	2.06463	Proliferative	0.00453318	cosmic	protein
BLADDER_CANCER	2.59677	Proliferative	0.0018846	cosmic	protein
BUTANOATE_METABOLISM	-0.765096	Nucleotide Processing	0.837117	cosmic	protein
CALCIUM_SIGNALING_PATHWAY	3.34426	Proliferative	0.0019983	cosmic	protein
CARDIAC_MUSCLE_CONTRACTION	1.83052	Proliferative	0.0176562	cosmic	protein
CELL_ADHESION_MOLECULES_CAMS	2.14152	Response	0.00596056	cosmic	protein
CELL_CYCLE	-1.43916	Nucleotide Processing	0.121078	cosmic	protein
CHEMOKINE_SIGNALING_PATHWAY	1.65643	Proliferative	0.0229442	cosmic	protein
CHRONIC_MYELOID_LEUKEMIA	2.70558	Proliferative	0.0018846	cosmic	protein
COLORECTAL_CANCER	3.09262	Proliferative	0.0018846	cosmic	protein
COMPLEMENT_AND_COAGULATION_CASCADES	2.02162	Response	0.00660747	cosmic	protein
CYSTEINE_AND_METHIONINE_METABOLISM	-0.820815	Nucleotide Processing	0.763253	cosmic	protein
CYTOKINE_CYTOKINE_RECEPTOR_INTERACTION	1.58469	Response	0.0210873	cosmic	protein
CYTOSOLIC_DNA_SENSING_PATHWAY	-0.982229	Response	0.581276	cosmic	protein
DILATED_CARDIOMYOPATHY	2.74047	Proliferative	0.0018846	cosmic	protein
DNA_REPLICATION	-1.11527	Nucleotide Processing	0.445042	cosmic	protein
DRUG_METABOLISM_CYTOCHROME_P450	2.4436	Response	0.00217593	cosmic	protein
DRUG_METABOLISM_OTHER_ENZYMES	1.93077	Response	0.0108841	cosmic	protein
ECM_RECEPTOR_INTERACTION	2.03216	Response	0.007566	cosmic	protein
ENDOCYTOSIS	-0.876206	Nucleotide Processing	0.743739	cosmic	protein
ENDOMETRIAL_CANCER	2.72783	Proliferative	0.0018846	cosmic	protein
EPITHELIAL_CELL_SIGNALING_IN_HELICOBACTER_PYLORI_INFECTION	0.816551	Proliferative	0.804671	cosmic	protein
ERBB_SIGNALING_PATHWAY	2.96055	Proliferative	0.0018846	cosmic	protein
ETHER_LIPID_METABOLISM	0.508963	Response	0.991214	cosmic	protein
FATTY_ACID_METABOLISM	-0.657808	Response	0.913597	cosmic	protein
FC_EPSILON_RI_SIGNALING_PATHWAY	2.32528	Proliferative	0.00217593	cosmic	protein
FC_GAMMA_R_MEDIATED_PHAGOCYTOSIS	1.42745	Proliferative	0.118982	cosmic	protein
FOCAL_ADHESION	3.17205	Proliferative	0.0019983	cosmic	protein
FRUCTOSE_AND_MANNOSE_METABOLISM	-0.629971	Nucleotide Processing	0.933846	cosmic	protein
GAP_JUNCTION	2.34855	Proliferative	0.00223241	cosmic	protein
GLIOMA	2.41336	Proliferative	0.0018846	cosmic	protein
GLUTATHIONE_METABOLISM	-1.05756	Nucleotide Processing	0.516277	cosmic	protein
GLYCEROLIPID_METABOLISM	-0.626008	Nucleotide Processing	0.934671	cosmic	protein
GLYCEROPHOSPHOLIPID_METABOLISM	-1.31128	Nucleotide Processing	0.218587	cosmic	protein
GLYCINE_SERINE_AND_THREONINE_METABOLISM	-1.47742	Nucleotide Processing	0.129433	cosmic	protein
GLYCOLYSIS_GLUCONEOGENESIS	1.11623	Response	0.40262	cosmic	protein
GNRH_SIGNALING_PATHWAY	2.53269	Proliferative	0.0018846	cosmic	protein
GRAFT_VERSUS_HOST_DISEASE	2.51092	Response	0.00217593	cosmic	protein
HEDGEHOG_SIGNALING_PATHWAY	0.947361	Proliferative	0.620559	cosmic	protein
HEMATOPOIETIC_CELL_LINEAGE	1.38711	Response	0.129675	cosmic	protein
HISTIDINE_METABOLISM	1.04632	Response	0.50141	cosmic	protein
HOMOLOGOUS_RECOMBINATION	-1.02999	Response	0.538386	cosmic	protein
HUNTINGTONS_DISEASE	-1.55082	Nucleotide Processing	0.0542525	cosmic	protein
HYPERTROPHIC_CARDIOMYOPATHY_HCM	2.80782	Proliferative	0.0018846	cosmic	protein
INOSITOL_PHOSPHATE_METABOLISM	-0.999768	Nucleotide Processing	0.570602	cosmic	protein
INSULIN_SIGNALING_PATHWAY	1.59385	Proliferative	0.0418924	cosmic	protein
INTESTINAL_IMMUNE_NETWORK_FOR_IGA_PRODUCTION	1.22583	Response	0.288408	cosmic	protein
JAK_STAT_SIGNALING_PATHWAY	1.36281	Response	0.132406	cosmic	protein
LEISHMANIA_INFECTION	0.987563	Proliferative	0.580957	cosmic	protein
LEUKOCYTE_TRANSENDOTHELIAL_MIGRATION	2.05011	Proliferative	0.00429185	cosmic	protein
LONG_TERM_DEPRESSION	2.81923	Proliferative	0.0018846	cosmic	protein
LONG_TERM_POTENTIATION	3.3084	Proliferative	0.0018846	cosmic	protein
LYSINE_DEGRADATION	-0.723857	Nucleotide Processing	0.872151	cosmic	protein
LYSOSOME	-2.29142	Response	0.0018846	cosmic	protein
MAPK_SIGNALING_PATHWAY	3.01508	Proliferative	0.00203334	cosmic	protein
MELANOGENESIS	2.02864	Proliferative	0.00411853	cosmic	protein
MELANOMA	3.12155	Proliferative	0.0018846	cosmic	protein
METABOLISM_OF_XENOBIOTICS_BY_CYTOCHROME_P450	1.98352	Response	0.00715155	cosmic	protein
MTOR_SIGNALING_PATHWAY	1.01884	Proliferative	0.538386	cosmic	protein
NATURAL_KILLER_CELL_MEDIATED_CYTOTOXICITY	2.74938	Response	0.0018846	cosmic	protein
NEUROACTIVE_LIGAND_RECEPTOR_INTERACTION	3.48428	Response	0.00203334	cosmic	protein
NEUROTROPHIN_SIGNALING_PATHWAY	2.2588	Proliferative	0.00243359	cosmic	protein
N_GLYCAN_BIOSYNTHESIS	-1.47153	Nucleotide Processing	0.121078	cosmic	protein
NOD_LIKE_RECEPTOR_SIGNALING_PATHWAY	1.20439	Proliferative	0.288408	cosmic	protein
NON_SMALL_CELL_LUNG_CANCER	2.39742	Proliferative	0.0018846	cosmic	protein
NOTCH_SIGNALING_PATHWAY	-0.761387	Nucleotide Processing	0.837117	cosmic	protein
NUCLEOTIDE_EXCISION_REPAIR	-1.91143	Nucleotide Processing	0.0111744	cosmic	protein
OLFACTORY_TRANSDUCTION	8.23638	Response	0.00217593	cosmic	protein
OOCYTE_MEIOSIS	-1.01083	Nucleotide Processing	0.562952	cosmic	protein
OXIDATIVE_PHOSPHORYLATION	-1.83351	Response	0.0123839	cosmic	protein
P53_SIGNALING_PATHWAY	-1.20097	Nucleotide Processing	0.324892	cosmic	protein
PANCREATIC_CANCER	2.26409	Proliferative	0.00217593	cosmic	protein
PARKINSONS_DISEASE	-1.71962	Response	0.0266085	cosmic	protein
PATHOGENIC_ESCHERICHIA_COLI_INFECTION	-0.792032	Nucleotide Processing	0.804671	cosmic	protein
PATHWAYS_IN_CANCER	2.93927	Proliferative	0.00211521	cosmic	protein
PEROXISOME	-1.80712	Response	0.0219371	cosmic	protein
PHOSPHATIDYLINOSITOL_SIGNALING_SYSTEM	1.70198	Proliferative	0.0309163	cosmic	protein
PORPHYRIN_AND_CHLOROPHYLL_METABOLISM	1.14801	Response	0.374377	cosmic	protein
PPAR_SIGNALING_PATHWAY	0.709857	Response	0.913597	cosmic	protein
PRIMARY_IMMUNODEFICIENCY	1.26029	Response	0.255362	cosmic	protein
PRION_DISEASES	1.69987	Response	0.0418924	cosmic	protein
PROGESTERONE_MEDIATED_OOCYTE_MATURATION	1.51285	Proliferative	0.0784964	cosmic	protein
PROPANOATE_METABOLISM	1.06369	Response	0.489439	cosmic	protein
PROSTATE_CANCER	2.73804	Proliferative	0.0018846	cosmic	protein
PROTEASOME	-1.42239	Nucleotide Processing	0.15029	cosmic	protein
PURINE_METABOLISM	-1.25487	Nucleotide Processing	0.255362	cosmic	protein
PYRIMIDINE_METABOLISM	-2.0158	Nucleotide Processing	0.00491399	cosmic	protein
PYRUVATE_METABOLISM	1.00024	Response	0.562952	cosmic	protein
REGULATION_OF_ACTIN_CYTOSKELETON	2.28173	Proliferative	0.0019983	cosmic	protein
REGULATION_OF_AUTOPHAGY	0.898347	Response	0.693497	cosmic	protein
RENAL_CELL_CARCINOMA	2.03937	Proliferative	0.00596056	cosmic	protein
RETINOL_METABOLISM	2.25673	Response	0.00217593	cosmic	protein
RIBOSOME	-2.31485	Nucleotide Processing	0.0018846	cosmic	protein
RIG_I_LIKE_RECEPTOR_SIGNALING_PATHWAY	0.567306	Response	0.988765	cosmic	protein
RNA_DEGRADATION	-2.30836	Nucleotide Processing	0.0018846	cosmic	protein
RNA_POLYMERASE	-1.94404	Nucleotide Processing	0.0108841	cosmic	protein
SMALL_CELL_LUNG_CANCER	1.77167	Proliferative	0.0257449	cosmic	protein
SNARE_INTERACTIONS_IN_VESICULAR_TRANSPORT	-1.50585	Response	0.111494	cosmic	protein
SPHINGOLIPID_METABOLISM	-0.838419	Response	0.756625	cosmic	protein
SPLICEOSOME	-2.04109	Nucleotide Processing	0.00274514	cosmic	protein
STARCH_AND_SUCROSE_METABOLISM	1.74668	Response	0.0309163	cosmic	protein
STEROID_HORMONE_BIOSYNTHESIS	1.50392	Response	0.104274	cosmic	protein
SYSTEMIC_LUPUS_ERYTHEMATOSUS	3.05923	Response	0.0018846	cosmic	protein
TASTE_TRANSDUCTION	2.54052	Response	0.0018846	cosmic	protein
T_CELL_RECEPTOR_SIGNALING_PATHWAY	2.59356	Proliferative	0.0018846	cosmic	protein
TGF_BETA_SIGNALING_PATHWAY	-0.846591	Nucleotide Processing	0.761106	cosmic	protein
TIGHT_JUNCTION	1.53912	Proliferative	0.0556118	cosmic	protein
TOLL_LIKE_RECEPTOR_SIGNALING_PATHWAY	1.37221	Proliferative	0.132406	cosmic	protein
TRYPTOPHAN_METABOLISM	0.853583	Response	0.750592	cosmic	protein
TYPE_I_DIABETES_MELLITUS	2.3972	Response	0.00341272	cosmic	protein
TYPE_II_DIABETES_MELLITUS	2.26741	Proliferative	0.00217593	cosmic	protein
TYROSINE_METABOLISM	-0.986317	Response	0.581276	cosmic	protein
UBIQUITIN_MEDIATED_PROTEOLYSIS	-1.57603	Nucleotide Processing	0.0547455	cosmic	protein
VALINE_LEUCINE_AND_ISOLEUCINE_DEGRADATION	-1.91409	Nucleotide Processing	0.0111358	cosmic	protein
VASCULAR_SMOOTH_MUSCLE_CONTRACTION	1.93887	Proliferative	0.0111744	cosmic	protein
VASOPRESSIN_REGULATED_WATER_REABSORPTION	-1.13482	Nucleotide Processing	0.405169	cosmic	protein
VEGF_SIGNALING_PATHWAY	1.94429	Proliferative	0.0126733	cosmic	protein
VIBRIO_CHOLERAE_INFECTION	-0.740232	Nucleotide Processing	0.852076	cosmic	protein
VIRAL_MYOCARDITIS	3.11937	Response	0.0018846	cosmic	protein
WNT_SIGNALING_PATHWAY	2.18166	Proliferative	0.00360568	cosmic	protein
ABC_TRANSPORTERS	-1.81341	Nucleotide Processing	0.00757223	gnomad_common	protein
ACUTE_MYELOID_LEUKEMIA	-2.49214	Proliferative	0.00127261	gnomad_common	protein
ADHERENS_JUNCTION	-2.65473	Proliferative	0.00127261	gnomad_common	protein
ADIPOCYTOKINE_SIGNALING_PATHWAY	-2.2612	Proliferative	0.00127261	gnomad_common	protein
ALANINE_ASPARTATE_AND_GLUTAMATE_METABOLISM	-1.20914	Nucleotide Processing	0.278618	gnomad_common	protein
ALDOSTERONE_REGULATED_SODIUM_REABSORPTION	-2.39825	Proliferative	0.00127261	gnomad_common	protein
ALLOGRAFT_REJECTION	1.52068	Response	0.0767038	gnomad_common	protein
ALZHEIMERS_DISEASE	-1.14579	Nucleotide Processing	0.255386	gnomad_common	protein
AMINOACYL_TRNA_BIOSYNTHESIS	-0.976997	Nucleotide Processing	0.590037	gnomad_common	protein
AMINO_SUGAR_AND_NUCLEOTIDE_SUGAR_METABOLISM	-1.42181	Nucleotide Processing	0.0938981	gnomad_common	protein
AMYOTROPHIC_LATERAL_SCLEROSIS_ALS	-1.49108	Proliferative	0.0610614	gnomad_common	protein
ANTIGEN_PROCESSING_AND_PRESENTATION	1.80488	Response	0.00339334	gnomad_common	protein
APOPTOSIS	-0.982414	Nucleotide Processing	0.590037	gnomad_common	protein
ARACHIDONIC_ACID_METABOLISM	1.81018	Response	0.00641103	gnomad_common	protein
ARGININE_AND_PROLINE_METABOLISM	-1.10833	Nucleotide Processing	0.391066	gnomad_common	protein
ARRHYTHMOGENIC_RIGHT_VENTRICULAR_CARDIOMYOPATHY_ARVC	-1.76759	Proliferative	0.00594855	gnomad_common	protein
AUTOIMMUNE_THYROID_DISEASE	1.94537	Response	0.00348134	gnomad_common	protein
AXON_GUIDANCE	-2.61611	Proliferative	0.00127261	gnomad_common	protein
BASAL_CELL_CARCINOMA	-1.13908	Response	0.344216	gnomad_common	protein
BASAL_TRANSCRIPTION_FACTORS	-2.14651	Nucleotide Processing	0.00159502	gnomad_common	protein
BASE_EXCISION_REPAIR	1.53062	Response	0.0673427	gnomad_common	protein
B_CELL_RECEPTOR_SIGNALING_PATHWAY	-2.21018	Proliferative	0.00127261	gnomad_common	protein
BLADDER_CANCER	-1.30268	Proliferative	0.171217	gnomad_common	protein
BUTANOATE_METABOLISM	0.686824	Nucleotide Processing	0.940387	gnomad_common	protein
CALCIUM_SIGNALING_PATHWAY	-1.99024	Proliferative	0.00131334	gnomad_common	protein
CARDIAC_MUSCLE_CONTRACTION	-1.64251	Proliferative	0.00980699	gnomad_common	protein
CELL_ADHESION_MOLECULES_CAMS	1.08335	Response	0.42195	gnomad_common	protein
CELL_CYCLE	-2.4794	Nucleotide Processing	0.00127261	gnomad_common	protein
CHEMOKINE_SIGNALING_PATHWAY	-1.60049	Proliferative	0.00663945	gnomad_common	protein
CHRONIC_MYELOID_LEUKEMIA	-2.45342	Proliferative	0.00127261	gnomad_common	protein
COLORECTAL_CANCER	-2.20521	Proliferative	0.00127261	gnomad_common	protein
COMPLEMENT_AND_COAGULATION_CASCADES	1.37678	Response	0.109608	gnomad_common	protein
CYSTEINE_AND_METHIONINE_METABOLISM	-1.04419	Nucleotide Processing	0.495321	gnomad_common	protein
CYTOKINE_CYTOKINE_RECEPTOR_INTERACTION	1.42439	Response	0.0242929	gnomad_common	protein
CYTOSOLIC_DNA_SENSING_PATHWAY	1.06479	Response	0.468487	gnomad_common	protein
DILATED_CARDIOMYOPATHY	-2.0346	Proliferative	0.00127261	gnomad_common	protein
DNA_REPLICATION	-1.42428	Nucleotide Processing	0.102963	gnomad_common	protein
DRUG_METABOLISM_CYTOCHROME_P450	2.11073	Response	0.00127261	gnomad_common	protein
DRUG_METABOLISM_OTHER_ENZYMES	1.45257	Response	0.0827149	gnomad_common	protein
ECM_RECEPTOR_INTERACTION	1.02531	Response	0.514969	gnomad_common	protein
ENDOCYTOSIS	-2.22941	Nucleotide Processing	0.00131334	gnomad_common	protein
ENDOMETRIAL_CANCER	-1.98778	Proliferative	0.00127261	gnomad_common	protein
EPITHELIAL_CELL_SIGNALING_IN_HELICOBACTER_PYLORI_INFECTION	-1.92496	Proliferative	0.00127261	gnomad_common	protein
ERBB_SIGNALING_PATHWAY	-2.5522	Proliferative	0.00127261	gnomad_common	protein
ETHER_LIPID_METABOLISM	0.62671	Response	0.962077	gnomad_common	protein
FATTY_ACID_METABOLISM	-1.01159	Response	0.532182	gnomad_common	protein
FC_EPSILON_RI_SIGNALING_PATHWAY	-1.8676	Proliferative	0.00166761	gnomad_common	protein
FC_GAMMA_R_MEDIATED_PHAGOCYTOSIS	-2.14915	Proliferative	0.00127261	gnomad_common	protein
FOCAL_ADHESION	-2.36105	Proliferative	0.00136648	gnomad_common	protein
FRUCTOSE_AND_MANNOSE_METABOLISM	-1.68744	Nucleotide Processing	0.0188036	gnomad_common	protein
GAP_JUNCTION	-2.52368	Proliferative	0.00127261	gnomad_common	protein
GLIOMA	-2.09848	Proliferative	0.00127261	gnomad_common	protein
GLUTATHIONE_METABOLISM	1.19611	Nucleotide Processing	0.296839	gnomad_common	protein
GLYCEROLIPID_METABOLISM	-1.11317	Nucleotide Processing	0.391066	gnomad_common	protein
GLYCEROPHOSPHOLIPID_METABOLISM	-1.397	Nucleotide Processing	0.0767038	gnomad_common	protein
GLYCINE_SERINE_AND_THREONINE_METABOLISM	-0.877972	Nucleotide Processing	0.723418	gnomad_common	protein
GLYCOLYSIS_GLUCONEOGENESIS	0.752806	Response	0.916452	gnomad_common	protein
GNRH_SIGNALING_PATHWAY	-1.97798	Proliferative	0.00173553	gnomad_common	protein
GRAFT_VERSUS_HOST_DISEASE	1.77004	Response	0.0154704	gnomad_common	protein
HEDGEHOG_SIGNALING_PATHWAY	-1.48995	Proliferative	0.0598066	gnomad_common	protein
HEMATOPOIETIC_CELL_LINEAGE	1.33621	Response	0.124081	gnomad_common	protein
HISTIDINE_METABOLISM	1.03831	Response	0.50992	gnomad_common	protein
HOMOLOGOUS_RECOMBINATION	0.926863	Response	0.648512	gnomad_common	protein
HUNTINGTONS_DISEASE	-1.33861	Nucleotide Processing	0.0589933	gnomad_common	protein
HYPERTROPHIC_CARDIOMYOPATHY_HCM	-1.98741	Proliferative	0.00127261	gnomad_common	protein
INOSITOL_PHOSPHATE_METABOLISM	-2.20843	Nucleotide Processing	0.00127261	gnomad_common	protein
INSULIN_SIGNALING_PATHWAY	-2.47155	Proliferative	0.00127261	gnomad_common	protein
INTESTINAL_IMMUNE_NETWORK_FOR_IGA_PRODUCTION	1.49398	Response	0.0767038	gnomad_common	protein
JAK_STAT_SIGNALING_PATHWAY	0.709165	Response	0.973283	gnomad_common	protein
LEISHMANIA_INFECTION	-1.02603	Proliferative	0.507497	gnomad_common	protein
LEUKOCYTE_TRANSENDOTHELIAL_MIGRATION	-1.54653	Proliferative	0.0188036	gnomad_common	protein
LONG_TERM_DEPRESSION	-2.29329	Proliferative	0.00127261	gnomad_common	protein
LONG_TERM_POTENTIATION	-2.76578	Proliferative	0.00127261	gnomad_common	protein
LYSINE_DEGRADATION	-1.7157	Nucleotide Processing	0.0157586	gnomad_common	protein
LYSOSOME	0.822862	Response	0.861748	gnomad_common	protein
MAPK_SIGNALING_PATHWAY	-2.6504	Proliferative	0.0015015	gnomad_common	protein
MELANOGENESIS	-2.13114	Proliferative	0.00127261	gnomad_common	protein
MELANOMA	-2.16198	Proliferative	0.00127261	gnomad_common	protein
METABOLISM_OF_XENOBIOTICS_BY_CYTOCHROME_P450	1.91788	Response	0.00127261	gnomad_common	protein
MTOR_SIGNALING_PATHWAY	-2.56316	Proliferative	0.00127261	gnomad_common	protein
NATURAL_KILLER_CELL_MEDIATED_CYTOTOXICITY	1.03644	Response	0.507497	gnomad_common	protein
NEUROACTIVE_LIGAND_RECEPTOR_INTERACTION	0.812317	Response	0.921629	gnomad_common	protein
NEUROTROPHIN_SIGNALING_PATHWAY	-2.4986	Proliferative	0.00127261	gnomad_common	protein
N_GLYCAN_BIOSYNTHESIS	-0.859852	Nucleotide Processing	0.788062	gnomad_common	protein
NOD_LIKE_RECEPTOR_SIGNALING_PATHWAY	-1.47681	Proliferative	0.0610614	gnomad_common	protein
NON_SMALL_CELL_LUNG_CANCER	-2.03863	Proliferative	0.00127261	gnomad_common	protein
NOTCH_SIGNALING_PATHWAY	-1.63038	Nucleotide Processing	0.0236651	gnomad_common	protein
NUCLEOTIDE_EXCISION_REPAIR	-1.56984	Nucleotide Processing	0.0418447	gnomad_common	protein
OLFACTORY_TRANSDUCTION	4.25801	Response	0.00127261	gnomad_common	protein
OOCYTE_MEIOSIS	-2.43485	Nucleotide Processing	0.00127261	gnomad_common	protein
OXIDATIVE_PHOSPHORYLATION	1.16173	Response	0.303394	gnomad_common	protein
P53_SIGNALING_PATHWAY	-1.08899	Nucleotide Processing	0.403189	gnomad_common	protein
PANCREATIC_CANCER	-2.30398	Proliferative	0.00127261	gnomad_common	protein
PARKINSONS_DISEASE	0.796334	Response	0.89597	gnomad_common	protein
PATHOGENIC_ESCHERICHIA_COLI_INFECTION	-1.79771	Nucleotide Processing	0.00359408	gnomad_common	protein
PATHWAYS_IN_CANCER	-2.46988	Proliferative	0.00159502	gnomad_common	protein
PEROXISOME	0.629199	Response	0.985554	gnomad_common	protein
PHOSPHATIDYLINOSITOL_SIGNALING_SYSTEM	-2.49392	Proliferative	0.00127261	gnomad_common	protein
PORPHYRIN_AND_CHLOROPHYLL_METABOLISM	1.34636	Response	0.163064	gnomad_common	protein
PPAR_SIGNALING_PATHWAY	-1.43032	Response	0.0609649	gnomad_common	protein
PRIMARY_IMMUNODEFICIENCY	0.635625	Response	0.962077	gnomad_common	protein
PRION_DISEASES	0.487967	Response	0.99524	gnomad_common	protein
PROGESTERONE_MEDIATED_OOCYTE_MATURATION	-2.81974	Proliferative	0.00127261	gnomad_common	protein
PROPANOATE_METABOLISM	0.652391	Response	0.952356	gnomad_common	protein
PROSTATE_CANCER	-2.18449	Proliferative	0.00127261	gnomad_common	protein
PROTEASOME	-2.07506	Nucleotide Processing	0.00159502	gnomad_common	protein
PURINE_METABOLISM	-1.07895	Nucleotide Processing	0.386562	gnomad_common	protein
PYRIMIDINE_METABOLISM	-0.943649	Nucleotide Processing	0.654127	gnomad_common	protein
PYRUVATE_METABOLISM	0.679043	Response	0.946123	gnomad_common	protein
REGULATION_OF_ACTIN_CYTOSKELETON	-2.48324	Proliferative	0.00139645	gnomad_common	protein
REGULATION_OF_AUTOPHAGY	1.00317	Response	0.553279	gnomad_common	protein
RENAL_CELL_CARCINOMA	-2.67072	Proliferative	0.00127261	gnomad_common	protein
RETINOL_METABOLISM	1.95446	Response	0.00166761	gnomad_common	protein
RIBOSOME	0.970173	Nucleotide Processing	0.598723	gnomad_common	protein
RIG_I_LIKE_RECEPTOR_SIGNALING_PATHWAY	0.96509	Response	0.600591	gnomad_common	protein
RNA_DEGRADATION	-1.52598	Nucleotide Processing	0.0499332	gnomad_common	protein
RNA_POLYMERASE	-0.772765	Nucleotide Processing	0.873353	gnomad_common	protein
SMALL_CELL_LUNG_CANCER	-1.90157	Proliferative	0.0016753	gnomad_common	protein
SNARE_INTERACTIONS_IN_VESICULAR_TRANSPORT	0.902452	Response	0.685103	gnomad_common	protein
SPHINGOLIPID_METABOLISM	0.942632	Response	0.63151	gnomad_common	protein
SPLICEOSOME	-2.95823	Nucleotide Processing	0.00127261	gnomad_common	protein
STARCH_AND_SUCROSE_METABOLISM	1.15907	Response	0.344179	gnomad_common	protein
STEROID_HORMONE_BIOSYNTHESIS	1.04096	Response	0.507497	gnomad_common	protein
SYSTEMIC_LUPUS_ERYTHEMATOSUS	1.58104	Response	0.0263399	gnomad_common	protein
TASTE_TRANSDUCTION	1.68343	Response	0.0161944	gnomad_common	protein
T_CELL_RECEPTOR_SIGNALING_PATHWAY	-2.18309	Proliferative	0.00127261	gnomad_common	protein
TGF_BETA_SIGNALING_PATHWAY	-2.19191	Nucleotide Processing	0.00127261	gnomad_common	protein
TIGHT_JUNCTION	-1.87912	Proliferative	0.00127261	gnomad_common	protein
TOLL_LIKE_RECEPTOR_SIGNALING_PATHWAY	-1.19322	Proliferative	0.230237	gnomad_common	protein
TRYPTOPHAN_METABOLISM	0.810614	Response	0.817995	gnomad_common	protein
TYPE_I_DIABETES_MELLITUS	1.37079	Response	0.156301	gnomad_common	protein
TYPE_II_DIABETES_MELLITUS	-2.47029	Proliferative	0.00127261	gnomad_common	protein
TYROSINE_METABOLISM	1.09089	Response	0.434491	gnomad_common	protein
UBIQUITIN_MEDIATED_PROTEOLYSIS	-2.8489	Nucleotide Processing	0.00127261	gnomad_common	protein
VALINE_LEUCINE_AND_ISOLEUCINE_DEGRADATION	-1.00464	Nucleotide Processing	0.547018	gnomad_common	protein
VASCULAR_SMOOTH_MUSCLE_CONTRACTION	-1.79697	Proliferative	0.00177108	gnomad_common	protein
VASOPRESSIN_REGULATED_WATER_REABSORPTION	-1.41941	Nucleotide Processing	0.0950333	gnomad_common	protein
VEGF_SIGNALING_PATHWAY	-1.46789	Proliferative	0.0537638	gnomad_common	protein
VIBRIO_CHOLERAE_INFECTION	-1.52009	Nucleotide Processing	0.0519707	gnomad_common	protein
VIRAL_MYOCARDITIS	-0.832287	Response	0.856807	gnomad_common	protein
WNT_SIGNALING_PATHWAY	-2.40329	Proliferative	0.00127261	gnomad_common	protein
ABC_TRANSPORTERS	-1.87644	Nucleotide Processing	0.0208154	gnomad_rare	protein
ACUTE_MYELOID_LEUKEMIA	-3.27834	Proliferative	0.00127546	gnomad_rare	protein
ADHERENS_JUNCTION	-2.77359	Proliferative	0.00127546	gnomad_rare	protein
ADIPOCYTOKINE_SIGNALING_PATHWAY	-2.22081	Proliferative	0.00247577	gnomad_rare	protein
ALANINE_ASPARTATE_AND_GLUTAMATE_METABOLISM	-0.761857	Nucleotide Processing	0.795462	gnomad_rare	protein
ALDOSTERONE_REGULATED_SODIUM_REABSORPTION	-1.71785	Proliferative	0.0471178	gnomad_rare	protein
ALLOGRAFT_REJECTION	-0.813094	Response	0.738498	gnomad_rare	protein
ALZHEIMERS_DISEASE	-1.02724	Nucleotide Processing	0.49314	gnomad_rare	protein
AMINOACYL_TRNA_BIOSYNTHESIS	0.910346	Nucleotide Processing	0.616959	gnomad_rare	protein
AMINO_SUGAR_AND_NUCLEOTIDE_SUGAR_METABOLISM	-0.731155	Nucleotide Processing	0.845294	gnomad_rare	protein
AMYOTROPHIC_LATERAL_SCLEROSIS_ALS	-1.81576	Proliferative	0.0230025	gnomad_rare	protein
ANTIGEN_PROCESSING_AND_PRESENTATION	0.881804	Response	0.662485	gnomad_rare	protein
APOPTOSIS	-1.73005	Nucleotide Processing	0.0368854	gnomad_rare	protein
ARACHIDONIC_ACID_METABOLISM	2.27419	Response	0.00144986	gnomad_rare	protein
ARGININE_AND_PROLINE_METABOLISM	0.98499	Nucleotide Processing	0.546414	gnomad_rare	protein
ARRHYTHMOGENIC_RIGHT_VENTRICULAR_CARDIOMYOPATHY_ARVC	-0.82983	Proliferative	0.738498	gnomad_rare	protein
AUTOIMMUNE_THYROID_DISEASE	1.65732	Response	0.0594101	gnomad_rare	protein
AXON_GUIDANCE	-1.98859	Proliferative	0.00384389	gnomad_rare	protein
BASAL_CELL_CARCINOMA	1.13764	Response	0.384402	gnomad_rare	protein
BASAL_TRANSCRIPTION_FACTORS	-2.02945	Nucleotide Processing	0.0116899	gnomad_rare	protein
BASE_EXCISION_REPAIR	1.46948	Response	0.126703	gnomad_rare	protein
B_CELL_RECEPTOR_SIGNALING_PATHWAY	-2.09866	Proliferative	0.00597255	gnomad_rare	protein
BLADDER_CANCER	-1.15213	Proliferative	0.36319	gnomad_rare	protein
BUTANOATE_METABOLISM	-0.869696	Nucleotide Processing	0.662485	gnomad_rare	protein
CALCIUM_SIGNALING_PATHWAY	-1.52307	Proliferative	0.0595502	gnomad_rare	protein
CARDIAC_MUSCLE_CONTRACTION	-1.14572	Proliferative	0.360524	gnomad_rare	protein
CELL_ADHESION_MOLECULES_CAMS	0.96111	Response	0.579368	gnomad_rare	protein
CELL_CYCLE	-2.72539	Nucleotide Processing	0.00127546	gnomad_rare	protein
CHEMOKINE_SIGNALING_PATHWAY	-2.00356	Proliferative	0.00265871	gnomad_rare	protein
CHRONIC_MYELOID_LEUKEMIA	-2.90461	Proliferative	0.00127546	gnomad_rare	protein
COLORECTAL_CANCER	-2.06908	Proliferative	0.00548772	gnomad_rare	protein
COMPLEMENT_AND_COAGULATION_CASCADES	1.70812	Response	0.0370959	gnomad_rare	protein
CYSTEINE_AND_METHIONINE_METABOLISM	-0.999376	Nucleotide Processing	0.521186	gnomad_rare	protein
CYTOKINE_CYTOKINE_RECEPTOR_INTERACTION	0.993521	Response	0.546414	gnomad_rare	protein
CYTOSOLIC_DNA_SENSING_PATHWAY	1.11754	Response	0.395529	gnomad_rare	protein
DILATED_CARDIOMYOPATHY	-1.49571	Proliferative	0.0979606	gnomad_rare	protein
DNA_REPLICATION	1.07181	Nucleotide Processing	0.45157	gnomad_rare	protein
DRUG_METABOLISM_CYTOCHROME_P450	2.09625	Response	0.00193018	gnomad_rare	protein
DRUG_METABOLISM_OTHER_ENZYMES	1.62003	Response	0.0644071	gnomad_rare	protein
ECM_RECEPTOR_INTERACTION	2.59437	Response	0.00127546	gnomad_rare	protein
ENDOCYTOSIS	-2.16533	Nucleotide Processing	0.00200136	gnomad_rare	protein
ENDOMETRIAL_CANCER	-2.13376	Proliferative	0.00292552	gnomad_rare	protein
EPITHELIAL_CELL_SIGNALING_IN_HELICOBACTER_PYLORI_INFECTION	-2.21007	Proliferative	0.00247577	gnomad_rare	protein
ERBB_SIGNALING_PATHWAY	-2.73953	Proliferative	0.00127546	gnomad_rare	protein
ETHER_LIPID_METABOLISM	1.43575	Response	0.148608	gnomad_rare	protein
FATTY_ACID_METABOLISM	1.65215	Response	0.0595502	gnomad_rare	protein
FC_EPSILON_RI_SIGNALING_PATHWAY	-2.18561	Proliferative	0.00193018	gnomad_rare	protein
FC_GAMMA_R_MEDIATED_PHAGOCYTOSIS	-2.74662	Proliferative	0.00127546	gnomad_rare	protein
FOCAL_ADHESION	-1.71608	Proliferative	0.0153604	gnomad_rare	protein
FRUCTOSE_AND_MANNOSE_METABOLISM	1.06732	Nucleotide Processing	0.45157	gnomad_rare	protein
GAP_JUNCTION	-3.57282	Proliferative	0.00127546	gnomad_rare	protein
GLIOMA	-2.75938	Proliferative	0.00127546	gnomad_rare	protein
GLUTATHIONE_METABOLISM	-1.17747	Nucleotide Processing	0.330158	gnomad_rare	protein
GLYCEROLIPID_METABOLISM	-0.833225	Nucleotide Processing	0.720972	gnomad_rare	protein
GLYCEROPHOSPHOLIPID_METABOLISM	-1.48765	Nucleotide Processing	0.0989099	gnomad_rare	protein
GLYCINE_SERINE_AND_THREONINE_METABOLISM	1.2423	Nucleotide Processing	0.288095	gnomad_rare	protein
GLYCOLYSIS_GLUCONEOGENESIS	1.75806	Response	0.0285674	gnomad_rare	protein
GNRH_SIGNALING_PATHWAY	-2.3116	Proliferative	0.00193018	gnomad_rare	protein
GRAFT_VERSUS_HOST_DISEASE	0.52692	Response	0.985981	gnomad_rare	protein
HEDGEHOG_SIGNALING_PATHWAY	-0.916577	Proliferative	0.61611	gnomad_rare	protein
HEMATOPOIETIC_CELL_LINEAGE	1.59842	Response	0.0541698	gnomad_rare	protein
HISTIDINE_METABOLISM	1.72717	Response	0.0471178	gnomad_rare	protein
HOMOLOGOUS_RECOMBINATION	1.07904	Response	0.444799	gnomad_rare	protein
HUNTINGTONS_DISEASE	-1.11774	Nucleotide Processing	0.36319	gnomad_rare	protein
HYPERTROPHIC_CARDIOMYOPATHY_HCM	-1.67819	Proliferative	0.0471178	gnomad_rare	protein
INOSITOL_PHOSPHATE_METABOLISM	-2.26542	Nucleotide Processing	0.00193018	gnomad_rare	protein
INSULIN_SIGNALING_PATHWAY	-2.51723	Proliferative	0.00127546	gnomad_rare	protein
INTESTINAL_IMMUNE_NETWORK_FOR_IGA_PRODUCTION	-1.6586	Response	0.058759	gnomad_rare	protein
JAK_STAT_SIGNALING_PATHWAY	-1.0129	Response	0.5177	gnomad_rare	protein
LEISHMANIA_INFECTION	-1.84587	Proliferative	0.0208154	gnomad_rare	protein
LEUKOCYTE_TRANSENDOTHELIAL_MIGRATION	-1.52768	Proliferative	0.0689471	gnomad_rare	protein
LONG_TERM_DEPRESSION	-2.81492	Proliferative	0.00127546	gnomad_rare	protein
LONG_TERM_POTENTIATION	-3.59132	Proliferative	0.00127546	gnomad_rare	protein
LYSINE_DEGRADATION	-1.50851	Nucleotide Processing	0.105874	gnomad_rare	protein
LYSOSOME	1.06937	Response	0.444799	gnomad_rare	protein
MAPK_SIGNALING_PATHWAY	-3.55237	Proliferative	0.0012768	gnomad_rare	protein
MELANOGENESIS	-1.28051	Proliferative	0.222515	gnomad_rare	protein
MELANOMA	-2.05237	Proliferative	0.00369185	gnomad_rare	protein
METABOLISM_OF_XENOBIOTICS_BY_CYTOCHROME_P450	1.88482	Response	0.0138622	gnomad_rare	protein
MTOR_SIGNALING_PATHWAY	-2.40821	Proliferative	0.00127546	gnomad_rare	protein
NATURAL_KILLER_CELL_MEDIATED_CYTOTOXICITY	-1.11075	Response	0.384402	gnomad_rare	protein
NEUROACTIVE_LIGAND_RECEPTOR_INTERACTION	1.94285	Response	0.00292552	gnomad_rare	protein
NEUROTROPHIN_SIGNALING_PATHWAY	-3.12529	Proliferative	0.00127546	gnomad_rare	protein
N_GLYCAN_BIOSYNTHESIS	0.974274	Nucleotide Processing	0.55804	gnomad_rare	protein
NOD_LIKE_RECEPTOR_SIGNALING_PATHWAY	-1.63761	Proliferative	0.0574825	gnomad_rare	protein
NON_SMALL_CELL_LUNG_CANCER	-2.52211	Proliferative	0.00127546	gnomad_rare	protein
NOTCH_SIGNALING_PATHWAY	0.83748	Nucleotide Processing	0.714964	gnomad_rare	protein
NUCLEOTIDE_EXCISION_REPAIR	-1.44853	Nucleotide Processing	0.128454	gnomad_rare	protein
OLFACTORY_TRANSDUCTION	6.10257	Response	0.00127546	gnomad_rare	protein
OOCYTE_MEIOSIS	-3.38427	Nucleotide Processing	0.00127546	gnomad_rare	protein
OXIDATIVE_PHOSPHORYLATION	1.59762	Response	0.0507748	gnomad_rare	protein
P53_SIGNALING_PATHWAY	-1.65633	Nucleotide Processing	0.0541698	gnomad_rare	protein
PANCREATIC_CANCER	-3.29323	Proliferative	0.00127546	gnomad_rare	protein
PARKINSONS_DISEASE	1.4114	Response	0.124547	gnomad_rare	protein
PATHOGENIC_ESCHERICHIA_COLI_INFECTION	-2.51245	Nucleotide Processing	0.00127546	gnomad_rare	protein
PATHWAYS_IN_CANCER	-2.30725	Proliferative	0.0012768	gnomad_rare	protein
PEROXISOME	1.3428	Response	0.181461	gnomad_rare	protein
PHOSPHATIDYLINOSITOL_SIGNALING_SYSTEM	-2.93174	Proliferative	0.00127546	gnomad_rare	protein
PORPHYRIN_AND_CHLOROPHYLL_METABOLISM	1.42135	Response	0.155432	gnomad_rare	protein
PPAR_SIGNALING_PATHWAY	1.12147	Response	0.388421	gnomad_rare	protein
PRIMARY_IMMUNODEFICIENCY	-1.13254	Response	0.384402	gnomad_rare	protein
PRION_DISEASES	1.04785	Response	0.474656	gnomad_rare	protein
PROGESTERONE_MEDIATED_OOCYTE_MATURATION	-2.84973	Proliferative	0.00127546	gnomad_rare	protein
PROPANOATE_METABOLISM	1.53199	Response	0.0989099	gnomad_rare	protein
PROSTATE_CANCER	-2.22221	Proliferative	0.00127546	gnomad_rare	protein
PROTEASOME	-2.28419	Nucleotide Processing	0.00247577	gnomad_rare	protein
PURINE_METABOLISM	-0.704011	Nucleotide Processing	0.927869	gnomad_rare	protein
PYRIMIDINE_METABOLISM	-0.83267	Nucleotide Processing	0.749081	gnomad_rare	protein
PYRUVATE_METABOLISM	0.938175	Response	0.59238	gnomad_rare	protein
REGULATION_OF_ACTIN_CYTOSKELETON	-2.78728	Proliferative	0.0012768	gnomad_rare	protein
REGULATION_OF_AUTOPHAGY	1.16719	Response	0.360524	gnomad_rare	protein
RENAL_CELL_CARCINOMA	-2.79262	Proliferative	0.00127546	gnomad_rare	protein
RETINOL_METABOLISM	2.10533	Response	0.0043947	gnomad_rare	protein
RIBOSOME	-3.15146	Nucleotide Processing	0.00127546	gnomad_rare	protein
RIG_I_LIKE_RECEPTOR_SIGNALING_PATHWAY	-0.93567	Response	0.596442	gnomad_rare	protein
RNA_DEGRADATION	-1.39939	Nucleotide Processing	0.148608	gnomad_rare	protein
RNA_POLYMERASE	-1.30529	Nucleotide Processing	0.227879	gnomad_rare	protein
SMALL_CELL_LUNG_CANCER	-1.73074	Proliferative	0.0376416	gnomad_rare	protein
SNARE_INTERACTIONS_IN_VESICULAR_TRANSPORT	0.924597	Response	0.609818	gnomad_rare	protein
SPHINGOLIPID_METABOLISM	1.39544	Response	0.167668	gnomad_rare	protein
SPLICEOSOME	-5.084	Nucleotide Processing	0.00127546	gnomad_rare	protein
STARCH_AND_SUCROSE_METABOLISM	1.83534	Response	0.0221584	gnomad_rare	protein
STEROID_HORMONE_BIOSYNTHESIS	1.46929	Response	0.124547	gnomad_rare	protein
SYSTEMIC_LUPUS_ERYTHEMATOSUS	0.807589	Response	0.752741	gnomad_rare	protein
TASTE_TRANSDUCTION	2.10065	Response	0.00245861	gnomad_rare	protein
T_CELL_RECEPTOR_SIGNALING_PATHWAY	-2.55641	Proliferative	0.00127546	gnomad_rare	protein
TGF_BETA_SIGNALING_PATHWAY	-2.00417	Nucleotide Processing	0.00554327	gnomad_rare	protein
TIGHT_JUNCTION	-1.67368	Proliferative	0.0389239	gnomad_rare	protein
TOLL_LIKE_RECEPTOR_SIGNALING_PATHWAY	-1.54602	Proliferative	0.0776334	gnomad_rare	protein
TRYPTOPHAN_METABOLISM	0.941285	Response	0.59238	gnomad_rare	protein
TYPE_I_DIABETES_MELLITUS	0.422418	Response	0.998409	gnomad_rare	protein
TYPE_II_DIABETES_MELLITUS	-2.14199	Proliferative	0.00292552	gnomad_rare	protein
TYROSINE_METABOLISM	1.92469	Response	0.013609	gnomad_rare	protein
UBIQUITIN_MEDIATED_PROTEOLYSIS	-3.74203	Nucleotide Processing	0.00127546	gnomad_rare	protein
VALINE_LEUCINE_AND_ISOLEUCINE_DEGRADATION	1.25289	Nucleotide Processing	0.274831	gnomad_rare	protein
VASCULAR_SMOOTH_MUSCLE_CONTRACTION	-2.45382	Proliferative	0.00127546	gnomad_rare	protein
VASOPRESSIN_REGULATED_WATER_REABSORPTION	-1.3541	Nucleotide Processing	0.180043	gnomad_rare	protein
VEGF_SIGNALING_PATHWAY	-1.49673	Proliferative	0.0979606	gnomad_rare	protein
VIBRIO_CHOLERAE_INFECTION	-1.86779	Nucleotide Processing	0.0152634	gnomad_rare	protein
VIRAL_MYOCARDITIS	1.21309	Response	0.30591	gnomad_rare	protein
WNT_SIGNALING_PATHWAY	-2.51209	Proliferative	0.00127546	gnomad_rare	protein
ABC_TRANSPORTERS	0.552446	Nucleotide Processing	0.997058	clinvar	core
ACUTE_MYELOID_LEUKEMIA	-1.43214	Proliferative	0.410848	clinvar	core
ADHERENS_JUNCTION	0.949201	Proliferative	0.848483	clinvar	core
ADIPOCYTOKINE_SIGNALING_PATHWAY	-0.721344	Proliferative	0.997058	clinvar	core
ALANINE_ASPARTATE_AND_GLUTAMATE_METABOLISM	0.359732	Nucleotide Processing	0.999565	clinvar	core
ALDOSTERONE_REGULATED_SODIUM_REABSORPTION	0.659374	Proliferative	0.997058	clinvar	core
ALLOGRAFT_REJECTION	1.0593	Response	0.788427	clinvar	core
ALZHEIMERS_DISEASE	0.703791	Nucleotide Processing	0.997058	clinvar	core
AMINOACYL_TRNA_BIOSYNTHESIS	0.515267	Nucleotide Processing	0.997058	clinvar	core
AMINO_SUGAR_AND_NUCLEOTIDE_SUGAR_METABOLISM	-0.667022	Nucleotide Processing	0.997058	clinvar	core
AMYOTROPHIC_LATERAL_SCLEROSIS_ALS	0.972842	Proliferative	0.848483	clinvar	core
ANTIGEN_PROCESSING_AND_PRESENTATION	1.21291	Response	0.708973	clinvar	core
APOPTOSIS	1.01899	Nucleotide Processing	0.825457	clinvar	core
ARACHIDONIC_ACID_METABOLISM	0.811769	Response	0.966323	clinvar	core
ARGININE_AND_PROLINE_METABOLISM	0.946716	Nucleotide Processing	0.848483	clinvar	core
ARRHYTHMOGENIC_RIGHT_VENTRICULAR_CARDIOMYOPATHY_ARVC	0.745933	Proliferative	0.997058	clinvar	core
AUTOIMMUNE_THYROID_DISEASE	1.13591	Response	0.737295	clinvar	core
AXON_GUIDANCE	1.01494	Proliferative	0.825457	clinvar	core
BASAL_CELL_CARCINOMA	1.08393	Response	0.779402	clinvar	core
BASAL_TRANSCRIPTION_FACTORS	-1.00455	Nucleotide Processing	0.848483	clinvar	core
BASE_EXCISION_REPAIR	1.15149	Response	0.737295	clinvar	core
B_CELL_RECEPTOR_SIGNALING_PATHWAY	-1.38863	Proliferative	0.515145	clinvar	core
BLADDER_CANCER	-1.21189	Proliferative	0.621076	clinvar	core
BUTANOATE_METABOLISM	1.01341	Nucleotide Processing	0.825457	clinvar	core
CALCIUM_SIGNALING_PATHWAY	0.868063	Proliferative	0.951195	clinvar	core
CARDIAC_MUSCLE_CONTRACTION	0.73368	Proliferative	0.997058	clinvar	core
CELL_ADHESION_MOLECULES_CAMS	1.34097	Response	0.522194	clinvar	core
CELL_CYCLE	1.25409	Nucleotide Processing	0.621076	clinvar	core
CHEMOKINE_SIGNALING_PATHWAY	0.620124	Proliferative	0.997058	clinvar	core
CHRONIC_MYELOID_LEUKEMIA	0.870156	Proliferative	0.951195	clinvar	core
COLORECTAL_CANCER	0.871307	Proliferative	0.951195	clinvar	core
COMPLEMENT_AND_COAGULATION_CASCADES	1.34537	Response	0.515145	clinvar	core
CYSTEINE_AND_METHIONINE_METABOLISM	1.18254	Nucleotide Processing	0.737295	clinvar	core
CYTOKINE_CYTOKINE_RECEPTOR_INTERACTION	1.31908	Response	0.515145	clinvar	core
CYTOSOLIC_DNA_SENSING_PATHWAY	0.890936	Response	0.89795	clinvar	core
DILATED_CARDIOMYOPATHY	0.663347	Proliferative	0.997058	clinvar	core
DNA_REPLICATION	1.01442	Nucleotide Processing	0.825457	clinvar	core
DRUG_METABOLISM_CYTOCHROME_P450	1.42616	Response	0.515145	clinvar	core
DRUG_METABOLISM_OTHER_ENZYMES	-1.10223	Response	0.737295	clinvar	core
ECM_RECEPTOR_INTERACTION	0.832321	Response	0.968176	clinvar	core
ENDOCYTOSIS	1.08298	Nucleotide Processing	0.779402	clinvar	core
ENDOMETRIAL_CANCER	-1.17979	Proliferative	0.713403	clinvar	core
EPITHELIAL_CELL_SIGNALING_IN_HELICOBACTER_PYLORI_INFECTION	0.70946	Proliferative	0.997058	clinvar	core
ERBB_SIGNALING_PATHWAY	-1.12295	Proliferative	0.737295	clinvar	core
ETHER_LIPID_METABOLISM	0.917727	Response	0.854615	clinvar	core
FATTY_ACID_METABOLISM	1.04704	Response	0.807508	clinvar	core
FC_EPSILON_RI_SIGNALING_PATHWAY	-1.76706	Proliferative	0.104218	clinvar	core
FC_GAMMA_R_MEDIATED_PHAGOCYTOSIS	-0.702944	Proliferative	0.997058	clinvar	core
FOCAL_ADHESION	0.68253	Proliferative	0.997058	clinvar	core
FRUCTOSE_AND_MANNOSE_METABOLISM	1.33416	Nucleotide Processing	0.58605	clinvar	core
GAP_JUNCTION	-2.53558	Proliferative	0.0855706	clinvar	core
GLIOMA	-1.05559	Proliferative	0.779402	clinvar	core
GLUTATHIONE_METABOLISM	1.00397	Nucleotide Processing	0.825769	clinvar	core
GLYCEROLIPID_METABOLISM	1.80596	Nucleotide Processing	0.0855706	clinvar	core
GLYCEROPHOSPHOLIPID_METABOLISM	0.941618	Nucleotide Processing	0.848483	clinvar	core
GLYCINE_SERINE_AND_THREONINE_METABOLISM	1.11447	Nucleotide Processing	0.753189	clinvar	core
GLYCOLYSIS_GLUCONEOGENESIS	1.4706	Response	0.369491	clinvar	core
GNRH_SIGNALING_PATHWAY	-1.75582	Proliferative	0.101449	clinvar	core
GRAFT_VERSUS_HOST_DISEASE	-0.560737	Response	0.997058	clinvar	core
HEDGEHOG_SIGNALING_PATHWAY	0.975193	Proliferative	0.848483	clinvar	core
HEMATOPOIETIC_CELL_LINEAGE	1.08633	Response	0.779402	clinvar	core
HISTIDINE_METABOLISM	1.09667	Response	0.779402	clinvar	core
HOMOLOGOUS_RECOMBINATION	1.38911	Response	0.515145	clinvar	core
HUNTINGTONS_DISEASE	1.44111	Nucleotide Processing	0.370569	clinvar	core
HYPERTROPHIC_CARDIOMYOPATHY_HCM	0.676651	Proliferative	0.997058	clinvar	core
INOSITOL_PHOSPHATE_METABOLISM	1.31034	Nucleotide Processing	0.621076	clinvar	core
INSULIN_SIGNALING_PATHWAY	-1.2074	Proliferative	0.621076	clinvar	core
INTESTINAL_IMMUNE_NETWORK_FOR_IGA_PRODUCTION	1.52512	Response	0.369491	clinvar	core
JAK_STAT_SIGNALING_PATHWAY	1.14731	Response	0.737295	clinvar	core
LEISHMANIA_INFECTION	0.558075	Proliferative	0.997058	clinvar	core
LEUKOCYTE_TRANSENDOTHELIAL_MIGRATION	0.663171	Proliferative	0.997058	clinvar	core
LONG_TERM_DEPRESSION	-1.70264	Proliferative	0.148567	clinvar	core
LONG_TERM_POTENTIATION	-1.96319	Proliferative	0.104218	clinvar	core
LYSINE_DEGRADATION	1.51119	Nucleotide Processing	0.369491	clinvar	core
LYSOSOME	1.79647	Response	0.0282943	clinvar	core
MAPK_SIGNALING_PATHWAY	0.620251	Proliferative	0.997058	clinvar	core
MELANOGENESIS	-1.11547	Proliferative	0.737295	clinvar	core
MELANOMA	0.599338	Proliferative	0.997058	clinvar	core
METABOLISM_OF_XENOBIOTICS_BY_CYTOCHROME_P450	1.29395	Response	0.621076	clinvar	core
MTOR_SIGNALING_PATHWAY	0.633858	Proliferative	0.997058	clinvar	core
NATURAL_KILLER_CELL_MEDIATED_CYTOTOXICITY	-1.32332	Response	0.522194	clinvar	core
NEUROACTIVE_LIGAND_RECEPTOR_INTERACTION	1.13835	Response	0.737295	clinvar	core
NEUROTROPHIN_SIGNALING_PATHWAY	-1.1553	Proliferative	0.737295	clinvar	core
N_GLYCAN_BIOSYNTHESIS	-0.924438	Nucleotide Processing	0.848483	clinvar	core
NOD_LIKE_RECEPTOR_SIGNALING_PATHWAY	-1.33622	Proliferative	0.58605	clinvar	core
NON_SMALL_CELL_LUNG_CANCER	-1.10632	Proliferative	0.737295	clinvar	core
NOTCH_SIGNALING_PATHWAY	1.09631	Nucleotide Processing	0.779402	clinvar	core
NUCLEOTIDE_EXCISION_REPAIR	-0.902072	Nucleotide Processing	0.855534	clinvar	core
OLFACTORY_TRANSDUCTION	1.04558	Response	0.807508	clinvar	core
OOCYTE_MEIOSIS	0.577418	Nucleotide Processing	0.997058	clinvar	core
OXIDATIVE_PHOSPHORYLATION	1.06383	Response	0.788427	clinvar	core
P53_SIGNALING_PATHWAY	0.590927	Nucleotide Processing	0.997058	clinvar	core
PANCREATIC_CANCER	0.794816	Proliferative	0.997058	clinvar	core
PARKINSONS_DISEASE	0.913182	Response	0.876328	clinvar	core
PATHOGENIC_ESCHERICHIA_COLI_INFECTION	-2.01923	Nucleotide Processing	0.0855706	clinvar	core
PATHWAYS_IN_CANCER	1.12177	Proliferative	0.737295	clinvar	core
PEROXISOME	1.25517	Response	0.621076	clinvar	core
PHOSPHATIDYLINOSITOL_SIGNALING_SYSTEM	0.940332	Proliferative	0.848483	clinvar	core
PORPHYRIN_AND_CHLOROPHYLL_METABOLISM	1.36248	Response	0.522194	clinvar	core
PPAR_SIGNALING_PATHWAY	1.16862	Response	0.737295	clinvar	core
PRIMARY_IMMUNODEFICIENCY	1.74549	Response	0.0855706	clinvar	core
PRION_DISEASES	0.959506	Response	0.848483	clinvar	core
PROGESTERONE_MEDIATED_OOCYTE_MATURATION	0.615402	Proliferative	0.997058	clinvar	core
PROPANOATE_METABOLISM	1.25549	Response	0.621076	clinvar	core
PROSTATE_CANCER	0.705287	Proliferative	0.997058	clinvar	core
PROTEASOME	-1.12951	Nucleotide Processing	0.737295	clinvar	core
PURINE_METABOLISM	1.26248	Nucleotide Processing	0.621076	clinvar	core
PYRIMIDINE_METABOLISM	1.04827	Nucleotide Processing	0.807508	clinvar	core
PYRUVATE_METABOLISM	0.979908	Response	0.848483	clinvar	core
REGULATION_OF_ACTIN_CYTOSKELETON	0.73436	Proliferative	0.997058	clinvar	core
RENAL_CELL_CARCINOMA	-1.10517	Proliferative	0.737295	clinvar	core
RETINOL_METABOLISM	0.633605	Response	0.997058	clinvar	core
RIBOSOME	0.620326	Nucleotide Processing	0.997058	clinvar	core
RIG_I_LIKE_RECEPTOR_SIGNALING_PATHWAY	0.837513	Response	0.952139	clinvar	core
RNA_DEGRADATION	0.615768	Nucleotide Processing	0.997058	clinvar	core
RNA_POLYMERASE	0.948291	Nucleotide Processing	0.848483	clinvar	core
SMALL_CELL_LUNG_CANCER	1.16133	Proliferative	0.737295	clinvar	core
SNARE_INTERACTIONS_IN_VESICULAR_TRANSPORT	0.655525	Response	0.997058	clinvar	core
SPHINGOLIPID_METABOLISM	1.4909	Response	0.370569	clinvar	core
SPLICEOSOME	0.981062	Nucleotide Processing	0.848483	clinvar	core
STARCH_AND_SUCROSE_METABOLISM	1.56085	Response	0.263883	clinvar	core
STEROID_HORMONE_BIOSYNTHESIS	0.830193	Response	0.959983	clinvar	core
SYSTEMIC_LUPUS_ERYTHEMATOSUS	1.11464	Response	0.753189	clinvar	core
TASTE_TRANSDUCTION	1.01054	Response	0.825457	clinvar	core
T_CELL_RECEPTOR_SIGNALING_PATHWAY	-1.20807	Proliferative	0.621076	clinvar	core
TGF_BETA_SIGNALING_PATHWAY	0.975866	Nucleotide Processing	0.848483	clinvar	core
TIGHT_JUNCTION	-1.37804	Proliferative	0.515145	clinvar	core
TOLL_LIKE_RECEPTOR_SIGNALING_PATHWAY	0.85371	Proliferative	0.951195	clinvar	core
TRYPTOPHAN_METABOLISM	1.27443	Response	0.621076	clinvar	core
TYPE_I_DIABETES_MELLITUS	-0.560737	Response	0.997058	clinvar	core
TYPE_II_DIABETES_MELLITUS	0.86383	Proliferative	0.951195	clinvar	core
TYROSINE_METABOLISM	1.06547	Response	0.788427	clinvar	core
UBIQUITIN_MEDIATED_PROTEOLYSIS	1.02217	Nucleotide Processing	0.825457	clinvar	core
VALINE_LEUCINE_AND_ISOLEUCINE_DEGRADATION	1.19859	Nucleotide Processing	0.713403	clinvar	core
VASCULAR_SMOOTH_MUSCLE_CONTRACTION	-1.88266	Proliferative	0.0855706	clinvar	core
VASOPRESSIN_REGULATED_WATER_REABSORPTION	0.943048	Nucleotide Processing	0.848483	clinvar	core
VEGF_SIGNALING_PATHWAY	-2.12895	Proliferative	0.0855706	clinvar	core
VIBRIO_CHOLERAE_INFECTION	0.536054	Nucleotide Processing	0.997058	clinvar	core
VIRAL_MYOCARDITIS	1.17437	Response	0.737295	clinvar	core
WNT_SIGNALING_PATHWAY	0.963992	Proliferative	0.848483	clinvar	core
ABC_TRANSPORTERS	1.38432	Nucleotide Processing	0.39788	clinvar	interact
ACUTE_MYELOID_LEUKEMIA	1.16589	Proliferative	0.605536	clinvar	interact
ADHERENS_JUNCTION	1.27515	Proliferative	0.526985	clinvar	interact
ADIPOCYTOKINE_SIGNALING_PATHWAY	1.1209	Proliferative	0.617428	clinvar	interact
ALANINE_ASPARTATE_AND_GLUTAMATE_METABOLISM	0.890428	Nucleotide Processing	0.789974	clinvar	interact
ALDOSTERONE_REGULATED_SODIUM_REABSORPTION	1.25512	Proliferative	0.527946	clinvar	interact
ALLOGRAFT_REJECTION	0.926844	Response	0.761649	clinvar	interact
ALZHEIMERS_DISEASE	1.05253	Nucleotide Processing	0.660555	clinvar	interact
AMINOACYL_TRNA_BIOSYNTHESIS	1.17027	Nucleotide Processing	0.605536	clinvar	interact
AMINO_SUGAR_AND_NUCLEOTIDE_SUGAR_METABOLISM	0.837272	Nucleotide Processing	0.859147	clinvar	interact
AMYOTROPHIC_LATERAL_SCLEROSIS_ALS	1.42762	Proliferative	0.39788	clinvar	interact
ANTIGEN_PROCESSING_AND_PRESENTATION	-0.829714	Response	0.849609	clinvar	interact
APOPTOSIS	1.01587	Nucleotide Processing	0.678886	clinvar	interact
ARGININE_AND_PROLINE_METABOLISM	1.07088	Nucleotide Processing	0.633581	clinvar	interact
ARRHYTHMOGENIC_RIGHT_VENTRICULAR_CARDIOMYOPATHY_ARVC	1.7415	Proliferative	0.277305	clinvar	interact
AUTOIMMUNE_THYROID_DISEASE	1.20091	Response	0.571807	clinvar	interact
AXON_GUIDANCE	1.24821	Proliferative	0.539328	clinvar	interact
BASAL_CELL_CARCINOMA	1.59439	Response	0.340757	clinvar	interact
BASAL_TRANSCRIPTION_FACTORS	1.27462	Nucleotide Processing	0.39788	clinvar	interact
BASE_EXCISION_REPAIR	0.847123	Response	0.856281	clinvar	interact
B_CELL_RECEPTOR_SIGNALING_PATHWAY	1.43779	Proliferative	0.39788	clinvar	interact
BLADDER_CANCER	1.22341	Proliferative	0.571807	clinvar	interact
BUTANOATE_METABOLISM	1.07264	Nucleotide Processing	0.633581	clinvar	interact
CALCIUM_SIGNALING_PATHWAY	0.765373	Proliferative	0.865863	clinvar	interact
CARDIAC_MUSCLE_CONTRACTION	-1.44773	Proliferative	0.39788	clinvar	interact
CELL_ADHESION_MOLECULES_CAMS	1.07168	Response	0.633581	clinvar	interact
CELL_CYCLE	1.37066	Nucleotide Processing	0.39788	clinvar	interact
CHEMOKINE_SIGNALING_PATHWAY	1.09615	Proliferative	0.633581	clinvar	interact
CHRONIC_MYELOID_LEUKEMIA	1.62482	Proliferative	0.277305	clinvar	interact
COLORECTAL_CANCER	0.971812	Proliferative	0.737929	clinvar	interact
COMPLEMENT_AND_COAGULATION_CASCADES	1.26116	Response	0.527946	clinvar	interact
CYSTEINE_AND_METHIONINE_METABOLISM	0.615347	Nucleotide Processing	0.954541	clinvar	interact
CYTOKINE_CYTOKINE_RECEPTOR_INTERACTION	0.624974	Response	0.953466	clinvar	interact
CYTOSOLIC_DNA_SENSING_PATHWAY	1.00429	Response	0.678886	clinvar	interact
DILATED_CARDIOMYOPATHY	0.941727	Proliferative	0.761649	clinvar	interact
DNA_REPLICATION	0.76437	Nucleotide Processing	0.865863	clinvar	interact
DRUG_METABOLISM_CYTOCHROME_P450	-1.76315	Response	0.277305	clinvar	interact
DRUG_METABOLISM_OTHER_ENZYMES	-1.30675	Response	0.479949	clinvar	interact
ECM_RECEPTOR_INTERACTION	1.19834	Response	0.571807	clinvar	interact
ENDOCYTOSIS	0.629881	Nucleotide Processing	0.951176	clinvar	interact
ENDOMETRIAL_CANCER	1.07103	Proliferative	0.634796	clinvar	interact
EPITHELIAL_CELL_SIGNALING_IN_HELICOBACTER_PYLORI_INFECTION	0.90378	Proliferative	0.774562	clinvar	interact
ERBB_SIGNALING_PATHWAY	1.5513	Proliferative	0.370731	clinvar	interact
FATTY_ACID_METABOLISM	0.719786	Response	0.896225	clinvar	interact
FC_EPSILON_RI_SIGNALING_PATHWAY	1.72371	Proliferative	0.277305	clinvar	interact
FC_GAMMA_R_MEDIATED_PHAGOCYTOSIS	1.10151	Proliferative	0.633581	clinvar	interact
FOCAL_ADHESION	1.32061	Proliferative	0.43429	clinvar	interact
FRUCTOSE_AND_MANNOSE_METABOLISM	0.590638	Nucleotide Processing	0.962556	clinvar	interact
GAP_JUNCTION	1.19358	Proliferative	0.571807	clinvar	interact
GLIOMA	1.2107	Proliferative	0.571807	clinvar	interact
GLUTATHIONE_METABOLISM	-1.38706	Nucleotide Processing	0.39788	clinvar	interact
GLYCEROLIPID_METABOLISM	0.989312	Nucleotide Processing	0.678886	clinvar	interact
GLYCEROPHOSPHOLIPID_METABOLISM	-1.24279	Nucleotide Processing	0.494864	clinvar	interact
GLYCINE_SERINE_AND_THREONINE_METABOLISM	-0.960251	Nucleotide Processing	0.761649	clinvar	interact
GLYCOLYSIS_GLUCONEOGENESIS	1.22191	Response	0.571807	clinvar	interact
GNRH_SIGNALING_PATHWAY	1.15499	Proliferative	0.605536	clinvar	interact
GRAFT_VERSUS_HOST_DISEASE	0.939821	Response	0.754783	clinvar	interact
HEDGEHOG_SIGNALING_PATHWAY	1.38557	Proliferative	0.39788	clinvar	interact
HEMATOPOIETIC_CELL_LINEAGE	0.610451	Response	0.953466	clinvar	interact
HISTIDINE_METABOLISM	1.10977	Response	0.617428	clinvar	interact
HOMOLOGOUS_RECOMBINATION	0.839242	Response	0.859147	clinvar	interact
HUNTINGTONS_DISEASE	0.752265	Nucleotide Processing	0.865863	clinvar	interact
HYPERTROPHIC_CARDIOMYOPATHY_HCM	1.11721	Proliferative	0.617428	clinvar	interact
INOSITOL_PHOSPHATE_METABOLISM	0.909269	Nucleotide Processing	0.761649	clinvar	interact
INSULIN_SIGNALING_PATHWAY	1.0521	Proliferative	0.660555	clinvar	interact
INTESTINAL_IMMUNE_NETWORK_FOR_IGA_PRODUCTION	1.01929	Response	0.667427	clinvar	interact
JAK_STAT_SIGNALING_PATHWAY	0.918492	Response	0.774562	clinvar	interact
LEISHMANIA_INFECTION	1.12001	Proliferative	0.617428	clinvar	interact
LEUKOCYTE_TRANSENDOTHELIAL_MIGRATION	1.53573	Proliferative	0.385388	clinvar	interact
LONG_TERM_DEPRESSION	1.08431	Proliferative	0.633581	clinvar	interact
LONG_TERM_POTENTIATION	1.04041	Proliferative	0.661755	clinvar	interact
LYSINE_DEGRADATION	0.837025	Nucleotide Processing	0.843169	clinvar	interact
LYSOSOME	-0.817274	Response	0.847513	clinvar	interact
MAPK_SIGNALING_PATHWAY	1.17892	Proliferative	0.571807	clinvar	interact
MELANOGENESIS	1.37693	Proliferative	0.39788	clinvar	interact
MELANOMA	1.34094	Proliferative	0.432622	clinvar	interact
METABOLISM_OF_XENOBIOTICS_BY_CYTOCHROME_P450	-1.10662	Response	0.617428	clinvar	interact
MTOR_SIGNALING_PATHWAY	1.01444	Proliferative	0.678886	clinvar	interact
NATURAL_KILLER_CELL_MEDIATED_CYTOTOXICITY	1.40203	Response	0.39788	clinvar	interact
NEUROACTIVE_LIGAND_RECEPTOR_INTERACTION	0.847656	Response	0.847513	clinvar	interact
NEUROTROPHIN_SIGNALING_PATHWAY	1.13031	Proliferative	0.617428	clinvar	interact
NOD_LIKE_RECEPTOR_SIGNALING_PATHWAY	1.0503	Proliferative	0.652454	clinvar	interact
NON_SMALL_CELL_LUNG_CANCER	1.46997	Proliferative	0.39788	clinvar	interact
NOTCH_SIGNALING_PATHWAY	0.753185	Nucleotide Processing	0.865863	clinvar	interact
NUCLEOTIDE_EXCISION_REPAIR	-0.752463	Nucleotide Processing	0.865863	clinvar	interact
OLFACTORY_TRANSDUCTION	-1.04932	Response	0.642431	clinvar	interact
OOCYTE_MEIOSIS	0.816406	Nucleotide Processing	0.849609	clinvar	interact
OXIDATIVE_PHOSPHORYLATION	0.596215	Response	0.954541	clinvar	interact
P53_SIGNALING_PATHWAY	-0.899854	Nucleotide Processing	0.761649	clinvar	interact
PANCREATIC_CANCER	1.40124	Proliferative	0.39788	clinvar	interact
PARKINSONS_DISEASE	0.921507	Response	0.761649	clinvar	interact
PATHOGENIC_ESCHERICHIA_COLI_INFECTION	1.4061	Nucleotide Processing	0.39788	clinvar	interact
PATHWAYS_IN_CANCER	0.994725	Proliferative	0.73008	clinvar	interact
PEROXISOME	0.83765	Response	0.843169	clinvar	interact
PHOSPHATIDYLINOSITOL_SIGNALING_SYSTEM	0.786837	Proliferative	0.860377	clinvar	interact
PORPHYRIN_AND_CHLOROPHYLL_METABOLISM	-1.97912	Response	0.277305	clinvar	interact
PPAR_SIGNALING_PATHWAY	0.993844	Response	0.678886	clinvar	interact
PRIMARY_IMMUNODEFICIENCY	0.772539	Response	0.865863	clinvar	interact
PRION_DISEASES	0.674859	Response	0.929396	clinvar	interact
PROGESTERONE_MEDIATED_OOCYTE_MATURATION	1.11864	Proliferative	0.617428	clinvar	interact
PROPANOATE_METABOLISM	1.17462	Response	0.605536	clinvar	interact
PROSTATE_CANCER	1.16241	Proliferative	0.605536	clinvar	interact
PROTEASOME	-1.09658	Nucleotide Processing	0.633581	clinvar	interact
PURINE_METABOLISM	1.00705	Nucleotide Processing	0.678886	clinvar	interact
PYRIMIDINE_METABOLISM	1.26438	Nucleotide Processing	0.527946	clinvar	interact
PYRUVATE_METABOLISM	1.39182	Response	0.39788	clinvar	interact
REGULATION_OF_ACTIN_CYTOSKELETON	1.40104	Proliferative	0.39788	clinvar	interact
RENAL_CELL_CARCINOMA	1.45442	Proliferative	0.39788	clinvar	interact
RETINOL_METABOLISM	-1.76315	Response	0.277305	clinvar	interact
RIBOSOME	1.20439	Nucleotide Processing	0.571807	clinvar	interact
RIG_I_LIKE_RECEPTOR_SIGNALING_PATHWAY	-1.09192	Response	0.617428	clinvar	interact
RNA_DEGRADATION	-1.1273	Nucleotide Processing	0.617428	clinvar	interact
RNA_POLYMERASE	1.55527	Nucleotide Processing	0.370731	clinvar	interact
SMALL_CELL_LUNG_CANCER	1.26323	Proliferative	0.527946	clinvar	interact
SNARE_INTERACTIONS_IN_VESICULAR_TRANSPORT	-1.45904	Response	0.39788	clinvar	interact
SPHINGOLIPID_METABOLISM	0.887331	Response	0.811795	clinvar	interact
SPLICEOSOME	1.88627	Nucleotide Processing	0.277305	clinvar	interact
STARCH_AND_SUCROSE_METABOLISM	-1.13016	Response	0.614004	clinvar	interact
STEROID_HORMONE_BIOSYNTHESIS	-1.40379	Response	0.39788	clinvar	interact
SYSTEMIC_LUPUS_ERYTHEMATOSUS	1.26399	Response	0.527946	clinvar	interact
TASTE_TRANSDUCTION	0.862138	Response	0.815967	clinvar	interact
T_CELL_RECEPTOR_SIGNALING_PATHWAY	1.48398	Proliferative	0.39788	clinvar	interact
TGF_BETA_SIGNALING_PATHWAY	1.3776	Nucleotide Processing	0.39788	clinvar	interact
TIGHT_JUNCTION	1.58805	Proliferative	0.340757	clinvar	interact
TOLL_LIKE_RECEPTOR_SIGNALING_PATHWAY	1.09427	Proliferative	0.633581	clinvar	interact
TRYPTOPHAN_METABOLISM	0.837025	Response	0.843169	clinvar	interact
TYPE_I_DIABETES_MELLITUS	0.939821	Response	0.754783	clinvar	interact
TYPE_II_DIABETES_MELLITUS	1.44602	Proliferative	0.39788	clinvar	interact
UBIQUITIN_MEDIATED_PROTEOLYSIS	0.703818	Nucleotide Processing	0.900552	clinvar	interact
VALINE_LEUCINE_AND_ISOLEUCINE_DEGRADATION	0.722383	Nucleotide Processing	0.896225	clinvar	interact
VASCULAR_SMOOTH_MUSCLE_CONTRACTION	0.780703	Proliferative	0.865863	clinvar	interact
VASOPRESSIN_REGULATED_WATER_REABSORPTION	0.962721	Nucleotide Processing	0.730856	clinvar	interact
VEGF_SIGNALING_PATHWAY	1.76057	Proliferative	0.277305	clinvar	interact
VIBRIO_CHOLERAE_INFECTION	1.28109	Nucleotide Processing	0.526985	clinvar	interact
VIRAL_MYOCARDITIS	1.28442	Response	0.526985	clinvar	interact
WNT_SIGNALING_PATHWAY	1.33085	Proliferative	0.455869	clinvar	interact
ABC_TRANSPORTERS	-1.09123	Nucleotide Processing	0.613862	clinvar	surf
ACUTE_MYELOID_LEUKEMIA	-1.09798	Proliferative	0.613862	clinvar	surf
ADHERENS_JUNCTION	-0.963746	Proliferative	0.726953	clinvar	surf
ADIPOCYTOKINE_SIGNALING_PATHWAY	1.23434	Proliferative	0.517309	clinvar	surf
ALANINE_ASPARTATE_AND_GLUTAMATE_METABOLISM	0.963491	Nucleotide Processing	0.732612	clinvar	surf
ALDOSTERONE_REGULATED_SODIUM_REABSORPTION	-1.44871	Proliferative	0.346368	clinvar	surf
ALLOGRAFT_REJECTION	-1.04147	Response	0.65625	clinvar	surf
ALZHEIMERS_DISEASE	1.31753	Nucleotide Processing	0.421947	clinvar	surf
AMINOACYL_TRNA_BIOSYNTHESIS	-0.979374	Nucleotide Processing	0.713296	clinvar	surf
AMINO_SUGAR_AND_NUCLEOTIDE_SUGAR_METABOLISM	-1.04679	Nucleotide Processing	0.65625	clinvar	surf
AMYOTROPHIC_LATERAL_SCLEROSIS_ALS	-1.2851	Proliferative	0.517309	clinvar	surf
ANTIGEN_PROCESSING_AND_PRESENTATION	1.19962	Response	0.595128	clinvar	surf
APOPTOSIS	0.795455	Nucleotide Processing	0.862597	clinvar	surf
ARACHIDONIC_ACID_METABOLISM	0.787451	Response	0.841629	clinvar	surf
ARGININE_AND_PROLINE_METABOLISM	-0.701164	Nucleotide Processing	0.918269	clinvar	surf
ARRHYTHMOGENIC_RIGHT_VENTRICULAR_CARDIOMYOPATHY_ARVC	1.1161	Proliferative	0.613862	clinvar	surf
AUTOIMMUNE_THYROID_DISEASE	-1.40348	Response	0.397057	clinvar	surf
AXON_GUIDANCE	-1.67964	Proliferative	0.25458	clinvar	surf
BASAL_CELL_CARCINOMA	0.785959	Response	0.861183	clinvar	surf
BASAL_TRANSCRIPTION_FACTORS	-1.05897	Nucleotide Processing	0.676003	clinvar	surf
BASE_EXCISION_REPAIR	1.10733	Response	0.629065	clinvar	surf
B_CELL_RECEPTOR_SIGNALING_PATHWAY	-0.913228	Proliferative	0.761937	clinvar	surf
BLADDER_CANCER	-1.92235	Proliferative	0.253348	clinvar	surf
BUTANOATE_METABOLISM	-0.997833	Nucleotide Processing	0.684745	clinvar	surf
CALCIUM_SIGNALING_PATHWAY	1.23378	Proliferative	0.517309	clinvar	surf
CARDIAC_MUSCLE_CONTRACTION	1.57258	Proliferative	0.25458	clinvar	surf
CELL_ADHESION_MOLECULES_CAMS	0.554414	Response	0.985947	clinvar	surf
CELL_CYCLE	-1.3831	Nucleotide Processing	0.356306	clinvar	surf
CHEMOKINE_SIGNALING_PATHWAY	0.719046	Proliferative	0.914035	clinvar	surf
CHRONIC_MYELOID_LEUKEMIA	-1.78986	Proliferative	0.247157	clinvar	surf
COLORECTAL_CANCER	-1.79688	Proliferative	0.247157	clinvar	surf
COMPLEMENT_AND_COAGULATION_CASCADES	1.08907	Response	0.615926	clinvar	surf
CYSTEINE_AND_METHIONINE_METABOLISM	-0.982354	Nucleotide Processing	0.696139	clinvar	surf
CYTOKINE_CYTOKINE_RECEPTOR_INTERACTION	-1.46839	Response	0.25458	clinvar	surf
CYTOSOLIC_DNA_SENSING_PATHWAY	0.906924	Response	0.761937	clinvar	surf
DILATED_CARDIOMYOPATHY	1.42242	Proliferative	0.319425	clinvar	surf
DNA_REPLICATION	1.05118	Nucleotide Processing	0.676003	clinvar	surf
DRUG_METABOLISM_CYTOCHROME_P450	0.895297	Response	0.761937	clinvar	surf
DRUG_METABOLISM_OTHER_ENZYMES	1.31298	Response	0.474868	clinvar	surf
ECM_RECEPTOR_INTERACTION	1.34123	Response	0.397057	clinvar	surf
ENDOCYTOSIS	-1.22088	Nucleotide Processing	0.517309	clinvar	surf
ENDOMETRIAL_CANCER	-1.50728	Proliferative	0.288324	clinvar	surf
EPITHELIAL_CELL_SIGNALING_IN_HELICOBACTER_PYLORI_INFECTION	0.745225	Proliferative	0.866535	clinvar	surf
ERBB_SIGNALING_PATHWAY	-1.09253	Proliferative	0.613862	clinvar	surf
ETHER_LIPID_METABOLISM	0.859461	Response	0.801997	clinvar	surf
FATTY_ACID_METABOLISM	-1.13426	Response	0.607103	clinvar	surf
FC_EPSILON_RI_SIGNALING_PATHWAY	-1.01029	Proliferative	0.676003	clinvar	surf
FC_GAMMA_R_MEDIATED_PHAGOCYTOSIS	1.04445	Proliferative	0.676003	clinvar	surf
FOCAL_ADHESION	1.04639	Proliferative	0.673189	clinvar	surf
FRUCTOSE_AND_MANNOSE_METABOLISM	-1.63719	Nucleotide Processing	0.25458	clinvar	surf
GAP_JUNCTION	1.37608	Proliferative	0.361073	clinvar	surf
GLIOMA	-1.55208	Proliferative	0.25458	clinvar	surf
GLUTATHIONE_METABOLISM	0.840936	Nucleotide Processing	0.808804	clinvar	surf
GLYCEROLIPID_METABOLISM	-1.74801	Nucleotide Processing	0.25458	clinvar	surf
GLYCEROPHOSPHOLIPID_METABOLISM	0.998764	Nucleotide Processing	0.696139	clinvar	surf
GLYCINE_SERINE_AND_THREONINE_METABOLISM	-1.26735	Nucleotide Processing	0.517309	clinvar	surf
GLYCOLYSIS_GLUCONEOGENESIS	-2.09667	Response	0.103154	clinvar	surf
GNRH_SIGNALING_PATHWAY	1.13555	Proliferative	0.607103	clinvar	surf
GRAFT_VERSUS_HOST_DISEASE	-0.663325	Response	0.914035	clinvar	surf
HEDGEHOG_SIGNALING_PATHWAY	1.49404	Proliferative	0.312364	clinvar	surf
HEMATOPOIETIC_CELL_LINEAGE	1.10029	Response	0.615926	clinvar	surf
HISTIDINE_METABOLISM	0.892532	Response	0.761937	clinvar	surf
HOMOLOGOUS_RECOMBINATION	-0.998186	Response	0.676003	clinvar	surf
HUNTINGTONS_DISEASE	0.547929	Nucleotide Processing	0.985947	clinvar	surf
HYPERTROPHIC_CARDIOMYOPATHY_HCM	1.23044	Proliferative	0.517309	clinvar	surf
INOSITOL_PHOSPHATE_METABOLISM	-1.59273	Nucleotide Processing	0.288324	clinvar	surf
INSULIN_SIGNALING_PATHWAY	-1.3861	Proliferative	0.356306	clinvar	surf
INTESTINAL_IMMUNE_NETWORK_FOR_IGA_PRODUCTION	-1.55804	Response	0.330997	clinvar	surf
JAK_STAT_SIGNALING_PATHWAY	-0.80755	Response	0.866535	clinvar	surf
LEISHMANIA_INFECTION	1.19104	Proliferative	0.577914	clinvar	surf
LEUKOCYTE_TRANSENDOTHELIAL_MIGRATION	0.912877	Proliferative	0.761937	clinvar	surf
LONG_TERM_DEPRESSION	-1.19205	Proliferative	0.540742	clinvar	surf
LONG_TERM_POTENTIATION	-0.836819	Proliferative	0.820382	clinvar	surf
LYSINE_DEGRADATION	-1.71707	Nucleotide Processing	0.25458	clinvar	surf
LYSOSOME	-2.50145	Response	0.0479124	clinvar	surf
MAPK_SIGNALING_PATHWAY	1.10093	Proliferative	0.613862	clinvar	surf
MELANOGENESIS	0.737427	Proliferative	0.905329	clinvar	surf
MELANOMA	-1.48649	Proliferative	0.288324	clinvar	surf
METABOLISM_OF_XENOBIOTICS_BY_CYTOCHROME_P450	1.01269	Response	0.691092	clinvar	surf
MTOR_SIGNALING_PATHWAY	-0.92431	Proliferative	0.748948	clinvar	surf
NATURAL_KILLER_CELL_MEDIATED_CYTOTOXICITY	-1.11436	Response	0.607274	clinvar	surf
NEUROACTIVE_LIGAND_RECEPTOR_INTERACTION	-0.639018	Response	0.985947	clinvar	surf
NEUROTROPHIN_SIGNALING_PATHWAY	-1.07115	Proliferative	0.625788	clinvar	surf
N_GLYCAN_BIOSYNTHESIS	0.916095	Nucleotide Processing	0.761937	clinvar	surf
NOD_LIKE_RECEPTOR_SIGNALING_PATHWAY	1.39718	Proliferative	0.397057	clinvar	surf
NON_SMALL_CELL_LUNG_CANCER	-1.68823	Proliferative	0.25458	clinvar	surf
NOTCH_SIGNALING_PATHWAY	-0.852042	Nucleotide Processing	0.801997	clinvar	surf
NUCLEOTIDE_EXCISION_REPAIR	1.56901	Nucleotide Processing	0.25458	clinvar	surf
OLFACTORY_TRANSDUCTION	1.44341	Response	0.356306	clinvar	surf
OOCYTE_MEIOSIS	1.02907	Nucleotide Processing	0.676003	clinvar	surf
OXIDATIVE_PHOSPHORYLATION	1.32289	Response	0.472552	clinvar	surf
P53_SIGNALING_PATHWAY	-0.973748	Nucleotide Processing	0.709865	clinvar	surf
PANCREATIC_CANCER	-1.53319	Proliferative	0.25458	clinvar	surf
PARKINSONS_DISEASE	1.32097	Response	0.466022	clinvar	surf
PATHOGENIC_ESCHERICHIA_COLI_INFECTION	1.11263	Nucleotide Processing	0.613862	clinvar	surf
PATHWAYS_IN_CANCER	-1.44295	Proliferative	0.25458	clinvar	surf
PEROXISOME	-1.15925	Response	0.594444	clinvar	surf
PHOSPHATIDYLINOSITOL_SIGNALING_SYSTEM	-1.25765	Proliferative	0.517309	clinvar	surf
PORPHYRIN_AND_CHLOROPHYLL_METABOLISM	-0.840689	Response	0.817517	clinvar	surf
PPAR_SIGNALING_PATHWAY	-1.12524	Response	0.607103	clinvar	surf
PRIMARY_IMMUNODEFICIENCY	-1.52068	Response	0.288324	clinvar	surf
PRION_DISEASES	-0.759093	Response	0.866535	clinvar	surf
PROGESTERONE_MEDIATED_OOCYTE_MATURATION	0.820167	Proliferative	0.822717	clinvar	surf
PROPANOATE_METABOLISM	-1.5236	Response	0.288324	clinvar	surf
PROSTATE_CANCER	-1.67067	Proliferative	0.25458	clinvar	surf
PROTEASOME	1.19532	Nucleotide Processing	0.540742	clinvar	surf
PURINE_METABOLISM	-0.757232	Nucleotide Processing	0.912015	clinvar	surf
PYRIMIDINE_METABOLISM	0.399872	Nucleotide Processing	0.999217	clinvar	surf
PYRUVATE_METABOLISM	-1.22976	Response	0.517309	clinvar	surf
REGULATION_OF_ACTIN_CYTOSKELETON	-1.55494	Proliferative	0.25458	clinvar	surf
RENAL_CELL_CARCINOMA	-1.60572	Proliferative	0.25458	clinvar	surf
RETINOL_METABOLISM	1.11472	Response	0.613862	clinvar	surf
RIBOSOME	0.590129	Nucleotide Processing	0.98361	clinvar	surf
RIG_I_LIKE_RECEPTOR_SIGNALING_PATHWAY	1.15502	Response	0.607103	clinvar	surf
RNA_DEGRADATION	1.01513	Nucleotide Processing	0.691092	clinvar	surf
RNA_POLYMERASE	-0.734337	Nucleotide Processing	0.866535	clinvar	surf
SMALL_CELL_LUNG_CANCER	0.96423	Proliferative	0.732612	clinvar	surf
SNARE_INTERACTIONS_IN_VESICULAR_TRANSPORT	1.17753	Response	0.607103	clinvar	surf
SPHINGOLIPID_METABOLISM	-1.85537	Response	0.25458	clinvar	surf
SPLICEOSOME	0.700789	Nucleotide Processing	0.905329	clinvar	surf
STARCH_AND_SUCROSE_METABOLISM	-1.22548	Response	0.517309	clinvar	surf
STEROID_HORMONE_BIOSYNTHESIS	-0.858157	Response	0.801997	clinvar	surf
SYSTEMIC_LUPUS_ERYTHEMATOSUS	1.25556	Response	0.517309	clinvar	surf
TASTE_TRANSDUCTION	-0.798397	Response	0.822717	clinvar	surf
T_CELL_RECEPTOR_SIGNALING_PATHWAY	-0.785367	Proliferative	0.866535	clinvar	surf
TGF_BETA_SIGNALING_PATHWAY	-1.59174	Nucleotide Processing	0.25458	clinvar	surf
TIGHT_JUNCTION	0.945906	Proliferative	0.748948	clinvar	surf
TOLL_LIKE_RECEPTOR_SIGNALING_PATHWAY	0.937847	Proliferative	0.752805	clinvar	surf
TRYPTOPHAN_METABOLISM	-0.886478	Response	0.761937	clinvar	surf
TYPE_I_DIABETES_MELLITUS	-0.663325	Response	0.914035	clinvar	surf
TYPE_II_DIABETES_MELLITUS	-1.27831	Proliferative	0.503568	clinvar	surf
TYROSINE_METABOLISM	-1.63912	Response	0.25458	clinvar	surf
UBIQUITIN_MEDIATED_PROTEOLYSIS	0.838431	Nucleotide Processing	0.817517	clinvar	surf
VALINE_LEUCINE_AND_ISOLEUCINE_DEGRADATION	-1.41553	Nucleotide Processing	0.341523	clinvar	surf
VASCULAR_SMOOTH_MUSCLE_CONTRACTION	1.73324	Proliferative	0.247157	clinvar	surf
VASOPRESSIN_REGULATED_WATER_REABSORPTION	-0.825326	Nucleotide Processing	0.820382	clinvar	surf
VEGF_SIGNALING_PATHWAY	0.895801	Proliferative	0.769773	clinvar	surf
VIBRIO_CHOLERAE_INFECTION	0.641916	Nucleotide Processing	0.930722	clinvar	surf
VIRAL_MYOCARDITIS	-0.899567	Response	0.761937	clinvar	surf
WNT_SIGNALING_PATHWAY	-1.13894	Proliferative	0.607103	clinvar	surf
ABC_TRANSPORTERS	1.2356	Nucleotide Processing	0.39462	cosmic	core
ACUTE_MYELOID_LEUKEMIA	-1.71935	Proliferative	0.0670597	cosmic	core
ADHERENS_JUNCTION	-1.41743	Proliferative	0.205611	cosmic	core
ADIPOCYTOKINE_SIGNALING_PATHWAY	-1.22566	Proliferative	0.39462	cosmic	core
ALANINE_ASPARTATE_AND_GLUTAMATE_METABOLISM	-0.959365	Nucleotide Processing	0.682849	cosmic	core
ALDOSTERONE_REGULATED_SODIUM_REABSORPTION	-1.17527	Proliferative	0.462186	cosmic	core
ALLOGRAFT_REJECTION	-1.12033	Response	0.531118	cosmic	core
ALZHEIMERS_DISEASE	-0.994235	Nucleotide Processing	0.678709	cosmic	core
AMINOACYL_TRNA_BIOSYNTHESIS	-0.993965	Nucleotide Processing	0.677513	cosmic	core
AMINO_SUGAR_AND_NUCLEOTIDE_SUGAR_METABOLISM	1.08256	Nucleotide Processing	0.554571	cosmic	core
AMYOTROPHIC_LATERAL_SCLEROSIS_ALS	1.0033	Proliferative	0.67597	cosmic	core
ANTIGEN_PROCESSING_AND_PRESENTATION	0.877268	Response	0.849464	cosmic	core
APOPTOSIS	-0.901341	Nucleotide Processing	0.809608	cosmic	core
ARACHIDONIC_ACID_METABOLISM	-1.17043	Response	0.448857	cosmic	core
ARGININE_AND_PROLINE_METABOLISM	0.833521	Nucleotide Processing	0.88929	cosmic	core
ARRHYTHMOGENIC_RIGHT_VENTRICULAR_CARDIOMYOPATHY_ARVC	0.92776	Proliferative	0.755094	cosmic	core
AUTOIMMUNE_THYROID_DISEASE	-0.830994	Response	0.863663	cosmic	core
AXON_GUIDANCE	-1.78479	Proliferative	0.0362548	cosmic	core
BASAL_CELL_CARCINOMA	0.917757	Response	0.775408	cosmic	core
BASAL_TRANSCRIPTION_FACTORS	1.0536	Nucleotide Processing	0.584863	cosmic	core
BASE_EXCISION_REPAIR	0.835231	Response	0.863663	cosmic	core
B_CELL_RECEPTOR_SIGNALING_PATHWAY	-1.1479	Proliferative	0.462186	cosmic	core
BLADDER_CANCER	-0.998139	Proliferative	0.67597	cosmic	core
BUTANOATE_METABOLISM	1.30039	Nucleotide Processing	0.340999	cosmic	core
CALCIUM_SIGNALING_PATHWAY	-1.39785	Proliferative	0.151793	cosmic	core
CARDIAC_MUSCLE_CONTRACTION	1.52849	Proliferative	0.124954	cosmic	core
CELL_ADHESION_MOLECULES_CAMS	1.05983	Response	0.554571	cosmic	core
CELL_CYCLE	1.29525	Nucleotide Processing	0.232201	cosmic	core
CHEMOKINE_SIGNALING_PATHWAY	-1.27278	Proliferative	0.280568	cosmic	core
CHRONIC_MYELOID_LEUKEMIA	-0.9758	Proliferative	0.682849	cosmic	core
COLORECTAL_CANCER	-1.40192	Proliferative	0.232201	cosmic	core
COMPLEMENT_AND_COAGULATION_CASCADES	-0.964503	Response	0.682849	cosmic	core
CYSTEINE_AND_METHIONINE_METABOLISM	-1.3347	Nucleotide Processing	0.340999	cosmic	core
CYTOKINE_CYTOKINE_RECEPTOR_INTERACTION	0.987907	Response	0.678709	cosmic	core
CYTOSOLIC_DNA_SENSING_PATHWAY	0.653728	Response	0.983934	cosmic	core
DILATED_CARDIOMYOPATHY	-0.764243	Proliferative	0.939737	cosmic	core
DNA_REPLICATION	1.5343	Nucleotide Processing	0.166725	cosmic	core
DRUG_METABOLISM_CYTOCHROME_P450	-1.11286	Response	0.510466	cosmic	core
DRUG_METABOLISM_OTHER_ENZYMES	0.827593	Response	0.892681	cosmic	core
ECM_RECEPTOR_INTERACTION	-1.93319	Response	0.0326691	cosmic	core
ENDOCYTOSIS	-1.21587	Nucleotide Processing	0.340999	cosmic	core
ENDOMETRIAL_CANCER	-1.71226	Proliferative	0.0646231	cosmic	core
EPITHELIAL_CELL_SIGNALING_IN_HELICOBACTER_PYLORI_INFECTION	-0.964633	Proliferative	0.682849	cosmic	core
ERBB_SIGNALING_PATHWAY	-1.45977	Proliferative	0.151793	cosmic	core
ETHER_LIPID_METABOLISM	-0.6562	Response	0.942307	cosmic	core
FATTY_ACID_METABOLISM	0.850891	Response	0.863663	cosmic	core
FC_EPSILON_RI_SIGNALING_PATHWAY	-1.62691	Proliferative	0.0741007	cosmic	core
FC_GAMMA_R_MEDIATED_PHAGOCYTOSIS	-1.37033	Proliferative	0.232201	cosmic	core
FOCAL_ADHESION	-2.24826	Proliferative	0.019834	cosmic	core
FRUCTOSE_AND_MANNOSE_METABOLISM	1.21903	Nucleotide Processing	0.404866	cosmic	core
GAP_JUNCTION	-1.68878	Proliferative	0.0527174	cosmic	core
GLIOMA	-1.52651	Proliferative	0.151793	cosmic	core
GLUTATHIONE_METABOLISM	-1.05524	Nucleotide Processing	0.584863	cosmic	core
GLYCEROLIPID_METABOLISM	-1.3065	Nucleotide Processing	0.340999	cosmic	core
GLYCEROPHOSPHOLIPID_METABOLISM	-1.15779	Nucleotide Processing	0.462186	cosmic	core
GLYCINE_SERINE_AND_THREONINE_METABOLISM	0.509251	Nucleotide Processing	0.992152	cosmic	core
GLYCOLYSIS_GLUCONEOGENESIS	-1.03203	Response	0.623994	cosmic	core
GNRH_SIGNALING_PATHWAY	-1.72761	Proliferative	0.0457652	cosmic	core
GRAFT_VERSUS_HOST_DISEASE	-1.40883	Response	0.267397	cosmic	core
HEDGEHOG_SIGNALING_PATHWAY	-1.38135	Proliferative	0.24931	cosmic	core
HEMATOPOIETIC_CELL_LINEAGE	-1.05865	Response	0.573714	cosmic	core
HISTIDINE_METABOLISM	1.12215	Response	0.510466	cosmic	core
HOMOLOGOUS_RECOMBINATION	-0.726109	Response	0.939737	cosmic	core
HUNTINGTONS_DISEASE	1.74445	Nucleotide Processing	0.0413247	cosmic	core
HYPERTROPHIC_CARDIOMYOPATHY_HCM	0.655903	Proliferative	0.985829	cosmic	core
INOSITOL_PHOSPHATE_METABOLISM	-1.46136	Nucleotide Processing	0.207689	cosmic	core
INSULIN_SIGNALING_PATHWAY	-1.60309	Proliferative	0.0543031	cosmic	core
INTESTINAL_IMMUNE_NETWORK_FOR_IGA_PRODUCTION	1.14542	Response	0.462186	cosmic	core
JAK_STAT_SIGNALING_PATHWAY	-1.19211	Response	0.39462	cosmic	core
LEISHMANIA_INFECTION	-0.963725	Proliferative	0.682849	cosmic	core
LEUKOCYTE_TRANSENDOTHELIAL_MIGRATION	-1.06012	Proliferative	0.567926	cosmic	core
LONG_TERM_DEPRESSION	-1.59531	Proliferative	0.106694	cosmic	core
LONG_TERM_POTENTIATION	-1.65529	Proliferative	0.0670597	cosmic	core
LYSINE_DEGRADATION	1.20809	Nucleotide Processing	0.404866	cosmic	core
LYSOSOME	-1.41017	Response	0.205201	cosmic	core
MAPK_SIGNALING_PATHWAY	-1.02952	Proliferative	0.614765	cosmic	core
MELANOGENESIS	-1.2041	Proliferative	0.39462	cosmic	core
MELANOMA	-1.1911	Proliferative	0.404866	cosmic	core
METABOLISM_OF_XENOBIOTICS_BY_CYTOCHROME_P450	-0.789884	Response	0.929925	cosmic	core
MTOR_SIGNALING_PATHWAY	-1.21876	Proliferative	0.404866	cosmic	core
NATURAL_KILLER_CELL_MEDIATED_CYTOTOXICITY	-1.27877	Response	0.320402	cosmic	core
NEUROACTIVE_LIGAND_RECEPTOR_INTERACTION	0.913809	Response	0.863663	cosmic	core
NEUROTROPHIN_SIGNALING_PATHWAY	-1.46999	Proliferative	0.124412	cosmic	core
N_GLYCAN_BIOSYNTHESIS	-1.1862	Nucleotide Processing	0.462186	cosmic	core
NOD_LIKE_RECEPTOR_SIGNALING_PATHWAY	-0.718065	Proliferative	0.939737	cosmic	core
NON_SMALL_CELL_LUNG_CANCER	-1.53919	Proliferative	0.151793	cosmic	core
NOTCH_SIGNALING_PATHWAY	-0.971651	Nucleotide Processing	0.682849	cosmic	core
NUCLEOTIDE_EXCISION_REPAIR	1.35421	Nucleotide Processing	0.292068	cosmic	core
OLFACTORY_TRANSDUCTION	0.702452	Response	0.985829	cosmic	core
OOCYTE_MEIOSIS	-1.44228	Nucleotide Processing	0.158513	cosmic	core
OXIDATIVE_PHOSPHORYLATION	1.17028	Response	0.408522	cosmic	core
P53_SIGNALING_PATHWAY	-0.861887	Nucleotide Processing	0.851844	cosmic	core
PANCREATIC_CANCER	-1.26854	Proliferative	0.340999	cosmic	core
PARKINSONS_DISEASE	1.3145	Response	0.290951	cosmic	core
PATHOGENIC_ESCHERICHIA_COLI_INFECTION	-0.715434	Nucleotide Processing	0.939737	cosmic	core
PATHWAYS_IN_CANCER	-1.09201	Proliferative	0.474031	cosmic	core
PEROXISOME	0.800446	Response	0.929925	cosmic	core
PHOSPHATIDYLINOSITOL_SIGNALING_SYSTEM	-1.86457	Proliferative	0.0413247	cosmic	core
PORPHYRIN_AND_CHLOROPHYLL_METABOLISM	1.41052	Response	0.232201	cosmic	core
PPAR_SIGNALING_PATHWAY	-0.987321	Response	0.678709	cosmic	core
PRIMARY_IMMUNODEFICIENCY	0.787752	Response	0.907935	cosmic	core
PRION_DISEASES	-1.22501	Response	0.404866	cosmic	core
PROGESTERONE_MEDIATED_OOCYTE_MATURATION	-1.45374	Proliferative	0.166725	cosmic	core
PROPANOATE_METABOLISM	1.22508	Response	0.404866	cosmic	core
PROSTATE_CANCER	-1.26947	Proliferative	0.340999	cosmic	core
PROTEASOME	-0.730141	Nucleotide Processing	0.939737	cosmic	core
PURINE_METABOLISM	-1.06293	Nucleotide Processing	0.566184	cosmic	core
PYRIMIDINE_METABOLISM	0.762362	Nucleotide Processing	0.939737	cosmic	core
PYRUVATE_METABOLISM	1.31145	Response	0.340999	cosmic	core
REGULATION_OF_ACTIN_CYTOSKELETON	-1.43867	Proliferative	0.106694	cosmic	core
REGULATION_OF_AUTOPHAGY	0.710037	Response	0.939737	cosmic	core
RENAL_CELL_CARCINOMA	-1.27549	Proliferative	0.340999	cosmic	core
RETINOL_METABOLISM	-0.969255	Response	0.682849	cosmic	core
RIBOSOME	2.00723	Nucleotide Processing	0.0362548	cosmic	core
RIG_I_LIKE_RECEPTOR_SIGNALING_PATHWAY	0.648941	Response	0.985829	cosmic	core
RNA_DEGRADATION	-0.712369	Nucleotide Processing	0.939737	cosmic	core
RNA_POLYMERASE	0.784693	Nucleotide Processing	0.86803	cosmic	core
SMALL_CELL_LUNG_CANCER	-1.4106	Proliferative	0.205611	cosmic	core
SNARE_INTERACTIONS_IN_VESICULAR_TRANSPORT	1.71953	Response	0.11127	cosmic	core
SPHINGOLIPID_METABOLISM	-1.00142	Response	0.67597	cosmic	core
SPLICEOSOME	0.983402	Nucleotide Processing	0.678709	cosmic	core
STARCH_AND_SUCROSE_METABOLISM	-0.939729	Response	0.712179	cosmic	core
STEROID_HORMONE_BIOSYNTHESIS	1.14415	Response	0.462186	cosmic	core
SYSTEMIC_LUPUS_ERYTHEMATOSUS	0.788307	Response	0.939737	cosmic	core
TASTE_TRANSDUCTION	-1.89732	Response	0.0457652	cosmic	core
T_CELL_RECEPTOR_SIGNALING_PATHWAY	-1.35019	Proliferative	0.232201	cosmic	core
TGF_BETA_SIGNALING_PATHWAY	0.876069	Nucleotide Processing	0.863663	cosmic	core
TIGHT_JUNCTION	-1.2536	Proliferative	0.340999	cosmic	core
TOLL_LIKE_RECEPTOR_SIGNALING_PATHWAY	-1.22128	Proliferative	0.38996	cosmic	core
TRYPTOPHAN_METABOLISM	-0.730532	Response	0.939737	cosmic	core
TYPE_I_DIABETES_MELLITUS	-1.63203	Response	0.11127	cosmic	core
TYPE_II_DIABETES_MELLITUS	-1.50857	Proliferative	0.16726	cosmic	core
TYROSINE_METABOLISM	-1.19892	Response	0.437796	cosmic	core
UBIQUITIN_MEDIATED_PROTEOLYSIS	1.20321	Nucleotide Processing	0.340999	cosmic	core
VALINE_LEUCINE_AND_ISOLEUCINE_DEGRADATION	-1.07304	Nucleotide Processing	0.567552	cosmic	core
VASCULAR_SMOOTH_MUSCLE_CONTRACTION	-1.59236	Proliferative	0.0725484	cosmic	core
VASOPRESSIN_REGULATED_WATER_REABSORPTION	1.25952	Nucleotide Processing	0.38996	cosmic	core
VEGF_SIGNALING_PATHWAY	-1.67482	Proliferative	0.0618754	cosmic	core
VIBRIO_CHOLERAE_INFECTION	-0.71434	Nucleotide Processing	0.939737	cosmic	core
VIRAL_MYOCARDITIS	-1.19522	Response	0.408522	cosmic	core
WNT_SIGNALING_PATHWAY	-1.20679	Proliferative	0.370284	cosmic	core
ABC_TRANSPORTERS	-1.21766	Nucleotide Processing	0.5849	cosmic	interact
ACUTE_MYELOID_LEUKEMIA	1.33524	Proliferative	0.397727	cosmic	interact
ADHERENS_JUNCTION	1.2581	Proliferative	0.4894	cosmic	interact
ADIPOCYTOKINE_SIGNALING_PATHWAY	0.947309	Proliferative	0.705995	cosmic	interact
ALANINE_ASPARTATE_AND_GLUTAMATE_METABOLISM	1.10785	Nucleotide Processing	0.638089	cosmic	interact
ALDOSTERONE_REGULATED_SODIUM_REABSORPTION	1.20686	Proliferative	0.60751	cosmic	interact
ALLOGRAFT_REJECTION	1.42852	Response	0.348483	cosmic	interact
ALZHEIMERS_DISEASE	1.2886	Nucleotide Processing	0.399222	cosmic	interact
AMINOACYL_TRNA_BIOSYNTHESIS	0.709552	Nucleotide Processing	0.916123	cosmic	interact
AMINO_SUGAR_AND_NUCLEOTIDE_SUGAR_METABOLISM	-1.16492	Nucleotide Processing	0.638089	cosmic	interact
AMYOTROPHIC_LATERAL_SCLEROSIS_ALS	0.685753	Proliferative	0.951188	cosmic	interact
ANTIGEN_PROCESSING_AND_PRESENTATION	0.690072	Response	0.952536	cosmic	interact
APOPTOSIS	0.904021	Nucleotide Processing	0.772766	cosmic	interact
ARACHIDONIC_ACID_METABOLISM	1.59233	Response	0.242424	cosmic	interact
ARGININE_AND_PROLINE_METABOLISM	0.913165	Nucleotide Processing	0.739132	cosmic	interact
ARRHYTHMOGENIC_RIGHT_VENTRICULAR_CARDIOMYOPATHY_ARVC	-1.49999	Proliferative	0.242424	cosmic	interact
AUTOIMMUNE_THYROID_DISEASE	1.2931	Response	0.4894	cosmic	interact
AXON_GUIDANCE	1.338	Proliferative	0.34649	cosmic	interact
BASAL_CELL_CARCINOMA	-1.86647	Response	0.161336	cosmic	interact
BASAL_TRANSCRIPTION_FACTORS	0.952636	Nucleotide Processing	0.705995	cosmic	interact
BASE_EXCISION_REPAIR	-1.07189	Response	0.638089	cosmic	interact
B_CELL_RECEPTOR_SIGNALING_PATHWAY	1.14794	Proliferative	0.620058	cosmic	interact
BLADDER_CANCER	1.19025	Proliferative	0.61579	cosmic	interact
BUTANOATE_METABOLISM	1.10627	Nucleotide Processing	0.638089	cosmic	interact
CALCIUM_SIGNALING_PATHWAY	0.639233	Proliferative	0.97166	cosmic	interact
CARDIAC_MUSCLE_CONTRACTION	1.24143	Proliferative	0.536216	cosmic	interact
CELL_ADHESION_MOLECULES_CAMS	0.982437	Response	0.705995	cosmic	interact
CELL_CYCLE	0.858233	Nucleotide Processing	0.831269	cosmic	interact
CHEMOKINE_SIGNALING_PATHWAY	1.28258	Proliferative	0.394697	cosmic	interact
CHRONIC_MYELOID_LEUKEMIA	1.10078	Proliferative	0.638089	cosmic	interact
COLORECTAL_CANCER	-1.42329	Proliferative	0.299734	cosmic	interact
COMPLEMENT_AND_COAGULATION_CASCADES	-0.595873	Response	0.985197	cosmic	interact
CYSTEINE_AND_METHIONINE_METABOLISM	0.971641	Nucleotide Processing	0.705995	cosmic	interact
CYTOKINE_CYTOKINE_RECEPTOR_INTERACTION	0.929347	Response	0.772766	cosmic	interact
CYTOSOLIC_DNA_SENSING_PATHWAY	0.658664	Response	0.955742	cosmic	interact
DILATED_CARDIOMYOPATHY	0.731556	Proliferative	0.927499	cosmic	interact
DNA_REPLICATION	-0.938459	Nucleotide Processing	0.705995	cosmic	interact
DRUG_METABOLISM_CYTOCHROME_P450	1.4048	Response	0.370967	cosmic	interact
DRUG_METABOLISM_OTHER_ENZYMES	1.1731	Response	0.620058	cosmic	interact
ECM_RECEPTOR_INTERACTION	0.962376	Response	0.705995	cosmic	interact
ENDOCYTOSIS	1.11506	Nucleotide Processing	0.636386	cosmic	interact
ENDOMETRIAL_CANCER	-1.42178	Proliferative	0.299734	cosmic	interact
EPITHELIAL_CELL_SIGNALING_IN_HELICOBACTER_PYLORI_INFECTION	1.43197	Proliferative	0.313604	cosmic	interact
ERBB_SIGNALING_PATHWAY	1.33442	Proliferative	0.391472	cosmic	interact
ETHER_LIPID_METABOLISM	1.0106	Response	0.705995	cosmic	interact
FATTY_ACID_METABOLISM	0.963655	Response	0.705995	cosmic	interact
FC_EPSILON_RI_SIGNALING_PATHWAY	1.40533	Proliferative	0.313604	cosmic	interact
FC_GAMMA_R_MEDIATED_PHAGOCYTOSIS	0.826685	Proliferative	0.845102	cosmic	interact
FOCAL_ADHESION	1.02828	Proliferative	0.671466	cosmic	interact
FRUCTOSE_AND_MANNOSE_METABOLISM	0.897919	Nucleotide Processing	0.761521	cosmic	interact
GAP_JUNCTION	1.1491	Proliferative	0.620058	cosmic	interact
GLIOMA	0.964194	Proliferative	0.705995	cosmic	interact
GLUTATHIONE_METABOLISM	1.0418	Nucleotide Processing	0.658419	cosmic	interact
GLYCEROLIPID_METABOLISM	0.635763	Nucleotide Processing	0.96583	cosmic	interact
GLYCEROPHOSPHOLIPID_METABOLISM	0.765715	Nucleotide Processing	0.882874	cosmic	interact
GLYCINE_SERINE_AND_THREONINE_METABOLISM	0.798567	Nucleotide Processing	0.831269	cosmic	interact
GLYCOLYSIS_GLUCONEOGENESIS	1.17371	Response	0.620058	cosmic	interact
GNRH_SIGNALING_PATHWAY	1.57126	Proliferative	0.167615	cosmic	interact
GRAFT_VERSUS_HOST_DISEASE	1.34361	Response	0.410624	cosmic	interact
HEDGEHOG_SIGNALING_PATHWAY	1.04121	Proliferative	0.658419	cosmic	interact
HEMATOPOIETIC_CELL_LINEAGE	1.24615	Response	0.513173	cosmic	interact
HISTIDINE_METABOLISM	1.46319	Response	0.313604	cosmic	interact
HOMOLOGOUS_RECOMBINATION	-1.39964	Response	0.397727	cosmic	interact
HUNTINGTONS_DISEASE	1.72074	Nucleotide Processing	0.0584399	cosmic	interact
HYPERTROPHIC_CARDIOMYOPATHY_HCM	-1.04328	Proliferative	0.642925	cosmic	interact
INOSITOL_PHOSPHATE_METABOLISM	-0.818028	Nucleotide Processing	0.831269	cosmic	interact
INSULIN_SIGNALING_PATHWAY	1.57718	Proliferative	0.161336	cosmic	interact
INTESTINAL_IMMUNE_NETWORK_FOR_IGA_PRODUCTION	1.11258	Response	0.638089	cosmic	interact
JAK_STAT_SIGNALING_PATHWAY	0.713234	Response	0.955742	cosmic	interact
LEISHMANIA_INFECTION	1.06234	Proliferative	0.642925	cosmic	interact
LEUKOCYTE_TRANSENDOTHELIAL_MIGRATION	1.12958	Proliferative	0.636386	cosmic	interact
LONG_TERM_DEPRESSION	1.45078	Proliferative	0.299734	cosmic	interact
LONG_TERM_POTENTIATION	1.06642	Proliferative	0.642925	cosmic	interact
LYSINE_DEGRADATION	1.17576	Nucleotide Processing	0.620058	cosmic	interact
LYSOSOME	1.43723	Response	0.313604	cosmic	interact
MAPK_SIGNALING_PATHWAY	0.976477	Proliferative	0.705995	cosmic	interact
MELANOGENESIS	1.10887	Proliferative	0.638089	cosmic	interact
MELANOMA	0.948173	Proliferative	0.716669	cosmic	interact
METABOLISM_OF_XENOBIOTICS_BY_CYTOCHROME_P450	1.18017	Response	0.620058	cosmic	interact
MTOR_SIGNALING_PATHWAY	1.07439	Proliferative	0.642925	cosmic	interact
NATURAL_KILLER_CELL_MEDIATED_CYTOTOXICITY	1.11448	Response	0.636386	cosmic	interact
NEUROACTIVE_LIGAND_RECEPTOR_INTERACTION	0.639498	Response	0.97605	cosmic	interact
NEUROTROPHIN_SIGNALING_PATHWAY	1.0008	Proliferative	0.705995	cosmic	interact
NOD_LIKE_RECEPTOR_SIGNALING_PATHWAY	1.04856	Proliferative	0.658419	cosmic	interact
NON_SMALL_CELL_LUNG_CANCER	1.322	Proliferative	0.406837	cosmic	interact
NOTCH_SIGNALING_PATHWAY	0.929706	Nucleotide Processing	0.723155	cosmic	interact
NUCLEOTIDE_EXCISION_REPAIR	0.944198	Nucleotide Processing	0.705995	cosmic	interact
OLFACTORY_TRANSDUCTION	1.2473	Response	0.545262	cosmic	interact
OOCYTE_MEIOSIS	1.31243	Nucleotide Processing	0.394697	cosmic	interact
OXIDATIVE_PHOSPHORYLATION	1.61988	Response	0.161336	cosmic	interact
P53_SIGNALING_PATHWAY	-0.848234	Nucleotide Processing	0.831269	cosmic	interact
PANCREATIC_CANCER	1.04895	Proliferative	0.656512	cosmic	interact
PARKINSONS_DISEASE	1.42663	Response	0.299734	cosmic	interact
PATHOGENIC_ESCHERICHIA_COLI_INFECTION	0.961667	Nucleotide Processing	0.705995	cosmic	interact
PATHWAYS_IN_CANCER	-1.1638	Proliferative	0.394697	cosmic	interact
PEROXISOME	0.75496	Response	0.883335	cosmic	interact
PHOSPHATIDYLINOSITOL_SIGNALING_SYSTEM	-0.937284	Proliferative	0.705995	cosmic	interact
PORPHYRIN_AND_CHLOROPHYLL_METABOLISM	1.29905	Response	0.4894	cosmic	interact
PPAR_SIGNALING_PATHWAY	0.995349	Response	0.705995	cosmic	interact
PRIMARY_IMMUNODEFICIENCY	1.11834	Response	0.638089	cosmic	interact
PRION_DISEASES	1.08468	Response	0.638089	cosmic	interact
PROGESTERONE_MEDIATED_OOCYTE_MATURATION	1.45025	Proliferative	0.299734	cosmic	interact
PROPANOATE_METABOLISM	0.618859	Response	0.960451	cosmic	interact
PROSTATE_CANCER	-1.47316	Proliferative	0.238431	cosmic	interact
PROTEASOME	1.17048	Nucleotide Processing	0.620058	cosmic	interact
PURINE_METABOLISM	1.55752	Nucleotide Processing	0.206847	cosmic	interact
PYRIMIDINE_METABOLISM	1.84925	Nucleotide Processing	0.0584399	cosmic	interact
PYRUVATE_METABOLISM	1.033	Response	0.671466	cosmic	interact
REGULATION_OF_ACTIN_CYTOSKELETON	1.07273	Proliferative	0.638089	cosmic	interact
REGULATION_OF_AUTOPHAGY	-0.880503	Response	0.774473	cosmic	interact
RENAL_CELL_CARCINOMA	1.4245	Proliferative	0.299734	cosmic	interact
RETINOL_METABOLISM	1.09288	Response	0.638089	cosmic	interact
RIBOSOME	1.44706	Nucleotide Processing	0.299734	cosmic	interact
RIG_I_LIKE_RECEPTOR_SIGNALING_PATHWAY	0.981879	Response	0.705995	cosmic	interact
RNA_DEGRADATION	1.83549	Nucleotide Processing	0.0584399	cosmic	interact
RNA_POLYMERASE	2.44908	Nucleotide Processing	0.0185898	cosmic	interact
SMALL_CELL_LUNG_CANCER	-1.40943	Proliferative	0.299734	cosmic	interact
SNARE_INTERACTIONS_IN_VESICULAR_TRANSPORT	0.606627	Response	0.969459	cosmic	interact
SPHINGOLIPID_METABOLISM	0.987671	Response	0.705995	cosmic	interact
SPLICEOSOME	1.79962	Nucleotide Processing	0.0584399	cosmic	interact
STARCH_AND_SUCROSE_METABOLISM	1.20472	Response	0.620058	cosmic	interact
STEROID_HORMONE_BIOSYNTHESIS	0.833648	Response	0.815556	cosmic	interact
SYSTEMIC_LUPUS_ERYTHEMATOSUS	0.759022	Response	0.916123	cosmic	interact
TASTE_TRANSDUCTION	0.856177	Response	0.796221	cosmic	interact
T_CELL_RECEPTOR_SIGNALING_PATHWAY	1.15117	Proliferative	0.620058	cosmic	interact
TGF_BETA_SIGNALING_PATHWAY	1.05796	Nucleotide Processing	0.642925	cosmic	interact
TIGHT_JUNCTION	1.56183	Proliferative	0.167615	cosmic	interact
TOLL_LIKE_RECEPTOR_SIGNALING_PATHWAY	1.02063	Proliferative	0.672534	cosmic	interact
TRYPTOPHAN_METABOLISM	0.859718	Response	0.796221	cosmic	interact
TYPE_I_DIABETES_MELLITUS	1.24673	Response	0.545262	cosmic	interact
TYPE_II_DIABETES_MELLITUS	1.57797	Proliferative	0.242424	cosmic	interact
TYROSINE_METABOLISM	0.781507	Response	0.851538	cosmic	interact
UBIQUITIN_MEDIATED_PROTEOLYSIS	0.788052	Nucleotide Processing	0.916123	cosmic	interact
VALINE_LEUCINE_AND_ISOLEUCINE_DEGRADATION	1.13526	Nucleotide Processing	0.638089	cosmic	interact
VASCULAR_SMOOTH_MUSCLE_CONTRACTION	1.04125	Proliferative	0.658419	cosmic	interact
VASOPRESSIN_REGULATED_WATER_REABSORPTION	1.1001	Nucleotide Processing	0.638089	cosmic	interact
VEGF_SIGNALING_PATHWAY	1.30876	Proliferative	0.410624	cosmic	interact
VIBRIO_CHOLERAE_INFECTION	1.27661	Nucleotide Processing	0.4894	cosmic	interact
VIRAL_MYOCARDITIS	1.22629	Response	0.545262	cosmic	interact
WNT_SIGNALING_PATHWAY	1.07369	Proliferative	0.638089	cosmic	interact
ABC_TRANSPORTERS	-0.857342	Nucleotide Processing	0.998829	cosmic	surf
ACUTE_MYELOID_LEUKEMIA	-1.28078	Proliferative	0.582722	cosmic	surf
ADHERENS_JUNCTION	-1.24399	Proliferative	0.582722	cosmic	surf
ADIPOCYTOKINE_SIGNALING_PATHWAY	0.821074	Proliferative	0.998829	cosmic	surf
ALANINE_ASPARTATE_AND_GLUTAMATE_METABOLISM	0.734813	Nucleotide Processing	0.998829	cosmic	surf
ALDOSTERONE_REGULATED_SODIUM_REABSORPTION	-1.25897	Proliferative	0.607157	cosmic	surf
ALLOGRAFT_REJECTION	-1.64513	Response	0.272092	cosmic	surf
ALZHEIMERS_DISEASE	0.674278	Nucleotide Processing	0.998829	cosmic	surf
AMINOACYL_TRNA_BIOSYNTHESIS	0.817852	Nucleotide Processing	0.998829	cosmic	surf
AMINO_SUGAR_AND_NUCLEOTIDE_SUGAR_METABOLISM	-1.17024	Nucleotide Processing	0.738143	cosmic	surf
AMYOTROPHIC_LATERAL_SCLEROSIS_ALS	-1.54492	Proliferative	0.272092	cosmic	surf
ANTIGEN_PROCESSING_AND_PRESENTATION	-1.05532	Response	0.872836	cosmic	surf
APOPTOSIS	-1.17732	Nucleotide Processing	0.607157	cosmic	surf
ARACHIDONIC_ACID_METABOLISM	0.927468	Response	0.998829	cosmic	surf
ARGININE_AND_PROLINE_METABOLISM	-1.28653	Nucleotide Processing	0.582722	cosmic	surf
ARRHYTHMOGENIC_RIGHT_VENTRICULAR_CARDIOMYOPATHY_ARVC	0.675579	Proliferative	0.998829	cosmic	surf
AUTOIMMUNE_THYROID_DISEASE	-1.27206	Response	0.582722	cosmic	surf
AXON_GUIDANCE	0.735445	Proliferative	0.998829	cosmic	surf
BASAL_CELL_CARCINOMA	0.973844	Response	0.998829	cosmic	surf
BASAL_TRANSCRIPTION_FACTORS	1.29849	Nucleotide Processing	0.607157	cosmic	surf
BASE_EXCISION_REPAIR	0.828306	Response	0.998829	cosmic	surf
B_CELL_RECEPTOR_SIGNALING_PATHWAY	-1.2125	Proliferative	0.582722	cosmic	surf
BLADDER_CANCER	-1.67998	Proliferative	0.246935	cosmic	surf
BUTANOATE_METABOLISM	-1.43693	Nucleotide Processing	0.49813	cosmic	surf
CALCIUM_SIGNALING_PATHWAY	0.849053	Proliferative	0.998829	cosmic	surf
CARDIAC_MUSCLE_CONTRACTION	0.751792	Proliferative	0.998829	cosmic	surf
CELL_ADHESION_MOLECULES_CAMS	-1.53921	Response	0.246935	cosmic	surf
CELL_CYCLE	-0.937524	Nucleotide Processing	0.998829	cosmic	surf
CHEMOKINE_SIGNALING_PATHWAY	0.751639	Proliferative	0.998829	cosmic	surf
CHRONIC_MYELOID_LEUKEMIA	-1.61793	Proliferative	0.246935	cosmic	surf
COLORECTAL_CANCER	-1.5018	Proliferative	0.272092	cosmic	surf
COMPLEMENT_AND_COAGULATION_CASCADES	0.710907	Response	0.998829	cosmic	surf
CYSTEINE_AND_METHIONINE_METABOLISM	0.831824	Nucleotide Processing	0.998829	cosmic	surf
CYTOKINE_CYTOKINE_RECEPTOR_INTERACTION	0.75366	Response	0.998829	cosmic	surf
CYTOSOLIC_DNA_SENSING_PATHWAY	0.716541	Response	0.998829	cosmic	surf
DILATED_CARDIOMYOPATHY	0.740838	Proliferative	0.998829	cosmic	surf
DNA_REPLICATION	0.767296	Nucleotide Processing	0.998829	cosmic	surf
DRUG_METABOLISM_CYTOCHROME_P450	0.787313	Response	0.998829	cosmic	surf
DRUG_METABOLISM_OTHER_ENZYMES	-0.912394	Response	0.998829	cosmic	surf
ECM_RECEPTOR_INTERACTION	1.19568	Response	0.738143	cosmic	surf
ENDOCYTOSIS	0.810945	Nucleotide Processing	0.998829	cosmic	surf
ENDOMETRIAL_CANCER	-1.0851	Proliferative	0.851144	cosmic	surf
EPITHELIAL_CELL_SIGNALING_IN_HELICOBACTER_PYLORI_INFECTION	-1.10334	Proliferative	0.808455	cosmic	surf
ERBB_SIGNALING_PATHWAY	-1.2737	Proliferative	0.55998	cosmic	surf
ETHER_LIPID_METABOLISM	0.800042	Response	0.998829	cosmic	surf
FATTY_ACID_METABOLISM	-1.12225	Response	0.808455	cosmic	surf
FC_EPSILON_RI_SIGNALING_PATHWAY	-1.0449	Proliferative	0.913145	cosmic	surf
FC_GAMMA_R_MEDIATED_PHAGOCYTOSIS	0.837121	Proliferative	0.998829	cosmic	surf
FOCAL_ADHESION	1.20301	Proliferative	0.582722	cosmic	surf
FRUCTOSE_AND_MANNOSE_METABOLISM	-1.1672	Nucleotide Processing	0.743908	cosmic	surf
GAP_JUNCTION	0.746538	Proliferative	0.998829	cosmic	surf
GLIOMA	-1.2626	Proliferative	0.582722	cosmic	surf
GLUTATHIONE_METABOLISM	0.947821	Nucleotide Processing	0.998829	cosmic	surf
GLYCEROLIPID_METABOLISM	1.01363	Nucleotide Processing	0.996667	cosmic	surf
GLYCEROPHOSPHOLIPID_METABOLISM	0.960169	Nucleotide Processing	0.998829	cosmic	surf
GLYCINE_SERINE_AND_THREONINE_METABOLISM	-0.74633	Nucleotide Processing	0.998829	cosmic	surf
GLYCOLYSIS_GLUCONEOGENESIS	-1.54786	Response	0.272092	cosmic	surf
GNRH_SIGNALING_PATHWAY	-1.03362	Proliferative	0.913145	cosmic	surf
GRAFT_VERSUS_HOST_DISEASE	-1.05602	Response	0.894936	cosmic	surf
HEDGEHOG_SIGNALING_PATHWAY	1.20172	Proliferative	0.738143	cosmic	surf
HEMATOPOIETIC_CELL_LINEAGE	0.658556	Response	0.998829	cosmic	surf
HISTIDINE_METABOLISM	-1.66047	Response	0.272092	cosmic	surf
HOMOLOGOUS_RECOMBINATION	0.730211	Response	0.998829	cosmic	surf
HUNTINGTONS_DISEASE	-1.17808	Nucleotide Processing	0.582722	cosmic	surf
HYPERTROPHIC_CARDIOMYOPATHY_HCM	0.54366	Proliferative	0.998829	cosmic	surf
INOSITOL_PHOSPHATE_METABOLISM	1.09047	Nucleotide Processing	0.901889	cosmic	surf
INSULIN_SIGNALING_PATHWAY	-1.08461	Proliferative	0.808455	cosmic	surf
INTESTINAL_IMMUNE_NETWORK_FOR_IGA_PRODUCTION	-1.41692	Response	0.49813	cosmic	surf
JAK_STAT_SIGNALING_PATHWAY	0.815378	Response	0.998829	cosmic	surf
LEISHMANIA_INFECTION	-0.877936	Proliferative	0.998829	cosmic	surf
LEUKOCYTE_TRANSENDOTHELIAL_MIGRATION	-1.22141	Proliferative	0.582722	cosmic	surf
LONG_TERM_DEPRESSION	-0.823895	Proliferative	0.998829	cosmic	surf
LONG_TERM_POTENTIATION	-1.15317	Proliferative	0.69934	cosmic	surf
LYSINE_DEGRADATION	-1.54813	Nucleotide Processing	0.272092	cosmic	surf
LYSOSOME	0.994882	Response	0.998829	cosmic	surf
MAPK_SIGNALING_PATHWAY	-1.08244	Proliferative	0.801136	cosmic	surf
MELANOGENESIS	0.584673	Proliferative	0.998829	cosmic	surf
MELANOMA	-1.30208	Proliferative	0.502933	cosmic	surf
METABOLISM_OF_XENOBIOTICS_BY_CYTOCHROME_P450	0.619664	Response	0.998829	cosmic	surf
MTOR_SIGNALING_PATHWAY	0.828787	Proliferative	0.998829	cosmic	surf
NATURAL_KILLER_CELL_MEDIATED_CYTOTOXICITY	-1.25855	Response	0.502933	cosmic	surf
NEUROACTIVE_LIGAND_RECEPTOR_INTERACTION	0.696488	Response	0.998829	cosmic	surf
NEUROTROPHIN_SIGNALING_PATHWAY	-1.24604	Proliferative	0.502933	cosmic	surf
N_GLYCAN_BIOSYNTHESIS	1.03363	Nucleotide Processing	0.996667	cosmic	surf
NOD_LIKE_RECEPTOR_SIGNALING_PATHWAY	0.482589	Proliferative	0.998829	cosmic	surf
NON_SMALL_CELL_LUNG_CANCER	-1.19181	Proliferative	0.693833	cosmic	surf
NOTCH_SIGNALING_PATHWAY	0.658878	Nucleotide Processing	0.998829	cosmic	surf
NUCLEOTIDE_EXCISION_REPAIR	0.929417	Nucleotide Processing	0.998829	cosmic	surf
OLFACTORY_TRANSDUCTION	-0.731619	Response	0.998829	cosmic	surf
OOCYTE_MEIOSIS	0.576342	Nucleotide Processing	0.998829	cosmic	surf
OXIDATIVE_PHOSPHORYLATION	0.747984	Response	0.998829	cosmic	surf
P53_SIGNALING_PATHWAY	-1.15216	Nucleotide Processing	0.738143	cosmic	surf
PANCREATIC_CANCER	-1.21469	Proliferative	0.582722	cosmic	surf
PARKINSONS_DISEASE	0.53976	Response	0.998829	cosmic	surf
PATHOGENIC_ESCHERICHIA_COLI_INFECTION	-0.754486	Nucleotide Processing	0.998829	cosmic	surf
PATHWAYS_IN_CANCER	-1.16752	Proliferative	0.582722	cosmic	surf
PEROXISOME	0.563112	Response	0.998829	cosmic	surf
PHOSPHATIDYLINOSITOL_SIGNALING_SYSTEM	1.15329	Proliferative	0.808455	cosmic	surf
PORPHYRIN_AND_CHLOROPHYLL_METABOLISM	-1.61118	Response	0.272092	cosmic	surf
PPAR_SIGNALING_PATHWAY	0.907256	Response	0.998829	cosmic	surf
PRIMARY_IMMUNODEFICIENCY	-0.948262	Response	0.998829	cosmic	surf
PRION_DISEASES	-0.882979	Response	0.998829	cosmic	surf
PROGESTERONE_MEDIATED_OOCYTE_MATURATION	0.610827	Proliferative	0.998829	cosmic	surf
PROPANOATE_METABOLISM	-1.58839	Response	0.285618	cosmic	surf
PROSTATE_CANCER	1.01832	Proliferative	0.996667	cosmic	surf
PROTEASOME	0.650257	Nucleotide Processing	0.998829	cosmic	surf
PURINE_METABOLISM	1.10842	Nucleotide Processing	0.819067	cosmic	surf
PYRIMIDINE_METABOLISM	0.948107	Nucleotide Processing	0.998829	cosmic	surf
PYRUVATE_METABOLISM	-1.91711	Response	0.246935	cosmic	surf
REGULATION_OF_ACTIN_CYTOSKELETON	0.669775	Proliferative	0.998829	cosmic	surf
REGULATION_OF_AUTOPHAGY	-0.907584	Response	0.998829	cosmic	surf
RENAL_CELL_CARCINOMA	-1.58921	Proliferative	0.246935	cosmic	surf
RETINOL_METABOLISM	0.692619	Response	0.998829	cosmic	surf
RIBOSOME	0.716999	Nucleotide Processing	0.998829	cosmic	surf
RIG_I_LIKE_RECEPTOR_SIGNALING_PATHWAY	-0.817175	Response	0.998829	cosmic	surf
RNA_DEGRADATION	0.652328	Nucleotide Processing	0.998829	cosmic	surf
RNA_POLYMERASE	-0.860631	Nucleotide Processing	0.998829	cosmic	surf
SMALL_CELL_LUNG_CANCER	0.790247	Proliferative	0.998829	cosmic	surf
SNARE_INTERACTIONS_IN_VESICULAR_TRANSPORT	0.415076	Response	0.998829	cosmic	surf
SPHINGOLIPID_METABOLISM	0.884433	Response	0.998829	cosmic	surf
SPLICEOSOME	1.03402	Nucleotide Processing	0.996667	cosmic	surf
STARCH_AND_SUCROSE_METABOLISM	-1.07193	Response	0.872836	cosmic	surf
STEROID_HORMONE_BIOSYNTHESIS	-0.999735	Response	0.996667	cosmic	surf
SYSTEMIC_LUPUS_ERYTHEMATOSUS	0.610416	Response	0.998829	cosmic	surf
TASTE_TRANSDUCTION	1.15082	Response	0.808455	cosmic	surf
T_CELL_RECEPTOR_SIGNALING_PATHWAY	-1.55957	Proliferative	0.246935	cosmic	surf
TGF_BETA_SIGNALING_PATHWAY	-0.954159	Nucleotide Processing	0.998829	cosmic	surf
TIGHT_JUNCTION	-1.17984	Proliferative	0.582722	cosmic	surf
TOLL_LIKE_RECEPTOR_SIGNALING_PATHWAY	0.561259	Proliferative	0.998829	cosmic	surf
TRYPTOPHAN_METABOLISM	-0.885497	Response	0.998829	cosmic	surf
TYPE_I_DIABETES_MELLITUS	0.904494	Response	0.998829	cosmic	surf
TYPE_II_DIABETES_MELLITUS	0.814886	Proliferative	0.998829	cosmic	surf
TYROSINE_METABOLISM	0.930359	Response	0.998829	cosmic	surf
UBIQUITIN_MEDIATED_PROTEOLYSIS	0.59885	Nucleotide Processing	0.998829	cosmic	surf
VALINE_LEUCINE_AND_ISOLEUCINE_DEGRADATION	0.768078	Nucleotide Processing	0.998829	cosmic	surf
VASCULAR_SMOOTH_MUSCLE_CONTRACTION	0.693134	Proliferative	0.998829	cosmic	surf
VASOPRESSIN_REGULATED_WATER_REABSORPTION	1.14839	Nucleotide Processing	0.808455	cosmic	surf
VEGF_SIGNALING_PATHWAY	-1.12152	Proliferative	0.743908	cosmic	surf
VIBRIO_CHOLERAE_INFECTION	-0.987805	Nucleotide Processing	0.996667	cosmic	surf
VIRAL_MYOCARDITIS	0.77348	Response	0.998829	cosmic	surf
WNT_SIGNALING_PATHWAY	-1.03348	Proliferative	0.913145	cosmic	surf
ABC_TRANSPORTERS	0.756325	Nucleotide Processing	0.929127	gnomad_common	core
ACUTE_MYELOID_LEUKEMIA	1.13015	Proliferative	0.615534	gnomad_common	core
ADHERENS_JUNCTION	1.13024	Proliferative	0.615534	gnomad_common	core
ADIPOCYTOKINE_SIGNALING_PATHWAY	0.738017	Proliferative	0.929127	gnomad_common	core
ALANINE_ASPARTATE_AND_GLUTAMATE_METABOLISM	0.974685	Nucleotide Processing	0.855209	gnomad_common	core
ALDOSTERONE_REGULATED_SODIUM_REABSORPTION	1.25495	Proliferative	0.541951	gnomad_common	core
ALLOGRAFT_REJECTION	1.35186	Response	0.48124	gnomad_common	core
ALZHEIMERS_DISEASE	1.05721	Nucleotide Processing	0.719183	gnomad_common	core
AMINOACYL_TRNA_BIOSYNTHESIS	0.521691	Nucleotide Processing	0.982027	gnomad_common	core
AMINO_SUGAR_AND_NUCLEOTIDE_SUGAR_METABOLISM	0.894932	Nucleotide Processing	0.885221	gnomad_common	core
AMYOTROPHIC_LATERAL_SCLEROSIS_ALS	1.18885	Proliferative	0.6137	gnomad_common	core
ANTIGEN_PROCESSING_AND_PRESENTATION	0.60145	Response	0.976707	gnomad_common	core
APOPTOSIS	1.22685	Nucleotide Processing	0.541368	gnomad_common	core
ARACHIDONIC_ACID_METABOLISM	0.89568	Response	0.888588	gnomad_common	core
ARGININE_AND_PROLINE_METABOLISM	0.906281	Nucleotide Processing	0.885221	gnomad_common	core
ARRHYTHMOGENIC_RIGHT_VENTRICULAR_CARDIOMYOPATHY_ARVC	1.27379	Proliferative	0.518239	gnomad_common	core
AUTOIMMUNE_THYROID_DISEASE	0.599922	Response	0.976707	gnomad_common	core
AXON_GUIDANCE	1.19334	Proliferative	0.541951	gnomad_common	core
BASAL_CELL_CARCINOMA	1.07598	Response	0.714415	gnomad_common	core
BASAL_TRANSCRIPTION_FACTORS	0.915449	Nucleotide Processing	0.885221	gnomad_common	core
BASE_EXCISION_REPAIR	1.26402	Response	0.541368	gnomad_common	core
B_CELL_RECEPTOR_SIGNALING_PATHWAY	1.05883	Proliferative	0.719183	gnomad_common	core
BLADDER_CANCER	1.67596	Proliferative	0.202716	gnomad_common	core
BUTANOATE_METABOLISM	0.916355	Nucleotide Processing	0.885221	gnomad_common	core
CALCIUM_SIGNALING_PATHWAY	0.894478	Proliferative	0.9262	gnomad_common	core
CARDIAC_MUSCLE_CONTRACTION	1.56389	Proliferative	0.231862	gnomad_common	core
CELL_ADHESION_MOLECULES_CAMS	1.53026	Response	0.202716	gnomad_common	core
CELL_CYCLE	1.38566	Nucleotide Processing	0.411134	gnomad_common	core
CHEMOKINE_SIGNALING_PATHWAY	1.10114	Proliferative	0.615534	gnomad_common	core
CHRONIC_MYELOID_LEUKEMIA	1.54541	Proliferative	0.231862	gnomad_common	core
COLORECTAL_CANCER	1.17466	Proliferative	0.6137	gnomad_common	core
COMPLEMENT_AND_COAGULATION_CASCADES	0.655139	Response	0.976707	gnomad_common	core
CYSTEINE_AND_METHIONINE_METABOLISM	0.888054	Nucleotide Processing	0.885221	gnomad_common	core
CYTOKINE_CYTOKINE_RECEPTOR_INTERACTION	1.34545	Response	0.255114	gnomad_common	core
CYTOSOLIC_DNA_SENSING_PATHWAY	0.739095	Response	0.929127	gnomad_common	core
DILATED_CARDIOMYOPATHY	0.936838	Proliferative	0.885221	gnomad_common	core
DNA_REPLICATION	0.980253	Nucleotide Processing	0.842653	gnomad_common	core
DRUG_METABOLISM_CYTOCHROME_P450	1.16961	Response	0.6137	gnomad_common	core
DRUG_METABOLISM_OTHER_ENZYMES	1.33362	Response	0.48124	gnomad_common	core
ECM_RECEPTOR_INTERACTION	0.553619	Response	0.982027	gnomad_common	core
ENDOCYTOSIS	1.25558	Nucleotide Processing	0.482562	gnomad_common	core
ENDOMETRIAL_CANCER	1.17828	Proliferative	0.6137	gnomad_common	core
EPITHELIAL_CELL_SIGNALING_IN_HELICOBACTER_PYLORI_INFECTION	1.18357	Proliferative	0.6137	gnomad_common	core
ERBB_SIGNALING_PATHWAY	1.16824	Proliferative	0.6137	gnomad_common	core
ETHER_LIPID_METABOLISM	0.795491	Response	0.929127	gnomad_common	core
FATTY_ACID_METABOLISM	1.13942	Response	0.615534	gnomad_common	core
FC_EPSILON_RI_SIGNALING_PATHWAY	1.02997	Proliferative	0.771257	gnomad_common	core
FC_GAMMA_R_MEDIATED_PHAGOCYTOSIS	0.960372	Proliferative	0.862884	gnomad_common	core
FOCAL_ADHESION	0.849494	Proliferative	0.929127	gnomad_common	core
FRUCTOSE_AND_MANNOSE_METABOLISM	-0.77221	Nucleotide Processing	0.929127	gnomad_common	core
GAP_JUNCTION	0.965318	Proliferative	0.862884	gnomad_common	core
GLIOMA	1.38804	Proliferative	0.419354	gnomad_common	core
GLUTATHIONE_METABOLISM	0.845475	Nucleotide Processing	0.9262	gnomad_common	core
GLYCEROLIPID_METABOLISM	0.573708	Nucleotide Processing	0.976707	gnomad_common	core
GLYCEROPHOSPHOLIPID_METABOLISM	0.724532	Nucleotide Processing	0.929127	gnomad_common	core
GLYCINE_SERINE_AND_THREONINE_METABOLISM	-1.92447	Nucleotide Processing	0.202716	gnomad_common	core
GLYCOLYSIS_GLUCONEOGENESIS	1.1194	Response	0.615534	gnomad_common	core
GNRH_SIGNALING_PATHWAY	1.1082	Proliferative	0.619825	gnomad_common	core
GRAFT_VERSUS_HOST_DISEASE	0.730721	Response	0.929127	gnomad_common	core
HEDGEHOG_SIGNALING_PATHWAY	0.785552	Proliferative	0.929127	gnomad_common	core
HEMATOPOIETIC_CELL_LINEAGE	0.844047	Response	0.929127	gnomad_common	core
HISTIDINE_METABOLISM	0.599737	Response	0.976707	gnomad_common	core
HOMOLOGOUS_RECOMBINATION	0.881497	Response	0.885221	gnomad_common	core
HUNTINGTONS_DISEASE	0.811012	Nucleotide Processing	0.929127	gnomad_common	core
HYPERTROPHIC_CARDIOMYOPATHY_HCM	1.27277	Proliferative	0.518239	gnomad_common	core
INOSITOL_PHOSPHATE_METABOLISM	0.663729	Nucleotide Processing	0.965335	gnomad_common	core
INSULIN_SIGNALING_PATHWAY	0.826715	Proliferative	0.929127	gnomad_common	core
INTESTINAL_IMMUNE_NETWORK_FOR_IGA_PRODUCTION	1.47609	Response	0.371395	gnomad_common	core
JAK_STAT_SIGNALING_PATHWAY	1.10107	Response	0.615534	gnomad_common	core
LEISHMANIA_INFECTION	-1.39996	Proliferative	0.388759	gnomad_common	core
LEUKOCYTE_TRANSENDOTHELIAL_MIGRATION	1.26502	Proliferative	0.482562	gnomad_common	core
LONG_TERM_DEPRESSION	1.17354	Proliferative	0.6137	gnomad_common	core
LONG_TERM_POTENTIATION	0.912455	Proliferative	0.885221	gnomad_common	core
LYSINE_DEGRADATION	0.794728	Nucleotide Processing	0.929127	gnomad_common	core
LYSOSOME	-1.44511	Response	0.379849	gnomad_common	core
MAPK_SIGNALING_PATHWAY	1.17637	Proliferative	0.541368	gnomad_common	core
MELANOGENESIS	1.15112	Proliferative	0.615534	gnomad_common	core
MELANOMA	1.36362	Proliferative	0.440267	gnomad_common	core
METABOLISM_OF_XENOBIOTICS_BY_CYTOCHROME_P450	1.09072	Response	0.671922	gnomad_common	core
MTOR_SIGNALING_PATHWAY	1.24551	Proliferative	0.541951	gnomad_common	core
NATURAL_KILLER_CELL_MEDIATED_CYTOTOXICITY	0.792466	Response	0.929127	gnomad_common	core
NEUROACTIVE_LIGAND_RECEPTOR_INTERACTION	1.13518	Response	0.574071	gnomad_common	core
NEUROTROPHIN_SIGNALING_PATHWAY	1.24484	Proliferative	0.518239	gnomad_common	core
N_GLYCAN_BIOSYNTHESIS	-1.44402	Nucleotide Processing	0.42566	gnomad_common	core
NOD_LIKE_RECEPTOR_SIGNALING_PATHWAY	0.961233	Proliferative	0.862884	gnomad_common	core
NON_SMALL_CELL_LUNG_CANCER	1.38121	Proliferative	0.440267	gnomad_common	core
NOTCH_SIGNALING_PATHWAY	1.07221	Nucleotide Processing	0.714415	gnomad_common	core
NUCLEOTIDE_EXCISION_REPAIR	1.03549	Nucleotide Processing	0.757463	gnomad_common	core
OLFACTORY_TRANSDUCTION	0.941502	Response	0.885221	gnomad_common	core
OOCYTE_MEIOSIS	0.99204	Nucleotide Processing	0.841511	gnomad_common	core
OXIDATIVE_PHOSPHORYLATION	1.15403	Response	0.615534	gnomad_common	core
P53_SIGNALING_PATHWAY	1.08672	Nucleotide Processing	0.690562	gnomad_common	core
PANCREATIC_CANCER	1.56855	Proliferative	0.231862	gnomad_common	core
PARKINSONS_DISEASE	0.897647	Response	0.885221	gnomad_common	core
PATHOGENIC_ESCHERICHIA_COLI_INFECTION	1.01893	Nucleotide Processing	0.781331	gnomad_common	core
PATHWAYS_IN_CANCER	1.20068	Proliferative	0.482562	gnomad_common	core
PEROXISOME	-1.6543	Response	0.231862	gnomad_common	core
PHOSPHATIDYLINOSITOL_SIGNALING_SYSTEM	0.596867	Proliferative	0.976707	gnomad_common	core
PORPHYRIN_AND_CHLOROPHYLL_METABOLISM	0.86513	Response	0.913378	gnomad_common	core
PPAR_SIGNALING_PATHWAY	0.803791	Response	0.929127	gnomad_common	core
PRIMARY_IMMUNODEFICIENCY	0.800925	Response	0.929127	gnomad_common	core
PRION_DISEASES	0.925837	Response	0.885221	gnomad_common	core
PROGESTERONE_MEDIATED_OOCYTE_MATURATION	1.16087	Proliferative	0.615534	gnomad_common	core
PROPANOATE_METABOLISM	1.24612	Response	0.541951	gnomad_common	core
PROSTATE_CANCER	1.26903	Proliferative	0.518239	gnomad_common	core
PROTEASOME	1.4579	Nucleotide Processing	0.388759	gnomad_common	core
PURINE_METABOLISM	0.581508	Nucleotide Processing	0.982027	gnomad_common	core
PYRIMIDINE_METABOLISM	1.26352	Nucleotide Processing	0.518239	gnomad_common	core
PYRUVATE_METABOLISM	1.05757	Response	0.719183	gnomad_common	core
REGULATION_OF_ACTIN_CYTOSKELETON	1.09833	Proliferative	0.615534	gnomad_common	core
REGULATION_OF_AUTOPHAGY	-0.788496	Response	0.929127	gnomad_common	core
RENAL_CELL_CARCINOMA	1.46648	Proliferative	0.371395	gnomad_common	core
RETINOL_METABOLISM	1.30207	Response	0.48124	gnomad_common	core
RIBOSOME	1.59707	Nucleotide Processing	0.231862	gnomad_common	core
RIG_I_LIKE_RECEPTOR_SIGNALING_PATHWAY	0.861841	Response	0.917399	gnomad_common	core
RNA_DEGRADATION	1.05533	Nucleotide Processing	0.719183	gnomad_common	core
RNA_POLYMERASE	1.33841	Nucleotide Processing	0.482562	gnomad_common	core
SMALL_CELL_LUNG_CANCER	1.2259	Proliferative	0.541368	gnomad_common	core
SNARE_INTERACTIONS_IN_VESICULAR_TRANSPORT	1.64632	Response	0.231862	gnomad_common	core
SPHINGOLIPID_METABOLISM	-1.85846	Response	0.202716	gnomad_common	core
SPLICEOSOME	1.64373	Nucleotide Processing	0.231862	gnomad_common	core
STARCH_AND_SUCROSE_METABOLISM	0.866292	Response	0.913378	gnomad_common	core
STEROID_HORMONE_BIOSYNTHESIS	1.14914	Response	0.615534	gnomad_common	core
SYSTEMIC_LUPUS_ERYTHEMATOSUS	1.35893	Response	0.419354	gnomad_common	core
TASTE_TRANSDUCTION	0.89409	Response	0.885221	gnomad_common	core
T_CELL_RECEPTOR_SIGNALING_PATHWAY	1.30356	Proliferative	0.48124	gnomad_common	core
TGF_BETA_SIGNALING_PATHWAY	1.27314	Nucleotide Processing	0.518239	gnomad_common	core
TIGHT_JUNCTION	1.48074	Proliferative	0.231862	gnomad_common	core
TOLL_LIKE_RECEPTOR_SIGNALING_PATHWAY	0.754923	Proliferative	0.935438	gnomad_common	core
TRYPTOPHAN_METABOLISM	-0.764007	Response	0.937516	gnomad_common	core
TYPE_I_DIABETES_MELLITUS	1.21757	Response	0.586607	gnomad_common	core
TYPE_II_DIABETES_MELLITUS	1.17215	Proliferative	0.6137	gnomad_common	core
TYROSINE_METABOLISM	-1.10758	Response	0.615534	gnomad_common	core
UBIQUITIN_MEDIATED_PROTEOLYSIS	1.21458	Nucleotide Processing	0.541951	gnomad_common	core
VALINE_LEUCINE_AND_ISOLEUCINE_DEGRADATION	0.909126	Nucleotide Processing	0.885221	gnomad_common	core
VASCULAR_SMOOTH_MUSCLE_CONTRACTION	0.973235	Proliferative	0.862884	gnomad_common	core
VASOPRESSIN_REGULATED_WATER_REABSORPTION	0.671274	Nucleotide Processing	0.950842	gnomad_common	core
VEGF_SIGNALING_PATHWAY	1.01566	Proliferative	0.78652	gnomad_common	core
VIBRIO_CHOLERAE_INFECTION	0.722917	Nucleotide Processing	0.929127	gnomad_common	core
VIRAL_MYOCARDITIS	1.38866	Response	0.419354	gnomad_common	core
WNT_SIGNALING_PATHWAY	1.11491	Proliferative	0.615534	gnomad_common	core
ABC_TRANSPORTERS	1.74356	Nucleotide Processing	0.703668	gnomad_common	interact
ACUTE_MYELOID_LEUKEMIA	0.865716	Proliferative	0.894269	gnomad_common	interact
ADHERENS_JUNCTION	1.55982	Proliferative	0.703668	gnomad_common	interact
ADIPOCYTOKINE_SIGNALING_PATHWAY	0.807907	Proliferative	0.894269	gnomad_common	interact
ALANINE_ASPARTATE_AND_GLUTAMATE_METABOLISM	0.821938	Nucleotide Processing	0.894269	gnomad_common	interact
ALDOSTERONE_REGULATED_SODIUM_REABSORPTION	0.838958	Proliferative	0.894269	gnomad_common	interact
ALLOGRAFT_REJECTION	1.06205	Response	0.875567	gnomad_common	interact
ALZHEIMERS_DISEASE	0.985811	Nucleotide Processing	0.881734	gnomad_common	interact
AMINOACYL_TRNA_BIOSYNTHESIS	1.01954	Nucleotide Processing	0.881734	gnomad_common	interact
AMINO_SUGAR_AND_NUCLEOTIDE_SUGAR_METABOLISM	-0.720804	Nucleotide Processing	0.91051	gnomad_common	interact
AMYOTROPHIC_LATERAL_SCLEROSIS_ALS	1.08594	Proliferative	0.843679	gnomad_common	interact
ANTIGEN_PROCESSING_AND_PRESENTATION	1.47023	Response	0.713996	gnomad_common	interact
APOPTOSIS	-0.698567	Nucleotide Processing	0.946505	gnomad_common	interact
ARACHIDONIC_ACID_METABOLISM	1.50838	Response	0.713996	gnomad_common	interact
ARGININE_AND_PROLINE_METABOLISM	1.48823	Nucleotide Processing	0.713996	gnomad_common	interact
ARRHYTHMOGENIC_RIGHT_VENTRICULAR_CARDIOMYOPATHY_ARVC	0.907849	Proliferative	0.894269	gnomad_common	interact
AUTOIMMUNE_THYROID_DISEASE	1.5491	Response	0.703668	gnomad_common	interact
AXON_GUIDANCE	1.09139	Proliferative	0.843679	gnomad_common	interact
BASAL_CELL_CARCINOMA	1.1619	Response	0.843679	gnomad_common	interact
BASAL_TRANSCRIPTION_FACTORS	1.5391	Nucleotide Processing	0.703668	gnomad_common	interact
BASE_EXCISION_REPAIR	1.10509	Response	0.843679	gnomad_common	interact
B_CELL_RECEPTOR_SIGNALING_PATHWAY	1.16951	Proliferative	0.843679	gnomad_common	interact
BLADDER_CANCER	1.36028	Proliferative	0.790125	gnomad_common	interact
BUTANOATE_METABOLISM	1.12345	Nucleotide Processing	0.843679	gnomad_common	interact
CALCIUM_SIGNALING_PATHWAY	1.31622	Proliferative	0.790125	gnomad_common	interact
CARDIAC_MUSCLE_CONTRACTION	1.74032	Proliferative	0.703668	gnomad_common	interact
CELL_ADHESION_MOLECULES_CAMS	1.37203	Response	0.736329	gnomad_common	interact
CELL_CYCLE	1.10589	Nucleotide Processing	0.843679	gnomad_common	interact
CHEMOKINE_SIGNALING_PATHWAY	0.843828	Proliferative	0.894269	gnomad_common	interact
CHRONIC_MYELOID_LEUKEMIA	1.05294	Proliferative	0.875567	gnomad_common	interact
COLORECTAL_CANCER	0.950522	Proliferative	0.894269	gnomad_common	interact
COMPLEMENT_AND_COAGULATION_CASCADES	-1.1107	Response	0.843679	gnomad_common	interact
CYSTEINE_AND_METHIONINE_METABOLISM	1.44534	Nucleotide Processing	0.721489	gnomad_common	interact
CYTOKINE_CYTOKINE_RECEPTOR_INTERACTION	1.00624	Response	0.881734	gnomad_common	interact
CYTOSOLIC_DNA_SENSING_PATHWAY	1.13446	Response	0.843679	gnomad_common	interact
DILATED_CARDIOMYOPATHY	-0.956061	Proliferative	0.894269	gnomad_common	interact
DNA_REPLICATION	1.23336	Nucleotide Processing	0.843679	gnomad_common	interact
DRUG_METABOLISM_CYTOCHROME_P450	0.902511	Response	0.894269	gnomad_common	interact
DRUG_METABOLISM_OTHER_ENZYMES	1.35983	Response	0.790125	gnomad_common	interact
ECM_RECEPTOR_INTERACTION	0.897891	Response	0.894269	gnomad_common	interact
ENDOCYTOSIS	-1.39285	Nucleotide Processing	0.736329	gnomad_common	interact
ENDOMETRIAL_CANCER	0.914241	Proliferative	0.894269	gnomad_common	interact
EPITHELIAL_CELL_SIGNALING_IN_HELICOBACTER_PYLORI_INFECTION	0.944279	Proliferative	0.894269	gnomad_common	interact
ERBB_SIGNALING_PATHWAY	-1.16022	Proliferative	0.843679	gnomad_common	interact
ETHER_LIPID_METABOLISM	0.988141	Response	0.881734	gnomad_common	interact
FATTY_ACID_METABOLISM	0.521131	Response	0.9812	gnomad_common	interact
FC_EPSILON_RI_SIGNALING_PATHWAY	1.26193	Proliferative	0.843679	gnomad_common	interact
FC_GAMMA_R_MEDIATED_PHAGOCYTOSIS	1.11669	Proliferative	0.843679	gnomad_common	interact
FOCAL_ADHESION	0.750482	Proliferative	0.904979	gnomad_common	interact
FRUCTOSE_AND_MANNOSE_METABOLISM	1.3082	Nucleotide Processing	0.843679	gnomad_common	interact
GAP_JUNCTION	-0.975962	Proliferative	0.881734	gnomad_common	interact
GLIOMA	1.05566	Proliferative	0.875567	gnomad_common	interact
GLUTATHIONE_METABOLISM	0.773938	Nucleotide Processing	0.89736	gnomad_common	interact
GLYCEROLIPID_METABOLISM	1.16818	Nucleotide Processing	0.843679	gnomad_common	interact
GLYCEROPHOSPHOLIPID_METABOLISM	0.977051	Nucleotide Processing	0.881734	gnomad_common	interact
GLYCINE_SERINE_AND_THREONINE_METABOLISM	-1.59381	Nucleotide Processing	0.703668	gnomad_common	interact
GLYCOLYSIS_GLUCONEOGENESIS	0.844731	Response	0.894269	gnomad_common	interact
GNRH_SIGNALING_PATHWAY	0.84275	Proliferative	0.894269	gnomad_common	interact
GRAFT_VERSUS_HOST_DISEASE	1.20906	Response	0.843679	gnomad_common	interact
HEDGEHOG_SIGNALING_PATHWAY	0.871425	Proliferative	0.894269	gnomad_common	interact
HEMATOPOIETIC_CELL_LINEAGE	0.930158	Response	0.894269	gnomad_common	interact
HISTIDINE_METABOLISM	-0.684111	Response	0.927935	gnomad_common	interact
HOMOLOGOUS_RECOMBINATION	1.35731	Response	0.790125	gnomad_common	interact
HUNTINGTONS_DISEASE	1.1578	Nucleotide Processing	0.843679	gnomad_common	interact
HYPERTROPHIC_CARDIOMYOPATHY_HCM	-0.967876	Proliferative	0.881734	gnomad_common	interact
INOSITOL_PHOSPHATE_METABOLISM	1.09306	Nucleotide Processing	0.843679	gnomad_common	interact
INSULIN_SIGNALING_PATHWAY	-1.12518	Proliferative	0.843679	gnomad_common	interact
INTESTINAL_IMMUNE_NETWORK_FOR_IGA_PRODUCTION	1.13021	Response	0.843679	gnomad_common	interact
JAK_STAT_SIGNALING_PATHWAY	0.786484	Response	0.89736	gnomad_common	interact
LEISHMANIA_INFECTION	0.878729	Proliferative	0.894269	gnomad_common	interact
LEUKOCYTE_TRANSENDOTHELIAL_MIGRATION	1.10804	Proliferative	0.843679	gnomad_common	interact
LONG_TERM_DEPRESSION	0.900321	Proliferative	0.894269	gnomad_common	interact
LONG_TERM_POTENTIATION	0.956358	Proliferative	0.894269	gnomad_common	interact
LYSINE_DEGRADATION	0.872679	Nucleotide Processing	0.894269	gnomad_common	interact
LYSOSOME	1.09412	Response	0.843679	gnomad_common	interact
MAPK_SIGNALING_PATHWAY	0.914396	Proliferative	0.894269	gnomad_common	interact
MELANOGENESIS	1.10402	Proliferative	0.843679	gnomad_common	interact
MELANOMA	0.519988	Proliferative	0.9812	gnomad_common	interact
METABOLISM_OF_XENOBIOTICS_BY_CYTOCHROME_P450	0.886875	Response	0.894269	gnomad_common	interact
MTOR_SIGNALING_PATHWAY	-0.787939	Proliferative	0.89736	gnomad_common	interact
NATURAL_KILLER_CELL_MEDIATED_CYTOTOXICITY	0.79069	Response	0.89736	gnomad_common	interact
NEUROACTIVE_LIGAND_RECEPTOR_INTERACTION	1.36625	Response	0.736329	gnomad_common	interact
NEUROTROPHIN_SIGNALING_PATHWAY	0.756828	Proliferative	0.89736	gnomad_common	interact
NOD_LIKE_RECEPTOR_SIGNALING_PATHWAY	0.749054	Proliferative	0.89736	gnomad_common	interact
NON_SMALL_CELL_LUNG_CANCER	-0.933986	Proliferative	0.894269	gnomad_common	interact
NOTCH_SIGNALING_PATHWAY	0.757544	Nucleotide Processing	0.89736	gnomad_common	interact
NUCLEOTIDE_EXCISION_REPAIR	0.803556	Nucleotide Processing	0.894269	gnomad_common	interact
OLFACTORY_TRANSDUCTION	0.750066	Response	0.89736	gnomad_common	interact
OOCYTE_MEIOSIS	0.552772	Nucleotide Processing	0.98085	gnomad_common	interact
OXIDATIVE_PHOSPHORYLATION	1.13475	Response	0.843679	gnomad_common	interact
P53_SIGNALING_PATHWAY	0.853159	Nucleotide Processing	0.894269	gnomad_common	interact
PANCREATIC_CANCER	1.10181	Proliferative	0.843679	gnomad_common	interact
PARKINSONS_DISEASE	1.45238	Response	0.721489	gnomad_common	interact
PATHOGENIC_ESCHERICHIA_COLI_INFECTION	-0.715307	Nucleotide Processing	0.927935	gnomad_common	interact
PATHWAYS_IN_CANCER	0.856954	Proliferative	0.894269	gnomad_common	interact
PEROXISOME	0.576362	Response	0.97633	gnomad_common	interact
PHOSPHATIDYLINOSITOL_SIGNALING_SYSTEM	0.811333	Proliferative	0.894269	gnomad_common	interact
PORPHYRIN_AND_CHLOROPHYLL_METABOLISM	1.22765	Response	0.843679	gnomad_common	interact
PPAR_SIGNALING_PATHWAY	1.18563	Response	0.843679	gnomad_common	interact
PRIMARY_IMMUNODEFICIENCY	-0.837125	Response	0.894269	gnomad_common	interact
PRION_DISEASES	-1.28259	Response	0.818273	gnomad_common	interact
PROGESTERONE_MEDIATED_OOCYTE_MATURATION	-0.973689	Proliferative	0.881734	gnomad_common	interact
PROPANOATE_METABOLISM	0.908716	Response	0.894269	gnomad_common	interact
PROSTATE_CANCER	1.01941	Proliferative	0.881734	gnomad_common	interact
PROTEASOME	-0.980804	Nucleotide Processing	0.881734	gnomad_common	interact
PURINE_METABOLISM	0.683753	Nucleotide Processing	0.927935	gnomad_common	interact
PYRIMIDINE_METABOLISM	1.09083	Nucleotide Processing	0.843679	gnomad_common	interact
PYRUVATE_METABOLISM	1.66254	Response	0.703668	gnomad_common	interact
REGULATION_OF_ACTIN_CYTOSKELETON	0.785743	Proliferative	0.89736	gnomad_common	interact
REGULATION_OF_AUTOPHAGY	1.20139	Response	0.843679	gnomad_common	interact
RENAL_CELL_CARCINOMA	-1.51332	Proliferative	0.703668	gnomad_common	interact
RETINOL_METABOLISM	1.21524	Response	0.843679	gnomad_common	interact
RIBOSOME	1.34255	Nucleotide Processing	0.791673	gnomad_common	interact
RIG_I_LIKE_RECEPTOR_SIGNALING_PATHWAY	1.07986	Response	0.846508	gnomad_common	interact
RNA_DEGRADATION	1.45154	Nucleotide Processing	0.721489	gnomad_common	interact
RNA_POLYMERASE	0.820613	Nucleotide Processing	0.894269	gnomad_common	interact
SMALL_CELL_LUNG_CANCER	0.98836	Proliferative	0.881734	gnomad_common	interact
SNARE_INTERACTIONS_IN_VESICULAR_TRANSPORT	1.28314	Response	0.843679	gnomad_common	interact
SPHINGOLIPID_METABOLISM	-1.01596	Response	0.881734	gnomad_common	interact
SPLICEOSOME	0.795211	Nucleotide Processing	0.894269	gnomad_common	interact
STARCH_AND_SUCROSE_METABOLISM	1.018	Response	0.881734	gnomad_common	interact
STEROID_HORMONE_BIOSYNTHESIS	1.09014	Response	0.843679	gnomad_common	interact
SYSTEMIC_LUPUS_ERYTHEMATOSUS	1.54182	Response	0.703668	gnomad_common	interact
TASTE_TRANSDUCTION	0.720925	Response	0.89736	gnomad_common	interact
T_CELL_RECEPTOR_SIGNALING_PATHWAY	0.792124	Proliferative	0.89736	gnomad_common	interact
TGF_BETA_SIGNALING_PATHWAY	-0.632212	Nucleotide Processing	0.97633	gnomad_common	interact
TIGHT_JUNCTION	1.02427	Proliferative	0.881734	gnomad_common	interact
TOLL_LIKE_RECEPTOR_SIGNALING_PATHWAY	0.793586	Proliferative	0.89736	gnomad_common	interact
TRYPTOPHAN_METABOLISM	1.1993	Response	0.843679	gnomad_common	interact
TYPE_I_DIABETES_MELLITUS	0.900989	Response	0.894269	gnomad_common	interact
TYPE_II_DIABETES_MELLITUS	0.729363	Proliferative	0.89736	gnomad_common	interact
TYROSINE_METABOLISM	-0.815102	Response	0.894269	gnomad_common	interact
UBIQUITIN_MEDIATED_PROTEOLYSIS	0.738882	Nucleotide Processing	0.89736	gnomad_common	interact
VALINE_LEUCINE_AND_ISOLEUCINE_DEGRADATION	0.869342	Nucleotide Processing	0.894269	gnomad_common	interact
VASCULAR_SMOOTH_MUSCLE_CONTRACTION	0.821129	Proliferative	0.894269	gnomad_common	interact
VASOPRESSIN_REGULATED_WATER_REABSORPTION	-1.21423	Nucleotide Processing	0.843679	gnomad_common	interact
VEGF_SIGNALING_PATHWAY	0.879967	Proliferative	0.894269	gnomad_common	interact
VIBRIO_CHOLERAE_INFECTION	0.63029	Nucleotide Processing	0.950082	gnomad_common	interact
VIRAL_MYOCARDITIS	1.18407	Response	0.843679	gnomad_common	interact
WNT_SIGNALING_PATHWAY	1.04712	Proliferative	0.875567	gnomad_common	interact
ABC_TRANSPORTERS	1.24373	Nucleotide Processing	0.254473	gnomad_common	surf
ACUTE_MYELOID_LEUKEMIA	1.68488	Proliferative	0.0216148	gnomad_common	surf
ADHERENS_JUNCTION	1.99229	Proliferative	0.00216148	gnomad_common	surf
ADIPOCYTOKINE_SIGNALING_PATHWAY	0.982264	Proliferative	0.631754	gnomad_common	surf
ALANINE_ASPARTATE_AND_GLUTAMATE_METABOLISM	0.911621	Nucleotide Processing	0.736627	gnomad_common	surf
ALDOSTERONE_REGULATED_SODIUM_REABSORPTION	1.57023	Proliferative	0.0438525	gnomad_common	surf
ALLOGRAFT_REJECTION	1.30805	Response	0.20596	gnomad_common	surf
ALZHEIMERS_DISEASE	1.36339	Nucleotide Processing	0.0794286	gnomad_common	surf
AMINOACYL_TRNA_BIOSYNTHESIS	0.772952	Nucleotide Processing	0.868134	gnomad_common	surf
AMINO_SUGAR_AND_NUCLEOTIDE_SUGAR_METABOLISM	0.763404	Nucleotide Processing	0.868134	gnomad_common	surf
AMYOTROPHIC_LATERAL_SCLEROSIS_ALS	1.83835	Proliferative	0.00560264	gnomad_common	surf
ANTIGEN_PROCESSING_AND_PRESENTATION	1.34696	Response	0.121774	gnomad_common	surf
APOPTOSIS	1.82024	Nucleotide Processing	0.00285975	gnomad_common	surf
ARACHIDONIC_ACID_METABOLISM	0.796878	Response	0.860698	gnomad_common	surf
ARGININE_AND_PROLINE_METABOLISM	1.63661	Nucleotide Processing	0.016964	gnomad_common	surf
ARRHYTHMOGENIC_RIGHT_VENTRICULAR_CARDIOMYOPATHY_ARVC	1.47235	Proliferative	0.039254	gnomad_common	surf
AUTOIMMUNE_THYROID_DISEASE	1.56411	Response	0.0290846	gnomad_common	surf
AXON_GUIDANCE	1.24801	Proliferative	0.17063	gnomad_common	surf
BASAL_CELL_CARCINOMA	1.24375	Response	0.256865	gnomad_common	surf
BASAL_TRANSCRIPTION_FACTORS	-0.77689	Nucleotide Processing	0.852331	gnomad_common	surf
BASE_EXCISION_REPAIR	0.778406	Response	0.860698	gnomad_common	surf
B_CELL_RECEPTOR_SIGNALING_PATHWAY	1.34804	Proliferative	0.136344	gnomad_common	surf
BLADDER_CANCER	1.43473	Proliferative	0.0950549	gnomad_common	surf
BUTANOATE_METABOLISM	0.908465	Nucleotide Processing	0.736627	gnomad_common	surf
CALCIUM_SIGNALING_PATHWAY	1.80117	Proliferative	0.00121812	gnomad_common	surf
CARDIAC_MUSCLE_CONTRACTION	0.998032	Proliferative	0.619693	gnomad_common	surf
CELL_ADHESION_MOLECULES_CAMS	1.39886	Response	0.033289	gnomad_common	surf
CELL_CYCLE	1.64627	Nucleotide Processing	0.0127735	gnomad_common	surf
CHEMOKINE_SIGNALING_PATHWAY	1.85663	Proliferative	0.00121812	gnomad_common	surf
CHRONIC_MYELOID_LEUKEMIA	1.68557	Proliferative	0.0100979	gnomad_common	surf
COLORECTAL_CANCER	1.67208	Proliferative	0.0173276	gnomad_common	surf
COMPLEMENT_AND_COAGULATION_CASCADES	2.13761	Response	0.00121812	gnomad_common	surf
CYSTEINE_AND_METHIONINE_METABOLISM	1.05072	Nucleotide Processing	0.534617	gnomad_common	surf
CYTOKINE_CYTOKINE_RECEPTOR_INTERACTION	1.88586	Response	0.00121812	gnomad_common	surf
CYTOSOLIC_DNA_SENSING_PATHWAY	1.2964	Response	0.18368	gnomad_common	surf
DILATED_CARDIOMYOPATHY	1.83016	Proliferative	0.00285975	gnomad_common	surf
DNA_REPLICATION	1.36508	Nucleotide Processing	0.176222	gnomad_common	surf
DRUG_METABOLISM_CYTOCHROME_P450	1.20947	Response	0.251306	gnomad_common	surf
DRUG_METABOLISM_OTHER_ENZYMES	1.23293	Response	0.25306	gnomad_common	surf
ECM_RECEPTOR_INTERACTION	1.23087	Response	0.20596	gnomad_common	surf
ENDOCYTOSIS	0.837015	Nucleotide Processing	0.860698	gnomad_common	surf
ENDOMETRIAL_CANCER	1.75257	Proliferative	0.0139665	gnomad_common	surf
EPITHELIAL_CELL_SIGNALING_IN_HELICOBACTER_PYLORI_INFECTION	1.10482	Proliferative	0.456721	gnomad_common	surf
ERBB_SIGNALING_PATHWAY	1.75754	Proliferative	0.00560264	gnomad_common	surf
ETHER_LIPID_METABOLISM	0.642185	Response	0.938038	gnomad_common	surf
FATTY_ACID_METABOLISM	0.882184	Response	0.76757	gnomad_common	surf
FC_EPSILON_RI_SIGNALING_PATHWAY	1.27979	Proliferative	0.20596	gnomad_common	surf
FC_GAMMA_R_MEDIATED_PHAGOCYTOSIS	1.53555	Proliferative	0.0290846	gnomad_common	surf
FOCAL_ADHESION	1.7351	Proliferative	0.00121812	gnomad_common	surf
FRUCTOSE_AND_MANNOSE_METABOLISM	1.05535	Nucleotide Processing	0.533231	gnomad_common	surf
GAP_JUNCTION	1.34836	Proliferative	0.121774	gnomad_common	surf
GLIOMA	1.57442	Proliferative	0.024719	gnomad_common	surf
GLUTATHIONE_METABOLISM	1.13999	Nucleotide Processing	0.399648	gnomad_common	surf
GLYCEROLIPID_METABOLISM	0.659044	Nucleotide Processing	0.938038	gnomad_common	surf
GLYCEROPHOSPHOLIPID_METABOLISM	0.781749	Nucleotide Processing	0.860698	gnomad_common	surf
GLYCINE_SERINE_AND_THREONINE_METABOLISM	1.02508	Nucleotide Processing	0.571956	gnomad_common	surf
GLYCOLYSIS_GLUCONEOGENESIS	1.07141	Response	0.499066	gnomad_common	surf
GNRH_SIGNALING_PATHWAY	1.07962	Proliferative	0.483037	gnomad_common	surf
GRAFT_VERSUS_HOST_DISEASE	0.949392	Response	0.677382	gnomad_common	surf
HEDGEHOG_SIGNALING_PATHWAY	1.23057	Proliferative	0.26314	gnomad_common	surf
HEMATOPOIETIC_CELL_LINEAGE	2.09411	Response	0.00121812	gnomad_common	surf
HISTIDINE_METABOLISM	1.33933	Response	0.169778	gnomad_common	surf
HOMOLOGOUS_RECOMBINATION	1.72935	Response	0.0177066	gnomad_common	surf
HUNTINGTONS_DISEASE	1.46072	Nucleotide Processing	0.0558834	gnomad_common	surf
HYPERTROPHIC_CARDIOMYOPATHY_HCM	1.45574	Proliferative	0.0451051	gnomad_common	surf
INOSITOL_PHOSPHATE_METABOLISM	1.00304	Nucleotide Processing	0.619693	gnomad_common	surf
INSULIN_SIGNALING_PATHWAY	1.02177	Proliferative	0.592167	gnomad_common	surf
INTESTINAL_IMMUNE_NETWORK_FOR_IGA_PRODUCTION	1.74713	Response	0.0139665	gnomad_common	surf
JAK_STAT_SIGNALING_PATHWAY	1.55827	Response	0.004622	gnomad_common	surf
LEISHMANIA_INFECTION	2.03229	Proliferative	0.00121812	gnomad_common	surf
LEUKOCYTE_TRANSENDOTHELIAL_MIGRATION	1.95476	Proliferative	0.00121812	gnomad_common	surf
LONG_TERM_DEPRESSION	1.19403	Proliferative	0.293816	gnomad_common	surf
LONG_TERM_POTENTIATION	1.19337	Proliferative	0.293816	gnomad_common	surf
LYSINE_DEGRADATION	0.595051	Nucleotide Processing	0.96036	gnomad_common	surf
LYSOSOME	0.917223	Response	0.752643	gnomad_common	surf
MAPK_SIGNALING_PATHWAY	1.5128	Proliferative	0.00560264	gnomad_common	surf
MELANOGENESIS	1.50671	Proliferative	0.0339896	gnomad_common	surf
MELANOMA	1.57567	Proliferative	0.0274242	gnomad_common	surf
METABOLISM_OF_XENOBIOTICS_BY_CYTOCHROME_P450	1.40393	Response	0.0608402	gnomad_common	surf
MTOR_SIGNALING_PATHWAY	1.75586	Proliferative	0.0134947	gnomad_common	surf
NATURAL_KILLER_CELL_MEDIATED_CYTOTOXICITY	1.61938	Response	0.00285975	gnomad_common	surf
NEUROACTIVE_LIGAND_RECEPTOR_INTERACTION	1.77684	Response	0.00121812	gnomad_common	surf
NEUROTROPHIN_SIGNALING_PATHWAY	1.73581	Proliferative	0.00261782	gnomad_common	surf
N_GLYCAN_BIOSYNTHESIS	-1.63647	Nucleotide Processing	0.0513474	gnomad_common	surf
NOD_LIKE_RECEPTOR_SIGNALING_PATHWAY	1.05383	Proliferative	0.534617	gnomad_common	surf
NON_SMALL_CELL_LUNG_CANCER	1.58722	Proliferative	0.0290846	gnomad_common	surf
NOTCH_SIGNALING_PATHWAY	0.882612	Nucleotide Processing	0.752643	gnomad_common	surf
NUCLEOTIDE_EXCISION_REPAIR	1.85645	Nucleotide Processing	0.00827785	gnomad_common	surf
OLFACTORY_TRANSDUCTION	1.18719	Response	0.248076	gnomad_common	surf
OOCYTE_MEIOSIS	1.75571	Nucleotide Processing	0.004622	gnomad_common	surf
OXIDATIVE_PHOSPHORYLATION	0.899559	Response	0.752643	gnomad_common	surf
P53_SIGNALING_PATHWAY	1.70767	Nucleotide Processing	0.0144634	gnomad_common	surf
PANCREATIC_CANCER	1.74862	Proliferative	0.00617428	gnomad_common	surf
PARKINSONS_DISEASE	1.54048	Response	0.0465924	gnomad_common	surf
PATHOGENIC_ESCHERICHIA_COLI_INFECTION	1.92627	Nucleotide Processing	0.00261782	gnomad_common	surf
PATHWAYS_IN_CANCER	1.71104	Proliferative	0.00121812	gnomad_common	surf
PEROXISOME	1.00142	Response	0.623176	gnomad_common	surf
PHOSPHATIDYLINOSITOL_SIGNALING_SYSTEM	1.08525	Proliferative	0.483037	gnomad_common	surf
PORPHYRIN_AND_CHLOROPHYLL_METABOLISM	1.74893	Response	0.0122165	gnomad_common	surf
PPAR_SIGNALING_PATHWAY	0.921409	Response	0.736627	gnomad_common	surf
PRIMARY_IMMUNODEFICIENCY	1.91778	Response	0.00617428	gnomad_common	surf
PRION_DISEASES	2.05596	Response	0.00216148	gnomad_common	surf
PROGESTERONE_MEDIATED_OOCYTE_MATURATION	2.2921	Proliferative	0.00121812	gnomad_common	surf
PROPANOATE_METABOLISM	0.890398	Response	0.752643	gnomad_common	surf
PROSTATE_CANCER	1.78239	Proliferative	0.004622	gnomad_common	surf
PROTEASOME	0.804547	Nucleotide Processing	0.81443	gnomad_common	surf
PURINE_METABOLISM	1.17206	Nucleotide Processing	0.263357	gnomad_common	surf
PYRIMIDINE_METABOLISM	0.930259	Nucleotide Processing	0.736627	gnomad_common	surf
PYRUVATE_METABOLISM	0.669582	Response	0.938038	gnomad_common	surf
REGULATION_OF_ACTIN_CYTOSKELETON	1.62514	Proliferative	0.00261782	gnomad_common	surf
REGULATION_OF_AUTOPHAGY	1.13799	Response	0.404776	gnomad_common	surf
RENAL_CELL_CARCINOMA	1.60115	Proliferative	0.0290846	gnomad_common	surf
RETINOL_METABOLISM	0.815763	Response	0.860698	gnomad_common	surf
RIBOSOME	0.912132	Nucleotide Processing	0.722266	gnomad_common	surf
RIG_I_LIKE_RECEPTOR_SIGNALING_PATHWAY	1.03671	Response	0.571956	gnomad_common	surf
RNA_DEGRADATION	-1.2699	Nucleotide Processing	0.259913	gnomad_common	surf
RNA_POLYMERASE	-1.4145	Nucleotide Processing	0.168419	gnomad_common	surf
SMALL_CELL_LUNG_CANCER	1.54163	Proliferative	0.0191615	gnomad_common	surf
SNARE_INTERACTIONS_IN_VESICULAR_TRANSPORT	1.31479	Response	0.236664	gnomad_common	surf
SPHINGOLIPID_METABOLISM	0.973172	Response	0.631754	gnomad_common	surf
SPLICEOSOME	1.3887	Nucleotide Processing	0.139187	gnomad_common	surf
STARCH_AND_SUCROSE_METABOLISM	-1.11642	Response	0.419402	gnomad_common	surf
STEROID_HORMONE_BIOSYNTHESIS	2.21329	Response	0.00121812	gnomad_common	surf
SYSTEMIC_LUPUS_ERYTHEMATOSUS	1.63718	Response	0.0122598	gnomad_common	surf
TASTE_TRANSDUCTION	0.978564	Response	0.625192	gnomad_common	surf
T_CELL_RECEPTOR_SIGNALING_PATHWAY	1.73439	Proliferative	0.00388823	gnomad_common	surf
TGF_BETA_SIGNALING_PATHWAY	1.87436	Nucleotide Processing	0.00346884	gnomad_common	surf
TIGHT_JUNCTION	1.18044	Proliferative	0.265699	gnomad_common	surf
TOLL_LIKE_RECEPTOR_SIGNALING_PATHWAY	1.63529	Proliferative	0.00490974	gnomad_common	surf
TRYPTOPHAN_METABOLISM	0.719781	Response	0.908876	gnomad_common	surf
TYPE_I_DIABETES_MELLITUS	0.904616	Response	0.736627	gnomad_common	surf
TYPE_II_DIABETES_MELLITUS	1.34614	Proliferative	0.163499	gnomad_common	surf
TYROSINE_METABOLISM	1.61875	Response	0.0191615	gnomad_common	surf
UBIQUITIN_MEDIATED_PROTEOLYSIS	1.12416	Nucleotide Processing	0.404776	gnomad_common	surf
VALINE_LEUCINE_AND_ISOLEUCINE_DEGRADATION	0.864948	Nucleotide Processing	0.793845	gnomad_common	surf
VASCULAR_SMOOTH_MUSCLE_CONTRACTION	1.51018	Proliferative	0.0199255	gnomad_common	surf
VASOPRESSIN_REGULATED_WATER_REABSORPTION	1.80065	Nucleotide Processing	0.0151722	gnomad_common	surf
VEGF_SIGNALING_PATHWAY	1.24189	Proliferative	0.248076	gnomad_common	surf
VIBRIO_CHOLERAE_INFECTION	1.20846	Nucleotide Processing	0.288817	gnomad_common	surf
VIRAL_MYOCARDITIS	1.58403	Response	0.020462	gnomad_common	surf
WNT_SIGNALING_PATHWAY	1.07916	Proliferative	0.483037	gnomad_common	surf
ABC_TRANSPORTERS	0.895741	Nucleotide Processing	0.762808	gnomad_rare	core
ACUTE_MYELOID_LEUKEMIA	-1.87003	Proliferative	0.0050664	gnomad_rare	core
ADHERENS_JUNCTION	-1.61319	Proliferative	0.0204812	gnomad_rare	core
ADIPOCYTOKINE_SIGNALING_PATHWAY	-1.93841	Proliferative	0.00289775	gnomad_rare	core
ALANINE_ASPARTATE_AND_GLUTAMATE_METABOLISM	-1.08738	Nucleotide Processing	0.506947	gnomad_rare	core
ALDOSTERONE_REGULATED_SODIUM_REABSORPTION	-1.65492	Proliferative	0.0331012	gnomad_rare	core
ALLOGRAFT_REJECTION	-0.826182	Response	0.827914	gnomad_rare	core
ALZHEIMERS_DISEASE	-0.963729	Nucleotide Processing	0.687602	gnomad_rare	core
AMINOACYL_TRNA_BIOSYNTHESIS	-1.06516	Nucleotide Processing	0.534115	gnomad_rare	core
AMINO_SUGAR_AND_NUCLEOTIDE_SUGAR_METABOLISM	-1.32374	Nucleotide Processing	0.213832	gnomad_rare	core
AMYOTROPHIC_LATERAL_SCLEROSIS_ALS	-1.15331	Proliferative	0.409325	gnomad_rare	core
ANTIGEN_PROCESSING_AND_PRESENTATION	-0.8646	Response	0.814264	gnomad_rare	core
APOPTOSIS	-1.55837	Nucleotide Processing	0.0313996	gnomad_rare	core
ARACHIDONIC_ACID_METABOLISM	-0.91161	Response	0.744163	gnomad_rare	core
ARGININE_AND_PROLINE_METABOLISM	-1.40822	Nucleotide Processing	0.118934	gnomad_rare	core
ARRHYTHMOGENIC_RIGHT_VENTRICULAR_CARDIOMYOPATHY_ARVC	-1.42933	Proliferative	0.0907357	gnomad_rare	core
AUTOIMMUNE_THYROID_DISEASE	-1.03728	Response	0.578356	gnomad_rare	core
AXON_GUIDANCE	-2.00096	Proliferative	0.00194687	gnomad_rare	core
BASAL_CELL_CARCINOMA	-1.60202	Response	0.0353345	gnomad_rare	core
BASAL_TRANSCRIPTION_FACTORS	0.954993	Nucleotide Processing	0.652935	gnomad_rare	core
BASE_EXCISION_REPAIR	-1.57044	Response	0.0618251	gnomad_rare	core
B_CELL_RECEPTOR_SIGNALING_PATHWAY	-1.63697	Proliferative	0.018432	gnomad_rare	core
BLADDER_CANCER	-1.40388	Proliferative	0.138355	gnomad_rare	core
BUTANOATE_METABOLISM	-0.690629	Nucleotide Processing	0.948556	gnomad_rare	core
CALCIUM_SIGNALING_PATHWAY	-1.76571	Proliferative	0.00194687	gnomad_rare	core
CARDIAC_MUSCLE_CONTRACTION	1.09629	Proliferative	0.429245	gnomad_rare	core
CELL_ADHESION_MOLECULES_CAMS	-1.77517	Response	0.00289775	gnomad_rare	core
CELL_CYCLE	-1.21622	Nucleotide Processing	0.269537	gnomad_rare	core
CHEMOKINE_SIGNALING_PATHWAY	-1.45153	Proliferative	0.0344406	gnomad_rare	core
CHRONIC_MYELOID_LEUKEMIA	-1.61049	Proliferative	0.0197195	gnomad_rare	core
COLORECTAL_CANCER	-1.19844	Proliferative	0.33705	gnomad_rare	core
COMPLEMENT_AND_COAGULATION_CASCADES	-1.52906	Response	0.0449446	gnomad_rare	core
CYSTEINE_AND_METHIONINE_METABOLISM	-0.798159	Nucleotide Processing	0.870759	gnomad_rare	core
CYTOKINE_CYTOKINE_RECEPTOR_INTERACTION	-0.806261	Response	0.941978	gnomad_rare	core
CYTOSOLIC_DNA_SENSING_PATHWAY	-1.349	Response	0.184916	gnomad_rare	core
DILATED_CARDIOMYOPATHY	-1.49737	Proliferative	0.0537891	gnomad_rare	core
DNA_REPLICATION	-0.969337	Nucleotide Processing	0.659052	gnomad_rare	core
DRUG_METABOLISM_CYTOCHROME_P450	2.10294	Response	0.00731859	gnomad_rare	core
DRUG_METABOLISM_OTHER_ENZYMES	1.43964	Response	0.0906833	gnomad_rare	core
ECM_RECEPTOR_INTERACTION	-1.95683	Response	0.00194687	gnomad_rare	core
ENDOCYTOSIS	-1.58884	Nucleotide Processing	0.00816124	gnomad_rare	core
ENDOMETRIAL_CANCER	-1.51646	Proliferative	0.0678259	gnomad_rare	core
EPITHELIAL_CELL_SIGNALING_IN_HELICOBACTER_PYLORI_INFECTION	-1.38191	Proliferative	0.138355	gnomad_rare	core
ERBB_SIGNALING_PATHWAY	-1.74024	Proliferative	0.00540392	gnomad_rare	core
ETHER_LIPID_METABOLISM	-1.01034	Response	0.609535	gnomad_rare	core
FATTY_ACID_METABOLISM	1.52737	Response	0.0704595	gnomad_rare	core
FC_EPSILON_RI_SIGNALING_PATHWAY	-1.5994	Proliferative	0.024376	gnomad_rare	core
FC_GAMMA_R_MEDIATED_PHAGOCYTOSIS	-1.41551	Proliferative	0.0923701	gnomad_rare	core
FOCAL_ADHESION	-1.94108	Proliferative	0.00194687	gnomad_rare	core
FRUCTOSE_AND_MANNOSE_METABOLISM	-0.934894	Nucleotide Processing	0.700574	gnomad_rare	core
GAP_JUNCTION	-1.69962	Proliferative	0.0073227	gnomad_rare	core
GLIOMA	-1.64022	Proliferative	0.0231791	gnomad_rare	core
GLUTATHIONE_METABOLISM	0.62351	Nucleotide Processing	0.993833	gnomad_rare	core
GLYCEROLIPID_METABOLISM	-0.722489	Nucleotide Processing	0.93713	gnomad_rare	core
GLYCEROPHOSPHOLIPID_METABOLISM	-1.23818	Nucleotide Processing	0.308821	gnomad_rare	core
GLYCINE_SERINE_AND_THREONINE_METABOLISM	-1.03365	Nucleotide Processing	0.586121	gnomad_rare	core
GLYCOLYSIS_GLUCONEOGENESIS	0.992772	Response	0.617026	gnomad_rare	core
GNRH_SIGNALING_PATHWAY	-1.55378	Proliferative	0.0312031	gnomad_rare	core
GRAFT_VERSUS_HOST_DISEASE	-1.11346	Response	0.471644	gnomad_rare	core
HEDGEHOG_SIGNALING_PATHWAY	-1.64233	Proliferative	0.029114	gnomad_rare	core
HEMATOPOIETIC_CELL_LINEAGE	-1.2553	Response	0.25322	gnomad_rare	core
HISTIDINE_METABOLISM	-0.467448	Response	0.993833	gnomad_rare	core
HOMOLOGOUS_RECOMBINATION	0.80885	Response	0.886025	gnomad_rare	core
HUNTINGTONS_DISEASE	-0.560831	Nucleotide Processing	0.993833	gnomad_rare	core
HYPERTROPHIC_CARDIOMYOPATHY_HCM	-1.47131	Proliferative	0.0678259	gnomad_rare	core
INOSITOL_PHOSPHATE_METABOLISM	-1.79064	Nucleotide Processing	0.0120184	gnomad_rare	core
INSULIN_SIGNALING_PATHWAY	-1.75433	Proliferative	0.00289775	gnomad_rare	core
INTESTINAL_IMMUNE_NETWORK_FOR_IGA_PRODUCTION	-0.774344	Response	0.904614	gnomad_rare	core
JAK_STAT_SIGNALING_PATHWAY	-1.49669	Response	0.029114	gnomad_rare	core
LEISHMANIA_INFECTION	-1.67897	Proliferative	0.018432	gnomad_rare	core
LEUKOCYTE_TRANSENDOTHELIAL_MIGRATION	-1.30144	Proliferative	0.156372	gnomad_rare	core
LONG_TERM_DEPRESSION	-1.45181	Proliferative	0.0827826	gnomad_rare	core
LONG_TERM_POTENTIATION	-1.6438	Proliferative	0.0156562	gnomad_rare	core
LYSINE_DEGRADATION	-1.17777	Nucleotide Processing	0.381296	gnomad_rare	core
LYSOSOME	-1.0328	Response	0.586121	gnomad_rare	core
MAPK_SIGNALING_PATHWAY	-1.68065	Proliferative	0.00194687	gnomad_rare	core
MELANOGENESIS	-1.50448	Proliferative	0.0402771	gnomad_rare	core
MELANOMA	-1.48366	Proliferative	0.0625238	gnomad_rare	core
METABOLISM_OF_XENOBIOTICS_BY_CYTOCHROME_P450	2.1838	Response	0.00711474	gnomad_rare	core
MTOR_SIGNALING_PATHWAY	-1.48714	Proliferative	0.0781841	gnomad_rare	core
NATURAL_KILLER_CELL_MEDIATED_CYTOTOXICITY	-1.65252	Response	0.0073227	gnomad_rare	core
NEUROACTIVE_LIGAND_RECEPTOR_INTERACTION	-0.915502	Response	0.814264	gnomad_rare	core
NEUROTROPHIN_SIGNALING_PATHWAY	-1.72979	Proliferative	0.00348117	gnomad_rare	core
N_GLYCAN_BIOSYNTHESIS	-1.50692	Nucleotide Processing	0.0912571	gnomad_rare	core
NOD_LIKE_RECEPTOR_SIGNALING_PATHWAY	-1.36313	Proliferative	0.142379	gnomad_rare	core
NON_SMALL_CELL_LUNG_CANCER	-1.49412	Proliferative	0.0733018	gnomad_rare	core
NOTCH_SIGNALING_PATHWAY	-1.6445	Nucleotide Processing	0.0313996	gnomad_rare	core
NUCLEOTIDE_EXCISION_REPAIR	-1.12571	Nucleotide Processing	0.454378	gnomad_rare	core
OLFACTORY_TRANSDUCTION	1.57449	Response	0.0230054	gnomad_rare	core
OOCYTE_MEIOSIS	-1.47072	Nucleotide Processing	0.0560806	gnomad_rare	core
OXIDATIVE_PHOSPHORYLATION	1.0681	Response	0.463417	gnomad_rare	core
P53_SIGNALING_PATHWAY	-1.23017	Nucleotide Processing	0.301276	gnomad_rare	core
PANCREATIC_CANCER	-1.5509	Proliferative	0.0363058	gnomad_rare	core
PARKINSONS_DISEASE	0.811437	Response	0.922331	gnomad_rare	core
PATHOGENIC_ESCHERICHIA_COLI_INFECTION	-1.53171	Nucleotide Processing	0.0589545	gnomad_rare	core
PATHWAYS_IN_CANCER	-1.76587	Proliferative	0.00194687	gnomad_rare	core
PEROXISOME	0.754568	Response	0.948556	gnomad_rare	core
PHOSPHATIDYLINOSITOL_SIGNALING_SYSTEM	-1.66508	Proliferative	0.0196834	gnomad_rare	core
PORPHYRIN_AND_CHLOROPHYLL_METABOLISM	1.23448	Response	0.259614	gnomad_rare	core
PPAR_SIGNALING_PATHWAY	0.768778	Response	0.948556	gnomad_rare	core
PRIMARY_IMMUNODEFICIENCY	-0.699405	Response	0.941978	gnomad_rare	core
PRION_DISEASES	-1.54624	Response	0.0699176	gnomad_rare	core
PROGESTERONE_MEDIATED_OOCYTE_MATURATION	-1.7585	Proliferative	0.0050664	gnomad_rare	core
PROPANOATE_METABOLISM	-0.629495	Response	0.970025	gnomad_rare	core
PROSTATE_CANCER	-1.54013	Proliferative	0.0363414	gnomad_rare	core
PROTEASOME	-0.552181	Nucleotide Processing	0.993833	gnomad_rare	core
PURINE_METABOLISM	-1.32612	Nucleotide Processing	0.118849	gnomad_rare	core
PYRIMIDINE_METABOLISM	-0.618803	Nucleotide Processing	0.993833	gnomad_rare	core
PYRUVATE_METABOLISM	-0.649092	Response	0.964594	gnomad_rare	core
REGULATION_OF_ACTIN_CYTOSKELETON	-1.73448	Proliferative	0.00194687	gnomad_rare	core
REGULATION_OF_AUTOPHAGY	-1.30179	Response	0.245789	gnomad_rare	core
RENAL_CELL_CARCINOMA	-1.48146	Proliferative	0.0678259	gnomad_rare	core
RETINOL_METABOLISM	1.87993	Response	0.0120184	gnomad_rare	core
RIBOSOME	1.22608	Nucleotide Processing	0.254409	gnomad_rare	core
RIG_I_LIKE_RECEPTOR_SIGNALING_PATHWAY	-1.47792	Response	0.073055	gnomad_rare	core
RNA_DEGRADATION	-0.977933	Nucleotide Processing	0.652935	gnomad_rare	core
RNA_POLYMERASE	-0.746408	Nucleotide Processing	0.90551	gnomad_rare	core
SMALL_CELL_LUNG_CANCER	-2.22434	Proliferative	0.00194687	gnomad_rare	core
SNARE_INTERACTIONS_IN_VESICULAR_TRANSPORT	2.15296	Response	0.00805898	gnomad_rare	core
SPHINGOLIPID_METABOLISM	-1.22569	Response	0.333911	gnomad_rare	core
SPLICEOSOME	0.781303	Nucleotide Processing	0.948556	gnomad_rare	core
STARCH_AND_SUCROSE_METABOLISM	1.3835	Response	0.135449	gnomad_rare	core
STEROID_HORMONE_BIOSYNTHESIS	1.45151	Response	0.0957569	gnomad_rare	core
SYSTEMIC_LUPUS_ERYTHEMATOSUS	1.08432	Response	0.41408	gnomad_rare	core
TASTE_TRANSDUCTION	-1.61698	Response	0.0485628	gnomad_rare	core
T_CELL_RECEPTOR_SIGNALING_PATHWAY	-1.81065	Proliferative	0.00348117	gnomad_rare	core
TGF_BETA_SIGNALING_PATHWAY	-0.880021	Nucleotide Processing	0.814264	gnomad_rare	core
TIGHT_JUNCTION	-0.884656	Proliferative	0.814264	gnomad_rare	core
TOLL_LIKE_RECEPTOR_SIGNALING_PATHWAY	-1.62778	Proliferative	0.0162647	gnomad_rare	core
TRYPTOPHAN_METABOLISM	-0.572456	Response	0.993833	gnomad_rare	core
TYPE_I_DIABETES_MELLITUS	-1.12796	Response	0.459451	gnomad_rare	core
TYPE_II_DIABETES_MELLITUS	-1.98515	Proliferative	0.00352518	gnomad_rare	core
TYROSINE_METABOLISM	-1.01352	Response	0.607577	gnomad_rare	core
UBIQUITIN_MEDIATED_PROTEOLYSIS	-1.61524	Nucleotide Processing	0.00855735	gnomad_rare	core
VALINE_LEUCINE_AND_ISOLEUCINE_DEGRADATION	1.1224	Nucleotide Processing	0.394912	gnomad_rare	core
VASCULAR_SMOOTH_MUSCLE_CONTRACTION	-1.67103	Proliferative	0.0073227	gnomad_rare	core
VASOPRESSIN_REGULATED_WATER_REABSORPTION	1.18594	Nucleotide Processing	0.321008	gnomad_rare	core
VEGF_SIGNALING_PATHWAY	-1.56739	Proliferative	0.0313996	gnomad_rare	core
VIBRIO_CHOLERAE_INFECTION	-0.725606	Nucleotide Processing	0.939268	gnomad_rare	core
VIRAL_MYOCARDITIS	-0.979111	Response	0.652935	gnomad_rare	core
WNT_SIGNALING_PATHWAY	-1.6404	Proliferative	0.0073227	gnomad_rare	core
ABC_TRANSPORTERS	-0.902348	Nucleotide Processing	0.711966	gnomad_rare	interact
ACUTE_MYELOID_LEUKEMIA	-1.28406	Proliferative	0.285682	gnomad_rare	interact
ADHERENS_JUNCTION	-1.3015	Proliferative	0.2359	gnomad_rare	interact
ADIPOCYTOKINE_SIGNALING_PATHWAY	1.36378	Proliferative	0.245069	gnomad_rare	interact
ALANINE_ASPARTATE_AND_GLUTAMATE_METABOLISM	1.05847	Nucleotide Processing	0.604648	gnomad_rare	interact
ALDOSTERONE_REGULATED_SODIUM_REABSORPTION	-1.46932	Proliferative	0.157004	gnomad_rare	interact
ALLOGRAFT_REJECTION	0.989822	Response	0.669143	gnomad_rare	interact
ALZHEIMERS_DISEASE	1.38984	Nucleotide Processing	0.15795	gnomad_rare	interact
AMINOACYL_TRNA_BIOSYNTHESIS	0.985783	Nucleotide Processing	0.669143	gnomad_rare	interact
AMINO_SUGAR_AND_NUCLEOTIDE_SUGAR_METABOLISM	1.03168	Nucleotide Processing	0.651494	gnomad_rare	interact
AMYOTROPHIC_LATERAL_SCLEROSIS_ALS	-1.23755	Proliferative	0.351482	gnomad_rare	interact
ANTIGEN_PROCESSING_AND_PRESENTATION	0.695851	Response	0.941884	gnomad_rare	interact
APOPTOSIS	-0.958652	Nucleotide Processing	0.711966	gnomad_rare	interact
ARACHIDONIC_ACID_METABOLISM	1.34912	Response	0.306433	gnomad_rare	interact
ARGININE_AND_PROLINE_METABOLISM	1.47203	Nucleotide Processing	0.183301	gnomad_rare	interact
ARRHYTHMOGENIC_RIGHT_VENTRICULAR_CARDIOMYOPATHY_ARVC	0.913411	Proliferative	0.725237	gnomad_rare	interact
AUTOIMMUNE_THYROID_DISEASE	0.668546	Response	0.941884	gnomad_rare	interact
AXON_GUIDANCE	-1.14584	Proliferative	0.394536	gnomad_rare	interact
BASAL_CELL_CARCINOMA	-0.855233	Response	0.750357	gnomad_rare	interact
BASAL_TRANSCRIPTION_FACTORS	1.50499	Nucleotide Processing	0.157004	gnomad_rare	interact
BASE_EXCISION_REPAIR	0.902659	Response	0.720251	gnomad_rare	interact
B_CELL_RECEPTOR_SIGNALING_PATHWAY	-1.61926	Proliferative	0.0563453	gnomad_rare	interact
BLADDER_CANCER	-0.82229	Proliferative	0.845616	gnomad_rare	interact
BUTANOATE_METABOLISM	0.877469	Nucleotide Processing	0.735945	gnomad_rare	interact
CALCIUM_SIGNALING_PATHWAY	0.783727	Proliferative	0.894912	gnomad_rare	interact
CARDIAC_MUSCLE_CONTRACTION	1.39405	Proliferative	0.196805	gnomad_rare	interact
CELL_ADHESION_MOLECULES_CAMS	-0.877812	Response	0.769865	gnomad_rare	interact
CELL_CYCLE	-0.770974	Nucleotide Processing	0.940713	gnomad_rare	interact
CHEMOKINE_SIGNALING_PATHWAY	-2.03525	Proliferative	0.00722282	gnomad_rare	interact
CHRONIC_MYELOID_LEUKEMIA	-1.7262	Proliferative	0.0190684	gnomad_rare	interact
COLORECTAL_CANCER	-1.44641	Proliferative	0.131096	gnomad_rare	interact
COMPLEMENT_AND_COAGULATION_CASCADES	1.11449	Response	0.512877	gnomad_rare	interact
CYSTEINE_AND_METHIONINE_METABOLISM	1.6373	Nucleotide Processing	0.087229	gnomad_rare	interact
CYTOKINE_CYTOKINE_RECEPTOR_INTERACTION	0.970858	Response	0.70023	gnomad_rare	interact
[truncated: 1,935 more rows]

## Sheet: FigS1_VES_pvalue
protein	protein_VES	qvalue	cohort
Q8TBF5	0.554411	1	clinvar
Q8TBF4	0.608894	1	clinvar
Q5VZ72	0.579025	1	clinvar
Q9NVL8	0.508278	1	clinvar
P30613	0.99999	0.00171392	clinvar
O75326	0.21813	1	clinvar
Q9NQ76	0.301107	1	clinvar
Q9NVL1	0.685761	1	clinvar
Q5QJ38	0.126587	1	clinvar
Q5H9L2	0.624401	1	clinvar
P20930	0.671817	1	clinvar
F8VUJ3	0.26858	1	clinvar
P20933	1	1.30419e-11	clinvar
Q8TDW4	0.26858	1	clinvar
P20936	0.309808	1	clinvar
Q8NFX7	0.618717	1	clinvar
P83859	0.732768	1	clinvar
Q8TBF2	0.635926	1	clinvar
Q15573	0.35743	1	clinvar
Q15572	0.137133	1	clinvar
Q8NHX4	0.64471	1	clinvar
Q8NHX9	0.179193	1	clinvar
Q6UX39	0.620133	1	clinvar
Q6ZNW5	0.414697	1	clinvar
Q9NXR8	0.384561	1	clinvar
Q9C0H2	0.302487	1	clinvar
Q9C0H5	0.0840704	1	clinvar
Q4VXU2	0.245668	1	clinvar
Q68DE3	0.00589799	0.182469	clinvar
Q00535	0.512948	1	clinvar
Q00534	0.828306	1	clinvar
Q00537	0.302487	1	clinvar
Q07960	0.366533	1	clinvar
Q9NXR5	0.382806	1	clinvar
Q9NXR7	0.416598	1	clinvar
Q6UXI7	0.212226	1	clinvar
O00244	0.856019	1	clinvar
Q96J65	0.0447271	0.752945	clinvar
O00241	0.402553	1	clinvar
O00716	0.34538	1	clinvar
Q9UBM1	0.634474	1	clinvar
F5H768	0.758333	1	clinvar
Q9UBM7	1	1.09838e-34	clinvar
Q6BEB4	0.402553	1	clinvar
Q5VUM1	0.78121	1	clinvar
Q13835	0.181253	1	clinvar
Q7Z3T1	0.487785	1	clinvar
A0AVF1	0.28179	1	clinvar
P40424	0.374153	1	clinvar
P40425	0.374153	1	clinvar
P40426	0.370747	1	clinvar
P40429	0.628698	1	clinvar
Q92913	0.571137	1	clinvar
Q3LI58	0.83476	1	clinvar
A6H8Z2	0.398889	1	clinvar
Q9H2I8	0.923796	1	clinvar
P08842	0.99748	0.175609	clinvar
P03891	0.991176	0.504202	clinvar
P48960	0.148219	1	clinvar
P03897	1	1.32293e-05	clinvar
P05386	0.770567	1	clinvar
P05387	0.768807	1	clinvar
P24863	0.523612	1	clinvar
P02760	0.447196	1	clinvar
P02763	0.631579	1	clinvar
P02765	0.43212	1	clinvar
P02766	1	7.4281e-80	clinvar
Q9UQ07	0.383682	1	clinvar
Q9UQ05	0.0977644	1	clinvar
Q9UJ70	0.455451	1	clinvar
Q9UJ71	0.826688	1	clinvar
Q9UJ72	0.47676	1	clinvar
Q15165	0.445156	1	clinvar
Q15166	0.445156	1	clinvar
Q9UJ78	0.216639	1	clinvar
Q86WA9	0.250203	1	clinvar
O15254	0.201815	1	clinvar
Q86WA8	0.142568	1	clinvar
P60153	0.62583	1	clinvar
Q6ZTI6	0.610287	1	clinvar
O15258	0.638841	1	clinvar
O15259	0.501512	1	clinvar
Q96QG7	0.28503	1	clinvar
Q86XA0	0.647664	1	clinvar
P29401	0.583467	1	clinvar
P29400	1	0	clinvar
Q9H0S4	0.353367	1	clinvar
P39023	0.397978	1	clinvar
H0YL14	0.72776	1	clinvar
Q7RTW8	0.509422	1	clinvar
Q01118	0.0213706	0.442853	clinvar
P21731	0.456493	1	clinvar
Q8N7S6	0.515298	1	clinvar
Q96CS3	0.361539	1	clinvar
Q96CS4	0.318819	1	clinvar
Q9P218	0.0530943	0.922196	clinvar
Q5W111	0.638841	1	clinvar
Q96CS7	0.601973	1	clinvar
Q9P215	0.248492	1	clinvar
P62807	0.749714	1	clinvar
Q9P217	0.0665819	0.917626	clinvar
P62805	0.790191	1	clinvar
Q9UK17	0.999832	0.0188775	clinvar
Q9P212	0.104161	1	clinvar
Q92833	0.0579138	0.917626	clinvar
Q92832	0.156938	1	clinvar
Q92831	0.149239	1	clinvar
Q92837	0.528422	1	clinvar
Q9H3M9	0.444139	1	clinvar
Q92835	0.0659757	0.917626	clinvar
Q92834	0.99984	0.0148061	clinvar
Q969K7	0.601973	1	clinvar
Q969K4	0.335265	1	clinvar
Q92838	1	2.69543e-45	clinvar
Q9H3M0	0.323223	1	clinvar
Q5VVP1	0.0463937	0.752945	clinvar
Q9H845	1	1.91253e-19	clinvar
Q9BZG1	0.553145	1	clinvar
Q8TAL5	0.348553	1	clinvar
Q8TAL6	0.617304	1	clinvar
B4DJY2	0.779426	1	clinvar
O43933	0.996711	0.158884	clinvar
Q9HC73	0.428186	1	clinvar
Q9BZG9	0.741193	1	clinvar
Q9BZG8	0.917336	1	clinvar
Q5TZA2	0.00993422	0.246137	clinvar
Q8NBD8	0.682632	1	clinvar
Q9Y592	0.787402	1	clinvar
P01236	0.595131	1	clinvar
P19099	0.998789	0.106071	clinvar
P16402	0.603351	1	clinvar
Q8N865	0.259525	1	clinvar
D6R8Y8	0.802939	1	clinvar
P50225	0.509441	1	clinvar
Q05952	0.729425	1	clinvar
Q6NX49	0.195011	1	clinvar
B3EWG3	0.815892	1	clinvar
Q9UKZ9	0.387207	1	clinvar
P09001	0.810375	1	clinvar
P53708	0.301899	1	clinvar
P04035	0.131303	1	clinvar
P60520	0.7653	1	clinvar
Q9UKZ1	0.311612	1	clinvar
P53701	0.975613	0.917626	clinvar
Q9UKZ4	0.00196785	0.0682714	clinvar
Q8NFQ6	0.313757	1	clinvar
Q8NFQ5	0.354987	1	clinvar
Q9H967	0.239019	1	clinvar
Q14563	0.474029	1	clinvar
Q14562	0.0614612	0.917626	clinvar
Q8WYB5	0.0501717	0.849882	clinvar
Q86TG1	0.538176	1	clinvar
Q14566	0.15304	1	clinvar
Q14565	0.459635	1	clinvar
Q9NRH1	0.596493	1	clinvar
Q9NRH3	0.356614	1	clinvar
P58397	0.026134	0.588842	clinvar
A6NIR3	0.20838	1	clinvar
Q96PG8	0.550622	1	clinvar
P41218	0.394355	1	clinvar
Q9UHF4	0.282435	1	clinvar
Q9UHF7	0.999761	0.018968	clinvar
P41214	0.26311	1	clinvar
Q96PG2	0.54312	1	clinvar
Q96PG1	0.7395	1	clinvar
P41217	0.529632	1	clinvar
P41212	0.999297	0.0718609	clinvar
Q86VY4	0.385441	1	clinvar
Q92526	0.297684	1	clinvar
Q92521	0.28179	1	clinvar
Q92520	0.595131	1	clinvar
Q6NX45	0.331455	1	clinvar
Q92522	0.614488	1	clinvar
Q7Z5L2	0.163532	1	clinvar
Q7L8L6	0.174343	1	clinvar
Q86VY9	0.325447	1	clinvar
Q9H4P4	0.484451	1	clinvar
Q96MC4	0.241767	1	clinvar
P23352	0.97874	0.69708	clinvar
O14556	0.393454	1	clinvar
Q5T9C2	0.415647	1	clinvar
Q53HV7	0.539408	1	clinvar
Q5T9C9	0.406252	1	clinvar
Q02878	0.51766	1	clinvar
Q9HAP6	0.622975	1	clinvar
P27449	0.701619	1	clinvar
P27448	0.178783	1	clinvar
Q9HAP2	0.122319	1	clinvar
Q96HA4	0.419465	1	clinvar
Q96HA1	0.0575179	0.917626	clinvar
P07205	0.385441	1	clinvar
Q96HA9	0.576384	1	clinvar
Q96HA8	0.62583	1	clinvar
Q9H069	0.302487	1	clinvar
O75165	0.0363156	0.699841	clinvar
O75167	0.234687	1	clinvar
Q9H211	0.990928	0.442853	clinvar
O75161	0.038374	0.752945	clinvar
Q9H213	0.606116	1	clinvar
Q96G23	0.419465	1	clinvar
Q7L3V2	0.435094	1	clinvar
Q96G21	0.514122	1	clinvar
P31997	0.450274	1	clinvar
Q96G27	0.540642	1	clinvar
Q96G25	0.54188	1	clinvar
Q9BWU0	0.162043	1	clinvar
Q9BWU1	0.317364	1	clinvar
Q8TEH3	0.0995691	1	clinvar
Q13232	0.679518	1	clinvar
Q13233	0.733596	1	clinvar
Q13231	0.344591	1	clinvar
Q5TBA9	0.00101848	0.0349148	clinvar
O60383	0.354176	1	clinvar
Q9UJY4	0.24623	1	clinvar
Q8HWS3	0.935719	1	clinvar
H0YC42	0.529632	1	clinvar
P19075	0.581679	1	clinvar
P30872	0.409048	1	clinvar
Q9NXR1	0.812016	1	clinvar
Q96AH0	0.627262	1	clinvar
P10915	0.445156	1	clinvar
P10914	0.829114	1	clinvar
Q15760	0.387207	1	clinvar
P10916	1	2.43325e-34	clinvar
P10911	0.120652	1	clinvar
Q6UW01	0.62583	1	clinvar
P10912	1	2.39871e-12	clinvar
Q15768	0.459635	1	clinvar
Q76NI1	0.018335	0.444306	clinvar
P23743	0.186295	1	clinvar
P59910	0.963074	1	clinvar
Q8WUF8	0.386323	1	clinvar
Q96BT1	0.512948	1	clinvar
Q8WUF5	0.15061	1	clinvar
Q00532	0.442113	1	clinvar
O95522	0.331455	1	clinvar
O95521	0.338346	1	clinvar
Q02297	0.23149	1	clinvar
O00712	0.382806	1	clinvar
P48147	0.197253	1	clinvar
P48146	0.46705	1	clinvar
P48145	0.47242	1	clinvar
Q6KB66	0.355799	1	clinvar
Q99519	1	2.57877e-07	clinvar
Q99518	0.340674	1	clinvar
Q9BQG0	0.0480125	0.752945	clinvar
Q9BQG1	0.259525	1	clinvar
Q4VC31	0.719488	1	clinvar
Q6PL24	0.475671	1	clinvar
Q96RU3	0.243989	1	clinvar
Q96RU2	0.0852316	1	clinvar
Q4VC39	0.78479	1	clinvar
Q6VMQ6	0.0548214	0.917626	clinvar
Q9NYU1	0.0312366	0.584375	clinvar
Q96RU8	0.427208	1	clinvar
Q96DR4	0.62583	1	clinvar
Q96DR5	0.565937	1	clinvar
Q96DR7	0.136508	1	clinvar
Q96L58	1	4.2016e-06	clinvar
P50395	0.361539	1	clinvar
Q96A84	0.364861	1	clinvar
Q96DR8	0.814029	1	clinvar
Q96L50	0.388094	1	clinvar
P50391	0.424288	1	clinvar
Q9Y5A7	0.245107	1	clinvar
Q9Y5A6	0.33912	1	clinvar
I1YAP6	0.35743	1	clinvar
Q8NDW4	0.266135	1	clinvar
H3BPF8	0.239566	1	clinvar
Q13643	0.527215	1	clinvar
Q13642	1	1.5443e-09	clinvar
Q8NDW8	0.0488989	0.752945	clinvar
Q9Y5A9	0.266135	1	clinvar
P40306	0.535721	1	clinvar
Q9NS40	0.0649282	0.917626	clinvar
Q6XQN6	0.292289	1	clinvar
Q02127	1	1.73443e-05	clinvar
P21217	0.438088	1	clinvar
A8MTA8	0.533277	1	clinvar
Q5RIA9	0.405324	1	clinvar
Q8NG75	0.474585	1	clinvar
Q9UBM4	0.468119	1	clinvar
Q5XXA6	0.104945	1	clinvar
Q9BQ16	0.369056	1	clinvar
Q96CN9	0.170013	1	clinvar
Q8NG76	0.48114	1	clinvar
P06239	0.675792	1	clinvar
Q6ZRV2	0.715103	1	clinvar
Q96KM6	0.130108	1	clinvar
Q7L985	0.250203	1	clinvar
Q92917	0.336802	1	clinvar
Q96CN7	0.505959	1	clinvar
Q96N77	0.367372	1	clinvar
Q96N76	0.797353	1	clinvar
Q12907	0.443125	1	clinvar
Q03188	0.115788	1	clinvar
O15069	0.0281179	0.58599	clinvar
O15068	0.0743055	1	clinvar
Q5RKV6	0.536947	1	clinvar
Q8IYL2	0.177156	1	clinvar
O15063	0.0866068	1	clinvar
P10644	0.987926	0.586812	clinvar
Q9H6R6	0.388982	1	clinvar
Q9H6R7	0.192354	1	clinvar
P60893	0.429166	1	clinvar
P48551	0.30807	1	clinvar
P10643	0.985925	0.502997	clinvar
Q86WN1	0.206483	1	clinvar
Q9H9P5	0.211258	1	clinvar
P07093	0.402553	1	clinvar
Q8NAP3	0.0650768	0.917626	clinvar
Q9NZM5	0.335265	1	clinvar
Q8NAP1	0.688903	1	clinvar
Q9NZM3	0.02065	0.442853	clinvar
P16422	0.837963	1	clinvar
Q5T6X4	0.69048	1	clinvar
Q5T6X5	0.120377	1	clinvar
Q01968	0.998682	0.0894124	clinvar
Q14CS0	0.46919	1	clinvar
E9PLN8	0.999952	0.0135466	clinvar
Q8N5G2	0.219129	1	clinvar
A6NEN9	0.658113	1	clinvar
K7EIL1	0.825272	1	clinvar
A8MZ59	0.681073	1	clinvar
Q03989	0.257162	1	clinvar
Q96NH3	0.0564754	0.917626	clinvar
Q06609	0.956104	1	clinvar
Q2TBF2	0.274791	1	clinvar
A6NN14	0.0571247	0.917626	clinvar
Q9BR01	0.522416	1	clinvar
P12643	0.404398	1	clinvar
Q8NCJ5	0.364028	1	clinvar
Q9Y296	0.606116	1	clinvar
Q9Y297	0.250775	1	clinvar
Q9Y294	0.627262	1	clinvar
Q9Y295	0.43212	1	clinvar
Q9BR09	0.521223	1	clinvar
Q12834	0.319549	1	clinvar
Q9H0W7	0.593772	1	clinvar
Q6ICB4	0.553145	1	clinvar
Q6ICB0	0.681073	1	clinvar
K7ENP7	0.754874	1	clinvar
P30281	0.512948	1	clinvar
Q5FYB1	0.27229	1	clinvar
Q5FYB0	0.254239	1	clinvar
Q75V66	1	6.90466e-10	clinvar
P49790	0.0343067	0.759712	clinvar
P49792	0.000628614	0.0251433	clinvar
Q2NL82	0.159106	1	clinvar
Q6PEZ8	0.310191	1	clinvar
P49798	0.62583	1	clinvar
Q5JTN6	0.487785	1	clinvar
Q86VD1	0.105426	1	clinvar
H3BNG1	0.840505	1	clinvar
P51114	0.241767	1	clinvar
P55286	0.160935	1	clinvar
Q86VD7	0.834755	1	clinvar
P35070	0.665679	1	clinvar
Q86VD9	0.266135	1	clinvar
Q587I9	0.611684	1	clinvar
Q9H7L2	0.447196	1	clinvar
Q9Y2T5	0.438088	1	clinvar
Q9Y2T4	0.35989	1	clinvar
O60814	0.749714	1	clinvar
Q9Y2T6	0.482241	1	clinvar
Q9Y2T1	0.696355	1	clinvar
Q5T7V8	0.986506	0.614255	clinvar
O60810	0.335265	1	clinvar
O60811	0.338346	1	clinvar
O43633	0.601973	1	clinvar
B9ZVM9	0.446175	1	clinvar
O60548	0.322484	1	clinvar
Q8IU60	0.382806	1	clinvar
A0A0B4J1R7	0.78479	1	clinvar
Q495N2	0.341454	1	clinvar
Q8N8Y2	0.449245	1	clinvar
Q8TB52	0.182084	1	clinvar
Q9P0L0	0.565937	1	clinvar
P31483	0.77889	1	clinvar
Q9P0L2	0.162414	1	clinvar
Q92665	0.405324	1	clinvar
O00399	0.647664	1	clinvar
Q9NYX4	0.608894	1	clinvar
O00398	0.460687	1	clinvar
Q92738	0.15061	1	clinvar
Q08174	0.0886098	1	clinvar
P35251	0.0724599	0.917626	clinvar
P35250	0.445156	1	clinvar
O75425	0.584345	1	clinvar
Q08170	0.323223	1	clinvar
O75427	0.209814	1	clinvar
Q8IY17	0.999999	0.000159211	clinvar
Q8IY18	0.0806805	1	clinvar
Q92731	0.297684	1	clinvar
Q92733	0.325447	1	clinvar
Q92734	0.985816	0.633174	clinvar
Q9H773	0.677966	1	clinvar
P43026	1	1.61059e-08	clinvar
P23109	0.990055	0.418859	clinvar
O60609	0.400717	1	clinvar
Q9UH77	1	1.76434e-22	clinvar
Q6IQ19	0.539408	1	clinvar
Q6IQ16	0.408113	1	clinvar
Q5T2D3	0.402553	1	clinvar
Q8NBH2	0.277316	1	clinvar
Q5BKT4	0.33912	1	clinvar
P21453	0.417552	1	clinvar
O00506	0.377591	1	clinvar
O00505	0.303873	1	clinvar
P17927	0.00944682	0.246595	clinvar
Q99612	0.523612	1	clinvar
P20132	0.47242	1	clinvar
Q8N9C0	0.126877	1	clinvar
Q14849	0.361539	1	clinvar
I3L3M4	0.827161	1	clinvar
Q8N2R8	0.380189	1	clinvar
P01009	1	2.66416e-05	clinvar
P01008	1	5.61662e-25	clinvar
Q01581	0.304569	1	clinvar
Q8N2R0	0.490021	1	clinvar
P05388	0.484451	1	clinvar
Q8NGN6	0.491143	1	clinvar
Q8IYD2	0.449245	1	clinvar
Q8IYD1	0.579555	1	clinvar
Q9BXB7	0.626519	1	clinvar
Q6IPW1	0.754874	1	clinvar
Q9BXB1	0.113689	1	clinvar
Q13007	0.624401	1	clinvar
Q8NGN1	0.477851	1	clinvar
Q13009	0.0263139	0.588668	clinvar
Q8IYD9	0.427208	1	clinvar
Q9H511	0.234687	1	clinvar
O75394	0.861911	1	clinvar
Q9Y4F9	0.0870037	1	clinvar
Q8IVD9	0.438088	1	clinvar
Q8TE68	0.191477	1	clinvar
Q8TE69	0.696824	1	clinvar
Q9Y4F1	0.0917016	1	clinvar
Q8TE67	0.257751	1	clinvar
Q9Y4F3	0.0186308	0.444306	clinvar
Q99075	0.621552	1	clinvar
Q9Y4F5	0.0264345	0.588217	clinvar
Q9Y4F4	0.019592	0.443091	clinvar
Q31612	0.43609	1	clinvar
P13984	0.565937	1	clinvar
Q8N328	0.607211	1	clinvar
Q96R69	0.497926	1	clinvar
Q96R67	0.493393	1	clinvar
Q5JPB2	0.0216163	0.442853	clinvar
Q8N323	0.286336	1	clinvar
P46013	0.000584252	0.025654	clinvar
Q66K89	0.16655	1	clinvar
Q8WVD3	0.571137	1	clinvar
P46019	0.99996	0.00410913	clinvar
Q9UQ03	0.333736	1	clinvar
Q9NPG3	0.268807	1	clinvar
Q9NPG2	0.708065	1	clinvar
Q9BSD7	0.647664	1	clinvar
O94979	0.0614612	0.917626	clinvar
P42772	0.729425	1	clinvar
P42773	0.681073	1	clinvar
Q9BSD3	0.58035	1	clinvar
P42771	1	7.95191e-28	clinvar
O94972	0.818593	1	clinvar
O94973	0.116851	1	clinvar
P68543	0.553145	1	clinvar
Q9NPG8	0.455451	1	clinvar
Q5T3J3	0.172361	1	clinvar
Q99218	0.624401	1	clinvar
O60921	0.527215	1	clinvar
P55039	0.435094	1	clinvar
Q99217	0.999908	0.0217084	clinvar
Q8TC05	0.195458	1	clinvar
P28838	0.305266	1	clinvar
Q9UGC7	0.419465	1	clinvar
Q9UGC6	0.618717	1	clinvar
P23467	0.0103991	0.24601	clinvar
P62633	0.667203	1	clinvar
Q9UI09	0.717845	1	clinvar
Q8N4X5	0.154093	1	clinvar
A6NMK8	0.294301	1	clinvar
Q96JL9	0.218629	1	clinvar
Q8WV15	0.474585	1	clinvar
Q9Y2U8	0.124577	1	clinvar
Q8WV16	0.322484	1	clinvar
Q8WV19	0.695232	1	clinvar
Q6UWS5	0.830952	1	clinvar
P24903	0.325447	1	clinvar
Q5M8T2	0.386323	1	clinvar
Q9HCQ7	0.638841	1	clinvar
Q9H0W9	0.486671	1	clinvar
Q8TAY7	0.538176	1	clinvar
P22760	0.401634	1	clinvar
Q6NUI1	0.603351	1	clinvar
P19440	0.27229	1	clinvar
Q9Y4K3	0.303179	1	clinvar
P19447	0.733885	1	clinvar
P26651	0.474585	1	clinvar
Q96LZ7	0.391659	1	clinvar
Q16518	1	2.28441e-05	clinvar
Q96LZ2	0.452337	1	clinvar
Q96LZ3	0.677966	1	clinvar
Q99928	0.343804	1	clinvar
Q16517	0.830952	1	clinvar
Q16512	0.116053	1	clinvar
Q16513	0.105426	1	clinvar
Q14002	0.545609	1	clinvar
Q14003	0.968402	0.815544	clinvar
Q14004	0.14051	1	clinvar
Q14005	0.0475754	0.752945	clinvar
Q9H3P7	0.299049	1	clinvar
Q5VVM6	0.166931	1	clinvar
Q9Y4K0	0.170402	1	clinvar
O77932	0.404398	1	clinvar
O60573	0.571137	1	clinvar
P19224	1	2.25118e-05	clinvar
Q9BUV8	0.731095	1	clinvar
Q9BTC0	0.00596581	0.182142	clinvar
Q9NUT2	0.186295	1	clinvar
Q6Y288	0.684948	1	clinvar
Q8NCW6	0.249061	1	clinvar
Q9BUV0	0.515298	1	clinvar
Q9HA77	0.859547	1	clinvar
P00390	0.303179	1	clinvar
Q9UFC0	0.227814	1	clinvar
P07197	0.123161	1	clinvar
O14939	0.118465	1	clinvar
O14936	1	2.34266e-06	clinvar
O43325	0.756602	1	clinvar
O43324	0.671794	1	clinvar
O43323	0.936265	1	clinvar
O14933	0.704835	1	clinvar
O14931	0.631579	1	clinvar
I3L4J1	0.375868	1	clinvar
P04839	1	2.8707e-14	clinvar
P49406	0.512948	1	clinvar
O43173	0.419465	1	clinvar
P0DL12	0.763552	1	clinvar
Q96KF2	0.87782	1	clinvar
Q96KF7	0.801105	1	clinvar
Q0ZLH3	0.990739	0.519657	clinvar
Q8IZJ3	0.0713422	0.987802	clinvar
Q8IZJ0	0.633025	1	clinvar
Q8IZJ1	0.115259	1	clinvar
Q7Z7F7	0.746294	1	clinvar
Q7Z7F0	0.245668	1	clinvar
Q9UMS6	0.0821699	1	clinvar
Q08830	0.490021	1	clinvar
Q3SY17	0.507117	1	clinvar
Q07955	0.567233	1	clinvar
Q9Y2K9	0.0664298	0.917626	clinvar
Q9BY21	0.441103	1	clinvar
Q9Y2K5	0.107373	1	clinvar
Q9Y2K6	0.123725	1	clinvar
Q9NWR8	0.463858	1	clinvar
P37088	0.995115	0.26561	clinvar
Q9Y2K1	0.195905	1	clinvar
Q9BY27	0.604732	1	clinvar
Q9Y2K3	0.0116854	0.338693	clinvar
Q9UHY1	0.294301	1	clinvar
P40616	0.661129	1	clinvar
Q96MT3	0.98679	0.479997	clinvar
Q96MT1	0.219631	1	clinvar
Q9UHY7	0.550622	1	clinvar
Q9UHY8	0.446175	1	clinvar
O14682	0.260119	1	clinvar
O14683	0.649147	1	clinvar
O14684	0.706448	1	clinvar
Q8N1P7	0.244547	1	clinvar
Q96MT8	0.200436	1	clinvar
Q8IV08	0.326192	1	clinvar
P58499	0.584345	1	clinvar
B9A064	0.613084	1	clinvar
Q9UNE7	1	2.45415e-05	clinvar
Q9UNE2	0.486671	1	clinvar
Q9H334	0.998894	0.0874126	clinvar
Q9UNE0	1	4.53748e-05	clinvar
Q86XA9	0.00942524	0.246595	clinvar
Q00975	0.0302023	0.728454	clinvar
Q6FHJ7	0.453373	1	clinvar
Q00973	0.655933	1	clinvar
Q6P6B7	0.438088	1	clinvar
Q86SZ2	0.696824	1	clinvar
Q00978	0.407181	1	clinvar
Q6P6B1	0.425259	1	clinvar
Q7Z713	0.696824	1	clinvar
Q9BYM8	0.674961	1	clinvar
Q7L2H7	0.425259	1	clinvar
O15431	0.647664	1	clinvar
Q9NYL4	0.631579	1	clinvar
Q3SYF9	0.865861	1	clinvar
P50895	0.237929	1	clinvar
P50897	1	2.29829e-23	clinvar
Q63HM9	0.480041	1	clinvar
P49895	0.565937	1	clinvar
Q8IY21	0.0199537	0.442853	clinvar
Q63HM1	0.500208	1	clinvar
Q14195	0.271668	1	clinvar
Q63HM2	0.0685907	0.917626	clinvar
O95755	0.46705	1	clinvar
O95754	0.171968	1	clinvar
Q13586	1	2.851e-05	clinvar
O95751	0.716205	1	clinvar
O95750	0.610287	1	clinvar
Q8WWC4	0.514122	1	clinvar
P13349	0.558227	1	clinvar
Q15513	0.865861	1	clinvar
P35243	0.633025	1	clinvar
Q13588	0.608894	1	clinvar
Q96GI7	0.65661	1	clinvar
Q6UY14	0.0858183	1	clinvar
Q9BWH6	0.0413816	0.752945	clinvar
Q8NHV9	0.65661	1	clinvar
Q2VWP7	0.0721293	0.917626	clinvar
Q8NHV5	0.682632	1	clinvar
Q8NHV4	0.221143	1	clinvar
Q6YP21	0.354176	1	clinvar
P23975	0.94508	1	clinvar
Q6TDP4	0.230434	1	clinvar
P05013	0.649147	1	clinvar
Q9C0J9	0.332213	1	clinvar
Q9C0J8	0.0471422	0.752945	clinvar
Q8N7C7	0.497926	1	clinvar
P05014	0.649147	1	clinvar
P05015	0.649147	1	clinvar
Q68DK7	0.245668	1	clinvar
Q9C0J1	0.421388	1	clinvar
P05019	0.98939	0.711245	clinvar
Q68DK2	0.00301107	0.0951414	clinvar
M0QYG6	0.731095	1	clinvar
O00268	0.0836868	1	clinvar
O00267	0.083305	1	clinvar
O00264	0.640303	1	clinvar
P08865	0.999926	0.0140399	clinvar
P33947	0.615894	1	clinvar
P08861	0.539408	1	clinvar
Q9H2K0	0.529632	1	clinvar
Q7Z3Z4	0.142568	1	clinvar
Q7Z3Z0	0.914332	1	clinvar
Q7Z3Z3	0.133117	1	clinvar
Q7Z3Z2	0.640303	1	clinvar
P56559	0.64471	1	clinvar
A8MZG2	0.674873	1	clinvar
Q9NQ50	0.624401	1	clinvar
Q9NV23	0.545609	1	clinvar
Q9H9E3	0.16617	1	clinvar
P56557	0.696824	1	clinvar
P56556	0.703225	1	clinvar
P56555	0.763552	1	clinvar
Q9NV29	0.736126	1	clinvar
Q9NP59	1	4.08017e-05	clinvar
O60248	0.587023	1	clinvar
Q92819	0.283081	1	clinvar
Q9BQR3	0.515298	1	clinvar
O95342	0.987662	0.411634	clinvar
O95343	0.999999	0.00042071	clinvar
O95340	0.590542	1	clinvar
Q9UJ98	0.0607625	0.917626	clinvar
Q9UJ99	0.15061	1	clinvar
Q9UJ96	0.344591	1	clinvar
Q6PK81	0.364028	1	clinvar
Q8IWV8	0.0180852	0.445225	clinvar
Q9UK11	0.332213	1	clinvar
Q9UJ90	0.722785	1	clinvar
P10451	0.487785	1	clinvar
Q9H0Q0	0.477851	1	clinvar
P60174	0.999994	0.00158579	clinvar
P19113	0.220134	1	clinvar
Q6ZVH7	0.100484	1	clinvar
P43235	0.998922	0.118356	clinvar
Q49AG3	0.205071	1	clinvar
D6RCP7	0.297684	1	clinvar
Q12983	0.641768	1	clinvar
P29460	0.47242	1	clinvar
Q12981	0.593772	1	clinvar
Q8WVX9	0.884357	1	clinvar
P38398	1	8.4799e-87	clinvar
P29466	0.397069	1	clinvar
Q9Y605	0.748002	1	clinvar
Q8N6K7	0.304569	1	clinvar
Q9Y600	0.323962	1	clinvar
Q9Y603	0.458585	1	clinvar
Q93100	0.757835	1	clinvar
Q8N6M3	0.549364	1	clinvar
Q7RTU9	0.422201	1	clinvar
Q07065	0.252501	1	clinvar
Q8N6M6	0.153742	1	clinvar
Q9P232	0.0953362	1	clinvar
E5RIL1	0.508278	1	clinvar
Q7RTU3	0.536947	1	clinvar
Q8WWN9	0.368213	1	clinvar
Q7RTU1	0.613084	1	clinvar
Q8N6M9	0.717845	1	clinvar
P28332	0.431133	1	clinvar
Q7RTU5	0.529632	1	clinvar
P28331	1	7.60548e-06	clinvar
Q9UIB8	0.45441	1	clinvar
P62829	0.726098	1	clinvar
Q96CU9	1	8.24781e-05	clinvar
P62820	0.62583	1	clinvar
Q8N9B8	0.332974	1	clinvar
Q9NSA1	0.620133	1	clinvar
Q5K4E3	0.141594	1	clinvar
P62826	0.610287	1	clinvar
P18615	0.419465	1	clinvar
P17024	0.296326	1	clinvar
P21452	0.402553	1	clinvar
P51858	0.577703	1	clinvar
P51857	0.998965	0.115039	clinvar
P0C7I6	0.389872	1	clinvar
Q969I3	0.501353	1	clinvar
Q969I6	0.286336	1	clinvar
P02743	0.600598	1	clinvar
P02741	0.599227	1	clinvar
O43913	0.3699	1	clinvar
O43914	0.99763	0.341661	clinvar
P07510	0.883379	1	clinvar
O43916	0.390765	1	clinvar
Q9BZE3	0.473501	1	clinvar
Q9Y6G5	0.630137	1	clinvar
P02749	0.812835	1	clinvar
Q9BZE0	0.663359	1	clinvar
Q9BZE7	0.608894	1	clinvar
Q8TAB3	1	9.54576e-13	clinvar
Q9Y6G3	0.722785	1	clinvar
P01210	0.54312	1	clinvar
Q9UKX5	0.0661268	0.917626	clinvar
Q5HYW2	0.197705	1	clinvar
P01213	0.99966	0.0532842	clinvar
Q9UKX2	0.352921	1	clinvar
Q9UKX3	0.0119011	0.338514	clinvar
Q96QS6	0.414697	1	clinvar
Q96QS3	1	6.05214e-09	clinvar
Q6PHW0	0.995292	0.356241	clinvar
Q96QS1	0.48114	1	clinvar
Q86TE4	0.453373	1	clinvar
Q8NHA4	0.477851	1	clinvar
Q9H1U4	0.252501	1	clinvar
Q9H1U9	0.507117	1	clinvar
F8W810	0.344591	1	clinvar
Q86V88	0.66873	1	clinvar
X6R610	0.332213	1	clinvar
Q9H987	0.107127	1	clinvar
P35626	0.207429	1	clinvar
Q9Y6E0	0.363196	1	clinvar
P35625	0.999854	0.0297496	clinvar
P45983	0.376728	1	clinvar
Q9Y6E7	0.487785	1	clinvar
Q8TD22	0.459635	1	clinvar
Q9UHD9	0.999981	0.00290831	clinvar
Q9UHD8	0.847876	1	clinvar
Q9BV81	0.777646	1	clinvar
Q9ULM6	0.279864	1	clinvar
Q8N3G9	0.3699	1	clinvar
Q9UHD2	0.766006	1	clinvar
Q9UHD1	0.468119	1	clinvar
Q9UHD0	0.667203	1	clinvar
Q9UHD4	0.606116	1	clinvar
Q7Z5G4	0.731095	1	clinvar
U3KPZ7	0.0955544	1	clinvar
Q92508	0.999966	0.00266446	clinvar
Q92504	0.342236	1	clinvar
Q92503	0.195011	1	clinvar
Q92502	0.0964323	1	clinvar
O95013	0.490021	1	clinvar
Q6IS24	0.254821	1	clinvar
P08195	0.236843	1	clinvar
P23378	1	6.84689e-55	clinvar
Q9Y6A4	0.643237	1	clinvar
P17482	0.564645	1	clinvar
P17483	0.563355	1	clinvar
P20309	0.259525	1	clinvar
P17481	0.573754	1	clinvar
Q6UX15	0.417552	1	clinvar
Q5VZR4	0.736126	1	clinvar
Q9C0G0	0.00585767	0.182687	clinvar
Q5VZR2	0.183757	1	clinvar
Q15256	0.222665	1	clinvar
Q5W0Z9	0.4341	1	clinvar
Q96HC4	0.255989	1	clinvar
Q8WU58	0.276683	1	clinvar
Q6KCM7	0.342236	1	clinvar
Q13217	0.315917	1	clinvar
Q9H237	0.995446	0.295734	clinvar
O75388	0.443125	1	clinvar
O75185	0.114996	1	clinvar
O75182	0.0701771	0.917626	clinvar
Q13219	0.0242345	0.59379	clinvar
Q8IYE1	0.195011	1	clinvar
Q99685	0.500208	1	clinvar
Q99684	0.926066	1	clinvar
Q99687	0.424288	1	clinvar
Q12931	0.199978	1	clinvar
Q9BWW8	0.456493	1	clinvar
Q9BWW9	0.371596	1	clinvar
P14618	0.297004	1	clinvar
Q8NEQ5	0.701619	1	clinvar
P16104	0.721135	1	clinvar
P11226	0.980023	0.910824	clinvar
Q8NEQ6	0.679518	1	clinvar
Q8TEF2	0.737811	1	clinvar
Q09161	0.164281	1	clinvar
Q8N157	1	1.66454e-11	clinvar
Q8IUG5	0.00282431	0.0959766	clinvar
Q8N159	0.998366	0.130033	clinvar
Q8N158	0.266135	1	clinvar
P40145	0.0572555	0.917626	clinvar
Q96BR1	0.321748	1	clinvar
Q96BR6	0.34617	1	clinvar
Q96BR5	0.589713	1	clinvar
Q15744	0.526011	1	clinvar
Q6UW68	0.649147	1	clinvar
Q15746	0.363659	1	clinvar
Q96BR9	0.364861	1	clinvar
Q15742	0.301107	1	clinvar
Q15743	0.796355	1	clinvar
Q86X76	0.473501	1	clinvar
Q6ZSJ8	0.777646	1	clinvar
Q6ZSJ9	0.318819	1	clinvar
O15432	0.721135	1	clinvar
O95500	0.999742	0.0443205	clinvar
Q16378	0.736126	1	clinvar
O95502	0.318819	1	clinvar
O95503	0.389872	1	clinvar
O15438	0.0304607	0.584375	clinvar
O15439	0.048343	0.752945	clinvar
P23763	0.96954	1	clinvar
Q9NYK6	0.507117	1	clinvar
Q9BQE9	0.630137	1	clinvar
Q9NYK5	0.461741	1	clinvar
Q9NRY5	0.315195	1	clinvar
Q99538	0.371596	1	clinvar
Q99536	0.407181	1	clinvar
Q9BQE3	0.358248	1	clinvar
Q9BQE4	0.649147	1	clinvar
Q9BQE5	0.462798	1	clinvar
Q8NB25	0.0737975	0.917626	clinvar
Q96RS0	0.142243	1	clinvar
A6NG13	0.425259	1	clinvar
P41091	0.904596	1	clinvar
Q9H0N0	0.559505	1	clinvar
Q96RS6	0.263712	1	clinvar
B3EWG6	0.815892	1	clinvar
Q9UJT9	0.325447	1	clinvar
P45973	0.646185	1	clinvar
Q9UJT1	0.354987	1	clinvar
Q9UJT0	0.337573	1	clinvar
A8MV81	0.801105	1	clinvar
Q9Y4G2	0.0894239	1	clinvar
P21941	0.321748	1	clinvar
Q8IXE1	0.494523	1	clinvar
Q8IUK8	0.599227	1	clinvar
H3BU86	0.417552	1	clinvar
Q9Y5C1	0.909961	1	clinvar
O43865	0.297684	1	clinvar
Q9NS69	0.722785	1	clinvar
Q9NS68	0.380189	1	clinvar
Q9NX18	0.943858	1	clinvar
Q9NX14	0.951382	1	clinvar
Q9NS61	0.539408	1	clinvar
Q9NS67	0.424288	1	clinvar
Q9NS66	0.426232	1	clinvar
Q9NS64	0.779426	1	clinvar
Q16891	0.176751	1	clinvar
Q16890	0.627262	1	clinvar
P12755	1	4.89553e-05	clinvar
P12757	0.209335	1	clinvar
Q9BXA6	0.535721	1	clinvar
Q9P0N8	0.569832	1	clinvar
Q03431	0.999987	0.00211587	clinvar
Q9H6L4	0.635926	1	clinvar
Q9H6L5	0.685782	1	clinvar
Q9H6L2	0.999097	0.104491	clinvar
Q6ZRT6	0.545609	1	clinvar
Q5HYC2	0.00816069	0.252035	clinvar
Q9HD34	0.998715	0.253381	clinvar
Q9Y6M4	0.35989	1	clinvar
Q9HD36	0.641768	1	clinvar
Q9HD33	0.564645	1	clinvar
Q9HC44	0.338346	1	clinvar
Q14831	0.123443	1	clinvar
Q8ND82	0.185445	1	clinvar
Q14833	0.124292	1	clinvar
Q14832	0.134033	1	clinvar
O14745	0.802143	1	clinvar
O14744	0.233083	1	clinvar
O14746	1	6.91369e-21	clinvar
Q8N5Y2	0.303873	1	clinvar
Q5TKA1	0.289628	1	clinvar
Q9NZK5	0.998689	0.112549	clinvar
Q8N5Y8	0.478945	1	clinvar
P22413	0.999998	0.00039519	clinvar
P15259	0.999666	0.052656	clinvar
P50406	0.365696	1	clinvar
Q5T5B0	0.810315	1	clinvar
Q96L73	1	9.81638e-33	clinvar
P50402	0.99966	0.0532842	clinvar
P55160	0.076024	1	clinvar
Q9P2D6	0.0313081	0.584375	clinvar
A6NNX1	0.810315	1	clinvar
Q96IK5	0.30807	1	clinvar
A6NEL2	0.163158	1	clinvar
Q96IK1	0.65511	1	clinvar
P0C0P6	0.815892	1	clinvar
A1A5D9	0.313041	1	clinvar
P10599	0.786586	1	clinvar
Q9P1W8	0.412806	1	clinvar
Q86TG7	0.198158	1	clinvar
Q8NCH0	0.999997	0.000879173	clinvar
O00308	0.13682	1	clinvar
Q538Z0	0.875815	1	clinvar
H3BU77	0.856019	1	clinvar
Q9BR61	0.52481	1	clinvar
O14508	0.635926	1	clinvar
P48047	0.614488	1	clinvar
P52803	0.593772	1	clinvar
Q86X02	0.34538	1	clinvar
Q5JTH9	0.0515393	0.925001	clinvar
P55291	0.881308	1	clinvar
P55290	0.195905	1	clinvar
Q8NE00	0.321748	1	clinvar
Q96C01	0.729425	1	clinvar
Q96C00	0.33912	1	clinvar
Q96C03	0.354176	1	clinvar
Q9P2P5	0.707609	1	clinvar
O75460	0.107127	1	clinvar
Q9BZ95	0.0374209	0.752945	clinvar
Q6PEX3	0.618717	1	clinvar
Q5T215	0.661129	1	clinvar
Q71RH2	0.534497	1	clinvar
Q86WX3	0.732768	1	clinvar
Q9H7J1	0.528422	1	clinvar
Q86VF2	0.0572555	0.917626	clinvar
Q86VF7	0.0191491	0.444212	clinvar
Q3T906	1	8.3963e-08	clinvar
Q6P5R6	0.756602	1	clinvar
O60830	0.674873	1	clinvar
O60831	0.665679	1	clinvar
Q674X7	0.170013	1	clinvar
Q00169	0.539408	1	clinvar
Q9Y2V7	0.80834	1	clinvar
Q9NTU4	0.633025	1	clinvar
Q9NTU7	0.631579	1	clinvar
Q9Y2V3	0.453373	1	clinvar
Q9Y2V2	0.71457	1	clinvar
Q9Y2V0	0.863943	1	clinvar
Q5TFG8	0.601973	1	clinvar
P41134	0.701619	1	clinvar
Q8N8W4	0.296326	1	clinvar
A6NDV4	0.339896	1	clinvar
F8W1H4	0.857979	1	clinvar
Q96EZ4	0.488902	1	clinvar
A4D0T7	0.873815	1	clinvar
Q04844	1	3.62454e-14	clinvar
Q9UBK9	0.698418	1	clinvar
Q9P0J1	0.292958	1	clinvar
Q9P0J6	0.790191	1	clinvar
Q9P0J7	0.418507	1	clinvar
Q9UHF1	0.535721	1	clinvar
P29144	0.0575179	0.917626	clinvar
Q8NBJ7	0.502501	1	clinvar
A6NNA2	0.255405	1	clinvar
Q8NBJ5	0.241215	1	clinvar
Q9UHF0	0.999804	0.0516087	clinvar
O95171	0.207429	1	clinvar
P33260	0.326192	1	clinvar
O75400	0.11214	1	clinvar
Q9H756	0.429166	1	clinvar
Q7LDG7	0.835361	1	clinvar
P20151	0.550622	1	clinvar
P20155	0.825272	1	clinvar
Q9UHF5	0.662642	1	clinvar
Q6IQ32	0.0753319	1	clinvar
Q9UL26	0.641768	1	clinvar
O00522	0.761801	1	clinvar
Q96S06	0.857974	1	clinvar
P01023	0.0343852	0.759407	clinvar
O00526	0.65661	1	clinvar
P17677	0.58035	1	clinvar
P17900	0.999903	0.0223346	clinvar
Q765I0	0.761809	1	clinvar
Q8IY85	0.108112	1	clinvar
Q8NGL0	0.491143	1	clinvar
Q8NGL1	0.488902	1	clinvar
Q13029	0.0196819	0.443091	clinvar
Q8NGL3	0.487785	1	clinvar
P26639	0.191477	1	clinvar
Q8NGL6	0.455451	1	clinvar
Q8NGL7	0.490021	1	clinvar
Q9BXL6	0.990738	0.358201	clinvar
Q9BXL7	0.871967	1	clinvar
Q13021	0.704835	1	clinvar
Q9BXL5	0.330698	1	clinvar
Q8IYJ1	0.282435	1	clinvar
Q8IYJ0	0.52481	1	clinvar
Q8IYJ3	0.276683	1	clinvar
Q6IPU0	0.51766	1	clinvar
F8VRH5	0.825272	1	clinvar
Q969K3	0.427208	1	clinvar
Q12788	0.157657	1	clinvar
Q8N1K5	0.230961	1	clinvar
Q9BRQ5	0.509441	1	clinvar
Q96P47	0.135265	1	clinvar
Q96R48	0.491143	1	clinvar
Q52MB2	0.641768	1	clinvar
P18283	0.647664	1	clinvar
Q8N300	0.859942	1	clinvar
Q7Z4L0	0.848227	1	clinvar
Q8N302	0.195458	1	clinvar
Q96R45	0.492267	1	clinvar
Q8N307	0.197705	1	clinvar
P43003	0.962742	0.917626	clinvar
Q92753	0.70837	1	clinvar
Q86U17	0.38106	1	clinvar
P43007	0.875947	1	clinvar
Q92973	0.128335	1	clinvar
Q6ZV89	0.380189	1	clinvar
P43004	0.85428	1	clinvar
Q8WVF1	0.410922	1	clinvar
Q8WVF2	0.729425	1	clinvar
Q9BRQ0	0.395257	1	clinvar
Q6VUC0	0.364028	1	clinvar
Q9H2P9	0.521223	1	clinvar
Q99946	0.496789	1	clinvar
Q02446	0.16655	1	clinvar
Q99944	0.511776	1	clinvar
H0YAA0	0.801105	1	clinvar
Q8TC20	0.169237	1	clinvar
Q9NPI8	0.788887	1	clinvar
Q86UF2	0.169237	1	clinvar
Q99941	0.200436	1	clinvar
Q9NPI5	0.591063	1	clinvar
Q9NPI7	0.553145	1	clinvar
Q9NPI6	0.264316	1	clinvar
Q9NPI1	0.22574	1	clinvar
Q5RI15	0.999822	0.0488241	clinvar
Q9BSF0	0.804777	1	clinvar
Q15040	0.630137	1	clinvar
Q6JVE5	0.64471	1	clinvar
Q8IY82	0.135574	1	clinvar
Q6JVE6	0.652122	1	clinvar
Q66LE6	0.354987	1	clinvar
Q96JJ3	0.192795	1	clinvar
Q96JJ6	0.237929	1	clinvar
Q96JJ7	0.354176	1	clinvar
Q6NT16	0.35256	1	clinvar
Q9UI26	0.107618	1	clinvar
P04179	0.601973	1	clinvar
P35658	0.00840692	0.250496	clinvar
Q05397	0.0902456	1	clinvar
Q7Z6J2	0.405324	1	clinvar
Q05823	0.183757	1	clinvar
Q14246	0.131905	1	clinvar
Q14247	0.284379	1	clinvar
Q14244	0.180426	1	clinvar
Q7Z6J8	0.410922	1	clinvar
Q5VTQ0	0.210294	1	clinvar
Q14240	0.394355	1	clinvar
Q14241	0.161303	1	clinvar
Q8IWX8	0.123161	1	clinvar
H3BS89	0.510607	1	clinvar
P24928	0.0110614	0.34225	clinvar
Q8IU99	0.453373	1	clinvar
K7EP34	0.802939	1	clinvar
P57077	0.575067	1	clinvar
P19429	1	3.02849e-99	clinvar
Q8IWX7	0.372338	1	clinvar
Q8N6P7	0.269195	1	clinvar
O43699	0.354987	1	clinvar
P15735	0.999597	0.0488045	clinvar
P07858	0.460687	1	clinvar
Q7RTN6	0.373299	1	clinvar
O43692	0.554411	1	clinvar
Q96QA5	0.361539	1	clinvar
P46695	0.700017	1	clinvar
Q96LT9	0.306665	1	clinvar
Q96LT6	0.540642	1	clinvar
Q96LT7	0.332974	1	clinvar
Q96LT4	0.387207	1	clinvar
Q6ZWI9	0.54811	1	clinvar
P58215	0.178783	1	clinvar
O94955	0.247359	1	clinvar
O94956	0.197705	1	clinvar
Q86YB7	0.512948	1	clinvar
O94953	0.0816082	1	clinvar
Q14790	0.700826	1	clinvar
Q14061	0.865861	1	clinvar
P41968	0.477851	1	clinvar
Q9NQC3	0.0655247	0.917626	clinvar
Q9NUR3	0.556952	1	clinvar
P16298	0.301796	1	clinvar
Q68E01	0.0921219	1	clinvar
Q05996	0.182084	1	clinvar
O00168	0.810315	1	clinvar
Q96NB1	0.671794	1	clinvar
Q8NCU7	0.430148	1	clinvar
Q695T7	0.574878	1	clinvar
P28827	0.0361592	0.754006	clinvar
Q9GZR5	0.963651	1	clinvar
P48995	0.163158	1	clinvar
Q16790	0.35015	1	clinvar
P15088	0.385441	1	clinvar
Q16795	0.998053	0.174352	clinvar
O14910	0.587023	1	clinvar
P15085	0.383682	1	clinvar
P15086	0.385441	1	clinvar
Q16799	0.169625	1	clinvar
P62280	0.696824	1	clinvar
O43347	0.437088	1	clinvar
O14917	0.0706601	0.917626	clinvar
Q96FK6	0.412806	1	clinvar
Q7Z7D3	0.52481	1	clinvar
P56915	0.978098	0.917626	clinvar
P25787	0.585682	1	clinvar
P49427	0.58301	1	clinvar
Q9ULY5	0.606116	1	clinvar
O60225	0.650632	1	clinvar
Q9NR22	0.406252	1	clinvar
P81133	0.173548	1	clinvar
Q5TA81	0.777646	1	clinvar
O60220	0.99846	0.2806	clinvar
L7N2F9	0.758333	1	clinvar
Q5TA82	0.777646	1	clinvar
Q2QGD7	0.140626	1	clinvar
Q5TA89	0.684195	1	clinvar
Q8IZH2	0.0202294	0.442853	clinvar
Q9NR21	0.46919	1	clinvar
O15372	0.447196	1	clinvar
O43809	0.595131	1	clinvar
Q6PIZ9	0.653614	1	clinvar
Q75T13	0.121483	1	clinvar
Q96MR7	0.696824	1	clinvar
Q96MR6	0.0573866	0.917626	clinvar
Q96MR9	0.164281	1	clinvar
A6NIM6	0.266135	1	clinvar
P67936	0.567233	1	clinvar
O15375	0.315195	1	clinvar
Q9UNG2	0.634474	1	clinvar
P11413	1	5.3291e-47	clinvar
H3BUT2	0.999343	0.179416	clinvar
P63220	0.827161	1	clinvar
P11142	0.228336	1	clinvar
Q9BUT9	0.693645	1	clinvar
A1L3X0	0.526011	1	clinvar
Q17RF5	0.742889	1	clinvar
Q9C0A0	0.0502591	0.927787	clinvar
Q86SX6	0.994098	0.54416	clinvar
Q5TB30	0.15658	1	clinvar
Q16134	1	2.68733e-18	clinvar
A6NJW4	0.533277	1	clinvar
Q8TBB1	0.1893	1	clinvar
Q8TBB0	0.601973	1	clinvar
D6R9N7	0.297684	1	clinvar
Q8NH93	0.47676	1	clinvar
Q8TBB5	0.304569	1	clinvar
P80404	0.998825	0.103719	clinvar
Q8TBB6	0.999906	0.0105618	clinvar
Q15532	0.384561	1	clinvar
Q96GK7	0.487785	1	clinvar
Q76EJ3	0.462798	1	clinvar
P50876	0.512948	1	clinvar
Q2M3D2	0.392556	1	clinvar
A5LHX3	0.503651	1	clinvar
Q7Z591	0.0372501	0.752945	clinvar
Q13568	0.32028	1	clinvar
Q13569	0.391659	1	clinvar
O95777	0.802939	1	clinvar
Q13564	0.294974	1	clinvar
Q13562	0.803793	1	clinvar
Q8WWA1	0.587023	1	clinvar
I3L3R5	0.544363	1	clinvar
Q13561	0.399802	1	clinvar
Q52M93	0.172361	1	clinvar
P47804	0.85617	1	clinvar
Q9BY07	0.0743055	1	clinvar
Q8NE65	0.731095	1	clinvar
Q9BWJ5	0.821507	1	clinvar
Q9BY08	0.624401	1	clinvar
Q8NE62	0.257162	1	clinvar
Q8NE63	0.244547	1	clinvar
P78317	0.647664	1	clinvar
P19801	0.179603	1	clinvar
Q68DI1	0.305965	1	clinvar
Q9Y277	0.523612	1	clinvar
A6NHY2	0.299049	1	clinvar
Q7Z444	0.587023	1	clinvar
A3KMH1	0.0128339	0.334296	clinvar
P01909	0.559505	1	clinvar
P78318	0.460687	1	clinvar
A0A1B0GWZ1	0.237929	1	clinvar
O00203	0.757346	1	clinvar
Q96SC8	0.289628	1	clinvar
O00204	0.4341	1	clinvar
O00206	0.14687	1	clinvar
Q9H2M3	0.43609	1	clinvar
Q96J66	0.0424357	0.752945	clinvar
P08887	0.343019	1	clinvar
Q6ZS72	0.33912	1	clinvar
A9YTQ3	0.201354	1	clinvar
O95302	0.271668	1	clinvar
Q9BYK8	0.00234139	0.0672886	clinvar
Q9P0U4	0.223174	1	clinvar
Q9H210	0.494523	1	clinvar
Q8N9I9	0.452337	1	clinvar
Q9P2W6	0.7395	1	clinvar
Q96AQ8	0.440096	1	clinvar
Q96AQ9	0.527215	1	clinvar
Q8IYN2	0.7653	1	clinvar
Q9UQ49	0.375868	1	clinvar
Q96AQ1	0.421388	1	clinvar
Q96AQ2	0.606116	1	clinvar
O95361	0.27542	1	clinvar
Q96AQ6	0.188006	1	clinvar
Q96AQ7	0.982047	0.859089	clinvar
Q6ZVN8	0.996725	0.243094	clinvar
Q9Y625	0.281146	1	clinvar
Q9Y624	0.504804	1	clinvar
Q9Y623	0.0118739	0.338514	clinvar
Q9Y620	0.124862	1	clinvar
Q08708	0.599227	1	clinvar
P21145	0.704835	1	clinvar
Q9BV79	0.944699	1	clinvar
P24311	0.832854	1	clinvar
O15296	0.213199	1	clinvar
O15297	0.250775	1	clinvar
Q9NQN1	0.482241	1	clinvar
P07686	0.999999	0.000222643	clinvar
Q9C040	0.492947	1	clinvar
Q00577	1	5.27645e-12	clinvar
Q6IMN6	0.076024	1	clinvar
Q12965	0.280551	1	clinvar
Q9BRD0	0.242875	1	clinvar
Q9NXV6	0.265527	1	clinvar
Q9NXV2	0.585682	1	clinvar
Q12962	0.607503	1	clinvar
P0C7L1	0.801105	1	clinvar
Q96CW5	0.125721	1	clinvar
Q6NZ63	0.571137	1	clinvar
P62841	0.717845	1	clinvar
Q9UID6	0.329942	1	clinvar
Q96CW1	0.3699	1	clinvar
Q6NZ67	0.696824	1	clinvar
Q01629	0.7395	1	clinvar
Q9P258	0.303179	1	clinvar
Q01151	0.62583	1	clinvar
P25800	0.700017	1	clinvar
Q13239	0.532059	1	clinvar
P09228	0.72444	1	clinvar
Q06455	0.251349	1	clinvar
P43116	0.441103	1	clinvar
Q6ZW61	0.917963	1	clinvar
A1E959	0.528422	1	clinvar
Q9Y6Y0	0.230434	1	clinvar
Q9Y6Y1	0.0218149	0.442853	clinvar
Q4G0M1	0.445156	1	clinvar
Q9BY64	0.298366	1	clinvar
Q70IA6	0.581679	1	clinvar
P00505	0.374153	1	clinvar
Q9Y6Y9	0.693645	1	clinvar
Q86SX3	0.322484	1	clinvar
Q8N967	0.429166	1	clinvar
Q53RD9	0.366533	1	clinvar
H0Y9P7	0.856019	1	clinvar
O95944	0.532059	1	clinvar
Q9UKV8	0.140305	1	clinvar
O95947	0.920293	1	clinvar
O95948	0.315917	1	clinvar
Q9GZM5	0.449245	1	clinvar
P01270	0.99751	0.351536	clinvar
Q9GZM7	0.343804	1	clinvar
Q9UKV3	0.0466064	0.752945	clinvar
Q9UKV0	0.0991148	1	clinvar
P01275	0.662642	1	clinvar
P35354	0.251349	1	clinvar
P46199	0.189734	1	clinvar
O60732	0.0734608	0.917626	clinvar
P35609	0.99999	0.0014286	clinvar
O76082	1	3.12152e-38	clinvar
O76083	0.257751	1	clinvar
O76080	0.614488	1	clinvar
O76081	0.411863	1	clinvar
Q8NFU3	0.768807	1	clinvar
Q8NFU0	0.33912	1	clinvar
Q8NFU1	0.312326	1	clinvar
Q6P1M0	0.816336	1	clinvar
Q8NFU4	0.823388	1	clinvar
Q8NFU5	0.386323	1	clinvar
O60885	0.0444213	0.752945	clinvar
Q9BT73	0.756602	1	clinvar
P39060	0.236614	1	clinvar
Q8TDB6	0.184177	1	clinvar
Q9BQD3	0.66873	1	clinvar
Q6TFL4	0.253659	1	clinvar
Q8N6L1	0.732768	1	clinvar
Q9Y4G8	0.0324747	0.584375	clinvar
Q8WY36	0.116318	1	clinvar
Q9BXF9	0.326192	1	clinvar
O60721	0.0810503	1	clinvar
Q92569	0.348553	1	clinvar
Q6ZMZ3	0.107618	1	clinvar
Q7Z5A8	0.737811	1	clinvar
Q7Z5A9	0.737811	1	clinvar
Q9H4T2	0.451304	1	clinvar
A0A0A6YYG9	0.239566	1	clinvar
Q92561	0.470264	1	clinvar
Q92560	0.766006	1	clinvar
Q05707	0.0164667	0.454429	clinvar
Q92562	0.999692	0.0267353	clinvar
Q5HY98	0.343019	1	clinvar
Q92564	0.512948	1	clinvar
Q7Z5A4	0.511776	1	clinvar
Q5T9G4	0.459635	1	clinvar
Q9HAT0	0.615894	1	clinvar
P52564	0.465983	1	clinvar
P52565	0.919815	1	clinvar
P57082	0.869371	1	clinvar
H3BUI4	0.72444	1	clinvar
Q96GU1	0.742889	1	clinvar
Q9HAT8	0.382806	1	clinvar
Q53FZ2	0.261909	1	clinvar
P57088	0.568531	1	clinvar
P52569	0.222156	1	clinvar
Q8N823	0.199521	1	clinvar
H7C0S8	1	2.43643e-06	clinvar
P20366	0.74459	1	clinvar
Q96HE9	0.439091	1	clinvar
Q96HE8	0.681073	1	clinvar
Q5VZP5	0.0708219	0.917626	clinvar
Q8WU76	0.209335	1	clinvar
Q8WU79	0.37501	1	clinvar
Q96HE7	0.343019	1	clinvar
E7ENX8	0.145532	1	clinvar
Q15761	0.361539	1	clinvar
Q8NES3	0.784726	1	clinvar
Q9Y3S2	0.48114	1	clinvar
Q9H251	0.500174	1	clinvar
Q9H252	0.103043	1	clinvar
Q9H255	0.48114	1	clinvar
Q9H254	0.00284375	0.0958913	clinvar
Q9H257	0.991576	0.427279	clinvar
P08319	0.419465	1	clinvar
Q8TED9	0.172756	1	clinvar
Q5JUQ0	0.523612	1	clinvar
Q8TDQ7	0.532059	1	clinvar
Q8TED0	0.305965	1	clinvar
Q8TED1	0.620133	1	clinvar
Q5TBE3	0.793813	1	clinvar
Q8TED4	0.318091	1	clinvar
P14635	0.371596	1	clinvar
A5PLN7	0.170792	1	clinvar
P07992	0.851462	1	clinvar
O43598	0.671794	1	clinvar
P07998	0.700017	1	clinvar
O43597	0.486671	1	clinvar
A0A0A6YYF3	0.280504	1	clinvar
O43592	0.110865	1	clinvar
O43593	0.489142	1	clinvar
P40121	0.451304	1	clinvar
O95563	0.748002	1	clinvar
P40123	0.336033	1	clinvar
O95561	0.658113	1	clinvar
O95567	0.515298	1	clinvar
Q9H3Q1	0.443125	1	clinvar
P40126	0.305266	1	clinvar
O95568	0.427208	1	clinvar
Q8WUB8	0.32028	1	clinvar
Q96BP2	0.763552	1	clinvar
Q96BP3	0.228336	1	clinvar
Q9BQC3	0.326939	1	clinvar
Q86X52	0.452923	1	clinvar
Q12908	0.991089	0.507411	clinvar
Q9BQC6	0.792	1	clinvar
Q86X55	0.249061	1	clinvar
Q8N6G2	0.516478	1	clinvar
Q86WZ6	0.160935	1	clinvar
Q52LJ0	0.470264	1	clinvar
Q9NYI0	0.0910747	1	clinvar
Q6IEY1	0.490021	1	clinvar
Q2QL34	0.638841	1	clinvar
Q99551	0.401634	1	clinvar
Q3KRB8	0.54312	1	clinvar
Q9NXL2	0.169237	1	clinvar
Q96RQ9	0.273538	1	clinvar
Q92876	0.572444	1	clinvar
Q8IWL2	0.567233	1	clinvar
Q76N89	0.0254266	0.590286	clinvar
Q96RQ3	1	1.29613e-07	clinvar
Q96RQ1	0.422352	1	clinvar
Q9C029	0.310901	1	clinvar
Q8N3U4	0.0599346	0.917626	clinvar
P29350	0.256575	1	clinvar
O95528	1	3.31222e-06	clinvar
P40879	1	3.93198e-13	clinvar
Q9HCE5	0.35256	1	clinvar
P40692	1	9.37637e-73	clinvar
Q9Y5E8	0.165412	1	clinvar
P21964	0.538176	1	clinvar
Q02161	0.928081	1	clinvar
Q9NX31	0.512948	1	clinvar
Q9Y5E3	0.162785	1	clinvar
Q9Y5E2	0.163158	1	clinvar
Q9Y5E5	0.162414	1	clinvar
Q9Y5E4	0.162414	1	clinvar
Q9Y5E7	0.161303	1	clinvar
Q9Y5E6	0.162043	1	clinvar
Q13177	0.301796	1	clinvar
P07333	0.108359	1	clinvar
P07332	0.152691	1	clinvar
Q6NSI3	0.402553	1	clinvar
P07339	0.999999	0.000195335	clinvar
Q9BUB7	0.551882	1	clinvar
O43745	0.638841	1	clinvar
Q9HBW0	0.44822	1	clinvar
P61764	1	3.01478e-26	clinvar
P61769	0.999816	0.0497209	clinvar
Q8NI77	0.128335	1	clinvar
P10600	0.997156	0.220384	clinvar
P69892	0.999998	0.000741409	clinvar
Q86WJ1	0.128629	1	clinvar
P10606	0.74459	1	clinvar
Q6ZRR5	0.571137	1	clinvar
Q9NZI2	0.595131	1	clinvar
Q9NQ66	0.0620259	0.917626	clinvar
Q9NZI7	0.290955	1	clinvar
Q9NZI6	0.3345	1	clinvar
Q9NZI5	0.243431	1	clinvar
O43927	0.779426	1	clinvar
Q9HD15	0.58301	1	clinvar
Q9NZI8	0.267355	1	clinvar
Q13126	0.523612	1	clinvar
P62072	0.814029	1	clinvar
P62070	0.627262	1	clinvar
A6NER3	0.7653	1	clinvar
Q15286	0.631579	1	clinvar
Q0WX57	0.297684	1	clinvar
P58753	0.603351	1	clinvar
P62079	0.54188	1	clinvar
O14764	0.355799	1	clinvar
O14763	0.365696	1	clinvar
Q9UJV3	0.499362	1	clinvar
P55103	0.447196	1	clinvar
Q96L12	0.780559	1	clinvar
Q96L15	0.514122	1	clinvar
Q9UJV9	0.241215	1	clinvar
Q9UJV8	0.452337	1	clinvar
Q9BT78	0.395257	1	clinvar
D3W0D1	0.622975	1	clinvar
Q9HBR0	0.0774274	1	clinvar
Q2TAK8	0.197253	1	clinvar
P04798	0.310191	1	clinvar
Q9BQG2	0.347757	1	clinvar
Q06643	0.572444	1	clinvar
Q92791	0.368213	1	clinvar
Q6YI46	0.419465	1	clinvar
Q14439	0.30807	1	clinvar
Q9NUM3	0.495655	1	clinvar
Q9NUM4	0.534497	1	clinvar
Q8NCN2	0.318819	1	clinvar
B1ALY0	0.371596	1	clinvar
Q8NCN4	0.198158	1	clinvar
Q96RU7	0.441103	1	clinvar
Q96PS8	0.502501	1	clinvar
P52823	0.568531	1	clinvar
Q9UM13	0.65511	1	clinvar
Q5JTJ3	0.966173	1	clinvar
Q9ULD9	0.0315236	0.584375	clinvar
Q96C28	0.428186	1	clinvar
Q96TA1	0.181668	1	clinvar
Q9ULD6	0.116053	1	clinvar
Q9ULD5	0.175945	1	clinvar
Q96C24	0.21565	1	clinvar
Q96C23	0.457538	1	clinvar
Q9ULD2	0.0548214	0.917626	clinvar
Q9P2R6	0.710228	1	clinvar
Q9ULD0	0.328753	1	clinvar
Q9Y3B6	0.621552	1	clinvar
Q6ISS4	0.706448	1	clinvar
Q6P3X3	0.145532	1	clinvar
Q5T7R7	0.634474	1	clinvar
Q9UK85	0.575067	1	clinvar
Q6P3X8	0.258341	1	clinvar
P51153	0.628698	1	clinvar
P35030	0.499066	1	clinvar
P51157	0.985212	0.770705	clinvar
Q9BTU6	0.3345	1	clinvar
Q9Y2P8	0.426232	1	clinvar
O60858	0.394355	1	clinvar
Q8N568	0.173548	1	clinvar
O60583	0.188437	1	clinvar
Q9Y2P5	0.206483	1	clinvar
Q9Y2P4	0.242875	1	clinvar
Q96PC2	0.391659	1	clinvar
Q8N8U9	0.535961	1	clinvar
Q9UMX0	0.260119	1	clinvar
Q9UMX1	0.330698	1	clinvar
Q9UMX6	0.922476	1	clinvar
P17735	0.912594	1	clinvar
Q9UMX5	0.674873	1	clinvar
Q8N8U2	0.314475	1	clinvar
Q9UMX9	0.965213	0.917626	clinvar
A6NDP7	0.495655	1	clinvar
Q13795	0.631579	1	clinvar
Q13794	0.883861	1	clinvar
Q13797	0.0938225	1	clinvar
P18848	0.44822	1	clinvar
Q96NL8	0.987561	0.752945	clinvar
Q13790	0.474585	1	clinvar
Q13123	0.279864	1	clinvar
Q96EX3	0.999994	0.00112626	clinvar
Q96EX2	0.362367	1	clinvar
Q96EX1	0.810315	1	clinvar
Q7Z7G1	0.375868	1	clinvar
A4D0V7	0.0957731	1	clinvar
Q96NL1	0.497926	1	clinvar
Q96NL3	0.260714	1	clinvar
Q9Y478	0.539408	1	clinvar
Q8N567	0.538176	1	clinvar
P02462	1	5.52148e-12	clinvar
Q5BKX8	0.435094	1	clinvar
Q00722	0.0665819	0.917626	clinvar
P02461	1	1.76732e-265	clinvar
Q9Y473	0.196803	1	clinvar
Q5BKX6	0.172756	1	clinvar
P23141	0.95728	0.982347	clinvar
P23142	0.522601	1	clinvar
Q9Y3L3	0.201354	1	clinvar
M0QXV9	0.706448	1	clinvar
P17655	0.201815	1	clinvar
A6NJJ6	0.441103	1	clinvar
Q69YG0	0.695232	1	clinvar
P05204	0.814029	1	clinvar
P14384	0.363196	1	clinvar
Q15056	0.567233	1	clinvar
P17658	0.298366	1	clinvar
Q9UM54	0.656564	1	clinvar
P01042	0.229382	1	clinvar
Q15029	0.925092	1	clinvar
Q6PJ69	0.306665	1	clinvar
Q15025	0.233616	1	clinvar
Q15024	0.514122	1	clinvar
Q15027	0.184177	1	clinvar
O00541	0.260714	1	clinvar
Q7L0X2	0.219631	1	clinvar
Q15020	0.110612	1	clinvar
Q6PJ61	0.251925	1	clinvar
Q15022	0.184599	1	clinvar
Q86V85	0.365696	1	clinvar
Q9BY32	0.926413	1	clinvar
Q86V87	0.182918	1	clinvar
Q9H7H0	0.35256	1	clinvar
Q86V81	0.55568	1	clinvar
Q9UP38	0.227814	1	clinvar
O15173	0.600598	1	clinvar
H0YCG3	0.595131	1	clinvar
O00592	0.279224	1	clinvar
O15178	0.920712	1	clinvar
P09693	0.659619	1	clinvar
Q8TE23	0.14687	1	clinvar
Q8NGJ8	0.477851	1	clinvar
H7BZ11	0.763552	1	clinvar
Q9Y4J8	0.90702	1	clinvar
Q8NGJ2	0.48114	1	clinvar
Q9BXN1	0.419465	1	clinvar
Q8TCG5	0.452253	1	clinvar
Q8NGJ1	0.487785	1	clinvar
Q8NGJ6	0.488902	1	clinvar
Q8TCG2	0.332974	1	clinvar
Q8TCG1	0.126298	1	clinvar
Q8NGJ5	0.486671	1	clinvar
P52179	0.103001	1	clinvar
Q2M2E3	0.55568	1	clinvar
Q9P1Z3	0.170402	1	clinvar
Q96R27	0.491143	1	clinvar
Q9P1Z0	0.0986626	1	clinvar
Q3V6T2	0.0138716	0.333376	clinvar
Q96R28	0.452337	1	clinvar
Q5JWR5	0.00356627	0.137596	clinvar
Q5JPF3	0.0171586	0.449437	clinvar
Q8TEW6	0.474585	1	clinvar
Q8WWW8	0.261909	1	clinvar
P62987	0.746294	1	clinvar
P34741	0.631579	1	clinvar
P0CF75	0.433109	1	clinvar
O14526	0.131004	1	clinvar
Q9BVG4	0.587023	1	clinvar
P46059	0.198158	1	clinvar
Q92953	0.124577	1	clinvar
Q8IY50	0.381932	1	clinvar
Q8IY51	0.310191	1	clinvar
Q9BVG3	0.337573	1	clinvar
Q86U38	0.233616	1	clinvar
Q92959	0.995954	0.240262	clinvar
Q9BVG9	0.328437	1	clinvar
Q9BVG8	0.148898	1	clinvar
Q92772	0.323962	1	clinvar
Q70JA7	0.133117	1	clinvar
Q99962	0.447196	1	clinvar
Q99963	0.452337	1	clinvar
Q99788	0.426232	1	clinvar
Q99965	0.186295	1	clinvar
Q99966	0.643237	1	clinvar
Q99784	0.329942	1	clinvar
Q99969	0.688903	1	clinvar
Q6UX53	0.572444	1	clinvar
P42224	1	4.21948e-21	clinvar
Q7Z4P5	0.35743	1	clinvar
J3KQ70	0.43609	1	clinvar
Q9UI42	0.381932	1	clinvar
Q9UI43	0.569832	1	clinvar
Q5JW98	0.487785	1	clinvar
Q01453	1	1.87306e-22	clinvar
P22234	0.378455	1	clinvar
Q01459	0.414697	1	clinvar
Q13641	0.382806	1	clinvar
P04150	0.999983	0.00242558	clinvar
Q6UWW0	0.65661	1	clinvar
P04155	0.825272	1	clinvar
Q6ZU69	0.0472502	0.752945	clinvar
P40305	0.761809	1	clinvar
P26927	0.196803	1	clinvar
Q6UWW9	0.716205	1	clinvar
P26436	0.545609	1	clinvar
A8MXV6	0.526011	1	clinvar
Q8N1W2	0.219129	1	clinvar
Q12766	0.0297041	0.584375	clinvar
P0CJ74	0.946609	1	clinvar
Q8IYH5	0.126877	1	clinvar
P49903	0.408113	1	clinvar
Q9H089	0.222156	1	clinvar
Q8N4B4	0.364028	1	clinvar
O75689	0.425259	1	clinvar
O75688	0.3345	1	clinvar
Q14264	0.251349	1	clinvar
Q9H081	0.62583	1	clinvar
Q9H082	0.983766	0.813034	clinvar
Q9H8E8	0.167314	1	clinvar
Q96MU8	0.33912	1	clinvar
P27348	0.571137	1	clinvar
O15389	0.283729	1	clinvar
A6NFN3	0.490021	1	clinvar
P19404	0.888114	1	clinvar
P0CJ70	0.946609	1	clinvar
A6NFN9	0.379321	1	clinvar
K7EP13	0.754874	1	clinvar
P02808	0.867843	1	clinvar
J3QRK9	0.717845	1	clinvar
Q68CQ4	0.177561	1	clinvar
Q9BTZ2	0.529632	1	clinvar
Q68CQ1	0.0485646	0.752945	clinvar
Q8N6R0	0.202277	1	clinvar
Q9H3T3	0.131303	1	clinvar
Q9H3T2	0.119281	1	clinvar
P43166	0.546858	1	clinvar
Q6ZWK6	0.367372	1	clinvar
Q6ZWK4	0.674873	1	clinvar
P49190	0.284379	1	clinvar
P54687	0.41375	1	clinvar
Q5FYA8	0.276683	1	clinvar
Q86YL7	0.69048	1	clinvar
Q86YL5	0.65511	1	clinvar
O14972	0.507117	1	clinvar
Q9NUP9	0.637382	1	clinvar
Q8N7R1	0.508278	1	clinvar
O14976	0.0499156	0.752945	clinvar
Q8N7R7	0.440096	1	clinvar
O43365	0.363196	1	clinvar
O43364	0.787224	1	clinvar
Q9NUP1	0.608894	1	clinvar
O14979	0.926875	1	clinvar
Q9NUP7	0.332974	1	clinvar
Q5TID7	0.312326	1	clinvar
Q76G19	0.172361	1	clinvar
Q99490	0.0655247	0.917626	clinvar
A6NKQ9	0.652122	1	clinvar
Q9GZP9	0.579025	1	clinvar
Q9GZP8	0.78479	1	clinvar
Q9GZP7	0.446175	1	clinvar
P09848	0.184459	1	clinvar
Q8IUM7	0.159835	1	clinvar
C9JR72	0.977991	0.754649	clinvar
Q9GZP1	0.627262	1	clinvar
Q9GZP0	0.429166	1	clinvar
Q9H9A6	0.252501	1	clinvar
P49448	0.635453	1	clinvar
O75027	1	6.4286e-05	clinvar
Q05513	0.258341	1	clinvar
Q8IZV2	0.673332	1	clinvar
Q8IZ73	0.287648	1	clinvar
O75023	0.259525	1	clinvar
O75022	0.236302	1	clinvar
P49441	0.401634	1	clinvar
Q05519	0.330698	1	clinvar
Q96FI4	0.409984	1	clinvar
P49447	0.563355	1	clinvar
Q9HCU4	0.00125124	0.0502923	clinvar
Q9HCU5	0.385441	1	clinvar
P11387	0.899361	1	clinvar
Q8IWZ6	0.916348	1	clinvar
Q86Y97	0.347757	1	clinvar
Q8IWZ4	0.621552	1	clinvar
Q02880	0.114601	1	clinvar
Q8N6K0	0.708065	1	clinvar
Q9HCU9	0.569832	1	clinvar
A6NH00	0.490021	1	clinvar
O75339	0.0667343	0.917626	clinvar
A8MW92	0.0977644	1	clinvar
Q12769	0.0375065	0.752945	clinvar
Q96PP9	0.23149	1	clinvar
Q96PP4	0.533277	1	clinvar
Q3SY52	0.328437	1	clinvar
A8MW99	0.414697	1	clinvar
Q9UNA3	0.459635	1	clinvar
Q9UNA0	0.119281	1	clinvar
Q96MP8	1	1.4925e-06	clinvar
H3BMG3	0.861911	1	clinvar
Q5VX71	0.326192	1	clinvar
P23434	0.673332	1	clinvar
A6NIK2	0.512948	1	clinvar
P61371	0.450274	1	clinvar
Q96MP5	0.20367	1	clinvar
Q6P2D8	0.163532	1	clinvar
Q13405	0.684195	1	clinvar
Q13404	0.71457	1	clinvar
P59541	0.482241	1	clinvar
P59540	0.493393	1	clinvar
P59543	0.493393	1	clinvar
Q13402	1	5.36756e-49	clinvar
Q7Z2X7	0.77587	1	clinvar
Q7Z2X4	0.564645	1	clinvar
Q13409	0.232551	1	clinvar
P05787	0.973948	0.834011	clinvar
Q9HAK2	0.26858	1	clinvar
Q53QW1	0.405324	1	clinvar
P05783	0.741988	1	clinvar
P11169	0.321748	1	clinvar
P63208	0.688903	1	clinvar
P11166	1	1.22571e-41	clinvar
Q7Z7N9	0.606116	1	clinvar
Q5TGP6	0.269811	1	clinvar
P11161	1	9.80633e-07	clinvar
Q8TBE0	0.16808	1	clinvar
O75335	0.0665819	0.917626	clinvar
Q9BZA7	0.0459713	0.752945	clinvar
O43148	0.336802	1	clinvar
Q8NGX9	0.484451	1	clinvar
Q8N9H8	0.134956	1	clinvar
P49184	0.501353	1	clinvar
Q5XLA6	0.777646	1	clinvar
Q96GE9	0.767052	1	clinvar
Q96GE6	0.638841	1	clinvar
P50851	0.108727	1	clinvar
P61513	0.810315	1	clinvar
Q6P1K1	0.716205	1	clinvar
O95718	0.887755	1	clinvar
H3BRJ5	0.931001	1	clinvar
Q8NHR7	0.604732	1	clinvar
Q8NHR9	0.74459	1	clinvar
Q13541	0.763552	1	clinvar
Q13542	0.760069	1	clinvar
P48061	0.808465	1	clinvar
O95715	0.77587	1	clinvar
O95714	0.000190719	0.00879703	clinvar
Q13547	0.698315	1	clinvar
Q9NY91	0.221649	1	clinvar
Q9NY93	0.286336	1	clinvar
Q8TBE9	0.567233	1	clinvar
Q5T750	0.564645	1	clinvar
Q5T751	0.763552	1	clinvar
Q5T752	0.770567	1	clinvar
Q5T753	0.763552	1	clinvar
Q5T754	0.763552	1	clinvar
Q9BYN7	0.141918	1	clinvar
Q9UBC9	0.679518	1	clinvar
P55316	1	2.71741e-34	clinvar
O00220	0.343019	1	clinvar
O00567	0.257162	1	clinvar
Q96J01	0.44822	1	clinvar
Q6PD74	0.486671	1	clinvar
Q92902	0.783274	1	clinvar
Q9UBC0	0.34538	1	clinvar
Q9UBC1	0.418507	1	clinvar
Q9UBC2	0.13871	1	clinvar
Q9UBC3	0.999962	0.00457302	clinvar
Q6UXS9	0.458585	1	clinvar
Q9UBC5	0.0921219	1	clinvar
P50148	0.440096	1	clinvar
Q9UBC7	0.767052	1	clinvar
Q92900	0.0756771	1	clinvar
Q96CN5	0.216144	1	clinvar
Q96BM9	0.653614	1	clinvar
Q13895	0.368213	1	clinvar
H7BZU6	0.918889	1	clinvar
Q96CN4	0.162785	1	clinvar
Q96BM1	0.484451	1	clinvar
Q96BM0	0.788387	1	clinvar
Q8IY81	0.144208	1	clinvar
Q8TAM6	0.522416	1	clinvar
Q6ZS11	0.274164	1	clinvar
Q6ZS10	0.421388	1	clinvar
Q9BVX2	0.564645	1	clinvar
Q5H9J9	0.394355	1	clinvar
Q8NDQ6	0.221143	1	clinvar
Q9NQ90	0.100944	1	clinvar
Q9NQ92	0.65661	1	clinvar
Q9NV66	0.187577	1	clinvar
Q9NV64	0.327687	1	clinvar
Q9BYI3	0.881414	1	clinvar
O14545	0.264316	1	clinvar
P18433	0.159835	1	clinvar
P08700	0.706448	1	clinvar
Q96AW1	0.674873	1	clinvar
Q2M3G4	0.142568	1	clinvar
Q5QJ74	0.379321	1	clinvar
Q9H6R4	0.072792	0.917626	clinvar
Q6K0P9	0.324704	1	clinvar
Q5VWZ2	0.581679	1	clinvar
P10412	0.606116	1	clinvar
O15062	0.212712	1	clinvar
O15061	0.0279257	0.58599	clinvar
Q86XK2	0.120102	1	clinvar
Q12946	0.998008	0.176978	clinvar
P10646	0.499066	1	clinvar
O43143	0.162414	1	clinvar
Q9NXH3	0.717845	1	clinvar
Q9Y646	0.339896	1	clinvar
Q9BV57	0.664159	1	clinvar
O15067	0.0469272	0.752945	clinvar
Q86UE3	0.14788	1	clinvar
Q5T0W9	0.0991148	1	clinvar
Q86UE4	0.264316	1	clinvar
Q08722	0.477851	1	clinvar
Q12948	1	4.0551e-06	clinvar
A3QJZ7	0.335265	1	clinvar
P48552	0.0708219	0.917626	clinvar
Q9NQL2	0.400717	1	clinvar
Q16557	0.375868	1	clinvar
P48553	0.0562177	0.917626	clinvar
Q5SZK8	0.0698228	0.937161	clinvar
A0A0A6YY99	0.470264	1	clinvar
Q9UIF8	0.00703355	0.179416	clinvar
Q9P273	0.0020884	0.0677985	clinvar
P81172	0.825272	1	clinvar
Q9UIF7	1	5.63325e-17	clinvar
Q9P275	0.0770742	1	clinvar
Q9UIF3	0.374153	1	clinvar
P0C7M3	0.806619	1	clinvar
P51812	1	1.65484e-07	clinvar
P51811	0.730214	1	clinvar
P51810	0.999994	0.00132218	clinvar
P0C7M7	0.265527	1	clinvar
P0C7M6	0.703225	1	clinvar
P51815	0.311612	1	clinvar
Q92896	0.0675016	0.917626	clinvar
Q969M7	0.65511	1	clinvar
Q86WW8	0.999289	0.185399	clinvar
Q969M2	0.288967	1	clinvar
Q969M3	0.55568	1	clinvar
P02787	0.999999	0.000203637	clinvar
P02786	0.481676	1	clinvar
O60447	0.156938	1	clinvar
Q96IW2	0.459635	1	clinvar
O60443	0.321748	1	clinvar
Q8TAF8	0.985562	0.760268	clinvar
Q96PN6	0.0251951	0.590286	clinvar
P02788	0.197253	1	clinvar
O14498	0.375868	1	clinvar
Q96PN7	0.064337	0.917626	clinvar
P39880	0.0320322	0.584375	clinvar
Q9NZM6	0.240115	1	clinvar
P07550	0.388982	1	clinvar
O14493	0.620133	1	clinvar
O14495	0.491143	1	clinvar
O14494	0.522416	1	clinvar
O14497	0.234947	1	clinvar
Q9UKT9	0.312326	1	clinvar
Q6ZUB1	0.0367426	0.752945	clinvar
P09067	0.540642	1	clinvar
O95922	0.380189	1	clinvar
P07098	0.402553	1	clinvar
Q5JS37	0.452337	1	clinvar
O95926	0.573754	1	clinvar
Q9UKT5	0.412806	1	clinvar
Q9H1I8	0.177156	1	clinvar
P07099	0.353367	1	clinvar
Q8NFW5	0.782227	1	clinvar
P35372	0.400717	1	clinvar
Q8WYH8	0.577703	1	clinvar
Q86TI0	0.0692209	0.917626	clinvar
F2Z3F1	0.748002	1	clinvar
Q86TI2	0.139027	1	clinvar
P0C862	0.46705	1	clinvar
Q86TI4	0.423319	1	clinvar
Q8NFW9	0.140305	1	clinvar
P59861	0.852114	1	clinvar
E7ETH6	0.398889	1	clinvar
Q562F6	0.0554517	0.917626	clinvar
Q64ET8	0.529632	1	clinvar
Q9NRR2	0.480041	1	clinvar
Q9NRR3	0.825272	1	clinvar
Q9NRR1	0.732768	1	clinvar
Q9NRR4	0.043219	0.752945	clinvar
C9JCJ5	0.68733	1	clinvar
P39086	0.122599	1	clinvar
P32971	0.585682	1	clinvar
P32970	0.643237	1	clinvar
Q5JTW2	0.206955	1	clinvar
Q92543	0.103516	1	clinvar
Q92542	0.197705	1	clinvar
Q92541	0.197253	1	clinvar
Q92540	0.0743055	1	clinvar
Q92547	0.030811	0.584375	clinvar
Q92546	0.409048	1	clinvar
Q92545	0.0134961	0.333376	clinvar
Q92544	0.230434	1	clinvar
P0DN87	0.685761	1	clinvar
P0C1S8	0.273538	1	clinvar
P30825	0.237385	1	clinvar
Q5T7M4	0.501353	1	clinvar
E9PI22	0.528422	1	clinvar
A1L390	0.0616019	0.917626	clinvar
Q9H4Z3	0.199978	1	clinvar
Q00839	0.151647	1	clinvar
H3BUK9	0.288307	1	clinvar
P20340	0.621552	1	clinvar
P05412	0.46919	1	clinvar
P05413	0.737811	1	clinvar
P62330	0.67026	1	clinvar
Q9HAV0	0.955787	1	clinvar
Q9HAV7	0.608894	1	clinvar
Q9HAV5	0.507117	1	clinvar
Q9HAV4	0.0637513	0.917626	clinvar
Q8N808	0.461741	1	clinvar
A6NCI8	0.121483	1	clinvar
A6NCI4	0.0667343	0.917626	clinvar
Q6PJF5	0.688317	1	clinvar
Q96SB4	0.223685	1	clinvar
P01258	0.72444	1	clinvar
Q8N806	0.378455	1	clinvar
Q6A163	0.325447	1	clinvar
Q6A162	0.373299	1	clinvar
Q14457	0.35743	1	clinvar
Q9UH36	0.460687	1	clinvar
Q8WU10	0.891591	1	clinvar
Q5VZV1	0.546858	1	clinvar
Q8WU17	0.219129	1	clinvar
Q14451	0.296326	1	clinvar
P14652	0.443125	1	clinvar
P14653	0.502501	1	clinvar
Q8TEB1	0.286991	1	clinvar
Q8TEB7	0.375868	1	clinvar
Q15262	0.0372501	0.752945	clinvar
Q9Y3Q8	0.405324	1	clinvar
Q9Y3Q7	0.184599	1	clinvar
Q8NEU8	0.219129	1	clinvar
A1Z1Q3	0.359068	1	clinvar
Q9Y3Q4	0.999424	0.0402622	clinvar
Q9Y3Q3	0.608894	1	clinvar
Q9Y3Q0	0.184177	1	clinvar
Q659C4	0.123725	1	clinvar
Q8N9T8	0.200436	1	clinvar
Q7Z2F6	0.749714	1	clinvar
Q96S97	0.478945	1	clinvar
P09758	0.961018	1	clinvar
Q8N119	0.27229	1	clinvar
Q9NQI0	0.19104	1	clinvar
A5PLL7	0.539408	1	clinvar
Q8N111	0.71131	1	clinvar
Q8N612	0.108359	1	clinvar
Q8N112	0.68733	1	clinvar
P26599	0.297004	1	clinvar
Q6PI97	0.679518	1	clinvar
Q9H5X1	0.693645	1	clinvar
O95544	0.360714	1	clinvar
H7C350	0.398889	1	clinvar
H7C423	0.779426	1	clinvar
Q99572	0.256575	1	clinvar
Q99571	0.411863	1	clinvar
Q02985	0.470264	1	clinvar
Q9BQA9	0.652122	1	clinvar
Q99575	0.0962121	1	clinvar
Q99574	0.997214	0.217817	clinvar
A1L4K1	0.180426	1	clinvar
Q9BQA5	0.306665	1	clinvar
Q99578	0.608894	1	clinvar
H3BN98	0.581679	1	clinvar
P22061	0.595131	1	clinvar
Q9UHP3	0.0896286	1	clinvar
Q6PL45	0.551882	1	clinvar
Q8N3K9	9.10054e-05	0.00458389	clinvar
A6NJ08	0.621552	1	clinvar
P86480	0.603351	1	clinvar
P82650	0.800491	1	clinvar
Q96HG1	0.827161	1	clinvar
Q9Y291	0.78479	1	clinvar
Q5W0V3	0.173945	1	clinvar
Q9BQ70	0.213199	1	clinvar
P11597	0.323962	1	clinvar
Q9Y5G1	0.119554	1	clinvar
P05451	0.684195	1	clinvar
[truncated: 65,065 more rows]

## Sheet: FigS2_VES_density_surface
protein	surface_density	surface_VES	cohort
A0A0A0MRA3	1.13566	0.901928	clinvar
A0A0A0MT01	0	NA	clinvar
A0A0B4J203	1.47959	1	clinvar
A0A0B4J269	0	NA	clinvar
A0PJY2	1.08805	1	clinvar
A1X283	0	NA	clinvar
A4D126	1.4078	1	clinvar
A6NCS4	0	NA	clinvar
B2RXF5	1.19704	1	clinvar
B3KWA1	0.324698	0.000250313	clinvar
B7U540	1.04482	0.742572	clinvar
E9PBE3	1.36022	1	clinvar
F5H5P2	0.796891	0.121705	clinvar
F6X3S4	1.57632	1	clinvar
G3V4G9	0.914434	0.130775	clinvar
H0Y3Z8	1.26236	1	clinvar
H3BM21	0.808531	0.190911	clinvar
H3BMM5	0	NA	clinvar
H3BNH8	0	NA	clinvar
H3BQ06	0.601529	0.0939142	clinvar
H3BRJ5	1.32886	1	clinvar
H3BRW5	0.588889	0.0481244	clinvar
H7C0S8	1.05118	0.723252	clinvar
J3KR12	1.25325	1	clinvar
J3KRW8	0.91875	0.555926	clinvar
K7EQZ3	0.584906	0.269251	clinvar
K7ESF4	1.21333	1	clinvar
K7N7A8	1.27979	1	clinvar
M0R2C6	0	NA	clinvar
O00116	0.710074	0.340983	clinvar
O00139	0.743028	0.547176	clinvar
O00142	0.952532	0.444376	clinvar
O00148	0	NA	clinvar
O00170	0.875974	0.222259	clinvar
O00189	0	NA	clinvar
O00203	1.42486	1	clinvar
O00238	0.853061	0.484433	clinvar
O00255	0.585313	0.0040707	clinvar
O00292	1.21053	1	clinvar
O00294	0.573618	0.0320744	clinvar
O00300	0.491852	0.0482463	clinvar
O00305	1.31174	1	clinvar
O00358	0.88	0.565211	clinvar
O00423	0.788018	0.597406	clinvar
O00429	0.74452	0.172912	clinvar
O00459	0	NA	clinvar
O00462	1.04955	0.773048	clinvar
O00468	0.418	0.0177565	clinvar
O00499	1.22266	1	clinvar
O00522	1.33953	1	clinvar
O00555	0.812051	0.0265839	clinvar
O00571	0.758955	0.141834	clinvar
O00628	0.87069	0.508938	clinvar
O00754	1.34234	1	clinvar
O00755	0.782857	0.332578	clinvar
O14521	0.801587	0.406504	clinvar
O14578	1.43123	1	clinvar
O14593	0	NA	clinvar
O14649	0.916981	0.494585	clinvar
O14745	1.31868	1	clinvar
O14746	1.13821	0.894538	clinvar
O14773	0.581694	0.0465057	clinvar
O14775	0	NA	clinvar
O14788	0	NA	clinvar
O14793	1.264	1	clinvar
O14802	0	NA	clinvar
O14832	0	NA	clinvar
O14836	0	NA	clinvar
O14874	1.31535	1	clinvar
O14896	1.25185	1	clinvar
O14936	1.26984	0.959646	clinvar
O14949	1.88095	1	clinvar
O14983	0	NA	clinvar
O15020	0.762943	0.290727	clinvar
O15146	0.665474	0.0765669	clinvar
O15160	0.632609	0.263269	clinvar
O15178	1.26174	1	clinvar
O15198	1.40084	1	clinvar
O15232	0.568807	0.158839	clinvar
O15247	1.52564	1	clinvar
O15266	0.81761	0.0981853	clinvar
O15269	1.54378	1	clinvar
O15270	0.410861	0.169571	clinvar
O15273	1.64815	1	clinvar
O15303	0.490141	0.241564	clinvar
O15305	0.581804	0.083563	clinvar
O15357	0	NA	clinvar
O15399	1.25509	1	clinvar
O15409	0.579365	0.255207	clinvar
O15484	1.58667	1	clinvar
O15520	1.04634	0.707392	clinvar
O15528	1.09217	0.807966	clinvar
O15537	0.97093	0.490842	clinvar
O15550	0	NA	clinvar
O15553	1.16667	0.977709	clinvar
O15554	1.37037	1	clinvar
O43175	1.07108	0.75331	clinvar
O43186	0.621849	0.140484	clinvar
O43291	0.631356	0.372821	clinvar
O43306	1.34859	1	clinvar
O43316	1.14917	1	clinvar
O43318	1.20762	0.833886	clinvar
O43323	0	NA	clinvar
O43364	1.26667	1	clinvar
O43379	0	NA	clinvar
O43405	0	NA	clinvar
O43435	1.28485	1	clinvar
O43525	0.75528	0.230054	clinvar
O43526	1.02861	0.690738	clinvar
O43548	1.01304	0.715002	clinvar
O43570	0	NA	clinvar
O43593	0	NA	clinvar
O43602	0.86583	0.0355489	clinvar
O43617	0	NA	clinvar
O43766	0.792135	0.601579	clinvar
O43790	0.989899	0.63526	clinvar
O43819	1.16883	0.885946	clinvar
O43837	1.64151	1	clinvar
O43897	0	NA	clinvar
O43914	1	1	clinvar
O43929	0	NA	clinvar
O43933	1.0624	0.757892	clinvar
O60216	1	1	clinvar
O60220	1.30233	1	clinvar
O60258	0	NA	clinvar
O60260	1.00456	0.625653	clinvar
O60313	0.872666	0.253524	clinvar
O60315	0.822581	0.308916	clinvar
O60331	1.45205	1	clinvar
O60341	1.42612	1	clinvar
O60353	0	NA	clinvar
O60393	0.403846	0.0808128	clinvar
O60481	0.468027	0.0244012	clinvar
O60488	1.45238	1	clinvar
O60494	0.865467	0.327927	clinvar
O60500	0.722496	0.00447313	clinvar
O60566	0	NA	clinvar
O60663	1.20958	1	clinvar
O60674	1.49581	1	clinvar
O60683	1.21429	1	clinvar
O60687	1.2037	1	clinvar
O60706	0.60453	0.026301	clinvar
O60733	1.03807	0.682612	clinvar
O60741	1.30645	1	clinvar
O60762	0.907104	0.603032	clinvar
O60806	0.650327	0.408879	clinvar
O60828	1	1	clinvar
O60840	1.1476	1	clinvar
O60880	1.34746	0.904019	clinvar
O60882	1.34049	1	clinvar
O60928	1.26562	1	clinvar
O60930	0	NA	clinvar
O60936	1.21127	1	clinvar
O60938	0	NA	clinvar
O75015	1.30247	1	clinvar
O75027	1.03098	0.696397	clinvar
O75030	1.04494	1	clinvar
O75096	1.02949	0.668853	clinvar
O75112	1.2823	1	clinvar
O75190	0.915698	0.439531	clinvar
O75197	0.704732	0.0334369	clinvar
O75342	0.531178	0.0199897	clinvar
O75360	0.616071	0.0851539	clinvar
O75369	0.472932	1.8852e-06	clinvar
O75419	0.498158	0.097721	clinvar
O75443	1.19889	0.952344	clinvar
O75444	1.21008	0.910533	clinvar
O75445	0.75469	0.228849	clinvar
O75462	0.270513	0.0182694	clinvar
O75531	1.44262	1	clinvar
O75581	1.34758	0.968405	clinvar
O75603	0.801034	0.423534	clinvar
O75648	0.713147	0.253623	clinvar
O75694	1.33696	1	clinvar
O75695	0	NA	clinvar
O75712	1.24528	1	clinvar
O75762	1.23098	1	clinvar
O75771	0	NA	clinvar
O75792	0.809289	0.270863	clinvar
O75838	0.915517	0.54962	clinvar
O75844	1.25	1	clinvar
O75880	1.43966	1	clinvar
O75881	0.673139	0.154883	clinvar
O75914	0	NA	clinvar
O75916	0.795019	0.604465	clinvar
O75923	0.51489	0.0386658	clinvar
O76082	0.745	0.168882	clinvar
O76090	1.11001	0.897025	clinvar
O94766	1.38172	1	clinvar
O94903	0.534247	0.31791	clinvar
O94972	1.2029	1	clinvar
O95076	0.886364	0.487378	clinvar
O95136	0.7109	0.505322	clinvar
O95163	1.31475	1	clinvar
O95180	1.2	1	clinvar
O95237	1.12069	1	clinvar
O95248	1.5913	1	clinvar
O95259	1.31835	1	clinvar
O95263	1.45333	1	clinvar
O95292	1.24272	1	clinvar
O95340	0	NA	clinvar
O95342	0.932331	0.514034	clinvar
O95343	0.786667	0.340389	clinvar
O95363	1.20844	0.942993	clinvar
O95394	1.52924	1	clinvar
O95409	1.18792	1	clinvar
O95452	1.24845	1	clinvar
O95453	0.871111	0.551765	clinvar
O95455	1.3285	0.939083	clinvar
O95460	0	NA	clinvar
O95475	1.24648	1	clinvar
O95477	0.402644	0.0249937	clinvar
O95479	1.44161	1	clinvar
O95500	1.26056	1	clinvar
O95528	0.906818	0.425288	clinvar
O95571	1.50955	1	clinvar
O95602	0	NA	clinvar
O95622	1.47893	1	clinvar
O95672	0.871696	0.396538	clinvar
O95714	0	NA	clinvar
O95718	0	NA	clinvar
O95817	1.22807	1	clinvar
O95831	0.932574	0.40989	clinvar
O95932	1.53604	1	clinvar
O95935	1.28758	1	clinvar
O95947	1.30464	1	clinvar
O95954	1.58772	1	clinvar
O95967	1.09827	1	clinvar
O95970	1.09474	0.791598	clinvar
O96007	1.30275	1	clinvar
O96017	0.922197	0.393628	clinvar
P00156	1.44227	0.999995	clinvar
P00374	1.37778	1	clinvar
P00387	0.453333	0.0134263	clinvar
P00395	0.815972	0.535581	clinvar
P00403	NA	NA	clinvar
P00414	NA	NA	clinvar
P00439	0.901462	0.0621115	clinvar
P00441	0.613991	0.0101953	clinvar
P00450	0.479278	0.00396679	clinvar
P00451	0.518843	0.000707288	clinvar
P00480	0.772299	6.97714e-06	clinvar
P00488	0.541713	0.0358259	clinvar
P00491	0.768106	0.256264	clinvar
P00492	0.906825	0.228632	clinvar
P00519	0.745223	0.311202	clinvar
P00533	0.801336	0.610676	clinvar
P00568	0.651007	0.23167	clinvar
P00734	0	NA	clinvar
P00740	0.721461	0.00479002	clinvar
P00742	1.77419	1	clinvar
P00746	0.724684	0.52396	clinvar
P00747	0.585165	0.0879557	clinvar
P00748	0.681818	0.290133	clinvar
P00813	0.452261	0.00113113	clinvar
P00846	0.701357	0.181905	clinvar
P00915	0.737288	0.540098	clinvar
P00918	1.32114	0.937017	clinvar
P00966	1.12013	0.873852	clinvar
P00995	1.86667	1	clinvar
P01008	0.669261	0.0362821	clinvar
P01009	0.739216	0.239025	clinvar
P01011	1.30945	1	clinvar
P01019	1.50338	1	clinvar
P01024	1.38494	1	clinvar
P01031	1.39322	1	clinvar
P01034	1.17526	1	clinvar
P01111	0.228682	0.0009741	clinvar
P01112	0.298701	0.00204753	clinvar
P01116	0.121613	9.10215e-08	clinvar
P01127	1.20354	1	clinvar
P01130	0.815802	2.09728e-15	clinvar
P01137	0	NA	clinvar
P01138	1.2967	1	clinvar
P01160	1	1	clinvar
P01185	0.843137	0.230704	clinvar
P01225	0.95614	0.726538	clinvar
P01229	NA	NA	clinvar
P01241	1.32389	0.919428	clinvar
P01344	0	NA	clinvar
P01375	0	NA	clinvar
P01589	0	NA	clinvar
P01730	1.11009	1	clinvar
P01732	0	NA	clinvar
P02042	0.526882	0.305689	clinvar
P02452	0.934959	0.637467	clinvar
P02458	1.12	0.814066	clinvar
P02461	1.38922	1	clinvar
P02462	0.703704	0.495152	clinvar
P02489	0.427861	0.00522132	clinvar
P02511	1.01449	0.645891	clinvar
P02533	0	NA	clinvar
P02538	1.30973	1	clinvar
P02545	0.81	0.00414856	clinvar
P02647	1.00413	1	clinvar
P02649	0.995645	0.550772	clinvar
P02675	1.13056	0.794954	clinvar
P02679	0	NA	clinvar
P02689	0	NA	clinvar
P02708	1.02084	0.63059	clinvar
P02749	1.19414	1	clinvar
P02751	0	NA	clinvar
P02753	0.703846	0.330035	clinvar
P02766	0.668843	4.65334e-05	clinvar
P02787	0.957746	0.549369	clinvar
P02792	0	NA	clinvar
P03950	0.786241	0.296871	clinvar
P03951	0.805396	0.194198	clinvar
P03952	1.13424	0.808825	clinvar
P03999	1.0612	0.750511	clinvar
P04000	0.705285	0.497413	clinvar
P04001	0.688492	0.302409	clinvar
P04049	1.37339	0.996749	clinvar
P04062	0.876371	0.191879	clinvar
P04066	0	NA	clinvar
P04075	0.821267	0.629344	clinvar
P04080	0	NA	clinvar
P04150	0.782656	0.337019	clinvar
P04180	0.98071	0.549635	clinvar
P04181	0.712638	0.0214795	clinvar
P04198	1.20619	1	clinvar
P04259	1.30837	1	clinvar
P04264	0.44	0.00851425	clinvar
P04350	0.845585	0.180975	clinvar
P04424	0.982475	0.526187	clinvar
P04628	1.30476	1	clinvar
P04629	0.661042	0.0642506	clinvar
P04637	0.561719	4.06451e-11	clinvar
P04792	0.547521	0.011041	clinvar
P04839	0.370455	0.103974	clinvar
P05019	1.0625	0.778547	clinvar
P05062	0.198686	0.00779827	clinvar
P05067	1.27674	1	clinvar
P05089	0.353933	0.116654	clinvar
P05091	0	NA	clinvar
P05093	0.397808	2.40775e-05	clinvar
P05107	0.355641	0.00156418	clinvar
P05108	0.902054	0.505478	clinvar
P05155	1.54286	1	clinvar
P05156	0.792366	0.351949	clinvar
P05160	0	NA	clinvar
P05165	0.597954	0.0167099	clinvar
P05166	0.530333	0.0342087	clinvar
P05186	0.839161	0.187859	clinvar
P05305	0	NA	clinvar
P05543	0.826087	0.41705	clinvar
P05546	0.798872	0.608271	clinvar
P05783	1.48851	1	clinvar
P06132	1.06647	0.707893	clinvar
P06213	0.445483	0.000214794	clinvar
P06239	0	NA	clinvar
P06276	0.569228	0.0369351	clinvar
P06280	0.716814	0.000469633	clinvar
P06396	0	NA	clinvar
P06400	0.345168	0.066501	clinvar
P06681	1.53846	1	clinvar
P06737	0	NA	clinvar
P06744	1.26467	0.941807	clinvar
P06753	1.2963	0.966481	clinvar
P06858	0.597371	0.0139749	clinvar
P07101	0.916385	0.493625	clinvar
P07202	0.47038	0.0316152	clinvar
P07204	1.15152	1	clinvar
P07225	1.3609	1	clinvar
P07237	1.44375	1	clinvar
P07315	0.402778	0.0381654	clinvar
P07320	1.24286	0.925797	clinvar
P07339	0.515459	0.0391417	clinvar
P07359	0.34466	0.0657987	clinvar
P07384	0	NA	clinvar
P07437	1.26984	0.885173	clinvar
P07477	1.5126	0.99801	clinvar
P07510	0.84715	0.651647	clinvar
P07686	0.802288	0.369221	clinvar
P07737	0.543689	0.119153	clinvar
P07738	0	NA	clinvar
P07741	0.662963	0.431198	clinvar
P07902	0.882963	0.036434	clinvar
P07911	0.842912	0.28608	clinvar
P07942	1.25891	1	clinvar
P07949	0.59949	0.0111644	clinvar
P07951	1.46392	1	clinvar
P07992	1.2284	1	clinvar
P08034	1.04762	1	clinvar
P08100	0.765353	0.00810356	clinvar
P08123	1.40491	1	clinvar
P08183	0	NA	clinvar
P08235	1.15061	0.812543	clinvar
P08236	1.05974	0.708705	clinvar
P08237	0.349199	0.109672	clinvar
P08243	0.599237	0.245004	clinvar
P08246	0.643928	0.0122459	clinvar
P08397	0.565597	0.00276788	clinvar
P08473	0.814252	0.62293	clinvar
P08559	0.515094	0.0101104	clinvar
P08575	0.692136	0.478137	clinvar
P08581	0.624868	0.0856014	clinvar
P08590	0	NA	clinvar
P08603	0.837521	0.495642	clinvar
P08637	1.38816	1	clinvar
P08670	1.5202	1	clinvar
P08697	0	NA	clinvar
P08709	0.395604	0.0205655	clinvar
P08754	1.71014	1	clinvar
P08779	0	NA	clinvar
P08842	1.01468	0.677875	clinvar
P08865	0.294595	0.0394998	clinvar
P09001	1.41026	1	clinvar
P09172	0.393667	0.0194302	clinvar
P09417	0.914729	0.612877	clinvar
P09467	0	NA	clinvar
P09471	0.340385	0.0151766	clinvar
P09486	0.693452	0.480116	clinvar
P09493	1.00314	0.571627	clinvar
P09622	1.10513	0.816772	clinvar
P09651	1.32738	1	clinvar
P09758	0.625592	0.361212	clinvar
P09848	0	NA	clinvar
P09871	0	NA	clinvar
P09936	1.02529	0.725091	clinvar
P0DI81	0	NA	clinvar
P0DJI8	1.38667	1	clinvar
P0DN79	0.710429	0.00229672	clinvar
P10071	1.19847	1	clinvar
P10253	0.299306	4.01859e-09	clinvar
P10275	0.908846	0.488994	clinvar
P10515	0.78	0.589086	clinvar
P10523	1.25243	1	clinvar
P10589	0.679397	0.337043	clinvar
P10600	1.53744	1	clinvar
P10636	1.02985	1	clinvar
P10643	0.759184	0.282651	clinvar
P10644	1.15041	0.805387	clinvar
P10721	0.780466	0.164884	clinvar
P10745	0.925709	0.626489	clinvar
P10746	0.549451	0.0182228	clinvar
P10826	0.38565	0.128154	clinvar
P10827	0	NA	clinvar
P10828	0.844158	0.182356	clinvar
P10912	0.803778	0.190943	clinvar
P10914	1.3625	1	clinvar
P10916	0.730594	0.142266	clinvar
P11150	1.80165	1	clinvar
P11161	1.08421	1	clinvar
P11166	0.806787	0.074026	clinvar
P11171	1.41872	1	clinvar
P11177	0.592593	0.406738	clinvar
P11182	0.398707	0.0350451	clinvar
P11217	0.602151	0.106975	clinvar
P11230	1.28968	1	clinvar
P11277	1.04815	0.755432	clinvar
P11310	0.949369	0.381376	clinvar
P11362	0.738777	0.0372307	clinvar
P11387	0.875	0.557715	clinvar
P11413	1.08387	0.831017	clinvar
P11473	0.815254	0.214365	clinvar
P11487	0.584362	0.222559	clinvar
P11488	0.566343	0.368533	clinvar
P11511	0.745875	0.550626	clinvar
P11532	0	NA	clinvar
P11686	1.11765	1	clinvar
P12004	1.57927	1	clinvar
P12035	1.17391	1	clinvar
P12081	0.967302	0.583426	clinvar
P12111	1.32685	0.920321	clinvar
P12235	1.09533	0.797334	clinvar
P12259	0.977231	0.596843	clinvar
P12271	0.565174	0.152984	clinvar
P12272	0	NA	clinvar
P12644	0	NA	clinvar
P12694	0.722892	0.0726386	clinvar
P12755	1.39716	1	clinvar
P12814	0.851208	0.385867	clinvar
P12821	1.62297	1	clinvar
P12830	1.17055	0.927803	clinvar
P12883	1.00964	0.631716	clinvar
P12931	1.6014	1	clinvar
P12955	0.257527	0.0231581	clinvar
P13051	0	NA	clinvar
P13473	0.81104	0.444609	clinvar
P13497	0.665888	0.260239	clinvar
P13533	0.645518	0.400039	clinvar
P13637	0.392296	1.14575e-09	clinvar
P13639	1.37724	1	clinvar
P13645	1.09057	0.790995	clinvar
P13647	1.11692	0.860303	clinvar
P13686	0.739759	0.423993	clinvar
P13804	0	NA	clinvar
P13929	0	NA	clinvar
P13987	0	NA	clinvar
P14136	1.14058	0.981874	clinvar
P14138	1.05	1	clinvar
P14222	0.677749	0.0671043	clinvar
P14324	1.52423	1	clinvar
P14410	0.496524	0.122011	clinvar
P14598	0.606061	0.319375	clinvar
P14770	0.838951	0.357804	clinvar
P14854	1.1791	1	clinvar
P14867	1.2404	0.964007	clinvar
P14923	1.36746	0.921838	clinvar
P14927	1.52113	1	clinvar
P15056	0.920776	0.201573	clinvar
P15104	1.00271	0.7061	clinvar
P15153	2.63014	1	clinvar
P15169	1.66529	1	clinvar
P15259	0	NA	clinvar
P15289	0.595726	0.00147585	clinvar
P15313	0.410394	0.168798	clinvar
P15328	0	NA	clinvar
P15382	1	1	clinvar
P15428	0	NA	clinvar
P15509	1.39286	1	clinvar
P15538	1.0989	0.797522	clinvar
P15559	1.44211	1	clinvar
P15735	0.941232	0.595414	clinvar
P15848	0.395723	0.0109548	clinvar
P15863	1.16514	1	clinvar
P15882	1.09582	0.75213	clinvar
P15884	1.14433	1	clinvar
P15918	0.905289	0.30608	clinvar
P15924	0.72381	0.0724039	clinvar
P16144	0.885173	0.458577	clinvar
P16219	0.933833	0.368012	clinvar
P16260	0	NA	clinvar
P16278	0.686598	0.0109742	clinvar
P16389	0.950704	0.655182	clinvar
P16410	0	NA	clinvar
P16422	0	NA	clinvar
P16435	0.458519	0.024257	clinvar
P16452	0.223876	0.0108465	clinvar
P16471	0	NA	clinvar
P16473	0.814493	0.39532	clinvar
P16499	0.714286	0.51	clinvar
P16615	0.652202	0.123145	clinvar
P16671	0.719424	0.516975	clinvar
P16871	0.886765	0.413577	clinvar
P16930	0.917816	0.530062	clinvar
P17050	0.650794	0.292474	clinvar
P17302	1.31868	0.950978	clinvar
P17405	0.552152	0.000488036	clinvar
P17600	1.32906	1	clinvar
P17643	0.753191	0.441887	clinvar
P17661	1.11656	0.847495	clinvar
P17735	0	NA	clinvar
P17787	1.0875	0.764596	clinvar
P17900	1.05128	1	clinvar
P18206	1.36579	1	clinvar
P18507	1.26809	0.959143	clinvar
P18564	0.71172	0.343852	clinvar
P18858	1.48037	1	clinvar
P19013	0	NA	clinvar
P19099	0.903846	0.544686	clinvar
P19224	1.18402	0.895802	clinvar
P19367	1.06597	0.755378	clinvar
P19429	1.01692	0.607388	clinvar
P19438	0.782609	0.134175	clinvar
P19544	1.02477	0.742996	clinvar
P19878	1.08515	0.782227	clinvar
P19971	0.662857	0.028658	clinvar
P20711	0.880251	0.509233	clinvar
P20794	0.859694	0.493785	clinvar
P20807	0.787347	0.0256797	clinvar
P20823	1.15084	1	clinvar
P20839	0.907457	0.514031	clinvar
P20908	0.851852	0.462814	clinvar
P20916	0	NA	clinvar
P20933	0.688829	0.0987423	clinvar
P20936	0	NA	clinvar
P21281	1.54545	1	clinvar
P21333	0.884313	0.185769	clinvar
P21359	1.31188	1	clinvar
P21397	0	NA	clinvar
P21439	1.14995	0.915143	clinvar
P21549	0.777778	0.00416914	clinvar
P21583	0.491228	0.243531	clinvar
P21589	0.797256	0.606682	clinvar
P21695	1.52402	1	clinvar
P21802	0.487421	0.00101946	clinvar
P21810	1.35874	1	clinvar
P21817	0.825397	0.370443	clinvar
P21912	0.79284	0.144125	clinvar
P21953	0.312074	0.00188461	clinvar
P22033	0.54521	3.22361e-06	clinvar
P22105	1.19381	1	clinvar
P22223	1.16821	1	clinvar
P22304	0.419974	0.00231299	clinvar
P22309	1.18681	0.897507	clinvar
P22310	1.21612	0.913594	clinvar
P22413	0.289144	0.00327066	clinvar
P22557	0.996332	0.57452	clinvar
P22607	0.724096	0.0549252	clinvar
P22612	0	NA	clinvar
P22681	1.05939	0.713765	clinvar
P22735	1.17904	0.856181	clinvar
P22748	1.39037	1	clinvar
P22830	1.05588	0.72378	clinvar
P22914	1.33835	1	clinvar
P23025	1.325	1	clinvar
P23109	0.81194	0.497315	clinvar
P23141	1.66667	1	clinvar
P23142	1.14134	1	clinvar
P23258	0.910788	0.610692	clinvar
P23276	1.61578	1	clinvar
P23284	0	NA	clinvar
P23378	0.950512	0.380664	clinvar
P23409	1.04839	1	clinvar
P23415	0.945711	0.388153	clinvar
P23458	0	NA	clinvar
P23526	1.60223	1	clinvar
P23760	0.912281	0.35366	clinvar
P23763	2.55556	1	clinvar
P23769	0.879208	0.376277	clinvar
P23771	0.732673	0.246653	clinvar
P23786	0.830822	0.139077	clinvar
P23945	0.594175	0.20029	clinvar
P23975	0	NA	clinvar
P24043	0.828736	0.287731	clinvar
P24394	1.41135	1	clinvar
P24468	0.812195	0.621017	clinvar
P24530	0.663636	0.432351	clinvar
P24557	1.18629	0.860527	clinvar
P24752	0.596096	0.411624	clinvar
P24821	1.21604	1	clinvar
P25092	0.477707	0.218806	clinvar
P25101	1.36306	1	clinvar
P25391	0	NA	clinvar
P25445	1.13553	0.875702	clinvar
P25686	1.22892	1	clinvar
P25705	1.09325	0.773238	clinvar
P25942	0	NA	clinvar
P26006	1.58824	1	clinvar
P26038	1.16598	1	clinvar
P26358	0.243163	0.0136405	clinvar
P26367	0.914447	0.314292	clinvar
P26440	1.32826	0.961935	clinvar
P26678	1.04	1	clinvar
P26842	0	NA	clinvar
P26998	1.17152	0.815721	clinvar
P27539	0	NA	clinvar
P27708	1.59834	1	clinvar
P27986	0.305828	0.051844	clinvar
P28062	1.94444	1	clinvar
P28069	0.597072	0.0276067	clinvar
P28329	0.442159	0.0065939	clinvar
P28347	0	NA	clinvar
P28358	1.33333	1	clinvar
P28360	1.13699	1	clinvar
P28472	0.747642	0.254355	clinvar
P28482	0	NA	clinvar
P28715	0.535154	0.106224	clinvar
P28845	1.39594	1	clinvar
P29033	0.944632	0.222295	clinvar
P29120	1.75093	1	clinvar
P29371	0.460916	0.0782719	clinvar
P29400	0.533333	5.00833e-05	clinvar
P29401	0	NA	clinvar
P29474	1.42645	1	clinvar
P29965	0.626072	0.0523139	clinvar
P29973	1.17606	1	clinvar
P29992	0.792072	0.410749	clinvar
P30038	1.93571	1	clinvar
P30084	0.520976	0.0856489	clinvar
P30153	0	NA	clinvar
P30154	1.55968	1	clinvar
P30301	0.436667	0.21229	clinvar
P30531	0.28328	0.0465961	clinvar
P30566	1.08834	0.810262	clinvar
P30613	0.938667	0.557461	clinvar
P30793	1.01818	0.665776	clinvar
P30837	0	NA	clinvar
P30968	0.446541	0.0107465	clinvar
P31040	1.23666	0.865371	clinvar
P31146	0	NA	clinvar
P31150	0	NA	clinvar
P31271	1.1194	1	clinvar
P31327	0.922586	0.453813	clinvar
P31371	0	NA	clinvar
P31415	1.33459	1	clinvar
P31513	0.524876	0.0652423	clinvar
P31751	1.51299	1	clinvar
P31785	0.953771	0.582027	clinvar
P31939	0	NA	clinvar
P32004	0.551828	0.00499045	clinvar
P32189	0	NA	clinvar
P32243	0.705357	0.497516	clinvar
P32245	0.723684	0.0487041	clinvar
P32322	0.230705	0.0203164	clinvar
P32754	0.784232	0.593509	clinvar
P32929	0	NA	clinvar
P33897	1.05114	0.715616	clinvar
P34059	0.558271	0.00743443	clinvar
P34130	1.80556	1	clinvar
P34949	0.922059	0.570204	clinvar
P35218	0	NA	clinvar
P35219	1.44865	1	clinvar
P35221	1.39831	1	clinvar
P35240	0.634259	0.198992	clinvar
P35241	1.20259	1	clinvar
P35270	0.883249	0.569991	clinvar
P35453	0.768362	0.105315	clinvar
P35498	0.866617	7.0157e-05	clinvar
P35499	0.980271	0.449178	clinvar
P35523	0.925641	0.336298	clinvar
P35548	1.23729	1	clinvar
P35555	0.856773	1.57574e-05	clinvar
P35557	0.652791	7.22164e-06	clinvar
P35573	1.15766	0.818038	clinvar
P35609	0.737374	0.159385	clinvar
P35625	1.1129	0.79374	clinvar
P35637	1.21905	1	clinvar
P35670	0.984746	0.436453	clinvar
P35711	1.13235	1	clinvar
P35713	0.558824	0.199446	clinvar
P35716	0.56338	0.212344	clinvar
P35858	0.707572	0.500657	clinvar
P35908	1.32	1	clinvar
P35913	0.876187	0.414307	clinvar
P35914	0.393617	0.141125	clinvar
P35916	0.40277	0.00397553	clinvar
P36382	1.17506	0.872781	clinvar
P36507	1.26865	0.973793	clinvar
P36776	1.42204	1	clinvar
P36871	0.988856	0.651258	clinvar
P36894	1.06325	0.709534	clinvar
P36897	0.862686	0.23176	clinvar
P37023	0.57413	0.0074402	clinvar
P37058	1.02857	0.682223	clinvar
P37173	0.651755	0.00071943	clinvar
P37231	0.492696	0.0906646	clinvar
P37840	1	1	clinvar
P38117	0.539446	0.180858	clinvar
P38398	0.784839	0.0145867	clinvar
P38405	0.718992	0.516394	clinvar
P38484	1.34615	1	clinvar
P38571	0	NA	clinvar
P38646	1.5212	1	clinvar
P38919	0	NA	clinvar
P38935	0.796223	0.160448	clinvar
P39019	0.990826	0.671711	clinvar
P39060	1.39676	1	clinvar
P40200	1.36842	1	clinvar
P40225	1.22881	1	clinvar
P40259	0	NA	clinvar
P40337	0.71445	7.07322e-05	clinvar
P40692	0.588967	1.39359e-05	clinvar
P40763	1.21307	0.987002	clinvar
P40926	1.04146	0.737699	clinvar
P41091	0.630117	0.370352	clinvar
P41159	1.27451	1	clinvar
P41180	1.08928	0.890075	clinvar
P41181	0.55252	0.00544648	clinvar
P41212	1.1014	0.784986	clinvar
P41221	1.29493	1	clinvar
P41227	0.889286	0.539482	clinvar
P41229	1.14977	0.857129	clinvar
P41235	0.771689	0.217307	clinvar
P41250	1.16231	0.881681	clinvar
P41252	0.73964	0.543017	clinvar
P42224	1.12026	0.877457	clinvar
P42336	1.02623	0.665467	clinvar
P42345	0.278764	0.0246639	clinvar
P42768	0.856283	0.305664	clinvar
P42771	0.351807	0.000879603	clinvar
P42892	1.58353	1	clinvar
P42898	0.999147	0.575574	clinvar
P43003	1.42014	1	clinvar
P43004	0	NA	clinvar
P43005	0	NA	clinvar
P43007	1.39932	1	clinvar
P43026	0.985859	0.606182	clinvar
P43080	1.10714	1	clinvar
P43146	0.856404	0.39748	clinvar
P43235	0	NA	clinvar
P43246	1.00077	0.54867	clinvar
P43251	0.78152	0.0023892	clinvar
P43304	1.32033	1	clinvar
P43320	0.610561	0.26201	clinvar
P43403	1.23885	0.887704	clinvar
P43489	1.19328	1	clinvar
P43657	0.280808	0.0263949	clinvar
P43694	0.688131	0.0303886	clinvar
P43699	0.816176	0.286968	clinvar
P43897	1.05143	0.74509	clinvar
P45378	1.33333	1	clinvar
P45379	1.05275	0.746266	clinvar
P45381	0.735577	0.170354	clinvar
P45452	0.49071	0.0881426	clinvar
P45954	1.2031	0.829855	clinvar
P46100	0.938662	0.433866	clinvar
P46527	0	NA	clinvar
P46531	0.768896	0.0649412	clinvar
P46777	1.37634	1	clinvar
P46976	1.49162	1	clinvar
P46977	1.47436	1	clinvar
P47712	1.5814	1	clinvar
P47804	0	NA	clinvar
P47870	0.650206	0.408658	clinvar
P47871	0	NA	clinvar
P47895	0.647134	0.286644	clinvar
P47897	0.906863	0.500963	clinvar
P47989	0.70987	0.503885	clinvar
P48029	0.588367	0.228608	clinvar
P48048	0.32449	0.00264704	clinvar
P48051	1.35537	1	clinvar
P48067	0	NA	clinvar
P48165	0.678409	0.0466119	clinvar
P48167	0.801932	0.611255	clinvar
P48431	1.12676	1	clinvar
P48436	0.916667	0.435526	clinvar
P48449	0.875904	0.674143	clinvar
P48506	1.79878	1	clinvar
P48544	1.38559	1	clinvar
P48547	1.33557	1	clinvar
P48637	0.383117	0.124065	clinvar
P48668	1.31416	1	clinvar
P48728	0.779412	0.231774	clinvar
P48730	1.44811	1	clinvar
P48735	1.81938	1	clinvar
P48740	0.447958	0.162919	clinvar
P49238	0.752525	0.558533	clinvar
P49247	0	NA	clinvar
P49281	0.370175	0.103539	clinvar
P49335	0.888502	0.412463	clinvar
P49411	1.15989	0.810122	clinvar
P49419	1	0.587757	clinvar
P49448	1.59048	1	clinvar
P49585	1.2784	0.962014	clinvar
P49590	0	NA	clinvar
P49638	1.26916	0.959452	clinvar
P49675	0.421158	0.0197229	clinvar
P49711	1.11934	1	clinvar
P49747	0.575279	0.00150823	clinvar
P49748	0.861689	0.14772	clinvar
P49768	1.03224	0.678359	clinvar
P49770	0.512579	0.117091	clinvar
P49773	0.849817	0.382729	clinvar
P49810	0.84127	0.365222	clinvar
P49815	1.00451	0.679612	clinvar
P49848	0	NA	clinvar
P49917	0.718447	0.355458	clinvar
P49959	0.581738	0.0834779	clinvar
P49961	0	NA	clinvar
P50135	1.3913	1	clinvar
P50219	1.01351	1	clinvar
P50336	0.808547	0.24293	clinvar
P50416	0.309942	3.64383e-05	clinvar
P50440	0	NA	clinvar
P50454	0	NA	clinvar
P50542	1.5	1	clinvar
P50548	0.442982	0.153475	clinvar
P50570	1.14518	0.918202	clinvar
P50747	0.86648	0.445907	clinvar
P50897	0.610058	0.00812616	clinvar
P50993	0.785489	0.149991	clinvar
P51149	2.05714	0.982332	clinvar
P51157	1.64865	1	clinvar
P51160	0.559748	0.144301	clinvar
P51178	0.754601	0.560959	clinvar
P51449	1.41473	1	clinvar
P51451	1.60791	1	clinvar
P51531	1.06435	0.780835	clinvar
P51532	0.40265	0.0249977	clinvar
P51587	0.571244	3.02082e-06	clinvar
P51608	0.944099	0.322511	clinvar
P51648	0.616292	0.0574736	clinvar
P51649	0.940385	0.717298	clinvar
P51659	0.985185	0.588651	clinvar
P51687	0.697329	0.318418	clinvar
P51688	0.617647	0.0423576	clinvar
P51690	0.560606	0.0619895	clinvar
P51692	0	NA	clinvar
P51787	0.930331	0.061774	clinvar
P51788	0	NA	clinvar
P51793	0.948276	0.550291	clinvar
P51795	1.07447	0.751519	clinvar
P51800	1.44804	1	clinvar
P51801	0	NA	clinvar
P51812	0.890251	0.384181	clinvar
P51857	0	NA	clinvar
P52179	1.25975	1	clinvar
P52333	0.361528	0.0902618	clinvar
P52565	1.73913	1	clinvar
P52630	0	NA	clinvar
P52701	0.971953	0.512652	clinvar
P52732	0	NA	clinvar
P52788	1.14137	0.848524	clinvar
P52895	0	NA	clinvar
P52945	0.96	0.598122	clinvar
P53004	1.39713	1	clinvar
P53007	0	NA	clinvar
P53420	1.33735	1	clinvar
P53597	1.08607	0.728348	clinvar
P53602	0	NA	clinvar
P53621	0.679769	0.286333	clinvar
P53634	0	NA	clinvar
P53673	0	NA	clinvar
P53674	1.472	1	clinvar
P53680	2.95833	1	clinvar
P53708	0	NA	clinvar
P54098	0.958046	0.345878	clinvar
P54132	0.410983	0.00562346	clinvar
P54278	0.459072	0.0516457	clinvar
P54577	1.05548	0.745053	clinvar
P54710	1.07407	1	clinvar
P54802	0.436575	0.00283963	clinvar
P54803	0.599256	0.0146713	clinvar
P54819	1.06506	0.7609	clinvar
P54821	0	NA	clinvar
P54840	0.531194	0.0717699	clinvar
P54845	0	NA	clinvar
P54868	0.673529	0.328057	clinvar
P54886	1.29233	0.994117	clinvar
P55000	1.08	1	clinvar
P55064	1.04003	0.697844	clinvar
P55072	1.35484	0.996265	clinvar
P55075	1.14486	0.85127	clinvar
P55084	0.866255	0.467879	clinvar
P55201	1.26346	1	clinvar
P55263	0.382743	0.123464	clinvar
P55265	0	NA	clinvar
P55268	0.253257	0.00813275	clinvar
P55291	1.22332	1	clinvar
P55316	0.85322	0.187486	clinvar
P55771	0.876168	0.323792	clinvar
P55809	1.56766	1	clinvar
P55895	0.611902	0.00412493	clinvar
P55916	1.02397	1	clinvar
P56178	1.18033	1	clinvar
P56192	0.410083	0.168282	clinvar
P56381	0	NA	clinvar
P56645	1.36201	1	clinvar
P56696	0.853591	0.11993	clinvar
P56703	0	NA	clinvar
P57059	1.48927	1	clinvar
P57078	0	NA	clinvar
P57082	1.30719	1	clinvar
P57727	0.561229	0.0517305	clinvar
P57740	1.41401	1	clinvar
P57796	1.55556	1	clinvar
P58012	0.467532	0.00374007	clinvar
P58304	1.15873	1	clinvar
P59910	0	NA	clinvar
P60174	0.265393	0.0294927	clinvar
P60709	NA	NA	clinvar
P60880	1.74713	1	clinvar
P60953	0	NA	clinvar
P61244	0	NA	clinvar
P61266	1.12215	0.790314	clinvar
P61328	0	NA	clinvar
P61457	1.0098	0.71225	clinvar
P61619	0	NA	clinvar
P61626	0.876923	0.504009	clinvar
P61764	0.555556	0.00195668	clinvar
P61769	1.74138	1	clinvar
P61812	0.784091	0.335115	clinvar
P61916	1.21659	0.913829	clinvar
P61978	0	NA	clinvar
P62140	1.96596	0.967212	clinvar
P62158	3.18376	0.999678	clinvar
P62273	NA	NA	clinvar
P62736	0.62004	0.11088	clinvar
P63252	1.19758	0.937079	clinvar
P63261	NA	NA	clinvar
P63267	1.2417	0.942556	clinvar
P63316	0.922259	0.473483	clinvar
P68032	1.24146	0.918166	clinvar
P68133	1.13668	0.846305	clinvar
P68366	0.682625	0.34195	clinvar
P68400	0.808559	0.617601	clinvar
P68871	0.946691	0.348215	clinvar
P69905	1.07576	0.730307	clinvar
P78330	0.902439	0.596844	clinvar
P78337	1.22414	1	clinvar
P78357	0	NA	clinvar
P78363	0.951477	0.361615	clinvar
P78364	1.20161	1	clinvar
P78385	0	NA	clinvar
P78411	1.16327	1	clinvar
P78508	1.24506	0.968552	clinvar
P78509	0.702323	0.493165	clinvar
P78562	0.351121	0.000464863	clinvar
P80365	1.22685	0.901789	clinvar
P80404	1.24865	0.892044	clinvar
P82279	0.54148	0.00753401	clinvar
P83876	0	NA	clinvar
P84022	0.63113	0.0326212	clinvar
P84074	0.671329	0.270538	clinvar
P98155	0	NA	clinvar
P98160	1.30936	1	clinvar
P98164	0.698505	0.487609	clinvar
P98170	1.36145	1	clinvar
P98172	0.156322	0.000691339	clinvar
P98174	1.15302	0.839211	clinvar
P98194	0.356737	0.0830992	clinvar
P99999	0.722222	0.52071	clinvar
Q00266	0.527548	0.0928625	clinvar
Q00534	0	NA	clinvar
Q00577	0.680429	0.0158147	clinvar
Q00604	1.01699	0.648617	clinvar
Q00872	1.29139	1	clinvar
Q00975	1.17093	1	clinvar
Q01196	0.654676	0.148314	clinvar
Q01433	0.229814	0.0138802	clinvar
Q01484	1.49022	1	clinvar
Q01543	1.55844	1	clinvar
Q01668	1.15135	1	clinvar
Q01718	1.01657	0.646246	clinvar
Q01959	0	NA	clinvar
Q01968	0.420131	0.038007	clinvar
Q01974	0	NA	clinvar
Q02127	0.675545	0.226322	clinvar
Q02161	0.808	0.617072	clinvar
Q02252	0.846021	0.540288	clinvar
Q02318	0.69923	0.0183908	clinvar
Q02487	0.96	0.627471	clinvar
Q02556	0.656818	0.420505	clinvar
Q02643	0.77234	0.310681	clinvar
Q02763	0.542604	0.117489	clinvar
Q02846	1.20915	0.89284	clinvar
Q02880	0	NA	clinvar
Q02962	1.16667	1	clinvar
Q03112	1.1179	1	clinvar
Q03154	1.28859	1	clinvar
Q03164	0.875817	0.558952	clinvar
Q03393	1.05505	0.752794	clinvar
Q03426	0.598513	0.0169642	clinvar
Q03431	0.711957	0.506789	clinvar
Q03692	0.582353	0.113229	clinvar
Q04206	1.32573	1	clinvar
Q04446	0.702938	0.103907	clinvar
Q04656	0.965121	0.429896	clinvar
Q04721	0.623364	0.0543749	clinvar
Q04771	0.452727	0.0281727	clinvar
Q04844	0.916667	0.420887	clinvar
Q05066	0.820779	0.121439	clinvar
Q05086	0.440816	0.00630091	clinvar
Q05193	1.31751	1	clinvar
Q05586	0.756932	0.331729	clinvar
Q05639	0.68032	0.23416	clinvar
Q06124	0.874419	0.0635337	clinvar
Q06210	0.772277	0.580827	clinvar
Q06330	1.46713	1	clinvar
Q06413	1.49593	0.933699	clinvar
Q06609	1.19925	1	clinvar
Q06710	0.6	0.0622857	clinvar
Q06787	0	NA	clinvar
Q07001	0.387061	0.13044	clinvar
Q07699	1.0582	0.771232	clinvar
Q07837	0.571578	0.119298	clinvar
Q07890	0.472846	0.209792	clinvar
Q07973	0	NA	clinvar
Q08289	0	NA	clinvar
Q08334	1.29677	1	clinvar
Q08499	1.06746	0.757232	clinvar
Q08881	1.33185	1	clinvar
Q09428	0.864998	0.0869009	clinvar
Q09470	0.732496	0.0474091	clinvar
Q09472	0.653351	0.414337	clinvar
Q0VG99	1.14286	1	clinvar
Q0ZGT2	0.607527	0.146544	clinvar
Q10713	0	NA	clinvar
Q12756	1.23684	1	clinvar
Q12791	1.35605	1	clinvar
Q12794	0	NA	clinvar
Q12809	0.863076	0.00208836	clinvar
Q12824	1.28736	1	clinvar
Q12840	1.42424	1	clinvar
Q12866	0	NA	clinvar
Q12879	0.706503	0.05112	clinvar
Q12882	1.43319	1	clinvar
Q12908	0.540541	0.328176	clinvar
Q12946	1.32468	1	clinvar
Q12948	0.394737	0.00272284	clinvar
Q12965	1.13631	1	clinvar
Q13057	1.32677	1	clinvar
Q13093	0	NA	clinvar
Q13112	1.57851	1	clinvar
Q13133	0	NA	clinvar
Q13144	0.730971	0.0802013	clinvar
Q13158	0	NA	clinvar
Q13224	0.901119	0.279427	clinvar
Q13253	0.781065	0.0565537	clinvar
Q13285	0.965599	0.504231	clinvar
Q13315	0.887356	0.386978	clinvar
Q13336	0	NA	clinvar
Q13351	0.8375	0.122571	clinvar
Q13363	0	NA	clinvar
Q13402	0.589311	2.70866e-06	clinvar
Q13415	0.701102	0.325163	clinvar
Q13422	1.08333	1	clinvar
Q13423	0.725898	0.276697	clinvar
Q13426	1.1844	1	clinvar
Q13461	1.31169	1	clinvar
Q13485	0.468132	4.30947e-05	clinvar
Q13488	0.725225	0.560427	clinvar
Q13501	1.22619	1	clinvar
Q13509	0	NA	clinvar
Q13547	0	NA	clinvar
Q13562	1.13462	1	clinvar
Q13574	0	NA	clinvar
Q13586	0.787443	0.143581	clinvar
Q13608	0.412698	0.172618	clinvar
Q13614	1.65273	1	clinvar
Q13618	0.855324	0.658274	clinvar
Q13620	1.55292	1	clinvar
Q13627	0	NA	clinvar
Q13635	0.921839	0.528391	clinvar
Q13642	1.16129	1	clinvar
Q13651	0	NA	clinvar
Q13698	1.14924	1	clinvar
Q13702	0.676768	0.187531	clinvar
Q13724	0.893979	0.593734	clinvar
Q13751	1.3378	1	clinvar
Q13813	1.23089	1	clinvar
Q13825	0.534137	0.147626	clinvar
Q13873	0.655556	0.0710575	clinvar
Q13885	1.8383	1	clinvar
Q13936	1.1501	1	clinvar
Q13950	0.781893	0.246644	clinvar
Q13976	0	NA	clinvar
Q14003	0.648464	0.226738	clinvar
Q14004	2.08805	1	clinvar
Q14028	1.21472	1	clinvar
Q14032	0	NA	clinvar
Q14108	0	NA	clinvar
Q14117	0.72674	0.406132	clinvar
Q14118	1.30682	1	clinvar
Q14126	0.92631	0.343647	clinvar
Q14191	0.857143	0.47178	clinvar
Q14203	0.217941	3.75981e-06	clinvar
Q14204	0.910644	0.349665	clinvar
Q14232	1.42723	1	clinvar
Q14315	0	NA	clinvar
Q14353	0.777027	0.366124	clinvar
Q14397	1.65574	1	clinvar
Q14524	0.97216	0.304399	clinvar
Q14533	0.492537	0.245895	clinvar
Q14623	0.740476	0.195908	clinvar
Q14626	1.01986	0.707529	clinvar
Q14643	1.69671	0.98479	clinvar
Q14654	0.90265	0.167844	clinvar
Q14683	0.988764	0.571317	clinvar
Q14697	0.445519	0.226809	clinvar
Q14721	0.261811	0.026513	clinvar
Q14738	0.910714	0.519124	clinvar
Q14739	1.23675	0.937221	clinvar
Q14749	0.855895	0.527432	clinvar
Q14767	0.791897	0.403349	clinvar
Q14790	1.74046	1	clinvar
Q14999	1.29167	1	clinvar
Q15029	NA	NA	clinvar
Q15031	0.54345	0.161242	clinvar
Q15046	0.438567	0.215415	clinvar
Q15067	0.895238	0.532072	clinvar
Q15080	0	NA	clinvar
Q15120	1.53725	1	clinvar
Q15147	0.637708	0.0646263	clinvar
Q15303	0	NA	clinvar
Q15319	1.02018	0.703477	clinvar
Q15327	0.697761	0.486517	clinvar
Q15436	0.767894	0.576027	clinvar
Q15437	0.432323	0.0486882	clinvar
Q15465	1.02914	0.658833	clinvar
Q15466	0.664773	0.43429	clinvar
Q15475	1.25899	1	clinvar
Q15555	1.08527	0.768201	clinvar
Q15582	0.852193	0.295719	clinvar
Q15583	0.865385	0.435832	clinvar
Q15672	0.465116	0.195343	clinvar
Q15738	0.68866	0.351049	clinvar
Q15743	0	NA	clinvar
Q15746	0	NA	clinvar
Q15751	1.57921	1	clinvar
Q15796	0	NA	clinvar
Q15822	1.35985	1	clinvar
Q15833	0	NA	clinvar
Q15848	1.69136	1	clinvar
Q15858	1.04945	0.758694	clinvar
Q15878	1.16572	1	clinvar
Q15910	1.15164	0.844308	clinvar
Q15915	1.18	1	clinvar
Q16099	0	NA	clinvar
Q16134	0.591554	0.00722596	clinvar
Q16143	1.04918	1	clinvar
Q16281	1.02275	0.691244	clinvar
Q16518	0.436212	0.0134268	clinvar
Q16620	0	NA	clinvar
Q16637	0.91828	0.437218	clinvar
Q16644	1.89071	1	clinvar
Q16647	1.47112	1	clinvar
Q16653	1.33673	1	clinvar
Q16671	1.49083	1	clinvar
Q16719	1.50168	1	clinvar
Q16828	1.45312	1	clinvar
Q16832	0.289597	0.0344719	clinvar
Q16836	0.701794	0.326394	clinvar
Q16854	0.715232	0.223516	clinvar
Q17RG1	1.35115	1	clinvar
Q18PE1	1.23171	1	clinvar
Q27J81	0.459072	0.0159874	clinvar
Q2I0M5	0.735714	0.29431	clinvar
Q2M1P5	0.884848	0.572319	clinvar
Q2WEN9	1.28452	1	clinvar
Q30201	1.00717	0.65814	clinvar
Q32P41	0.761194	0.568531	clinvar
Q3SXY8	0.31994	0.0349356	clinvar
Q3SY84	1.37963	1	clinvar
Q3SYG4	0.453441	0.173317	clinvar
Q3T906	0.947005	0.502369	clinvar
Q3ZCM7	1.22449	0.862099	clinvar
Q3ZCQ8	1.34091	1	clinvar
Q4G176	1.16303	0.868675	clinvar
Q4KMG0	1.29286	1	clinvar
Q4LDG9	0	NA	clinvar
Q53FT3	0	NA	clinvar
Q56NI9	0.655488	0.41815	clinvar
Q5EB52	1.94595	1	clinvar
Q5F1R6	1.14865	1	clinvar
Q5JPH6	1.05603	0.723993	clinvar
Q5JTZ9	0.608475	0.120483	clinvar
Q5JU85	0.813714	0.347837	clinvar
Q5JWF2	1.1194	0.856051	clinvar
Q5S007	1.30594	1	clinvar
Q5SWA1	1	1	clinvar
Q5SZK8	1.30435	1	clinvar
Q5T160	1.11842	0.775518	clinvar
Q5T1V6	0	NA	clinvar
Q5T442	0.770563	0.352407	clinvar
Q5T481	1.36207	1	clinvar
Q5TBB1	0.5427	0.33166	clinvar
Q5TEU4	1.59677	1	clinvar
Q63ZY3	0	NA	clinvar
Q68BL8	0.656954	0.302227	clinvar
Q695T7	0	NA	clinvar
Q69YQ0	1.46154	1	clinvar
Q6DD88	1.7438	1	clinvar
Q6JEL2	1.39528	1	clinvar
Q6KF10	1.20455	1	clinvar
Q6NT55	0.530303	0.311394	clinvar
Q6NVY1	0.501412	0.261767	clinvar
Q6P2Q9	0.316399	0.0862514	clinvar
Q6P5W5	0.966845	0.612148	clinvar
Q6PEY2	1.63941	1	clinvar
Q6PHW0	0.411985	0.095423	clinvar
Q6PI48	0.8625	0.362025	clinvar
Q6UB99	0	NA	clinvar
Q6UVJ0	0	NA	clinvar
Q6UWE0	0.6875	0.471074	clinvar
Q6V0I7	0.413428	0.0980555	clinvar
Q6VVB1	0.575	0.243856	clinvar
Q6VVX0	1.52632	1	clinvar
Q6ZMI3	0.519841	0.293801	clinvar
Q6ZRV2	1.34921	1	clinvar
Q6ZUT3	0.871875	0.405312	clinvar
Q6ZVN8	0.626984	0.184701	clinvar
Q719H9	1.5125	1	clinvar
Q71U36	1.03472	0.650423	clinvar
Q76LX8	1.01683	0.662424	clinvar
Q7L2E3	1.5651	1	clinvar
Q7LDG7	0	NA	clinvar
Q7LG56	0.788233	0.154867	clinvar
Q7RTS7	1.3814	1	clinvar
Q7RTU4	0.747126	0.289533	clinvar
Q7Z2E3	0.76555	0.251042	clinvar
Q7Z3Z0	0	NA	clinvar
Q7Z406	0	NA	clinvar
Q7Z4I7	1.27841	1	clinvar
Q7Z4S6	1.36598	1	clinvar
Q7Z699	0.61	0.328138	clinvar
Q86SG6	1.72424	1	clinvar
Q86SJ6	0.813008	0.448632	clinvar
Q86SQ9	1.46584	1	clinvar
Q86SX6	1.17172	1	clinvar
Q86TC9	1.07855	0.787254	clinvar
Q86TH1	0	NA	clinvar
Q86UK0	0.881633	0.511386	clinvar
Q86UR5	1.30448	1	clinvar
Q86VD7	1.30332	1	clinvar
Q86WV6	1.34028	1	clinvar
Q86XE5	0.650754	0.0449849	clinvar
Q86YC2	1.37826	1	clinvar
Q86YT5	1.42202	1	clinvar
Q86YW0	0	NA	clinvar
Q8HWS3	1.20968	1	clinvar
Q8IV20	1.48148	1	clinvar
Q8IVH4	0.741139	0.201281	clinvar
Q8IWL1	0	NA	clinvar
Q8IWS0	1.08354	0.78061	clinvar
Q8IWX7	1.44866	1	clinvar
Q8IXL7	1.38889	1	clinvar
Q8IXQ5	0	NA	clinvar
Q8IY17	1.25563	0.955346	clinvar
Q8IYB7	0	NA	clinvar
Q8IYD1	1.35882	1	clinvar
Q8IZJ3	1.28278	1	clinvar
Q8IZU9	1.27893	1	clinvar
Q8N0V5	1.10517	0.780497	clinvar
Q8N100	1.13208	1	clinvar
Q8N142	0	NA	clinvar
Q8N157	0.696749	0.144693	clinvar
Q8N159	0.824	0.41319	clinvar
Q8N196	1.272	1	clinvar
Q8N335	1.10275	0.786041	clinvar
Q8N427	1.43894	1	clinvar
Q8N442	1.47154	1	clinvar
Q8N4T0	0	NA	clinvar
Q8N5M1	1.38514	1	clinvar
Q8N5Z5	0	NA	clinvar
Q8N653	0	NA	clinvar
Q8N6C5	0	NA	clinvar
Q8N6F1	0.968085	0.639761	clinvar
Q8N9I0	0.673611	0.449038	clinvar
Q8NB59	0	NA	clinvar
Q8NBK3	0.164881	0.001461	clinvar
Q8NBL1	1.59346	1	clinvar
Q8NBT0	0	NA	clinvar
Q8NCE0	1.45238	1	clinvar
Q8NCM8	1.10524	0.82738	clinvar
Q8NDL9	1	0.75	clinvar
Q8NEA6	0.604839	0.316622	clinvar
Q8NEM0	0.995392	0.677694	clinvar
Q8NEP3	0	NA	clinvar
Q8NES3	0	NA	clinvar
Q8NFD2	1.47588	1	clinvar
Q8NFD5	0	NA	clinvar
Q8NFF2	0	NA	clinvar
Q8NFF5	0	NA	clinvar
Q8NFJ6	1.15983	0.908785	clinvar
Q8NFJ9	1.37387	1	clinvar
Q8NFW5	1.14925	1	clinvar
Q8NI22	0	NA	clinvar
Q8NI60	1.08218	0.80585	clinvar
Q8TAB3	0.958737	0.406803	clinvar
Q8TAD8	1.30275	1	clinvar
Q8TAM2	1.42045	1	clinvar
Q8TB37	0.445026	0.157354	clinvar
Q8TBZ6	1.2585	1	clinvar
Q8TC36	0.258564	0.0107743	clinvar
Q8TC44	1.6129	1	clinvar
Q8TCG5	1.58313	1	clinvar
Q8TCS8	0.745223	0.169273	clinvar
Q8TD16	1	1	clinvar
Q8TD19	0	NA	clinvar
Q8TD30	0.965447	0.670739	clinvar
Q8TDN2	0.811111	0.388851	clinvar
Q8TDR0	0	NA	clinvar
Q8TE73	0	NA	clinvar
Q8TEA7	1.32824	1	clinvar
Q8TF64	0	NA	clinvar
Q8WTS1	1.58407	1	clinvar
Q8WU10	1.43421	1	clinvar
Q8WVJ9	1.05263	1	clinvar
Q8WWY3	0	NA	clinvar
Q8WWY8	0	NA	clinvar
Q8WX94	1.44963	1	clinvar
Q8WXF7	1.06094	0.7281	clinvar
Q8WXI3	1.47727	1	clinvar
Q8WY41	1.28571	1	clinvar
Q8WZA1	0.781736	0.062579	clinvar
Q92466	1.18095	0.820101	clinvar
Q92560	0	NA	clinvar
Q92698	1.49074	1	clinvar
Q92743	0.814082	0.19137	clinvar
Q92753	1.39924	1	clinvar
Q92781	1.31633	1	clinvar
Q92793	0.937383	0.382555	clinvar
Q92796	1.36636	1	clinvar
Q92834	0.74552	0.274658	clinvar
Q92838	1.06317	0.765348	clinvar
Q92851	1.69796	1	clinvar
Q92887	0.715517	0.350426	clinvar
Q92915	0	NA	clinvar
Q92963	1.26944	0.989178	clinvar
Q92968	0.642857	0.395062	clinvar
Q92985	0	NA	clinvar
Q92994	1.42975	1	clinvar
Q93099	0.882669	0.324577	clinvar
Q969F8	1.33981	1	clinvar
Q969G2	0.796935	0.414593	clinvar
Q969G3	1.23729	1	clinvar
Q969S9	1.37846	1	clinvar
Q969Y2	0.659942	0.157531	clinvar
Q96AX1	0	NA	clinvar
Q96BN8	0.872611	0.671679	clinvar
Q96C12	0	NA	clinvar
Q96C36	1.02804	0.714632	clinvar
Q96C86	1.27119	1	clinvar
Q96CU9	1.01802	0.719159	clinvar
Q96CV9	1.02186	1	clinvar
Q96D53	1.13161	0.840512	clinvar
Q96DA2	0	NA	clinvar
Q96DA6	2.13333	1	clinvar
Q96DP5	1.45143	1	clinvar
Q96DT5	0.740716	0.544344	clinvar
Q96DW6	1.31783	1	clinvar
Q96EQ8	0	NA	clinvar
Q96EY8	1.02198	0.659223	clinvar
Q96F86	1.32411	1	clinvar
Q96GW9	0.832298	0.639104	clinvar
Q96HY7	0.79	0.599423	clinvar
Q96I59	1.76305	1	clinvar
Q96IS3	1.17544	1	clinvar
Q96IV0	1.40976	1	clinvar
Q96JP9	0	NA	clinvar
Q96KG7	0	NA	clinvar
Q96L12	1.37705	1	clinvar
Q96L73	0.700988	0.000358985	clinvar
Q96LW4	1.47581	1	clinvar
Q96MF2	1.24719	1	clinvar
Q96MG7	0.649701	0.407739	clinvar
Q96MK3	1.68932	1	clinvar
Q96MP8	1.16832	1	clinvar
Q96MT3	1.21212	1	clinvar
Q96N67	1.39057	1	clinvar
Q96N76	0	NA	clinvar
Q96NR8	0.837989	0.329314	clinvar
Q96P20	1.21895	0.914991	clinvar
Q96PD4	1.62338	1	clinvar
Q96PE7	1.23364	1	clinvar
Q96PL5	1.42593	1	clinvar
Q96PU5	1.00808	0.693617	clinvar
Q96PV0	0	NA	clinvar
Q96PY6	0	NA	clinvar
Q96Q11	0.36121	0.0897818	clinvar
Q96Q42	1.71489	1	clinvar
Q96QK1	0.768443	0.576633	clinvar
Q96QS3	1.04286	0.77082	clinvar
Q96QU1	1.08423	0.793849	clinvar
Q96RI1	1.51709	1	clinvar
Q96RK4	0	NA	clinvar
Q96RP9	1.01305	0.643653	clinvar
Q96RQ3	0.792208	0.168861	clinvar
Q96S42	1.19318	1	clinvar
Q96SD1	0	NA	clinvar
Q96SW2	0	NA	clinvar
Q96T54	1.1866	1	clinvar
Q99062	0	NA	clinvar
Q99081	1.14737	1	clinvar
Q99250	0.92493	0.143124	clinvar
Q99424	0	NA	clinvar
Q99453	1.18644	1	clinvar
Q99456	1.00873	1	clinvar
Q99497	1.27016	0.920245	clinvar
Q99502	0.935694	0.528612	clinvar
Q99519	0.971875	0.573289	clinvar
Q99574	0	NA	clinvar
Q99592	1.30097	1	clinvar
Q99593	1.0728	0.785313	clinvar
Q99643	0	NA	clinvar
Q99684	1.10526	1	clinvar
Q99697	0.897436	0.419338	clinvar
Q99707	0.969841	0.675194	clinvar
Q99714	1.35233	1	clinvar
Q99715	0.695268	0.482827	clinvar
Q99720	0	NA	clinvar
Q99798	1.07057	0.716769	clinvar
Q99836	1.41477	1	clinvar
Q99895	0.814465	0.623127	clinvar
Q99958	1.31579	1	clinvar
Q99959	0.682069	0.0897106	clinvar
Q99972	0.524366	0.0169134	clinvar
Q99986	1.28155	1	clinvar
Q9BQ52	0.782468	0.456502	clinvar
Q9BSQ5	0	NA	clinvar
Q9BV20	1.42972	1	clinvar
Q9BV36	0	NA	clinvar
Q9BV79	1.43348	1	clinvar
Q9BVA0	0	NA	clinvar
Q9BVA1	1.35565	0.955824	clinvar
Q9BW83	0	NA	clinvar
Q9BWF2	1.29412	1	clinvar
Q9BWP8	0.663793	0.432619	clinvar
Q9BX63	0	NA	clinvar
Q9BX67	0	NA	clinvar
Q9BX79	1.00363	0.663168	clinvar
Q9BXL7	1.36863	1	clinvar
Q9BXW9	0	NA	clinvar
Q9BY32	1.3662	1	clinvar
Q9BY41	0.214202	0.0110444	clinvar
Q9BY79	0.450131	0.167043	clinvar
Q9BYE0	0.545455	0.159722	clinvar
Q9BYI3	1.76515	1	clinvar
Q9BYJ1	0.318202	0.0669125	clinvar
Q9BYV8	0	NA	clinvar
Q9BZ23	0.962865	0.518719	clinvar
Q9BZE0	1.20635	1	clinvar
Q9BZK7	1.16631	0.829005	clinvar
Q9BZS1	1.05755	1	clinvar
Q9C000	0	NA	clinvar
Q9C099	1.42958	1	clinvar
Q9C0K0	0	NA	clinvar
Q9GZT5	1.10378	0.844048	clinvar
Q9GZU1	0	NA	clinvar
Q9GZU5	0.705534	0.497768	clinvar
Q9GZV9	0	NA	clinvar
Q9GZX7	0.389011	0.0168502	clinvar
Q9GZZ9	0.689904	0.304986	clinvar
Q9H078	0.993272	0.577258	clinvar
Q9H082	0	NA	clinvar
Q9H0P0	0.901408	0.59546	clinvar
Q9H0V9	1.52695	1	clinvar
Q9H161	0.929032	0.526526	clinvar
Q9H1R3	0	NA	clinvar
Q9H1V8	0	NA	clinvar
Q9H211	1.23643	1	clinvar
Q9H244	1.30357	1	clinvar
Q9H251	0.420096	0.110345	clinvar
Q9H257	1.35385	1	clinvar
Q9H2C0	1.06358	0.752732	clinvar
Q9H2D1	0	NA	clinvar
Q9H2F3	1.45045	1	clinvar
Q9H2U2	0.72449	0.365728	clinvar
Q9H334	1.14961	1	clinvar
Q9H3D4	0.73588	0.00312597	clinvar
Q9H3L0	0.399061	0.0724478	clinvar
Q9H3S1	0.802198	0.611512	clinvar
Q9H3S7	0	NA	clinvar
Q9H444	1.0678	1	clinvar
Q9H4B7	0.839844	0.64556	clinvar
Q9H4Q4	0.832451	0.486371	clinvar
Q9H4W6	1.15593	0.928808	clinvar
Q9H5K3	0.34878	0.0715675	clinvar
Q9H668	0.466667	0.198251	clinvar
Q9H6B4	0	NA	clinvar
Q9H772	1.04918	1	clinvar
Q9H845	0.935065	0.398433	clinvar
Q9H8M5	1.2	1	clinvar
Q9H936	1.47253	1	clinvar
Q9H9D4	1.125	1	clinvar
Q9H9Q4	0	NA	clinvar
Q9HA77	1.44664	1	clinvar
Q9HAC7	1.30897	1	clinvar
Q9HAN9	0.834517	0.32411	clinvar
Q9HAV0	1.2782	0.846981	clinvar
Q9HAW8	1.18571	0.89684	clinvar
Q9HAY6	0	NA	clinvar
Q9HAZ2	1.12565	1	clinvar
Q9HBA0	1.05857	0.754399	clinvar
Q9HBE4	0	NA	clinvar
Q9HBE5	0	NA	clinvar
Q9HBG4	1.20166	0.801768	clinvar
Q9HC10	0.462264	0.0549724	clinvar
Q9HC21	0.707386	0.500395	clinvar
Q9HC23	0.934426	0.584984	clinvar
Q9HC78	1.08462	0.845237	clinvar
Q9HCG7	0.689944	0.525294	clinvar
Q9HCK8	1.33398	1	clinvar
Q9HCN6	1.29016	1	clinvar
Q9NP08	1.14754	1	clinvar
Q9NP59	1.53125	1	clinvar
Q9NP72	0	NA	clinvar
Q9NP73	1.47619	1	clinvar
Q9NP81	0	NA	clinvar
Q9NP85	1.11333	1	clinvar
Q9NPC2	0.6075	0.322596	clinvar
Q9NPD8	0	NA	clinvar
Q9NPE3	0	NA	clinvar
Q9NQC7	1.53275	1	clinvar
Q9NQX1	0	NA	clinvar
Q9NQX3	1.30088	1	clinvar
Q9NR23	1.21505	1	clinvar
Q9NR28	1.20261	1	clinvar
Q9NR45	1.10968	0.805255	clinvar
Q9NR50	0.973396	0.678739	clinvar
Q9NR61	0.604106	0.0678778	clinvar
Q9NR63	0.716887	0.51355	clinvar
Q9NRM0	1.02609	0.678737	clinvar
Q9NRZ9	1.43931	1	clinvar
Q9NSE4	0.792619	0.602066	clinvar
Q9NSU2	1.08917	0.76657	clinvar
Q9NTQ9	1.24224	1	clinvar
Q9NU63	1.11905	1	clinvar
Q9NUQ7	0	NA	clinvar
Q9NVI1	1.50186	1	clinvar
Q9NVM4	0.983988	0.689003	clinvar
Q9NVS9	1.29518	1	clinvar
Q9NVV9	0.88172	0.567751	clinvar
Q9NW08	0	NA	clinvar
Q9NW13	0	NA	clinvar
Q9NX18	1.41538	1	clinvar
Q9NX24	0.728395	0.528799	clinvar
Q9NY46	1.25893	1	clinvar
Q9NY72	0	NA	clinvar
Q9NYJ7	1.15119	1	clinvar
Q9NZ94	1.59229	1	clinvar
Q9NZB8	1.34954	1	clinvar
Q9NZC2	0.405797	0.0842748	clinvar
Q9NZC7	0.481328	0.22548	clinvar
Q9NZJ5	1.26651	1	clinvar
Q9NZK5	0.318152	0.0668483	clinvar
Q9NZN9	0.821522	0.316394	clinvar
Q9NZR4	1.19355	1	clinvar
Q9NZU0	1.47345	1	clinvar
Q9P212	0	NA	clinvar
Q9P2D1	0.814815	0.395933	clinvar
Q9P2D7	0	NA	clinvar
Q9P2H3	1.57143	1	clinvar
Q9P2J5	1.53344	1	clinvar
Q9P2P5	1.0425	0.73212	clinvar
Q9UBC3	1.25991	0.945881	clinvar
Q9UBH0	0.909091	0.462214	clinvar
Q9UBH6	0.841379	0.502549	clinvar
Q9UBK8	1.38116	1	clinvar
Q9UBL9	1.275	1	clinvar
Q9UBM7	0.429197	7.72125e-06	clinvar
Q9UBP0	1.01765	0.641071	clinvar
Q9UBQ7	0	NA	clinvar
Q9UBR1	0.785124	0.460325	clinvar
Q9UBR4	0.60303	0.312517	clinvar
Q9UBV7	0.629299	0.257897	clinvar
Q9UBX0	0.81761	0.45789	clinvar
Q9UBX1	0	NA	clinvar
Q9UBX5	1.13609	1	clinvar
Q9UDY2	1.35	1	clinvar
Q9UDY8	0.689076	0.47349	clinvar
Q9UGJ0	1.19211	0.92696	clinvar
Q9UH77	0.60054	0.00697581	clinvar
Q9UHD2	1.39286	1	clinvar
Q9UHF7	1.07246	1	clinvar
Q9UHK6	0.651119	0.410317	clinvar
Q9UHN1	0.982362	0.66025	clinvar
Q9UHX1	1.2381	1	clinvar
Q9UHX3	1.26389	1	clinvar
Q9UI10	1.45064	1	clinvar
Q9UI33	0.844821	0.508604	clinvar
Q9UI95	0	NA	clinvar
Q9UIF7	0.737075	0.0447577	clinvar
Q9UJ71	1.31783	1	clinvar
Q9UJQ4	1.11518	1	clinvar
Q9UJS0	1.32944	1	clinvar
Q9UJV3	1.53804	1	clinvar
Q9UJY1	0	NA	clinvar
Q9UK05	1.26337	1	clinvar
Q9UK17	1.29022	1	clinvar
Q9UKG1	1.54054	1	clinvar
Q9UKM7	0.899225	0.690826	clinvar
Q9UKU7	NA	NA	clinvar
Q9UL68	1.19231	1	clinvar
Q9ULD0	0	NA	clinvar
Q9ULG1	1.55655	1	clinvar
Q9ULP9	0.533681	0.0470443	clinvar
Q9ULT0	0.477333	0.218115	clinvar
Q9ULV1	0.44108	0.0571119	clinvar
Q9ULV5	1.01205	0.698394	clinvar
Q9ULW8	0	NA	clinvar
Q9UM47	0.85821	0.232405	clinvar
Q9UM54	0.895833	0.58786	clinvar
Q9UM73	1.41102	1	clinvar
Q9UMR3	1.28402	1	clinvar
Q9UMS0	1.31206	1	clinvar
Q9UMX6	1.27083	1	clinvar
Q9UNE7	0.587912	0.0469521	clinvar
Q9UNP4	0.653846	0.485296	clinvar
Q9UPP1	0	NA	clinvar
Q9UPQ7	0	NA	clinvar
Q9UPW6	0.860215	0.534516	clinvar
Q9UPY3	0.673742	0.449252	clinvar
Q9UQ13	1.42183	1	clinvar
Q9UQ90	0.84375	0.4488	clinvar
Q9UQB9	0	NA	clinvar
Q9UQD0	0.97917	0.43174	clinvar
Q9UQE7	0.499336	0.258078	clinvar
Q9Y210	1.39423	1	clinvar
Q9Y223	1.08571	0.826547	clinvar
Q9Y233	1.35358	1	clinvar
Q9Y234	0.29569	0.0406412	clinvar
Q9Y243	1.42262	1	clinvar
Q9Y276	1	1	clinvar
Q9Y281	0	NA	clinvar
Q9Y283	1.42564	1	clinvar
Q9Y2G7	0	NA	clinvar
Q9Y2T1	0	NA	clinvar
Q9Y2Z2	0.506083	0.270006	clinvar
Q9Y2Z4	1.30672	0.959579	clinvar
Q9Y2Z9	0.696751	0.317379	clinvar
Q9Y345	1.24122	0.871167	clinvar
Q9Y366	0	NA	clinvar
Q9Y3A5	0.858516	0.333955	clinvar
Q9Y3D7	0	NA	clinvar
Q9Y3E5	0	NA	clinvar
Q9Y3Q4	1.0939	0.818643	clinvar
Q9Y463	0.525926	0.304087	clinvar
Q9Y484	0	NA	clinvar
Q9Y4C0	1.40547	1	clinvar
Q9Y4J8	1.67213	1	clinvar
Q9Y4U1	0.461988	0.0173954	clinvar
Q9Y4W6	0.675325	0.0232299	clinvar
Q9Y4Z2	0.568627	0.226813	clinvar
Q9Y587	2.55357	1	clinvar
Q9Y5C1	0.675676	0.4524	clinvar
Q9Y5I7	0.764835	0.149766	clinvar
Q9Y5L0	0	NA	clinvar
Q9Y5P6	0.906475	0.548467	clinvar
Q9Y5Y6	1.48588	1	clinvar
Q9Y5Y9	1.25776	1	clinvar
Q9Y606	1.08937	0.775328	clinvar
Q9Y617	0	NA	clinvar
Q9Y653	0.82807	0.332145	clinvar
Q9Y6A1	0	NA	clinvar
Q9Y6B6	1.04444	0.734109	clinvar
Q9Y6H6	1.0198	1	clinvar
Q9Y6H8	1.0625	0.778547	clinvar
Q9Y6J6	1	1	clinvar
Q9Y6K1	1.09527	0.781984	clinvar
Q9Y6N9	1.25263	1	clinvar
Q9Y6Q6	0.613971	0.159139	clinvar
Q9Y6R1	0.511252	0.279031	clinvar
Q9Y6X9	1.57595	1	clinvar
R4GMW8	0	NA	clinvar
R4GN57	0.762376	0.569868	clinvar
V9GXZ4	0	NA	clinvar
A0A024R161	1.03193	0.734391	cosmic
A0A087WSX6	1.03007	0.652384	cosmic
A0A0A0MR60	1.07216	0.989921	cosmic
A0A0A0MRA3	1.07727	1	cosmic
A0A0A0MRY4	1.05394	0.872963	cosmic
A0A0A0MSL8	1.10303	0.863301	cosmic
A0A0A0MT01	1.07075	0.969175	cosmic
A0A0A6YY99	1.14881	0.956629	cosmic
A0A0A6YYA0	1.11364	0.85475	cosmic
A0A0A6YYC7	1	0.565129	cosmic
A0A0A6YYF3	1.34723	0.999714	cosmic
A0A0A6YYG9	1.58333	0.978744	cosmic
A0A0A6YYH1	0.699029	0.119352	cosmic
A0A0A6YYI6	1.05212	0.965031	cosmic
A0A0A6YYJ0	0.930147	0.373808	cosmic
A0A0A6YYK5	0.82963	0.104921	cosmic
A0A0A6YYL0	0.859756	0.420913	cosmic
A0A0A6YYL1	0.967391	0.478938	cosmic
A0A0A6YYL6	1.06993	0.938923	cosmic
A0A0B4J1V8	0.823697	0.0151678	cosmic
A0A0B4J203	0.975186	0.407187	cosmic
A0A0B4J269	1.40722	0.987666	cosmic
A0A0B4J293	1.11688	0.989665	cosmic
A0A0C4DFX4	1.03159	0.707073	cosmic
A0A0C4DH55	1.32468	1	cosmic
A0A140T963	1.20732	1	cosmic
A0A182DWF9	1.04663	0.85072	cosmic
A0AV96	0.982456	0.403306	cosmic
A0AVK6	0.851852	0.0391162	cosmic
A0AVT1	1.10025	0.812604	cosmic
A0FGR8	0.98327	0.437633	cosmic
A0FGR9	0.997585	0.542772	cosmic
A0PJE2	1.10795	0.867622	cosmic
A0PJX0	0.989683	0.515056	cosmic
A0PJX2	1.32043	0.987765	cosmic
A0PJY2	1.03624	0.83003	cosmic
A0PJZ3	1.23789	0.935766	cosmic
A1A4S6	0.942641	0.367728	cosmic
A1A4Y4	0.946657	0.437698	cosmic
A1IGU5	1.00546	0.585795	cosmic
A1L020	1	0.606925	cosmic
A1L0T0	1.22019	0.989831	cosmic
A1L167	1.12321	0.897333	cosmic
A1L190	1.01471	1	cosmic
A1L390	1.10599	0.901944	cosmic
A1L453	1.03239	0.682303	cosmic
A1L4H1	1.16495	0.966715	cosmic
A1L4K1	0.659091	0.0526533	cosmic
A1X283	0.966501	0.439252	cosmic
A1YPR0	1.05821	0.862992	cosmic
A1Z1Q3	1.11776	0.932729	cosmic
A2A2Y4	1.05009	0.805291	cosmic
A2A2Z9	1.02564	0.648057	cosmic
A2A368	1.15079	0.998483	cosmic
A2A3K4	1.06732	0.749383	cosmic
A2A3L6	0.852941	0.217323	cosmic
A2CJ06	0.966879	0.371556	cosmic
A2RRD8	0.998549	0.545114	cosmic
A2RRH5	0.88125	0.257425	cosmic
A2RU54	1.04096	0.782566	cosmic
A2RUS2	1.42711	0.98282	cosmic
A2RUU4	1.15271	0.907922	cosmic
A2VCK2	0.84058	0.280175	cosmic
A2VDF0	0.689334	0.0202513	cosmic
A4D126	1.03985	0.756218	cosmic
A4D1E9	1.18182	0.983038	cosmic
A4D1F6	1.01377	0.615072	cosmic
A4D1S0	0.891768	0.446054	cosmic
A4D1T9	1.01703	0.617368	cosmic
A4D2B0	1.40317	0.999708	cosmic
A4D2P6	0.974865	0.397795	cosmic
A4FU01	1.2973	0.983729	cosmic
A4QPB2	0.637681	0.011993	cosmic
A5A3E0	1.11016	0.975384	cosmic
A5LHX3	1.30283	0.999991	cosmic
A5PLL1	0.962786	0.443572	cosmic
A5X5Y0	1.03328	0.710574	cosmic
A5YKK6	1.07063	0.944309	cosmic
A6BM72	1.1351	0.999537	cosmic
A6H8M9	1.16585	1	cosmic
A6NCE7	1.17722	0.887617	cosmic
A6NCF5	0.982558	0.470402	cosmic
A6NCL1	1	1	cosmic
A6NCL7	1.4625	0.999187	cosmic
A6NCS4	1.02083	0.708643	cosmic
A6ND01	1.12582	0.883388	cosmic
A6ND48	0.786585	0.066378	cosmic
A6NDA9	1.1558	0.999383	cosmic
A6NDG6	1.36601	0.991662	cosmic
A6NDI0	0.980769	0.518193	cosmic
A6NDY0	1.04396	0.856186	cosmic
A6NED2	1.23469	0.930857	cosmic
A6NEL2	1.14489	0.885626	cosmic
A6NFD8	1.1	1	cosmic
A6NFH5	1.00718	0.590147	cosmic
A6NFN3	1.17857	1	cosmic
A6NFN9	1.30189	1	cosmic
A6NFQ7	1.05238	0.77096	cosmic
A6NFU8	1.05903	0.699803	cosmic
A6NGD5	1.10577	1	cosmic
A6NGE7	0.859375	0.27335	cosmic
A6NGN9	1.07712	0.848923	cosmic
A6NGQ2	1.13684	0.886318	cosmic
A6NH11	1.18683	0.872178	cosmic
A6NH57	1.13016	0.838055	cosmic
A6NHC0	1.03403	0.699482	cosmic
A6NHG4	1.24444	1	cosmic
A6NHJ4	1.05455	0.965122	cosmic
A6NHL2	1.00534	0.566838	cosmic
A6NHN0	0.916853	0.257269	cosmic
A6NHQ2	0.933265	0.470511	cosmic
A6NHT5	1	0.653561	cosmic
A6NI03	0.960868	0.436736	cosmic
A6NI15	0.857143	0.130159	cosmic
A6NI28	1.137	0.937996	cosmic
A6NI47	0.890446	0.202364	cosmic
A6NIH7	1.23397	0.967447	cosmic
A6NIJ9	1.11319	0.8535	cosmic
A6NIK2	1.32749	1	cosmic
A6NIR3	1.01852	0.632395	cosmic
A6NIV6	1.06027	0.840459	cosmic
A6NIX2	1.08352	0.96217	cosmic
A6NJ46	1.14062	1	cosmic
A6NJ78	0.912121	0.230605	cosmic
A6NJG2	1.26197	0.928995	cosmic
A6NJG6	1.03715	0.744876	cosmic
A6NJL1	1.06271	0.993737	cosmic
A6NJT0	0.893864	0.32999	cosmic
A6NJW4	1.28365	0.986251	cosmic
A6NK44	1.15291	0.979177	cosmic
A6NK53	1.09135	1	cosmic
A6NK58	0.83584	0.324957	cosmic
A6NK59	0.901163	0.218387	cosmic
A6NK75	1.02027	0.819146	cosmic
A6NKC9	0.989362	0.552026	cosmic
A6NKD2	1.10038	0.840145	cosmic
A6NKF2	1.06423	0.779253	cosmic
A6NKG5	1.20784	0.900087	cosmic
A6NKN8	1	1	cosmic
A6NKT7	1.07143	0.969687	cosmic
A6NLU0	1.1375	0.903724	cosmic
A6NLU5	0.775	0.152143	cosmic
A6NLW8	0.966266	0.409564	cosmic
A6NM03	1.03622	0.676915	cosmic
A6NM11	0.752874	0.558942	cosmic
A6NM28	1.08883	0.979932	cosmic
A6NM36	1.1126	0.939114	cosmic
A6NM45	0.915344	0.476611	cosmic
A6NM62	1.26201	0.989529	cosmic
A6NMK7	1.09259	1	cosmic
A6NMS7	1.50575	1	cosmic
A6NMT0	1.00588	0.671184	cosmic
A6NMX2	1.02365	0.650048	cosmic
A6NMZ2	1.044	0.773316	cosmic
A6NN14	1.00632	0.627582	cosmic
A6NN92	0.845771	0.510258	cosmic
A6NNA5	0.927676	0.348733	cosmic
A6NNF4	1.05388	0.90011	cosmic
A6NNS2	1.16825	0.971099	cosmic
A6NNW6	1.55556	0.989977	cosmic
A6NP11	1.05166	0.991219	cosmic
A6PVC2	1.13445	0.904558	cosmic
A6PVI3	1.13917	0.832934	cosmic
A6QL63	1.24001	0.99983	cosmic
A6XGL0	1.17015	0.951375	cosmic
A7E2S9	0.7695	0.0295596	cosmic
A7E2Y1	1.00106	0.540422	cosmic
A7KAX9	0.940841	0.323029	cosmic
A8K2U0	1.0028	0.560518	cosmic
A8K4G0	1.18319	0.992438	cosmic
A8K8V0	1.08028	0.955126	cosmic
A8K979	1.08066	0.782744	cosmic
A8MPS7	1.2449	0.888503	cosmic
A8MPX8	0	NA	cosmic
A8MPY1	1.05185	0.779259	cosmic
A8MQ14	1.05156	0.939832	cosmic
A8MQ27	1.36364	0.996931	cosmic
A8MT65	0.874146	0.205852	cosmic
A8MT69	0.527778	0.231976	cosmic
A8MTB9	1.07738	0.940443	cosmic
A8MTJ3	0.936508	0.168629	cosmic
A8MTQ0	1.06349	0.820244	cosmic
A8MTY0	1.12945	1	cosmic
A8MU46	1.47678	0.999999	cosmic
A8MUM7	1.128	0.856724	cosmic
A8MUP2	0.987323	0.561859	cosmic
A8MUZ8	0.87947	0.024764	cosmic
A8MV23	1.02671	0.663921	cosmic
A8MV65	1	1	cosmic
A8MV81	1.02326	1	cosmic
A8MVW5	0.915556	0.249692	cosmic
A8MW92	0.988235	0.47698	cosmic
A8MXT2	0.910442	0.256662	cosmic
A8MXY4	1.0184	0.822243	cosmic
A8MYU2	1.0324	0.859707	cosmic
A9QM74	0.94406	0.340648	cosmic
A9UHW6	0.95122	0.444338	cosmic
A9YTQ3	0.990431	0.525761	cosmic
B1AHC4	1.1233	0.973449	cosmic
B2RNG4	1.06859	0.981388	cosmic
B2RTY4	1.00186	0.541363	cosmic
B2RU33	0.995671	0.539428	cosmic
B2RXF5	1.19704	1	cosmic
B2RXH2	1.03167	0.68134	cosmic
B2RXH4	1.17749	0.956614	cosmic
B3KWA1	1.03762	0.702281	cosmic
B4DEV8	1.29114	0.991135	cosmic
B4DL54	0.974507	0.500419	cosmic
B4DLN1	0.99412	0.470677	cosmic
B4DU55	0.975011	0.386907	cosmic
B4DX44	0.993219	0.577738	cosmic
B4DXG7	1.16071	0.895705	cosmic
B4DXR9	0.978991	0.312722	cosmic
B4E1Z4	1.07906	0.941398	cosmic
B4E2M5	1.05357	0.743701	cosmic
B5MCN3	1.03746	0.721402	cosmic
B5MCY1	1.01325	0.63908	cosmic
B6A8C7	1.08516	0.862477	cosmic
B6SEH8	1.13433	1	cosmic
B6SEH9	0.746269	0.28708	cosmic
B7Z1M9	1.36957	1	cosmic
B7Z6K7	1.02261	0.762917	cosmic
B8ZZF3	0.9375	0.50673	cosmic
B9A064	1.16843	0.991881	cosmic
C9IYK1	1.10823	0.897275	cosmic
C9J1V9	1.04032	0.692996	cosmic
C9J2C7	1.14894	0.826645	cosmic
C9J4A7	1.22449	0.972871	cosmic
C9J798	1.4382	1	cosmic
C9JAW5	0.933014	0.108368	cosmic
C9JCJ5	1.17442	0.921084	cosmic
C9JDP6	0.950777	0.385465	cosmic
C9JE40	1.11905	0.934261	cosmic
C9JJ37	0.91505	0.28695	cosmic
C9JJH3	1.0136	0.700235	cosmic
C9JLJ4	0.814286	0.178836	cosmic
C9JN71	1.05067	0.99465	cosmic
C9JRZ8	0.881062	0.056961	cosmic
C9JTQ0	0.952381	0.657	cosmic
D3W0D1	1.01504	0.662684	cosmic
D6R9N7	1.16974	0.952244	cosmic
D6RA61	1.15127	0.925967	cosmic
D6RAR5	1.08281	0.842641	cosmic
D6RBG4	1.13846	0.82866	cosmic
E5RHQ5	0.732143	0.378518	cosmic
E5RI56	1.24638	1	cosmic
E5RJM6	1.02976	0.668755	cosmic
E7ENQ6	1.20202	0.953295	cosmic
E7ENX8	1.01605	0.731941	cosmic
E7EQL1	0.836364	0.351763	cosmic
E7ETH6	0.908422	0.299821	cosmic
E7EU14	1.06609	0.809422	cosmic
E7EUB6	1.07586	0.732122	cosmic
E7EVH7	0.923608	0.185065	cosmic
E7EW58	0.891016	0.091523	cosmic
E9PAM4	1.13854	0.969995	cosmic
E9PAV3	0.91195	0.198751	cosmic
E9PB15	1.02459	0.686821	cosmic
E9PBE3	0.930673	0.389134	cosmic
E9PCH4	1.02617	0.719652	cosmic
E9PGA6	1.08751	0.823775	cosmic
E9PGG2	1.12758	0.86851	cosmic
E9PI62	0.695513	0.0404363	cosmic
E9PJ23	1.46429	1	cosmic
E9PL57	1.10185	0.821874	cosmic
E9PLN8	0.936585	0.589456	cosmic
E9PQ18	1.11515	0.809988	cosmic
E9PSI1	0.970724	0.514011	cosmic
F2Z2F3	1.04296	0.685442	cosmic
F2Z307	1	1	cosmic
F5GYI3	1.0056	0.634156	cosmic
F5H0A9	1.0716	0.944214	cosmic
F5H284	0	NA	cosmic
F5H423	1.09605	0.810071	cosmic
F5H5P2	1.01992	0.634874	cosmic
F5H6K3	0.825143	0.0156798	cosmic
F6QWF9	1.05604	0.816047	cosmic
F6TDL0	1.00931	0.614305	cosmic
F6UB75	1.03783	0.747945	cosmic
F6X3S4	0.954516	0.169049	cosmic
F8VP50	1.02421	0.637124	cosmic
F8VRH5	0.97561	0.59845	cosmic
F8VTS6	1.24402	0.968262	cosmic
F8VUJ3	0.866321	0.0631252	cosmic
F8W031	1.11111	1	cosmic
F8W810	0.909302	0.0880546	cosmic
F8WBC2	0.897436	0.31335	cosmic
G3V325	1.00088	0.559395	cosmic
[truncated: 26,681 more rows]

## Sheet: FigS10_core_density_data
rho	pval	Low_95%CI	High_95%CI	variant_type	category	qval	region
-0.0944595	1.49456e-06	-0.132522	-0.0561186	common	mean_contacts	1.49456e-06	core
-0.0145414	0.289674	-0.0414383	0.0123766	rare	mean_contacts	0.289674	core
-0.0136304	0.315764	-0.0402418	0.0130003	cosmic	mean_contacts	0.315764	core
0.0220919	0.767216	-0.123761	0.167011	cancer genes	mean_contacts	0.767216	core
-0.0134009	0.332248	-0.040471	0.0136888	Non-cancer genes	mean_contacts	0.332248	core
0.0360027	0.308525	-0.0333079	0.104969	clinvar	mean_contacts	0.308525	core

## Sheet: domainVES
domain	VES	adjusted p-value	cohort	region
Asn_synthase	0.548088	1	common	whole-domain
SAA	0.999989	0.00417579	common	whole-domain
Sec23_trunk	0.0906625	0.888592	common	whole-domain
ATP-synt_Eps	0.90406	1	common	whole-domain
LTD	0.640192	1	common	whole-domain
SMC_N	0.00669761	0.211813	common	whole-domain
ArgK	0.546299	1	common	whole-domain
Cys_Met_Meta_PP	0.39603	1	common	whole-domain
BPL_LplA_LipB	0.857838	1	common	whole-domain
Fer2_2	0.804999	1	common	whole-domain
Fer2_3	0.883474	1	common	whole-domain
Tubulin_C	0.264737	1	common	whole-domain
Hydrolase	0.606789	1	common	whole-domain
RNA_pol_A_bac	0.58455	1	common	whole-domain
SPX	0.506179	1	common	whole-domain
Synaptobrevin	0.0112722	0.351638	common	whole-domain
PALP	0.790374	1	common	whole-domain
NUDIX_4	0.51168	1	common	whole-domain
DAN	0.658351	1	common	whole-domain
Ribonuclease_3	0.0763631	0.888592	common	whole-domain
GDE_C	0.981988	0.482567	common	whole-domain
TAF	0.994021	0.406422	common	whole-domain
Acetyltransf_1	0.401014	1	common	whole-domain
Ribosomal_L7Ae	0.484001	1	common	whole-domain
SelR	0.708995	1	common	whole-domain
Voltage_CLC	0.159563	1	common	whole-domain
Pterin_bind	0.274859	1	common	whole-domain
BRCA-2_OB3	0.482151	1	common	whole-domain
BRCA-2_OB1	0.503452	1	common	whole-domain
Exo_endo_phos	0.0595361	0.746226	common	whole-domain
NTP_transferase	0.182201	1	common	whole-domain
Metallophos	0.0457042	0.625379	common	whole-domain
PROCT	0.51724	1	common	whole-domain
Cytochrom_B_C	0.576273	1	common	whole-domain
Motile_Sperm	0.0635455	0.734216	common	whole-domain
Band_3_cyto	0.0101209	0.271706	common	whole-domain
EPO_TPO	0.494253	1	common	whole-domain
SNF	0.12421	0.975068	common	whole-domain
WW	0.000203672	0.0173173	common	whole-domain
A_deamin	0.333789	1	common	whole-domain
Peptidase_M24	0.0106827	0.327544	common	whole-domain
GNT-I	0.944673	0.757734	common	whole-domain
EF-hand_6	0.127599	0.996469	common	whole-domain
Peptidase_M20	0.981771	0.508074	common	whole-domain
Filament_head	0.0953039	0.887039	common	whole-domain
CoA_binding	0.704112	1	common	whole-domain
HMA	0.814663	1	common	whole-domain
PolyA_pol_RNAbd	0.730949	1	common	whole-domain
tRNA_anti-codon	0.087774	0.896843	common	whole-domain
MHC_I	1	3.60214e-45	common	whole-domain
ETF_QO	0.570078	1	common	whole-domain
GTP_cyclohydroI	0.380121	1	common	whole-domain
Cation_ATPase_N	0.242267	1	common	whole-domain
Glyco_hydro_63	0.982342	0.480257	common	whole-domain
PI-PLC-X	0.0416406	0.663362	common	whole-domain
PI-PLC-Y	0.0351819	0.610395	common	whole-domain
3HCDH_N	0.205834	1	common	whole-domain
UPAR_LY6	0.600463	1	common	whole-domain
XPA_N	0.841208	1	common	whole-domain
ADSL_C	0.638583	1	common	whole-domain
CoA_transf_3	0.956301	0.728959	common	whole-domain
IL15	0.236264	1	common	whole-domain
Mre11_DNA_bind	0.769626	1	common	whole-domain
DNMT1-RFD	0.479553	1	common	whole-domain
Glycogen_syn	0.747535	1	common	whole-domain
Cadherin	0.998844	0.0787902	common	whole-domain
PI3K_P85_iSH2	0.50403	1	common	whole-domain
IL17	0.943134	0.896843	common	whole-domain
CDT1_C	0.984582	0.646928	common	whole-domain
Ala_racemase_N	0.861549	1	common	whole-domain
Beta-APP	0.809983	1	common	whole-domain
Tub	0.587534	1	common	whole-domain
RNase_HII	0.892202	1	common	whole-domain
Transketolase_C	0.354767	1	common	whole-domain
Pkinase_Tyr	1.06591e-11	4.36702e-09	common	whole-domain
Glyco_hydro_30C	0.711465	1	common	whole-domain
JmjC	0.0196905	0.431396	common	whole-domain
Glyco_hydro_2	0.576273	1	common	whole-domain
Cob_adeno_trans	0.765666	1	common	whole-domain
PCNA_C	0.500738	1	common	whole-domain
Pyr_redox_dim	0.0878831	0.887039	common	whole-domain
Transglut_N	0.744057	1	common	whole-domain
Homeobox	1.33806e-08	3.58325e-06	common	whole-domain
Troponin	0.0684354	0.780278	common	whole-domain
Endonuclease_NS	0.99916	0.0787901	common	whole-domain
FYVE_2	0.0376758	0.606601	common	whole-domain
Amidohydro_1	0.108208	0.920751	common	whole-domain
EFG_II	0.68417	1	common	whole-domain
Transglut_C	0.997608	0.132123	common	whole-domain
Syntaxin	0.266423	1	common	whole-domain
DSL	0.506179	1	common	whole-domain
Na_sulph_symp	0.0575251	0.734216	common	whole-domain
IQ_SEC7_PH	0.225048	1	common	whole-domain
Laminin_EGF	0.930532	0.792279	common	whole-domain
Endostatin	0.998842	0.101744	common	whole-domain
Folate_rec	0.86776	1	common	whole-domain
ANAPC3	0.98163	0.482567	common	whole-domain
Carn_acyltransf	0.886312	0.996469	common	whole-domain
LIAS_N	0.883474	1	common	whole-domain
Glyco_transf_43	0.336665	1	common	whole-domain
MAGE	0.461587	1	common	whole-domain
Sugar_tr	0.884581	0.996469	common	whole-domain
3Beta_HSD	0.87447	1	common	whole-domain
Lon_C	0.801155	1	common	whole-domain
GDC-P	0.990823	0.363782	common	whole-domain
PBD	0.103404	0.890894	common	whole-domain
NOD	0.986154	0.534799	common	whole-domain
CBS	0.318398	1	common	whole-domain
HgmA	0.589799	1	common	whole-domain
Fer4_17	0.670407	1	common	whole-domain
HLH	3.02523e-05	0.0038894	common	whole-domain
Aldo_ket_red	0.958763	0.663362	common	whole-domain
GDP_Man_Dehyd	0.00639071	0.211745	common	whole-domain
HhH-GPD	0.357379	1	common	whole-domain
GCV_T_C	0.980702	0.621516	common	whole-domain
VWA	0.971649	0.550457	common	whole-domain
Cu2_monooxygen	0.671006	1	common	whole-domain
IRK_N	0.999987	0.00725359	common	whole-domain
Bromodomain	1.43781e-06	0.000276947	common	whole-domain
S1	0.122633	0.996469	common	whole-domain
TGF_beta	0.0228933	0.466265	common	whole-domain
Ephrin	0.0203278	0.415954	common	whole-domain
SMN	0.365402	1	common	whole-domain
PAF-AH_p_II	0.991153	0.31468	common	whole-domain
Ligase_CoA	0.945941	0.78656	common	whole-domain
XPG_I	0.958772	0.733778	common	whole-domain
FancD2	0.911951	0.896843	common	whole-domain
XPG_N	0.536418	1	common	whole-domain
PhyH	0.754869	1	common	whole-domain
Pterin_4a	0.362077	1	common	whole-domain
Cullin	0.000319079	0.0289305	common	whole-domain
GTP_EFTU	0.0334072	0.586478	common	whole-domain
V-set	1	1.9012e-14	common	whole-domain
Calreticulin	0.285792	1	common	whole-domain
Ldh_1_N	0.0580552	0.681513	common	whole-domain
NAD_binding_6	0.0707634	0.779039	common	whole-domain
PI3K_C2	0.189181	1	common	whole-domain
CC2-LZ	0.801155	1	common	whole-domain
Ldh_1_C	0.966115	0.625599	common	whole-domain
Lipase	0.914828	0.887039	common	whole-domain
Ammonium_transp	1	3.67549e-05	common	whole-domain
tRNA_synt_1c_R1	0.4258	1	common	whole-domain
HCO3_cotransp	0.000250831	0.0230012	common	whole-domain
PAS_9	0.24533	1	common	whole-domain
FAD-oxidase_C	0.472246	1	common	whole-domain
SQHop_cyclase_C	0.886132	1	common	whole-domain
BRCA-2_helical	0.731906	1	common	whole-domain
Urocanase_C	0.993947	0.351638	common	whole-domain
Cyt-b5	0.0787854	0.779039	common	whole-domain
DHR-2	1.0058e-07	2.76065e-05	common	whole-domain
IF-2B	0.23717	1	common	whole-domain
Laminin_B	0.962278	0.695488	common	whole-domain
WH1	0.0187933	0.415954	common	whole-domain
APOBEC_N	0.999765	0.0282611	common	whole-domain
Laminin_N	0.389984	1	common	whole-domain
Furin-like	0.0096927	0.272996	common	whole-domain
His_Phos_1	0.873264	0.996469	common	whole-domain
NO_synthase	0.643874	1	common	whole-domain
NUDIX_5	0.384252	1	common	whole-domain
Myosin_head	1.6022e-10	6.29676e-08	common	whole-domain
DAGK_cat	0.00209621	0.113896	common	whole-domain
Plectin	0.603893	1	common	whole-domain
UcrQ	0.663201	1	common	whole-domain
TBCC	0.953977	0.740881	common	whole-domain
FPN1	0.238687	1	common	whole-domain
Glutaredoxin	0.0841646	0.887039	common	whole-domain
Glyco_hydro_20	0.852844	1	common	whole-domain
UT	0.993971	0.319198	common	whole-domain
CDC45	0.083318	0.901062	common	whole-domain
Aminotran_5	0.516679	1	common	whole-domain
Neur_chan_LBD	0.12579	0.996469	common	whole-domain
Aminotran_3	0.00651681	0.205782	common	whole-domain
Porphobil_deam	0.680415	1	common	whole-domain
Rib_5-P_isom_A	0.388427	1	common	whole-domain
Chromo	0.400612	1	common	whole-domain
CTP_transf_like	0.157037	1	common	whole-domain
BAR	0.000774461	0.04859	common	whole-domain
Transferrin	0.974193	0.534799	common	whole-domain
CRAL_TRIO	0.615784	1	common	whole-domain
Menin	0.163043	1	common	whole-domain
NeuB	0.857838	1	common	whole-domain
Hist_deacetyl	0.00324674	0.132123	common	whole-domain
BAF	0.753765	1	common	whole-domain
BAG	0.824435	1	common	whole-domain
PNP_UDP_1	0.425371	1	common	whole-domain
ERM	0.0509976	0.684957	common	whole-domain
RYDR_ITPR	0.0243951	0.500672	common	whole-domain
HSP70	0.0407669	0.623158	common	whole-domain
IBR	0.103205	0.906954	common	whole-domain
Peptidase_C14	0.843443	1	common	whole-domain
Guanylate_cyc	0.00484888	0.175465	common	whole-domain
OTCace_N	0.546299	1	common	whole-domain
DALR_1	0.249383	1	common	whole-domain
ecTbetaR2	0.548917	1	common	whole-domain
CDC48_N	0.635142	1	common	whole-domain
SAM_2	0.165203	1	common	whole-domain
Profilin	0.210027	1	common	whole-domain
COE1_DBD	0.112159	0.890894	common	whole-domain
Zona_pellucida	0.79656	1	common	whole-domain
PGI	0.188253	1	common	whole-domain
Peptidase_M14	0.877496	0.996469	common	whole-domain
Fasciclin	0.919263	0.891624	common	whole-domain
Peptidase_M10	0.635596	1	common	whole-domain
Peptidase_M13	0.348488	1	common	whole-domain
ERG4_ERG24	0.76389	1	common	whole-domain
Fz	0.0670174	0.806536	common	whole-domain
zf-C5HC2	0.316322	1	common	whole-domain
Glycos_transf_2	0.0736926	0.802191	common	whole-domain
Glycos_transf_3	0.285455	1	common	whole-domain
Dynamin_N	0.175212	1	common	whole-domain
Dynamin_M	0.0146976	0.337011	common	whole-domain
Transglut_core	0.416926	1	common	whole-domain
DNA_mis_repair	0.244425	1	common	whole-domain
HRDC	0.333885	1	common	whole-domain
BTB	4.53121e-09	1.28794e-06	common	whole-domain
Peptidase_M16_C	0.783132	1	common	whole-domain
CDC48_2	0.696252	1	common	whole-domain
HIT	0.205295	1	common	whole-domain
Trypsin	1	1.5534e-07	common	whole-domain
FERM_C	0.00393098	0.14644	common	whole-domain
Mo-co_dimer	0.500738	1	common	whole-domain
EGF_CA	0.99989	0.0125489	common	whole-domain
SAM_1	0.0207956	0.441045	common	whole-domain
hDGE_amylase	0.968147	0.624256	common	whole-domain
PAPS_reduct	0.604992	1	common	whole-domain
dNK	0.571776	1	common	whole-domain
Abhydrolase_1	0.245016	1	common	whole-domain
Pex24p	0.976906	0.734216	common	whole-domain
RIIa	0.830997	1	common	whole-domain
RNA_pol_Rpb2_7	0.216694	1	common	whole-domain
RNA_pol_Rpb2_6	0.0173716	0.416468	common	whole-domain
Hexapep	0.390532	1	common	whole-domain
PfkB	0.359086	1	common	whole-domain
Interfer-bind	0.999425	0.0550697	common	whole-domain
Transthyretin	0.883474	1	common	whole-domain
BRICHOS	0.998933	0.0896412	common	whole-domain
Enolase_C	0.471626	1	common	whole-domain
LIM	0.0217474	0.450006	common	whole-domain
PLA2_B	0.997391	0.145167	common	whole-domain
RhoGAP	0.0379299	0.581672	common	whole-domain
Endothelin	0.624928	1	common	whole-domain
DUF4976	0.741845	1	common	whole-domain
FAT	0.371039	1	common	whole-domain
MIP	1	9.18189e-12	common	whole-domain
MIR	0.27444	1	common	whole-domain
Asparaginase_2	0.914425	0.948205	common	whole-domain
EGF	0.83309	1	common	whole-domain
UMPH-1	0.264656	1	common	whole-domain
Kazal_1	0.999313	0.0591878	common	whole-domain
tRNA-synt_His	0.222598	1	common	whole-domain
RAG2_PHD	0.932599	1	common	whole-domain
DHO_dh	0.583563	1	common	whole-domain
Spectrin	8.72578e-06	0.00133341	common	whole-domain
Sec23_helical	0.358706	1	common	whole-domain
ATP12	0.52286	1	common	whole-domain
Peptidase_M16	0.400966	1	common	whole-domain
Noggin	0.664724	1	common	whole-domain
Thrombin_light	0.771534	1	common	whole-domain
RPE65	0.856888	1	common	whole-domain
FGF	0.0051686	0.194035	common	whole-domain
SCO1-SenC	0.139123	0.996469	common	whole-domain
VHL_C	0.738892	1	common	whole-domain
Alpha_L_fucos	0.881662	1	common	whole-domain
GATase	0.0787314	0.779039	common	whole-domain
Tropomyosin	0.00595709	0.21301	common	whole-domain
Myotub-related	0.114223	0.975068	common	whole-domain
Cofilin_ADF	0.0238248	0.438429	common	whole-domain
STAT_alpha	0.376042	1	common	whole-domain
Fringe	0.30374	1	common	whole-domain
tRNA-synt_2	0.205181	1	common	whole-domain
CybS	0.912679	0.996469	common	whole-domain
Y_phosphatase	0.000146588	0.0132758	common	whole-domain
HRM	0.828318	1	common	whole-domain
Adap_comp_sub	0.315249	1	common	whole-domain
GHMP_kinases_C	0.267532	1	common	whole-domain
GHMP_kinases_N	0.937439	0.887039	common	whole-domain
Lig_chan	0.0123249	0.317107	common	whole-domain
JAB	0.00203197	0.101744	common	whole-domain
PYRIN	0.99646	0.17663	common	whole-domain
URO-D	0.710452	1	common	whole-domain
PolyA_pol	0.51168	1	common	whole-domain
Lectin_leg-like	0.280741	1	common	whole-domain
Formyl_trans_N	0.073132	0.734216	common	whole-domain
NCD3G	0.290686	1	common	whole-domain
Integrin_alpha2	0.977306	0.486753	common	whole-domain
GSH_synth_ATP	0.28912	1	common	whole-domain
CAP_GLY	0.0752504	0.779039	common	whole-domain
Somatomedin_B	0.521356	1	common	whole-domain
NAD_Gly3P_dh_C	0.201993	1	common	whole-domain
Peptidase_S41	0.0212142	0.41716	common	whole-domain
7tm_2	0.754052	1	common	whole-domain
7tm_3	0.595745	1	common	whole-domain
PI3K_rbd	0.211725	1	common	whole-domain
7tm_1	0.999403	0.0469103	common	whole-domain
Thioredoxin	0.989026	0.365558	common	whole-domain
GFO_IDH_MocA	0.956401	0.70444	common	whole-domain
NGF	0.551668	1	common	whole-domain
A2M_N	0.907235	0.975677	common	whole-domain
Rhodanese	0.562338	1	common	whole-domain
HATPase_c_3	0.0488287	0.687515	common	whole-domain
XLF	0.763684	1	common	whole-domain
ACT	0.949683	1	common	whole-domain
Carboxyl_trans	0.267535	1	common	whole-domain
Thi4	0.70763	1	common	whole-domain
NtCtMGAM_N	0.933924	0.908831	common	whole-domain
GalP_UDP_tr_C	0.767646	1	common	whole-domain
Spermine_synth	0.0552156	0.740677	common	whole-domain
CAF1	0.0301492	0.600211	common	whole-domain
tRNA_int_endo_N	0.700024	1	common	whole-domain
FGGY_C	0.20474	1	common	whole-domain
SH2	1.68448e-08	5.35864e-06	common	whole-domain
Vinculin	0.15808	1	common	whole-domain
OxoGdeHyase_C	0.319344	1	common	whole-domain
GST_C_2	0.908795	0.977762	common	whole-domain
Cytochrome_B	0.364038	1	common	whole-domain
RyR	0.101644	0.890894	common	whole-domain
EF_TS	0.988465	0.500275	common	whole-domain
S-AdoMet_synt_N	0.34303	1	common	whole-domain
Peptidase_C2	0.668787	1	common	whole-domain
Peptidase_C1	0.296661	1	common	whole-domain
GPS	0.948679	0.797397	common	whole-domain
V_ATPase_I	0.115971	0.948876	common	whole-domain
GATA	0.0397092	0.622771	common	whole-domain
HEM4	0.861549	1	common	whole-domain
COX6B	0.344888	1	common	whole-domain
Connexin	0.979975	0.482567	common	whole-domain
ATP-synt_A	0.321491	1	common	whole-domain
Fam20C	0.666819	1	common	whole-domain
STPPase_N	0.459263	1	common	whole-domain
Radical_SAM	0.0305295	0.500275	common	whole-domain
Glyco_hydro_1	0.65683	1	common	whole-domain
GCM	0.560704	1	common	whole-domain
Pkinase_C	0.104144	0.887039	common	whole-domain
Sema	0.0183523	0.424279	common	whole-domain
RAG2	0.722087	1	common	whole-domain
Sdh_cyt	0.52286	1	common	whole-domain
GCS	0.401803	1	common	whole-domain
RAG1	0.0306359	0.500275	common	whole-domain
HSP20	0.830222	1	common	whole-domain
MyTH4	0.0161908	0.428788	common	whole-domain
EZH2_WD-Binding	0.723092	1	common	whole-domain
Integrin_beta	0.000266072	0.0233813	common	whole-domain
ClpB_D2-small	0.407785	1	common	whole-domain
DRMBL	0.776495	1	common	whole-domain
SRCR_2	0.910654	0.968935	common	whole-domain
Porphobil_deamC	0.652536	1	common	whole-domain
tRNA_m1G_MT	0.480036	1	common	whole-domain
Phospholamban	0.755037	1	common	whole-domain
TIMP	0.021561	0.41716	common	whole-domain
FTCD_N	0.997038	0.249482	common	whole-domain
DUF775	0.348636	1	common	whole-domain
Cation_ATPase	0.342663	1	common	whole-domain
Arginosuc_synth	0.638887	1	common	whole-domain
FXa_inhibition	0.837374	1	common	whole-domain
Synapsin	0.330296	1	common	whole-domain
HAT_KAT11	0.155775	0.996469	common	whole-domain
IRK	0.834624	1	common	whole-domain
Ig_3	0.930889	0.811504	common	whole-domain
Ig_2	1	2.10062e-31	common	whole-domain
ERG2_Sigma1R	0.694219	1	common	whole-domain
Laminin_G_2	0.294022	1	common	whole-domain
ThiF	0.00210355	0.113692	common	whole-domain
Laminin_G_1	0.999465	0.0512655	common	whole-domain
Hexokinase_1	0.377356	1	common	whole-domain
Hexokinase_2	0.602042	1	common	whole-domain
Ldl_recept_a	0.914356	0.887039	common	whole-domain
CN_hydrolase	0.987325	0.368673	common	whole-domain
MutL_C	0.467848	1	common	whole-domain
Ldl_recept_b	0.405799	1	common	whole-domain
Prp31_C	0.49804	1	common	whole-domain
Yippee-Mis18	0.167433	1	common	whole-domain
Lamp	0.256707	1	common	whole-domain
Actin	0.990898	0.292998	common	whole-domain
Sedlin_N	0.5976	1	common	whole-domain
Filament	1	1.04116e-12	common	whole-domain
HELP	0.273862	1	common	whole-domain
TGF_beta_GS	0.346757	1	common	whole-domain
SET	0.0113901	0.327544	common	whole-domain
Peptidase_S41_N	0.0759515	0.888749	common	whole-domain
DHFR_1	0.685632	1	common	whole-domain
ADH_zinc_N	0.270801	1	common	whole-domain
PNP_phzG_C	0.738892	1	common	whole-domain
Oxidored_molyb	0.384252	1	common	whole-domain
PurA	0.0936588	0.892727	common	whole-domain
Dynein_heavy	0.386564	1	common	whole-domain
zf-HC5HC2H_2	0.0488605	0.677739	common	whole-domain
GDA1_CD39	0.570543	1	common	whole-domain
Peptidase_C12	0.177713	1	common	whole-domain
SRF-TF	0.210917	1	common	whole-domain
PHTB1_N	0.607014	1	common	whole-domain
Glyco_tran_28_C	0.492686	1	common	whole-domain
DNA_pol_A	0.912192	1	common	whole-domain
GnHR_trans	0.692499	1	common	whole-domain
Furin-like_2	0.374941	1	common	whole-domain
PDZ	0.000116864	0.0126001	common	whole-domain
Topoisom_I_N	0.589799	1	common	whole-domain
ABC_tran	0.0267605	0.482567	common	whole-domain
NAGLU	0.726439	1	common	whole-domain
AA_kinase	0.362712	1	common	whole-domain
Crystallin	0.314617	1	common	whole-domain
LRR_8	0.0155959	0.385494	common	whole-domain
LRR_9	0.484867	1	common	whole-domain
CRAL_TRIO_N	0.551668	1	common	whole-domain
TLD	0.648093	1	common	whole-domain
IRF-3	0.167474	1	common	whole-domain
KH_1	2.53738e-07	6.45892e-05	common	whole-domain
Transket_pyr	0.301914	1	common	whole-domain
HORMA	0.122114	0.996469	common	whole-domain
LRR_5	0.0828111	0.887039	common	whole-domain
CARD	0.982155	0.466265	common	whole-domain
Ribonuc_red_sm	0.0552156	0.740677	common	whole-domain
Leptin	0.814704	1	common	whole-domain
PTPS	0.48739	1	common	whole-domain
ECH_1	0.112704	0.975068	common	whole-domain
ECH_2	0.733676	1	common	whole-domain
E1_DerP2_DerF2	0.827985	1	common	whole-domain
zf-TAZ	0.199822	1	common	whole-domain
PAN_1	0.999832	0.0216446	common	whole-domain
RNA_pol_Rpb1_2	0.0618514	0.734216	common	whole-domain
BNR_2	0.932856	0.848604	common	whole-domain
Glyco_hydro_59	0.975142	0.622771	common	whole-domain
Nramp	0.654928	1	common	whole-domain
BCDHK_Adom3	0.558724	1	common	whole-domain
Aminotran_1_2	0.00691985	0.227752	common	whole-domain
Acetyltransf_13	0.828166	1	common	whole-domain
AAA	0.0308998	0.500867	common	whole-domain
GATase_6	0.0947902	0.887039	common	whole-domain
P53_tetramer	0.520042	1	common	whole-domain
5_nucleotid_C	0.753765	1	common	whole-domain
LCAT	0.183697	1	common	whole-domain
LRAT	0.586945	1	common	whole-domain
Lectin_C	0.988263	0.335464	common	whole-domain
NtA	0.534285	1	common	whole-domain
Drf_FH3	0.0760246	0.844238	common	whole-domain
An_peroxidase	0.688322	1	common	whole-domain
STN1_2	0.382181	1	common	whole-domain
Lig_chan-Glu_bd	0.324687	1	common	whole-domain
TSP_C	0.380802	1	common	whole-domain
Recep_L_domain	0.00735495	0.25142	common	whole-domain
ETF_alpha	0.635142	1	common	whole-domain
Asp	0.587397	1	common	whole-domain
GalP_UDP_transf	0.274859	1	common	whole-domain
PYNP_C	0.666794	1	common	whole-domain
ATP-synt_ab	0.0456886	0.681513	common	whole-domain
Na_trans_assoc	0.984597	0.41716	common	whole-domain
Glyco_hydro_31	0.226553	1	common	whole-domain
Tubulin	0.249841	1	common	whole-domain
Glyco_hydro_35	0.6224	1	common	whole-domain
RFX_DNA_binding	0.746734	1	common	whole-domain
Calx-beta	0.0844631	0.887039	common	whole-domain
CathepsinC_exc	0.531405	1	common	whole-domain
Rhodopsin_N	0.823221	1	common	whole-domain
TGFb_propeptide	0.970513	0.534799	common	whole-domain
p450	1	1.29071e-09	common	whole-domain
MoCF_biosynth	0.555857	1	common	whole-domain
DOMON	0.751389	1	common	whole-domain
Cadherin_C	0.0498227	0.70444	common	whole-domain
PAD_N	0.999951	0.0117051	common	whole-domain
SBDS	0.621561	1	common	whole-domain
Glyoxalase_4	0.999714	0.0563191	common	whole-domain
Prok-RING_4	0.346757	1	common	whole-domain
ILEI	0.872739	1	common	whole-domain
Mob_synth_C	0.500738	1	common	whole-domain
NODP	0.75178	1	common	whole-domain
Prenyltransf	0.419503	1	common	whole-domain
Palm_thioest	0.555278	1	common	whole-domain
RBD	0.101141	0.887039	common	whole-domain
Myosin_tail_1	0.445952	1	common	whole-domain
Proteasome	0.0523972	0.701378	common	whole-domain
fn2	0.998577	0.113692	common	whole-domain
TPR_2	0.0564222	0.740677	common	whole-domain
SNF2_N	9.19437e-12	3.89519e-09	common	whole-domain
RNase_H2-Ydr279	0.21206	1	common	whole-domain
Vps35	0.0920543	0.894817	common	whole-domain
RecQ_Zn_bind	0.56252	1	common	whole-domain
Melibiase_2_C	0.396914	1	common	whole-domain
Pou	0.64562	1	common	whole-domain
TSP_1	0.134491	0.996469	common	whole-domain
TSP_3	0.24146	1	common	whole-domain
Patched	0.543835	1	common	whole-domain
Sulfatase_C	0.967458	0.695488	common	whole-domain
DUF608	0.138373	0.996469	common	whole-domain
SIX1_SD	0.0766957	0.779039	common	whole-domain
Glycos_trans_3N	0.711465	1	common	whole-domain
Arginase	0.305248	1	common	whole-domain
PAX	0.0159062	0.41716	common	whole-domain
AAA_7	0.127711	0.996469	common	whole-domain
Pro_isomerase	0.999781	0.0235834	common	whole-domain
E1_dh	0.498947	1	common	whole-domain
Neur_chan_memb	0.120393	0.967719	common	whole-domain
CD36	0.267773	1	common	whole-domain
Ferritin	0.804434	1	common	whole-domain
SRCR	0.999721	0.0266643	common	whole-domain
HMG_box	0.00225287	0.113489	common	whole-domain
NAGLU_C	0.245372	1	common	whole-domain
2-Hacid_dh_C	0.0977851	0.891624	common	whole-domain
PAD	0.565781	1	common	whole-domain
Aconitase_C	0.120886	0.996469	common	whole-domain
IL6Ra-bind	0.791036	1	common	whole-domain
ANAPC4_WD40	0.391501	1	common	whole-domain
NAGLU_N	0.624928	1	common	whole-domain
Peptidase_C78	0.760937	1	common	whole-domain
Hyccin	0.153845	0.996469	common	whole-domain
zf-C2HC	0.126321	0.996469	common	whole-domain
ATP1G1_PLM_MAT8	0.9952	0.279977	common	whole-domain
ARID	0.00209895	0.101744	common	whole-domain
B12-binding	0.302938	1	common	whole-domain
Pam16	0.968779	0.788814	common	whole-domain
FBPase	0.131094	0.996469	common	whole-domain
MutS_II	0.0360283	0.625379	common	whole-domain
DCX	0.169804	1	common	whole-domain
Glycohydro_20b2	0.995194	0.365828	common	whole-domain
Sod_Cu	0.337931	1	common	whole-domain
Glyco_transf_8	0.470709	1	common	whole-domain
BRCA2	0.24405	1	common	whole-domain
Sec23_BS	0.943433	0.795222	common	whole-domain
Hormone_1	0.956363	0.728959	common	whole-domain
BicD	0.000405861	0.034349	common	whole-domain
UDG	0.459421	1	common	whole-domain
Methyltransf_11	0.99519	0.223163	common	whole-domain
Pyr_redox_2	0.313221	1	common	whole-domain
NAD_Gly3P_dh_N	0.720635	1	common	whole-domain
TACI-CRD2	0.663201	1	common	whole-domain
FtsH_ext	0.34303	1	common	whole-domain
Aldedh	0.976278	0.492189	common	whole-domain
2-oxoacid_dh	0.484852	1	common	whole-domain
Glyco_hydro_63N	0.765666	1	common	whole-domain
Pribosyltran	0.0437662	0.622771	common	whole-domain
zf-C2H2	0.000245911	0.0230012	common	whole-domain
FERM_N	0.0451693	0.662019	common	whole-domain
FERM_M	6.5517e-05	0.00820472	common	whole-domain
Hormone_5	0.793274	1	common	whole-domain
AICARFT_IMPCHas	0.896546	0.996469	common	whole-domain
Mlh1_C	0.599476	1	common	whole-domain
Bestrophin	0.332382	1	common	whole-domain
Gelsolin	0.829279	1	common	whole-domain
NIF	0.00795271	0.277961	common	whole-domain
AZUL	0.742895	1	common	whole-domain
PHD	4.09693e-06	0.000593687	common	whole-domain
RhoGEF	0.00866555	0.267685	common	whole-domain
CoaE	0.384252	1	common	whole-domain
ANF_receptor	0.0448876	0.625379	common	whole-domain
FKBP_C	0.296114	1	common	whole-domain
Kinesin_assoc	0.163351	1	common	whole-domain
FAA_hydrolase	0.456073	1	common	whole-domain
LepA_C	0.560911	1	common	whole-domain
RGS	0.893851	0.975068	common	whole-domain
polyprenyl_synt	0.0969465	0.891624	common	whole-domain
NAT	0.407785	1	common	whole-domain
ParA	0.421144	1	common	whole-domain
Lactamase_B	0.28674	1	common	whole-domain
MIP-T3	0.939098	0.850063	common	whole-domain
Ins145_P3_rec	0.00282557	0.131046	common	whole-domain
Drf_GBD	0.0972949	0.908831	common	whole-domain
GBP	0.946572	0.800168	common	whole-domain
GATase_7	0.654971	1	common	whole-domain
tRNA_Me_trans	0.981647	0.500275	common	whole-domain
DnaJ	0.034852	0.572088	common	whole-domain
NifU	0.696252	1	common	whole-domain
XRCC4	0.9895	0.415954	common	whole-domain
Mito_carr	0.00953918	0.275502	common	whole-domain
AAA_9	0.655496	1	common	whole-domain
AAA_8	0.116023	0.975068	common	whole-domain
fn3	0.18951	1	common	whole-domain
Serpin	0.999983	0.00250674	common	whole-domain
CPSase_sm_chain	0.558892	1	common	whole-domain
PX	0.0495638	0.663362	common	whole-domain
HECT	2.83846e-09	8.11439e-07	common	whole-domain
AAA_6	0.130388	1	common	whole-domain
AAA_5	0.161142	1	common	whole-domain
TMEM173	0.999752	0.0455907	common	whole-domain
G6PD_C	0.889112	0.996469	common	whole-domain
GIDA	0.598389	1	common	whole-domain
Ribosomal_S14	0.570078	1	common	whole-domain
DEAD_2	0.810321	1	common	whole-domain
PK	0.0217953	0.41716	common	whole-domain
PH	7.32066e-08	1.75294e-05	common	whole-domain
MH2	0.101787	0.962383	common	whole-domain
G6PD_N	0.996032	0.234695	common	whole-domain
MH1	0.00181394	0.10204	common	whole-domain
SH3_9	0.0555731	0.717404	common	whole-domain
Kelch_1	1.63307e-07	3.76843e-05	common	whole-domain
C2-set_2	0.999538	0.04859	common	whole-domain
GIDA_assoc	0.664724	1	common	whole-domain
SH3_1	0.0146743	0.3926	common	whole-domain
SH3_2	0.0170955	0.406183	common	whole-domain
Peptidase_M13_N	0.0188882	0.415954	common	whole-domain
RHD_DNA_bind	0.00574655	0.207225	common	whole-domain
Synuclein	0.388901	1	common	whole-domain
BAH	0.000197766	0.0180595	common	whole-domain
GPHH	0.170119	1	common	whole-domain
PTH2	0.647203	1	common	whole-domain
Pkinase	8.06917e-46	1.64908e-42	common	whole-domain
Arm	0.0462207	0.668655	common	whole-domain
Calsequestrin	0.841328	1	common	whole-domain
IL4Ra_N	0.99545	0.30968	common	whole-domain
Filamin	0.00650872	0.228264	common	whole-domain
SPRY	0.907826	0.890894	common	whole-domain
Cystatin	0.999997	0.000713141	common	whole-domain
RNB	0.955954	0.670571	common	whole-domain
Peptidase_M41	0.0372157	0.624059	common	whole-domain
Telethonin	0.938523	0.936897	common	whole-domain
P2X_receptor	0.788604	1	common	whole-domain
MMACHC	0.676483	1	common	whole-domain
APS_kinase	0.179351	1	common	whole-domain
Rho_GDI	0.404304	1	common	whole-domain
Glyco_hydro_47	0.15603	1	common	whole-domain
Death	0.321459	1	common	whole-domain
Telomerase_RBD	0.48739	1	common	whole-domain
PI3_PI4_kinase	4.05596e-06	0.000653099	common	whole-domain
PDEase_I	0.000171474	0.0149678	common	whole-domain
LRRNT	0.957747	0.663362	common	whole-domain
PNTB	0.760643	1	common	whole-domain
Melibiase_2	0.189022	1	common	whole-domain
Astacin	0.713255	1	common	whole-domain
Iso_dh	0.209929	1	common	whole-domain
Topoisom_I	0.536418	1	common	whole-domain
HMG_CoA_synt_C	0.41021	1	common	whole-domain
ETF	0.68417	1	common	whole-domain
FAD_binding_2	0.370829	1	common	whole-domain
IspD	0.866443	1	common	whole-domain
SPARC_Ca_bdg	0.0112114	0.351638	common	whole-domain
PseudoU_synth_1	0.29646	1	common	whole-domain
DcpS_C	0.707538	1	common	whole-domain
Ion_trans_N	0.753765	1	common	whole-domain
HMG_CoA_synt_N	0.152509	0.996469	common	whole-domain
B56	0.000145324	0.0132758	common	whole-domain
Kunitz_BPTI	0.93225	0.849349	common	whole-domain
OLF	0.00362255	0.162465	common	whole-domain
TNFR_c6	0.623281	1	common	whole-domain
CD4-extracel	0.996646	0.31468	common	whole-domain
HNF-1_N	0.139877	0.996469	common	whole-domain
DIM1	0.824403	1	common	whole-domain
LAG1-DNAbind	0.573479	1	common	whole-domain
Cu-oxidase_4	0.866443	1	common	whole-domain
C2	0.0212276	0.428404	common	whole-domain
EFhand_Ca_insen	0.988921	0.41716	common	whole-domain
A2M_comp	0.718985	1	common	whole-domain
C4	0.156241	1	common	whole-domain
C1-set	1	1.59878e-14	common	whole-domain
COesterase	0.746845	1	common	whole-domain
CH	7.04821e-07	0.000149954	common	whole-domain
RNase_PH_C	0.114527	0.997158	common	whole-domain
ISK_Channel	0.519997	1	common	whole-domain
NEMO	0.946959	1	common	whole-domain
Sdh5	0.670407	1	common	whole-domain
Peptidase_M48	0.61648	1	common	whole-domain
Biotin_carb_C	0.668637	1	common	whole-domain
Integrin_b_cyt	0.254832	1	common	whole-domain
Ribosomal_L3	0.980378	0.472011	common	whole-domain
MutS_III	0.266068	1	common	whole-domain
MnmE_helical	0.889653	0.996469	common	whole-domain
Biotin_carb_N	0.30458	1	common	whole-domain
Ferrochelatase	0.746642	1	common	whole-domain
Fucosidase_C	0.920304	1	common	whole-domain
EF-hand_1	0.936182	0.858504	common	whole-domain
Ion_trans_2	0.0343013	0.606646	common	whole-domain
EF-hand_2	0.367837	1	common	whole-domain
zf-C4	1.19422e-07	2.76065e-05	common	whole-domain
EF-hand_7	0.69485	1	common	whole-domain
DNA_pol_A_exo1	0.127991	0.996469	common	whole-domain
EF-hand_8	0.261456	1	common	whole-domain
Sushi	1	1.40506e-05	common	whole-domain
CDI	0.806946	1	common	whole-domain
MutS_I	0.70608	1	common	whole-domain
MutS_V	0.104922	0.887039	common	whole-domain
zf-B_box	0.948146	0.778515	common	whole-domain
ABC1	0.18445	1	common	whole-domain
Alk_phosphatase	1	1.0156e-05	common	whole-domain
IL1	0.932388	0.872881	common	whole-domain
Cu2_monoox_C	0.286898	1	common	whole-domain
Globin	0.75644	1	common	whole-domain
ATP-synt_ab_N	0.232464	1	common	whole-domain
Activin_recp	0.0325124	0.500275	common	whole-domain
FHA	0.0520072	0.656251	common	whole-domain
Biotin_lipoyl	0.324217	1	common	whole-domain
C1_1	0.000192874	0.0187017	common	whole-domain
CaMBD	0.301305	1	common	whole-domain
AstE_AspA	0.899591	0.996469	common	whole-domain
Snf7	0.0172384	0.385593	common	whole-domain
zf-C2H2_3	0.64902	1	common	whole-domain
ig	1	3.50522e-05	common	whole-domain
ubiquitin	0.0426415	0.626984	common	whole-domain
zf-C3HC4	0.549386	1	common	whole-domain
Lyase_1	0.715946	1	common	whole-domain
Trefoil	0.739717	1	common	whole-domain
Trypsin_2	0.634377	1	common	whole-domain
GBP_C	0.948412	0.734216	common	whole-domain
MT	0.0243311	0.4924	common	whole-domain
MBD	0.0386506	0.623069	common	whole-domain
COX3	0.250734	1	common	whole-domain
EpoR_lig-bind	0.62871	1	common	whole-domain
COX1	0.0893196	0.887039	common	whole-domain
P5CR_dimer	0.343032	1	common	whole-domain
RnaseA	0.998969	0.0852326	common	whole-domain
Glyco_hydro_2_C	0.207502	1	common	whole-domain
Rad51	0.959706	0.663362	common	whole-domain
Epimerase_2	0.44555	1	common	whole-domain
Glyco_hydro_2_N	0.209781	1	common	whole-domain
GAF	0.855146	1	common	whole-domain
PMP22_Claudin	0.971228	0.572088	common	whole-domain
Aconitase	0.0416642	0.600211	common	whole-domain
Ets	0.00366569	0.14644	common	whole-domain
Cu-oxidase	0.232464	1	common	whole-domain
S-AdoMet_synt_C	0.225048	1	common	whole-domain
Runt	0.121541	0.996469	common	whole-domain
IQ	0.884215	1	common	whole-domain
RB_A	0.370829	1	common	whole-domain
Ribosomal_S2	0.997038	0.249482	common	whole-domain
Ham1p_like	0.982957	0.590338	common	whole-domain
DNA_ligase_A_C	0.458199	1	common	whole-domain
PP1c_bdg	0.795986	1	common	whole-domain
Reprolysin	0.0272876	0.49857	common	whole-domain
C1q	0.142343	1	common	whole-domain
tRNA-synt_1	0.118053	0.996469	common	whole-domain
DNA_ligase_A_M	0.366735	1	common	whole-domain
IRF	0.234339	1	common	whole-domain
Hormone_recep	1.73361e-06	0.000370305	common	whole-domain
AdoHcyase	0.612782	1	common	whole-domain
Calpain_III	0.609807	1	common	whole-domain
tRNA-synt_1g	0.0840456	0.901062	common	whole-domain
Cys_knot	0.989772	0.391773	common	whole-domain
AMP-binding_C	0.139292	1	common	whole-domain
Thiolase_N	0.318567	1	common	whole-domain
SDF	0.0269794	0.482567	common	whole-domain
Glyco_transf_29	0.00578325	0.202682	common	whole-domain
Clat_adaptor_s	0.229363	1	common	whole-domain
Thiolase_C	0.336821	1	common	whole-domain
zf-RING_2	0.520555	1	common	whole-domain
THAP	0.36413	1	common	whole-domain
RGM_N	0.449307	1	common	whole-domain
TrmE_N	0.528541	1	common	whole-domain
zf-RING_5	0.574154	1	common	whole-domain
Guanylate_kin	0.00400693	0.152951	common	whole-domain
RGM_C	0.472246	1	common	whole-domain
Nop10p	0.969456	0.962383	common	whole-domain
BACK	0.00693867	0.216121	common	whole-domain
DEAD	0.00130565	0.0835161	common	whole-domain
Sec1	0.139644	0.997158	common	whole-domain
TIM	0.629848	1	common	whole-domain
Gal_mutarotas_2	0.563331	1	common	whole-domain
Ion_trans	1.59211e-21	1.94003e-18	common	whole-domain
Sec7	0.0438582	0.622771	common	whole-domain
Adaptin_N	7.24513e-05	0.00835648	common	whole-domain
RNase_PH	0.173339	1	common	whole-domain
Tubulin-binding	0.16011	0.996469	common	whole-domain
Ski_Sno	0.0555148	0.740677	common	whole-domain
Frizzled	0.00148521	0.0788164	common	whole-domain
CoA_trans	0.677624	1	common	whole-domain
Presenilin	0.145729	0.996469	common	whole-domain
F5_F8_type_C	0.1386	0.996469	common	whole-domain
Forkhead	0.0277442	0.492189	common	whole-domain
PGM_PMM_IV	0.93272	0.888592	common	whole-domain
Ank_2	0.00347228	0.149687	common	whole-domain
Glyco_hydro_30	0.436227	1	common	whole-domain
Thyroglobulin_1	0.439921	1	common	whole-domain
MMADHC	0.996028	0.258607	common	whole-domain
Beta_elim_lyase	0.791312	1	common	whole-domain
zf-CXXC	0.0814794	0.887039	common	whole-domain
Band_7	0.0263655	0.500275	common	whole-domain
Prokineticin	0.974522	0.622771	common	whole-domain
Peptidase_C101	0.972186	0.581672	common	whole-domain
Acyl-CoA_dh_N	0.570215	1	common	whole-domain
Glycolytic	0.182739	1	common	whole-domain
PGM_PMM_II	0.736564	1	common	whole-domain
Acyl-CoA_dh_M	0.486976	1	common	whole-domain
RVT_1	0.341181	1	common	whole-domain
Branch	0.839823	1	common	whole-domain
Acyl-CoA_dh_1	0.86943	1	common	whole-domain
Met_10	0.598389	1	common	whole-domain
KCNQ_channel	0.135152	0.996469	common	whole-domain
MACPF	0.955232	0.695488	common	whole-domain
Spermine_synt_N	0.567006	1	common	whole-domain
Pyrophosphatase	0.682707	1	common	whole-domain
Lipoxygenase	0.855105	1	common	whole-domain
Phosphorylase	0.620831	1	common	whole-domain
Nitroreductase	0.985324	0.550607	common	whole-domain
NACHT	0.999674	0.0356652	common	whole-domain
AAA_2	0.345606	1	common	whole-domain
Lys	0.996389	0.17901	common	whole-domain
BIR	0.17661	1	common	whole-domain
cNMP_binding	0.0253128	0.492189	common	whole-domain
HnRNPA1	0.999145	0.166225	common	whole-domain
Acyl-CoA_ox_N	0.635613	1	common	whole-domain
PWWP	0.0224632	0.428404	common	whole-domain
I-set	0.998913	0.0760736	common	whole-domain
Arf	0.0209124	0.449607	common	whole-domain
FAD_binding_8	0.611155	1	common	whole-domain
GCV_T	0.410582	1	common	whole-domain
FAD_binding_6	0.929188	0.928174	common	whole-domain
FAD_binding_5	0.676857	1	common	whole-domain
UCH	0.585267	1	common	whole-domain
FAD_binding_3	0.89775	1	common	whole-domain
DJ-1_PfpI	0.682707	1	common	whole-domain
FAD_binding_1	0.953814	0.790738	common	whole-domain
PIP5K	0.0622235	0.720211	common	whole-domain
Peptidase_S8	0.0590119	0.734216	common	whole-domain
Cytochrom_C	0.582535	1	common	whole-domain
Helicase_C	2.56922e-06	0.000463343	common	whole-domain
Ank_5	0.562365	1	common	whole-domain
Methyltransf_23	0.969975	0.622771	common	whole-domain
Methyltransf_25	0.52681	1	common	whole-domain
PMI_typeI	0.94394	0.792279	common	whole-domain
Tissue_fac	0.995891	0.231922	common	whole-domain
Inhibitor_I29	0.106757	0.887039	common	whole-domain
Glyco_transf_90	0.182174	1	common	whole-domain
PDGF	0.51776	1	common	whole-domain
COLFI	0.631808	1	common	whole-domain
G-gamma	0.661986	1	common	whole-domain
PGM_PMM_I	0.600349	1	common	whole-domain
OTCace	0.507816	1	common	whole-domain
HSF_DNA-bind	0.0520289	0.746095	common	whole-domain
PTCB-BRCT	0.749511	1	common	whole-domain
ROK	0.504403	1	common	whole-domain
PB1	0.568487	1	common	whole-domain
RabGAP-TBC	8.5119e-05	0.00855971	common	whole-domain
Glyco_hydro_38C	0.843597	1	common	whole-domain
SCF	0.815054	1	common	whole-domain
3HCDH	0.999642	0.0533616	common	whole-domain
Cation_ATPase_C	0.277956	1	common	whole-domain
Glyoxalase	0.564338	1	common	whole-domain
FDX-ACB	0.604992	1	common	whole-domain
Succ_DH_flav_C	0.948657	0.891624	common	whole-domain
PALB2_WD40	0.878033	1	common	whole-domain
Ras	1.69856e-15	1.27801e-12	common	whole-domain
RRM_1	4.01346e-14	2.3536e-11	common	whole-domain
Nup84_Nup100	0.0227583	0.41716	common	whole-domain
TRAPP	0.235122	1	common	whole-domain
Biopterin_H	0.306785	1	common	whole-domain
SecY	0.0157592	0.337728	common	whole-domain
RNA_pol_Rpb1_5	0.153296	1	common	whole-domain
Insulin	0.985885	0.41716	common	whole-domain
RNase_H	0.382181	1	common	whole-domain
BPL_C	0.763241	1	common	whole-domain
Glyco_hydr_116N	0.973574	0.622771	common	whole-domain
tRNA-synt_1c_C	0.138373	0.996469	common	whole-domain
ABC_membrane	0.0459101	0.63819	common	whole-domain
Crystall	0.9795	0.500275	common	whole-domain
Apolipoprotein	0.792553	1	common	whole-domain
T-box	0.12504	0.996469	common	whole-domain
Arrestin_C	0.499425	1	common	whole-domain
Roc	0.283339	1	common	whole-domain
Carb_anhydrase	0.572193	1	common	whole-domain
E1-E2_ATPase	0.000115986	0.0119388	common	whole-domain
Tyrosinase	0.75255	1	common	whole-domain
TFIIB	0.540952	1	common	whole-domain
P53	0.173449	1	common	whole-domain
RB_B	0.223835	1	common	whole-domain
STAT_bind	0.0149666	0.386651	common	whole-domain
tRNA-synt_2c	0.921373	0.887039	common	whole-domain
tRNA-synt_2b	0.573564	1	common	whole-domain
tRNA-synt_2d	0.823544	1	common	whole-domain
RasGEF	0.0279241	0.492189	common	whole-domain
Flavodoxin_2	0.972198	0.610876	common	whole-domain
Flavodoxin_1	0.272128	1	common	whole-domain
Adenylsucc_synt	0.520623	1	common	whole-domain
CPT_N	0.466769	1	common	whole-domain
WD40	0.000145884	0.0132758	common	whole-domain
Homeobox_KN	0.228471	1	common	whole-domain
BetaGal_dom4_5	0.905725	1	common	whole-domain
Pyridoxal_deC	0.313671	1	common	whole-domain
zf-Tim10_DDP	0.388901	1	common	whole-domain
SAS-6_N	0.588864	1	common	whole-domain
G-alpha	0.000137426	0.0125489	common	whole-domain
bZIP_Maf	0.0421496	0.602248	common	whole-domain
zf-H2C2_2	0.00191239	0.101744	common	whole-domain
Fib_alpha	0.325445	1	common	whole-domain
zf-nanos	0.416695	1	common	whole-domain
BAAT_C	0.916854	0.94194	common	whole-domain
Glyco_hydro_56	0.709565	1	common	whole-domain
SBDS_C	0.863738	1	common	whole-domain
adh_short	0.983928	0.426326	common	whole-domain
Kinesin	0.0228829	0.45497	common	whole-domain
PMM	0.0922632	0.887039	common	whole-domain
FGE-sulfatase	0.65593	1	common	whole-domain
Alpha-amylase	0.448589	1	common	whole-domain
FMO-like	0.999899	0.0125489	common	whole-domain
FAD_binding_4	0.551676	1	common	whole-domain
APP_amyloid	0.435104	1	common	whole-domain
Glyco_transf_7N	0.714919	1	common	whole-domain
CUT	0.00397181	0.167464	common	whole-domain
NAD_binding_1	0.765907	1	common	whole-domain
UBA_5	0.71532	1	common	whole-domain
MTHFR	0.535636	1	common	whole-domain
cEGF	0.391506	1	common	whole-domain
DNA_methylase	0.0152548	0.41716	common	whole-domain
PSI_integrin	0.364055	1	common	whole-domain
Glyco_transf_7C	0.119587	0.997158	common	whole-domain
AMP-binding	0.0549197	0.687515	common	whole-domain
HH_signal	0.262358	1	common	whole-domain
TPR_1	0.359614	1	common	whole-domain
CUB	0.793007	1	common	whole-domain
wnt	0.0984805	0.906954	common	whole-domain
HGTP_anticodon	0.603776	1	common	whole-domain
IMPDH	0.0253127	0.504599	common	whole-domain
PG_binding_1	0.901062	0.996469	common	whole-domain
ADK	0.828601	1	common	whole-domain
Lactamase_B_2	0.827686	1	common	whole-domain
HEAT_2	0.0422214	0.615559	common	whole-domain
A_deaminase	0.685402	1	common	whole-domain
Alpha-amylase_C	0.229965	1	common	whole-domain
Bile_Hydr_Trans	0.998643	0.124766	common	whole-domain
Smac_DIABLO	0.287002	1	common	whole-domain
BRCT	0.517679	1	common	whole-domain
Kringle	0.0552701	0.684118	common	whole-domain
GTP_EFTU_D2	0.0223919	0.492189	common	whole-domain
GTP_EFTU_D3	0.150049	0.996469	common	whole-domain
FANCI_S4	0.256213	1	common	whole-domain
GDI	0.0838518	0.887039	common	whole-domain
Ribosomal_L5e	0.41445	1	common	whole-domain
BTB_2	1.21863e-05	0.00190075	common	whole-domain
MM_CoA_mutase	0.698152	1	common	whole-domain
Na_Ca_ex	0.112956	0.975068	common	whole-domain
DnaJ_C	0.0259908	0.502784	common	whole-domain
COX2_TM	0.638583	1	common	whole-domain
Hint	0.292546	1	common	whole-domain
Amino_oxidase	0.0322397	0.546141	common	whole-domain
zf-C3HC4_3	0.0375555	0.622771	common	whole-domain
Cu-oxidase_3	0.50961	1	common	whole-domain
Cu-oxidase_2	0.0456999	0.622771	common	whole-domain
VHL	0.412216	1	common	whole-domain
Phosphodiest	0.659956	1	common	whole-domain
Fumble	0.00462937	0.176117	common	whole-domain
Parathyroid	0.380121	1	common	whole-domain
Sad1_UNC	0.2555	1	common	whole-domain
Fibrinogen_C	0.990839	0.292998	common	whole-domain
RasGAP	0.558421	1	common	whole-domain
CPSase_L_D2	0.203752	1	common	whole-domain
tRNA-synt_1b	0.122218	0.954584	common	whole-domain
tRNA-synt_1c	0.762442	1	common	whole-domain
tRNA-synt_1d	0.878033	1	common	whole-domain
tRNA-synt_1e	0.956591	0.728959	common	whole-domain
Sulfatase	0.910106	0.901062	common	whole-domain
LSM14	0.471841	1	common	whole-domain
DAO	0.640052	1	common	whole-domain
Lipocalin	0.986508	0.411468	common	whole-domain
UCR_14kD	0.899018	1	common	whole-domain
Nucleoporin_N	0.0958203	0.887039	common	whole-domain
TB	0.421356	1	common	whole-domain
UDPGT	1	9.08124e-05	common	whole-domain
AIF_C	0.495356	1	common	whole-domain
Met_synt_B12	0.802849	1	common	whole-domain
Anticodon_1	0.805938	1	common	whole-domain
zf-HC5HC2H	0.0370151	0.624256	common	whole-domain
Ribosomal_S19e	0.476968	1	common	whole-domain
SnAC	0.407785	1	common	whole-domain
PK_C	0.276348	1	common	whole-domain
PLAT	0.925617	0.888592	common	whole-domain
START	0.107021	0.891624	common	whole-domain
TNF	0.0438152	0.663362	common	whole-domain
DHDPS	0.0419143	0.622771	common	whole-domain
Patatin	0.600672	1	common	whole-domain
Notch	0.332891	1	common	whole-domain
IKI3	0.997391	0.145167	common	whole-domain
RCC1	0.0529904	0.720211	common	whole-domain
AlaDh_PNT_C	0.154167	0.996469	common	whole-domain
RBP_receptor	0.893935	1	common	whole-domain
BBS1	0.601354	1	common	whole-domain
HMGL-like	0.0511921	0.746695	common	whole-domain
PFK	0.0120823	0.339656	common	whole-domain
Rap_GAP	0.000136935	0.0132758	common	whole-domain
BAR_3	0.00112573	0.0639321	common	whole-domain
ASL_C2	0.692499	1	common	whole-domain
EGF_2	0.906794	0.905341	common	whole-domain
AAA_12	0.0707334	0.792279	common	whole-domain
AAA_11	0.605756	1	common	whole-domain
DHC_N2	0.439991	1	common	whole-domain
AAA_16	0.795654	1	common	whole-domain
SOAR	0.335695	1	common	whole-domain
Hairy_orange	0.306253	1	common	whole-domain
TIMELESS	0.830997	1	common	whole-domain
z-alpha	0.61648	1	common	whole-domain
PRP4	0.854956	1	common	whole-domain
RNA_bind	0.652536	1	common	whole-domain
GTP_EFTU_D4	0.601731	1	common	whole-domain
AIG2_2	0.4258	1	common	whole-domain
LCCL	0.877928	1	common	whole-domain
CAF1C_H4-bd	0.323233	1	common	whole-domain
Man-6-P_recep	0.558892	1	common	whole-domain
EF-hand_like	0.152159	1	common	whole-domain
PrmA	0.0685399	0.734216	common	whole-domain
PKD	0.999727	0.0380398	common	whole-domain
ArgoL1	0.509528	1	common	whole-domain
eRF1_1	0.256213	1	common	whole-domain
ArgoL2	0.358184	1	common	whole-domain
HAND	0.585691	1	common	whole-domain
EMP24_GP25L	0.0381044	0.588096	common	whole-domain
Thymosin	0.352425	1	common	whole-domain
XRN_N	0.293273	1	common	whole-domain
RMI1_C	0.479553	1	common	whole-domain
Sds3	0.132518	0.996469	common	whole-domain
SMP_LBD	0.214295	1	common	whole-domain
PKI	0.326746	1	common	whole-domain
IL12p40_C	0.611566	1	common	whole-domain
4HBT	0.276136	1	common	whole-domain
Drf_FH1	0.804999	1	common	whole-domain
PQQ	0.985871	0.841322	common	whole-domain
JmjN	0.560704	1	common	whole-domain
MAD	0.957144	0.792279	common	whole-domain
Putative_PNPOx	0.905725	1	common	whole-domain
MAM	0.999922	0.0110713	common	whole-domain
Stonin2_N	0.885244	1	common	whole-domain
GatB_Yqey	0.444611	1	common	whole-domain
DNA_pol_B	0.104708	0.910564	common	whole-domain
Vg_Tdu	0.604992	1	common	whole-domain
EVE	0.409994	1	common	whole-domain
Fe_hyd_lg_C	0.388063	1	common	whole-domain
COPI_C	0.10909	0.887039	common	whole-domain
Ribosomal_S3Ae	0.328516	1	common	whole-domain
BET	0.245372	1	common	whole-domain
CBFD_NFYB_HMF	0.646172	1	common	whole-domain
Hus1	0.998857	0.101744	common	whole-domain
LSM	0.000768038	0.0639321	common	whole-domain
MTCP1	0.779918	1	common	whole-domain
TTL	0.890851	0.962383	common	whole-domain
UAE_UbL	0.621561	1	common	whole-domain
Transposase_22	0.588864	1	common	whole-domain
TTD	0.360125	1	common	whole-domain
UPF0020	0.729124	1	common	whole-domain
Elongin_A	0.983542	0.466265	common	whole-domain
MamL-1	0.390532	1	common	whole-domain
MRP-S24	0.839569	1	common	whole-domain
Glyco_hydro_18	0.998887	0.0788164	common	whole-domain
ZZ	0.102081	0.890894	common	whole-domain
GST_N_3	0.28976	1	common	whole-domain
GST_N_2	0.495356	1	common	whole-domain
Peptidase_M24_C	0.495356	1	common	whole-domain
MIF4G_like	0.785416	1	common	whole-domain
Asp_protease	0.953369	0.795222	common	whole-domain
NOPS	0.570078	1	common	whole-domain
Smg4_UPF3	0.173629	1	common	whole-domain
Myosin-VI_CBD	0.912296	1	common	whole-domain
CHDNT	0.883474	1	common	whole-domain
TPR_16	0.477431	1	common	whole-domain
TPR_10	0.52286	1	common	whole-domain
TPR_11	0.257912	1	common	whole-domain
TPR_12	0.653075	1	common	whole-domain
SpoU_methylase	0.726439	1	common	whole-domain
DUF3534	0.258997	1	common	whole-domain
TPR_19	0.136806	0.996469	common	whole-domain
TPR_14	0.818785	1	common	whole-domain
Nfu_N	0.917129	1	common	whole-domain
VBS	0.398908	1	common	whole-domain
UPF0113	0.388427	1	common	whole-domain
MIOX	0.952234	0.802191	common	whole-domain
Ly49	0.31693	1	common	whole-domain
Basic	0.474358	1	common	whole-domain
TFIID_30kDa	0.763241	1	common	whole-domain
ATP-synt_F6	0.902388	1	common	whole-domain
GSHPx	0.860765	1	common	whole-domain
DNA_pol_B_palm	0.682383	1	common	whole-domain
ATG101	0.412216	1	common	whole-domain
SLC3A2_N	0.444611	1	common	whole-domain
AP3D1	0.451878	1	common	whole-domain
NUDIX	0.0376059	0.571435	common	whole-domain
AIG1	0.699296	1	common	whole-domain
RmlD_sub_bind	0.525097	1	common	whole-domain
DUF4392	0.999633	0.0591979	common	whole-domain
GM_CSF	0.858234	1	common	whole-domain
SQHop_cyclase_N	0.98183	0.53626	common	whole-domain
GLTP	0.774046	1	common	whole-domain
Tyr_Deacylase	0.425529	1	common	whole-domain
WH2	0.844362	1	common	whole-domain
RNA_pol_Rbc25	0.514452	1	common	whole-domain
TMEM154	0.459421	1	common	whole-domain
RLI	0.696252	1	common	whole-domain
SCP2	0.690945	1	common	whole-domain
UPF0203	0.685056	1	common	whole-domain
Agouti	0.928485	0.977762	common	whole-domain
NUDIX-like	0.987984	0.466265	common	whole-domain
Sortilin_C	0.316566	1	common	whole-domain
Ceramidse_alk_C	0.755235	1	common	whole-domain
La	0.358706	1	common	whole-domain
Peptidase_C1_2	0.305085	1	common	whole-domain
MIF4G_like_2	0.225048	1	common	whole-domain
SRP54_N	0.432759	1	common	whole-domain
TRADD_N	0.548917	1	common	whole-domain
Calc_CGRP_IAPP	0.665609	1	common	whole-domain
YjeF_N	0.160978	0.996469	common	whole-domain
Arfaptin	0.275237	1	common	whole-domain
Stathmin	0.145121	0.996469	common	whole-domain
Defensin_1	0.871	1	common	whole-domain
EIF_2_alpha	0.871	1	common	whole-domain
Anillin	0.292481	1	common	whole-domain
Peptidase_M17	0.153845	0.996469	common	whole-domain
Peptidase_M19	0.724452	1	common	whole-domain
Glycos_transf_1	0.146293	1	common	whole-domain
P16-Arc	0.21206	1	common	whole-domain
T4_deiodinase	0.251269	1	common	whole-domain
CD45	0.72701	1	common	whole-domain
Paf1	0.109681	0.997158	common	whole-domain
HEAT	0.743832	1	common	whole-domain
NECFESHC	0.767376	1	common	whole-domain
ANTH	0.195818	1	common	whole-domain
RGS12_us1	0.528541	1	common	whole-domain
Gcd10p	0.768033	1	common	whole-domain
SAICAR_synt	0.958815	0.770776	common	whole-domain
DAO_C	0.503452	1	common	whole-domain
CK_II_beta	0.369988	1	common	whole-domain
Cse1	0.00656576	0.211745	common	whole-domain
DUF1899	0.0585975	0.737659	common	whole-domain
IDO	0.380478	1	common	whole-domain
Toxin_TOLIP	0.656072	1	common	whole-domain
IP_trans	0.0284145	0.482567	common	whole-domain
Lep_receptor_Ig	0.582671	1	common	whole-domain
RPN7	0.145269	0.996469	common	whole-domain
Peptidase_S28	0.994786	0.214554	common	whole-domain
Xlink	0.7381	1	common	whole-domain
Methyltransf_8	0.881913	1	common	whole-domain
Tctex-1	0.201715	1	common	whole-domain
Piwi	0.0665126	0.757022	common	whole-domain
Methyltransf_4	0.380121	1	common	whole-domain
Methyltransf_5	0.886132	1	common	whole-domain
Methyltransf_3	0.928755	0.887039	common	whole-domain
GKAP	0.177148	1	common	whole-domain
Oxysterol_BP	0.0104665	0.30837	common	whole-domain
NHR2	0.337514	1	common	whole-domain
HMG_box_5	0.631719	1	common	whole-domain
HMG_box_2	0.139754	0.996469	common	whole-domain
SAF	0.723092	1	common	whole-domain
PRK	0.0435303	0.622771	common	whole-domain
Thioredoxin_7	0.735121	1	common	whole-domain
SAP	0.111681	0.890894	common	whole-domain
PRY	0.999986	0.00343116	common	whole-domain
Mog1	0.471841	1	common	whole-domain
KASH	0.649142	1	common	whole-domain
Izumo-Ig	0.621561	1	common	whole-domain
Ribosomal_S24e	0.652536	1	common	whole-domain
MRG	0.257069	1	common	whole-domain
YEATS	0.26609	1	common	whole-domain
Aida_C2	0.454326	1	common	whole-domain
RQC	0.869695	1	common	whole-domain
APH	0.424267	1	common	whole-domain
SNAP	0.414976	1	common	whole-domain
PHF12_MRG_bd	0.805618	1	common	whole-domain
TIMELESS_C	0.983035	0.47271	common	whole-domain
MNNL	0.469298	1	common	whole-domain
DCP1	0.531405	1	common	whole-domain
Matrilin_ccoil	0.983265	0.586388	common	whole-domain
BK_channel_a	0.116399	0.997158	common	whole-domain
GFO_IDH_MocA_C	0.64902	1	common	whole-domain
IFN-gamma	0.471841	1	common	whole-domain
Rep-A_N	0.582535	1	common	whole-domain
GCV_H	0.723956	1	common	whole-domain
TFIIS_M	0.297235	1	common	whole-domain
SNARE	0.229687	1	common	whole-domain
Rad52_Rad22	0.447021	1	common	whole-domain
ChaC	0.70608	1	common	whole-domain
APG6	0.341751	1	common	whole-domain
Alpha-mann_mid	0.849055	1	common	whole-domain
Orai-1	0.106182	0.887039	common	whole-domain
Peptidase_C15	0.46947	1	common	whole-domain
Integrin_alpha	0.567006	1	common	whole-domain
Sybindin	0.157535	0.996469	common	whole-domain
mRNA_cap_enzyme	0.360125	1	common	whole-domain
Ig_5	0.785416	1	common	whole-domain
BTG	0.0459475	0.622771	common	whole-domain
IBN_N	0.0153258	0.41716	common	whole-domain
Rhomboid	0.354954	1	common	whole-domain
Aldose_epim	0.485898	1	common	whole-domain
BTK	0.273378	1	common	whole-domain
SSB	0.548917	1	common	whole-domain
Lipocalin_7	0.986603	0.482567	common	whole-domain
SLAM	0.968779	0.788814	common	whole-domain
PAP_RNA-bind	0.826253	1	common	whole-domain
Lipocalin_2	0.954159	0.887039	common	whole-domain
Sarcolipin	0.845766	1	common	whole-domain
Tub_N	0.93451	0.911321	common	whole-domain
LIF_OSM	0.891395	0.996469	common	whole-domain
Methyltransf_PK	0.990031	0.379352	common	whole-domain
Cytochrom_C1	0.30623	1	common	whole-domain
ORC4_C	0.362077	1	common	whole-domain
Dus	0.134177	0.996469	common	whole-domain
PTPA	0.739449	1	common	whole-domain
DUF89	0.957452	0.72421	common	whole-domain
PRELI	0.112575	0.996469	common	whole-domain
40S_S4_C	0.595263	1	common	whole-domain
UCR_TM	0.700024	1	common	whole-domain
ATP-grasp_2	0.621459	1	common	whole-domain
TFR_dimer	0.0763631	0.888592	common	whole-domain
Cobalamin_bind	0.935024	0.868884	common	whole-domain
RabGGT_insert	0.573167	1	common	whole-domain
Spt4	0.656072	1	common	whole-domain
Mesd	0.418953	1	common	whole-domain
Chromo_shadow	0.423506	1	common	whole-domain
PEX-2N	0.642043	1	common	whole-domain
zf-MYND	0.0947902	0.887039	common	whole-domain
TPMT	0.992266	0.397199	common	whole-domain
TRIC	0.656389	1	common	whole-domain
Ubiq-Cytc-red_N	0.666794	1	common	whole-domain
5-nucleotidase	0.445417	1	common	whole-domain
STAR_dimer	0.72701	1	common	whole-domain
TMEM141	0.912296	1	common	whole-domain
Hormone_2	0.558892	1	common	whole-domain
Bclx_interact	0.818785	1	common	whole-domain
Flt3_lig	0.492686	1	common	whole-domain
Nucleoporin_FG2	0.775985	1	common	whole-domain
SOCS	0.560911	1	common	whole-domain
NPC1_N	0.997093	0.218219	common	whole-domain
FtsJ	0.0328695	0.590863	common	whole-domain
KAsynt_C_assoc	0.548917	1	common	whole-domain
Mo25	0.0280981	0.500275	common	whole-domain
hEGF	0.485898	1	common	whole-domain
HAGH_C	0.688296	1	common	whole-domain
ICAP-1_inte_bdg	0.339342	1	common	whole-domain
Glutaminase	0.18445	1	common	whole-domain
Ribosomal_L15e	0.725943	1	common	whole-domain
Ribosomal_L40e	0.763241	1	common	whole-domain
IMD	0.0088386	0.271706	common	whole-domain
GMC_oxred_C	0.959351	0.873775	common	whole-domain
E2F_CC-MB	0.625674	1	common	whole-domain
GMC_oxred_N	0.198745	1	common	whole-domain
EF-1_beta_acid	0.738892	1	common	whole-domain
TPP_enzyme_N	0.989068	0.41716	common	whole-domain
RRS1	0.987471	0.507905	common	whole-domain
TPP_enzyme_M	0.58455	1	common	whole-domain
Mab-21	0.203594	1	common	whole-domain
TPP_enzyme_C	0.184263	1	common	whole-domain
ADP_ribosyl_GH	0.241068	1	common	whole-domain
Gp_dh_N	0.901038	1	common	whole-domain
Latexin	0.99996	0.00990823	common	whole-domain
Gp_dh_C	0.4909	1	common	whole-domain
Rio2_N	0.638583	1	common	whole-domain
I_LWEQ	0.0621113	0.788814	common	whole-domain
NUDE_C	0.700244	1	common	whole-domain
AIRC	0.461752	1	common	whole-domain
V-ATPase_C	0.391651	1	common	whole-domain
Urm1	0.595263	1	common	whole-domain
V-ATPase_G	0.835195	1	common	whole-domain
PAS_11	0.00851045	0.272996	common	whole-domain
tRNA_SAD	0.698173	1	common	whole-domain
DUF4217	0.26609	1	common	whole-domain
PAS	0.00545435	0.20886	common	whole-domain
ORC3_N	0.990459	0.397824	common	whole-domain
EphA2_TM	0.201269	1	common	whole-domain
PAW	0.348636	1	common	whole-domain
ENTH	0.151936	0.996469	common	whole-domain
PAZ	0.148951	1	common	whole-domain
tRNA_int_endo	0.382181	1	common	whole-domain
Laminin_II	0.635432	1	common	whole-domain
BCMA-Tall_bind	0.814372	1	common	whole-domain
Rb_C	0.248039	1	common	whole-domain
CKS	0.479553	1	common	whole-domain
PAG	0.588371	1	common	whole-domain
PAH	0.159247	0.996469	common	whole-domain
Methyltrn_RNA_3	0.790457	1	common	whole-domain
KH_2	0.659627	1	common	whole-domain
Rcd1	0.246702	1	common	whole-domain
PCNA_N	0.508922	1	common	whole-domain
Uteroglobin	0.688539	1	common	whole-domain
GRASP55_65	0.476968	1	common	whole-domain
LRR_6	0.960205	0.779039	common	whole-domain
DUF1866	0.461752	1	common	whole-domain
N_BRCA1_IG	0.34303	1	common	whole-domain
DUF1712	0.736462	1	common	whole-domain
Shal-type	0.624928	1	common	whole-domain
PP2C_C	0.277846	1	common	whole-domain
Shugoshin_N	0.784143	1	common	whole-domain
Pribosyl_synth	0.073132	0.734216	common	whole-domain
Mt_ATP-synt_D	0.204188	1	common	whole-domain
PRMT5	0.399065	1	common	whole-domain
CBF_beta	0.403401	1	common	whole-domain
Forkhead_N	0.620287	1	common	whole-domain
VEGF_C	0.750968	1	common	whole-domain
Fcf1	0.983716	0.661891	common	whole-domain
TLE_N	0.0282504	0.500275	common	whole-domain
UDPG_MGDP_dh	0.595263	1	common	whole-domain
Transcrip_reg	0.862778	1	common	whole-domain
Nrap	0.818566	1	common	whole-domain
Spc24	0.8728	1	common	whole-domain
Acylphosphatase	0.386334	1	common	whole-domain
U5_2-snRNA_bdg	0.484764	1	common	whole-domain
GrpE	0.143708	0.996469	common	whole-domain
Cpn10	0.409994	1	common	whole-domain
DUF1041	0.344317	1	common	whole-domain
FA_desaturase	0.0992002	0.887039	common	whole-domain
FAA_hydrolase_N	0.570078	1	common	whole-domain
zf-CDGSH	0.576273	1	common	whole-domain
DOT1	0.333885	1	common	whole-domain
fn1	0.908383	0.975068	common	whole-domain
RNA_pol_Rpb1_3	0.928692	0.928174	common	whole-domain
DNA_binding_1	0.926535	1	common	whole-domain
GDPD	0.102474	0.962383	common	whole-domain
Methyltransf_31	0.553063	1	common	whole-domain
Gemin6	0.771604	1	common	whole-domain
Gemin7	0.935565	1	common	whole-domain
DUF1917	0.854539	1	common	whole-domain
SBP56	0.537796	1	common	whole-domain
RNA_pol_Rpb1_1	0.0831014	0.890799	common	whole-domain
Topoisom_bac	0.813093	1	common	whole-domain
GFRP	0.638583	1	common	whole-domain
RIH_assoc	0.187487	1	common	whole-domain
Leg1	0.923484	0.908831	common	whole-domain
GST_C	0.997068	0.159525	common	whole-domain
PSI	0.979225	0.482567	common	whole-domain
Ribosomal_L28	0.711465	1	common	whole-domain
P4Ha_N	0.373566	1	common	whole-domain
Ribosomal_L26	0.467848	1	common	whole-domain
Histone	0.503743	1	common	whole-domain
GST_N	0.93704	0.890894	common	whole-domain
Ribosomal_L22	0.398908	1	common	whole-domain
Voldacs	0.495356	1	common	whole-domain
PADR1	0.755037	1	common	whole-domain
Malic_M	0.481341	1	common	whole-domain
PSP	0.582535	1	common	whole-domain
ANAPC16	0.64902	1	common	whole-domain
TOPRIM_C	0.471841	1	common	whole-domain
PID	0.117258	0.975068	common	whole-domain
zf-FPG_IleRS	0.873637	1	common	whole-domain
ANAPC1	0.730949	1	common	whole-domain
Olfactory_mark	0.990297	0.477616	common	whole-domain
Amidinotransf	0.100054	0.887039	common	whole-domain
UQ_con	3.5413e-07	8.71917e-05	common	whole-domain
40S_SA_C	0.601731	1	common	whole-domain
PPP5	0.252092	1	common	whole-domain
Josephin	0.557417	1	common	whole-domain
ANAPC5	0.579395	1	common	whole-domain
DUF4071	0.942924	0.79715	common	whole-domain
ANAPC4	0.339342	1	common	whole-domain
SAD_SRA	0.396914	1	common	whole-domain
Ints3	0.656918	1	common	whole-domain
Ketoacyl-synt_C	0.282387	1	common	whole-domain
CNOT1_TTP_bind	0.352425	1	common	whole-domain
Nrap_D3	0.939401	0.934791	common	whole-domain
CS	0.604875	1	common	whole-domain
Ifi-6-16	0.746642	1	common	whole-domain
Ribosomal_L11_N	0.534285	1	common	whole-domain
HAD_2	0.888354	1	common	whole-domain
NMT	0.4258	1	common	whole-domain
NUP50	0.700024	1	common	whole-domain
Spond_N	0.716011	1	common	whole-domain
Synaphin	0.0525943	0.744804	common	whole-domain
Mago_nashi	0.215526	1	common	whole-domain
HIP1_clath_bdg	0.899018	1	common	whole-domain
Clathrin_H_link	0.500738	1	common	whole-domain
DUF3513	0.734664	1	common	whole-domain
zf-C2H2_8	0.937439	0.887039	common	whole-domain
EB1	0.531405	1	common	whole-domain
Calpain_u2	0.681364	1	common	whole-domain
zf-C2H2_4	0.863738	1	common	whole-domain
Proteasom_Rpn13	0.924993	1	common	whole-domain
zf-C2H2_6	0.71608	1	common	whole-domain
OST-HTH	0.63293	1	common	whole-domain
CALCOCO1	0.320978	1	common	whole-domain
Coatamer_beta_C	0.466769	1	common	whole-domain
L27_1	0.72701	1	common	whole-domain
L27_2	0.534285	1	common	whole-domain
SAM_PNT	0.170402	1	common	whole-domain
RrnaAD	0.529816	1	common	whole-domain
TFIID_NTD2	0.490031	1	common	whole-domain
Nucleolin_bd	0.681364	1	common	whole-domain
S-AdoMet_synt_M	0.267532	1	common	whole-domain
L27_N	0.971651	0.9461	common	whole-domain
Med25	0.442215	1	common	whole-domain
eIF2A	0.749511	1	common	whole-domain
Med26	0.286898	1	common	whole-domain
Doppel	0.988198	0.792279	common	whole-domain
TFIID-31kDa	0.267532	1	common	whole-domain
TACC	0.89225	0.996469	common	whole-domain
HPD	0.18931	1	common	whole-domain
1-cysPrx_C	0.551891	1	common	whole-domain
NMT_C	0.366011	1	common	whole-domain
FH2	0.036558	0.606601	common	whole-domain
FATC	0.51168	1	common	whole-domain
Daxx	0.585691	1	common	whole-domain
PEN-2	0.464254	1	common	whole-domain
Pr_beta_C	0.818785	1	common	whole-domain
PS-DH	0.620287	1	common	whole-domain
dCMP_cyt_deam_1	0.862092	1	common	whole-domain
Wyosine_form	0.70763	1	common	whole-domain
RIBIOP_C	0.901384	0.996469	common	whole-domain
SLBP_RNA_bind	0.685056	1	common	whole-domain
Defensin_beta	0.820492	1	common	whole-domain
SAP18	0.525693	1	common	whole-domain
HOIP-UBA	0.2604	1	common	whole-domain
DUF4205	0.996421	0.20282	common	whole-domain
ACAS_N	0.528541	1	common	whole-domain
DUF4208	0.364038	1	common	whole-domain
Ist1	0.409994	1	common	whole-domain
Reeler	0.599476	1	common	whole-domain
PTN_MK_C	0.49804	1	common	whole-domain
Hormone_3	0.685056	1	common	whole-domain
PTN_MK_N	0.525693	1	common	whole-domain
Na_K-ATPase	0.960942	0.654468	common	whole-domain
PLU-1	0.100332	0.887039	common	whole-domain
AAA_assoc_2	0.907381	1	common	whole-domain
STAT_int	0.0596876	0.791824	common	whole-domain
Spin-Ssty	0.019352	0.41751	common	whole-domain
MCM_OB	0.777007	1	common	whole-domain
PC_rep	0.267532	1	common	whole-domain
MAGE_N	0.999904	0.0153274	common	whole-domain
PTB	0.0743897	0.779039	common	whole-domain
Spc97_Spc98	0.00169427	0.0896412	common	whole-domain
Trm112p	0.442215	1	common	whole-domain
zf-CSL	0.554882	1	common	whole-domain
Robl_LC7	0.56616	1	common	whole-domain
PP-binding	0.886132	1	common	whole-domain
PTE	0.463006	1	common	whole-domain
Tau95	0.519875	1	common	whole-domain
ACOX	0.988964	0.363782	common	whole-domain
ketoacyl-synt	0.258278	1	common	whole-domain
Rtt106	0.384252	1	common	whole-domain
Amidase	0.452223	1	common	whole-domain
CLASP_N	0.012496	0.303829	common	whole-domain
PBP	0.998967	0.115912	common	whole-domain
Rdx	0.776635	1	common	whole-domain
ARPC4	0.20865	1	common	whole-domain
PBC	0.0794212	0.779039	common	whole-domain
NOT2_3_5	0.506179	1	common	whole-domain
Mss4	0.595263	1	common	whole-domain
Ribosomal_L21p	0.570078	1	common	whole-domain
Sld5	0.170837	1	common	whole-domain
PCMT	0.326676	1	common	whole-domain
Ribosomal_L18p	0.551891	1	common	whole-domain
DUF1907	0.546299	1	common	whole-domain
Fes1	0.595263	1	common	whole-domain
ELM2	0.334754	1	common	whole-domain
DUF1908	0.0623863	0.788814	common	whole-domain
MATH	0.0719559	0.734216	common	whole-domain
Mob1_phocein	0.00159326	0.0788164	common	whole-domain
U-box	0.0667126	0.734216	common	whole-domain
AXIN1_TNKS_BD	0.828166	1	common	whole-domain
Ribosomal_60s	0.811008	1	common	whole-domain
HECW_N	0.273378	1	common	whole-domain
Hemopexin	0.780353	1	common	whole-domain
TEA	0.572829	1	common	whole-domain
L27	0.295353	1	common	whole-domain
UBZ_FAAP20	0.827681	1	common	whole-domain
Nup35_RRM	0.628314	1	common	whole-domain
Dynein_light	0.254832	1	common	whole-domain
Tet_JBP	0.000632896	0.0412821	common	whole-domain
dUTPase	0.495356	1	common	whole-domain
Engrail_1_C_sig	0.71532	1	common	whole-domain
Peroxin-3	0.231212	1	common	whole-domain
ADH_N	0.259616	1	common	whole-domain
SepSecS	0.115772	0.997158	common	whole-domain
SHS2_Rpb7-N	0.321491	1	common	whole-domain
PINIT	0.037824	0.62375	common	whole-domain
Lactamase_B_4	0.560911	1	common	whole-domain
Lactamase_B_6	0.0454536	0.622771	common	whole-domain
F420_oxidored	0.427043	1	common	whole-domain
Fis1_TPR_C	0.382181	1	common	whole-domain
Pellino	0.21174	1	common	whole-domain
Prenyltrans	0.0352578	0.625379	common	whole-domain
MVP_shoulder	0.845216	1	common	whole-domain
EST1	0.729336	1	common	whole-domain
Focal_AT	0.237544	1	common	whole-domain
DUF498	0.299682	1	common	whole-domain
Neogenin_C	0.0386506	0.623069	common	whole-domain
Phos_pyr_kin	0.314617	1	common	whole-domain
CEBP_ZZ	0.354334	1	common	whole-domain
CPSase_L_D3	0.85284	1	common	whole-domain
EF-hand_9	0.963549	0.839177	common	whole-domain
Pirin	0.983273	0.663362	common	whole-domain
eIF3g	0.52286	1	common	whole-domain
bZIP_1	0.164931	1	common	whole-domain
Nucleoporin_C	0.460907	1	common	whole-domain
DSPc	0.329663	1	common	whole-domain
WW_FCH_linker	0.604992	1	common	whole-domain
DSPn	0.220236	1	common	whole-domain
N-SET	0.219049	1	common	whole-domain
Ribo_biogen_C	0.848959	1	common	whole-domain
FYVE	0.00176122	0.0896412	common	whole-domain
IATP	0.912296	1	common	whole-domain
IFT46_B_C	0.684353	1	common	whole-domain
Xpo1	0.0277734	0.482567	common	whole-domain
Seryl_tRNA_N	0.872474	1	common	whole-domain
Gasdermin	0.99994	0.00972444	common	whole-domain
Sep15_SelM	0.666794	1	common	whole-domain
zf-SAP30	0.461752	1	common	whole-domain
MHC_II_beta	1	3.75203e-88	common	whole-domain
zf-DNA_Pol	0.356254	1	common	whole-domain
ASD2	0.918152	0.939687	common	whole-domain
BolA	0.938099	0.887039	common	whole-domain
CNOT1_CAF1_bind	0.293273	1	common	whole-domain
MAS20	0.288557	1	common	whole-domain
Cauli_VI	0.638583	1	common	whole-domain
PH_13	0.708927	1	common	whole-domain
PH_12	0.115519	0.996469	common	whole-domain
RPEL	0.0788798	0.888592	common	whole-domain
NUDIX_2	0.362077	1	common	whole-domain
RNase_Zc3h12a	0.347296	1	common	whole-domain
OHCU_decarbox	0.945376	0.905341	common	whole-domain
RTP801_C	0.859079	1	common	whole-domain
RNA_pol_Rpc82	0.904272	1	common	whole-domain
RAMP	0.46947	1	common	whole-domain
U1snRNP70_N	0.60827	1	common	whole-domain
AdoHcyase_NAD	0.0723458	0.734216	common	whole-domain
Nt_Gln_amidase	0.983265	0.586388	common	whole-domain
PUFD	0.867657	1	common	whole-domain
Coatomer_g_Cpla	0.294862	1	common	whole-domain
EF_assoc_2	0.624928	1	common	whole-domain
EF_assoc_1	0.67404	1	common	whole-domain
tRNA_U5-meth_tr	0.357379	1	common	whole-domain
Thg1	0.495356	1	common	whole-domain
ABC2_membrane	0.332891	1	common	whole-domain
Peptidase_M22	0.175601	1	common	whole-domain
Peptidase_M23	0.899018	1	common	whole-domain
PRKCSH-like	0.390532	1	common	whole-domain
Jiv90	0.378073	1	common	whole-domain
CarboxypepD_reg	0.0290944	0.500275	common	whole-domain
CNPase	0.63754	1	common	whole-domain
XPA_C	0.899018	1	common	whole-domain
eIF-5_eIF-2B	0.273378	1	common	whole-domain
PCI	0.00234235	0.113184	common	whole-domain
FA_FANCE	0.985119	0.500047	common	whole-domain
NRBF2_MIT	0.638583	1	common	whole-domain
V-set_2	0.290121	1	common	whole-domain
FOP_dimer	0.439832	1	common	whole-domain
TruD	0.011834	0.34806	common	whole-domain
Tap-RNA_bind	0.407785	1	common	whole-domain
Transketolase_N	0.661786	1	common	whole-domain
CBX7_C	0.492686	1	common	whole-domain
RINGv	0.869022	1	common	whole-domain
PA28_alpha	0.371993	1	common	whole-domain
AHSA1	0.531405	1	common	whole-domain
Ribonuc_red_lgN	0.67404	1	common	whole-domain
Ribosomal_L19e	0.459263	1	common	whole-domain
ETS_PEA3_N	0.513166	1	common	whole-domain
MtN3_slv	0.390532	1	common	whole-domain
GCIP	0.364055	1	common	whole-domain
Pept_tRNA_hydro	0.380121	1	common	whole-domain
Citrate_bind	0.382181	1	common	whole-domain
RanGAP1_C	0.674519	1	common	whole-domain
zf-PARP	0.612683	1	common	whole-domain
WGR	0.956682	0.779039	common	whole-domain
CX9C	0.784143	1	common	whole-domain
RWD	0.276801	1	common	whole-domain
PC4	0.750968	1	common	whole-domain
Cathelicidins	0.977909	0.625379	common	whole-domain
ING	0.397467	1	common	whole-domain
DBINO	0.737869	1	common	whole-domain
Nuc_recep-AF1	0.321491	1	common	whole-domain
CTP_transf_1	0.127932	0.996469	common	whole-domain
AHSP	0.624928	1	common	whole-domain
Aph-1	0.882099	1	common	whole-domain
SWIB	0.138373	0.996469	common	whole-domain
PH_3	0.573167	1	common	whole-domain
PH_5	0.975826	0.734216	common	whole-domain
PH_9	0.0808179	0.779039	common	whole-domain
PH_8	0.229965	1	common	whole-domain
ICAM_N	0.959997	0.682119	common	whole-domain
Isochorismatase	0.199822	1	common	whole-domain
Fer2	0.126227	0.996469	common	whole-domain
Fer4	0.87837	1	common	whole-domain
V-ATPase_H_N	0.474358	1	common	whole-domain
RasGAP_C	0.65785	1	common	whole-domain
V-ATPase_H_C	0.531405	1	common	whole-domain
Ribosomal_S13_N	0.723092	1	common	whole-domain
RF-1	0.849055	1	common	whole-domain
CAP	0.517936	1	common	whole-domain
Myb_DNA-binding	0.000358413	0.0234149	common	whole-domain
FTHFS	0.0994152	0.964043	common	whole-domain
Transposase_1	0.929588	1	common	whole-domain
ACT_7	0.16011	0.996469	common	whole-domain
PUL	0.252092	1	common	whole-domain
Ribosomal_S17_N	0.688767	1	common	whole-domain
DUF4927	0.236264	1	common	whole-domain
ACPS	0.52286	1	common	whole-domain
PUF	0.0528793	0.744187	common	whole-domain
PUA	0.435104	1	common	whole-domain
TBCA	0.918722	1	common	whole-domain
SBF	0.922411	0.906436	common	whole-domain
zf-Di19	0.350338	1	common	whole-domain
Reductase_C	0.666794	1	common	whole-domain
Phe_ZIP	0.874595	1	common	whole-domain
TSC22	0.564338	1	common	whole-domain
P-mevalo_kinase	0.976906	0.734216	common	whole-domain
ApoA-II	0.666794	1	common	whole-domain
p31comet	0.580847	1	common	whole-domain
Vps5	0.134664	0.996469	common	whole-domain
Dpoe2NT	0.939928	1	common	whole-domain
Cullin_binding	0.0487618	0.622771	common	whole-domain
Paf67	0.115772	0.997158	common	whole-domain
Kinetochor_Ybp2	0.0482376	0.622771	common	whole-domain
S8_pro-domain	0.934413	0.853209	common	whole-domain
LRRFIP	0.327591	1	common	whole-domain
SHMT	0.566013	1	common	whole-domain
hSac2	0.172694	1	common	whole-domain
CCM2_C	0.903199	1	common	whole-domain
C2-set	0.824789	1	common	whole-domain
Ctr	0.236264	1	common	whole-domain
PUA_2	0.899915	0.996469	common	whole-domain
UPF0066	0.520042	1	common	whole-domain
ACBP	0.493173	1	common	whole-domain
DNA_pol_E_B	0.805523	1	common	whole-domain
E1_UFD	0.737869	1	common	whole-domain
Nckap1	5.79498e-06	0.000751718	common	whole-domain
Peptidase_S9_N	0.0815249	0.779039	common	whole-domain
Antistasin	0.551891	1	common	whole-domain
Skp1	0.771534	1	common	whole-domain
Pirin_C	0.88523	1	common	whole-domain
Phosducin	0.473731	1	common	whole-domain
RNA_pol_Rpb2_5	0.618211	1	common	whole-domain
RNA_pol_Rpb2_1	0.125881	0.954584	common	whole-domain
RNA_pol_Rpb2_3	0.346757	1	common	whole-domain
AA_permease_2	0.584765	1	common	whole-domain
KA1	0.298067	1	common	whole-domain
TPPII	0.362077	1	common	whole-domain
Hat1_N	0.41445	1	common	whole-domain
Thymidylat_synt	0.216694	1	common	whole-domain
zf-primase	0.97378	0.928174	common	whole-domain
Alpha-2-MRAP_C	0.680415	1	common	whole-domain
APP_N	0.514685	1	common	whole-domain
Arylesterase	0.94694	0.845801	common	whole-domain
CDO_I	0.399065	1	common	whole-domain
ApoM	0.364038	1	common	whole-domain
HR1	0.436037	1	common	whole-domain
Ephrin_rec_like	0.967855	0.695488	common	whole-domain
SKA2	0.8728	1	common	whole-domain
RA	0.568048	1	common	whole-domain
DUF2205	0.663201	1	common	whole-domain
DUF3371	0.0534539	0.743749	common	whole-domain
WT1	0.176467	1	common	whole-domain
HSP90	0.255094	1	common	whole-domain
zf-HIT	0.72793	1	common	whole-domain
PDGF_N	0.808889	1	common	whole-domain
Rubis-subs-bind	0.65785	1	common	whole-domain
SANT_DAMP1_like	0.64902	1	common	whole-domain
VASP_tetra	0.548917	1	common	whole-domain
Tower	0.796959	1	common	whole-domain
TatD_DNase	0.884426	0.997158	common	whole-domain
Rab_bind	0.372196	1	common	whole-domain
Peptidase_M18	0.989066	0.397824	common	whole-domain
Rep_fac-A_3	0.554882	1	common	whole-domain
ACTL7A_N	0.703817	1	common	whole-domain
Rad54_N	0.860074	1	common	whole-domain
GOLD_2	0.8453	1	common	whole-domain
cobW	0.533963	1	common	whole-domain
INCENP_N	0.823221	1	common	whole-domain
Perilipin	0.997898	0.149254	common	whole-domain
S_100	0.950184	0.795222	common	whole-domain
HSBP1	0.576273	1	common	whole-domain
GGACT	0.830076	1	common	whole-domain
Formyl_trans_C	0.484238	1	common	whole-domain
Peptidase_M54	0.409994	1	common	whole-domain
AP_endonuc_2	0.895551	1	common	whole-domain
RMI1_N	0.240125	1	common	whole-domain
Diphthami_syn_2	0.626017	1	common	whole-domain
LBP_BPI_CETP_C	1	6.04102e-05	common	whole-domain
HATPase_c	0.00849571	0.277961	common	whole-domain
Exo70	0.40764	1	common	whole-domain
Glyco_hydro_79n	0.886561	1	common	whole-domain
ENT	0.685056	1	common	whole-domain
eIF-5a	0.698173	1	common	whole-domain
Ribosomal_S5_C	0.459263	1	common	whole-domain
ICMT	0.598488	1	common	whole-domain
HVSL	0.880748	1	common	whole-domain
RelB_transactiv	0.384252	1	common	whole-domain
Glyco_hydro_59M	0.86738	1	common	whole-domain
Pox_MCEL	0.159247	0.996469	common	whole-domain
Rap1_C	0.932599	1	common	whole-domain
Surfac_D-trimer	0.779918	1	common	whole-domain
WD-3	0.798738	1	common	whole-domain
IL33	0.827049	1	common	whole-domain
XendoU	0.821745	1	common	whole-domain
RS4NT	0.670407	1	common	whole-domain
Plug_translocon	0.685056	1	common	whole-domain
PhzC-PhzF	0.558892	1	common	whole-domain
SapB_1	0.996316	0.327544	common	whole-domain
SapB_2	0.769626	1	common	whole-domain
CRAL_TRIO_2	0.784498	1	common	whole-domain
FANCL_C	0.688767	1	common	whole-domain
FANCF	0.8725	1	common	whole-domain
SEA	0.101659	0.896843	common	whole-domain
ESCRT-II	0.831982	1	common	whole-domain
Lyase_aromatic	0.28469	1	common	whole-domain
SSrecog	0.703817	1	common	whole-domain
IMS	0.18337	1	common	whole-domain
CLZ	0.318036	1	common	whole-domain
AC_N	0.145937	1	common	whole-domain
Pre-SET	0.5527	1	common	whole-domain
LRR_4	0.434152	1	common	whole-domain
GIT_CC	0.492686	1	common	whole-domain
zf-RAG1	0.850349	1	common	whole-domain
Btz	0.548917	1	common	whole-domain
VOMI	0.775557	1	common	whole-domain
CRF	0.439832	1	common	whole-domain
Peptidase_C97	0.210917	1	common	whole-domain
CRIM	0.474398	1	common	whole-domain
Lectin_N	0.996504	0.200856	common	whole-domain
DM	0.54988	1	common	whole-domain
GSDH	0.885282	1	common	whole-domain
DUF1325	0.492686	1	common	whole-domain
BPS	0.598488	1	common	whole-domain
DS	0.762359	1	common	whole-domain
DP	0.557083	1	common	whole-domain
TGS	0.569813	1	common	whole-domain
RasGEF_N	0.254581	1	common	whole-domain
RNA_pol_Rpb5_C	0.67404	1	common	whole-domain
TGT	0.231219	1	common	whole-domain
RtcB	0.0937712	0.887039	common	whole-domain
Fis1_TPR_N	0.836675	1	common	whole-domain
Cadherin_2	0.999986	0.00237021	common	whole-domain
HMG-CoA_red	0.390319	1	common	whole-domain
Glyco_hydro_38	0.791728	1	common	whole-domain
Sod_Fe_N	0.642043	1	common	whole-domain
Talin_middle	0.477636	1	common	whole-domain
PAD_M	0.999096	0.0849082	common	whole-domain
Sod_Fe_C	0.570078	1	common	whole-domain
hGDE_central	0.808298	1	common	whole-domain
Period_C	0.868754	1	common	whole-domain
Vault	0.761702	1	common	whole-domain
ERAP1_C	0.550477	1	common	whole-domain
A2M_N_2	0.783443	1	common	whole-domain
Nucleoplasmin	0.502702	1	common	whole-domain
PA26	0.154324	1	common	whole-domain
CTP_synth_N	0.231212	1	common	whole-domain
SGTA_dimer	0.51168	1	common	whole-domain
Na_H_Exchanger	0.000123279	0.0125489	common	whole-domain
SH3BGR	0.124197	0.996469	common	whole-domain
S10_plectin	0.540952	1	common	whole-domain
c-SKI_SMAD_bind	0.132518	0.996469	common	whole-domain
zf-RING-like	0.801277	1	common	whole-domain
AMPKBI	0.681364	1	common	whole-domain
Ribosomal_S8e	0.358184	1	common	whole-domain
NAGidase	0.197674	1	common	whole-domain
Gate	0.895616	1	common	whole-domain
RPN13_C	0.8728	1	common	whole-domain
HNOB	0.0704171	0.734216	common	whole-domain
NIF3	0.463006	1	common	whole-domain
S-methyl_trans	0.481466	1	common	whole-domain
zf-C2HE	0.723092	1	common	whole-domain
Methyltransf_1N	0.921877	1	common	whole-domain
PA	0.87167	1	common	whole-domain
Asp_Arg_Hydrox	0.537796	1	common	whole-domain
HA2	0.118648	0.955568	common	whole-domain
Syntaxin-6_N	0.34303	1	common	whole-domain
Interferon	1	2.43898e-10	common	whole-domain
Rad10	0.649142	1	common	whole-domain
NMDAR2_C	0.0229159	0.428404	common	whole-domain
Methyltransf_15	0.947029	0.896843	common	whole-domain
Methyltransf_16	0.998699	0.094142	common	whole-domain
Sec61_beta	0.801277	1	common	whole-domain
Methyltransf_12	0.339342	1	common	whole-domain
UFC1	0.795233	1	common	whole-domain
RNA_pol_L_2	0.932216	0.962441	common	whole-domain
WD40_4	0.442427	1	common	whole-domain
PI31_Prot_N	0.226267	1	common	whole-domain
BRCT_2	0.585519	1	common	whole-domain
Ribosomal_S18	0.428107	1	common	whole-domain
eIF-6	0.903199	1	common	whole-domain
PAP_assoc	0.215526	1	common	whole-domain
Sulfotransfer_2	0.0414818	0.600211	common	whole-domain
Sulfotransfer_3	0.839293	1	common	whole-domain
Sulfotransfer_1	0.983745	0.41716	common	whole-domain
W2	0.268581	1	common	whole-domain
AMMECR1	0.155842	0.996469	common	whole-domain
MRP-L47	0.628314	1	common	whole-domain
Linker_histone	0.806671	1	common	whole-domain
5-FTHF_cyc-lig	0.855297	1	common	whole-domain
SEFIR	0.0428302	0.622771	common	whole-domain
GF_recep_IV	0.0506372	0.675172	common	whole-domain
Ribosomal_L9_N	0.972724	0.936897	common	whole-domain
CENP-B_dimeris	0.919764	0.996469	common	whole-domain
GATase_5	0.938099	0.887039	common	whole-domain
Glyco_hydro_99	0.474837	1	common	whole-domain
DUF5110	0.946959	1	common	whole-domain
ATP-gua_Ptrans	0.0306359	0.500275	common	whole-domain
NT5C	0.124197	0.996469	common	whole-domain
FANCI_S1	0.668637	1	common	whole-domain
eIF-4B	0.621561	1	common	whole-domain
Sec7_N	0.122114	0.996469	common	whole-domain
Ribosomal_S21e	0.64902	1	common	whole-domain
NB-ARC	0.213209	1	common	whole-domain
Ran_BP1	0.596812	1	common	whole-domain
Glucosamine_iso	0.919499	0.888592	common	whole-domain
CLP1_P	0.698784	1	common	whole-domain
F-box-like	0.0290876	0.500275	common	whole-domain
zf-CCCH_3	0.155842	0.996469	common	whole-domain
Ribonuc_2-5A	0.39603	1	common	whole-domain
Sec63	0.0219836	0.492748	common	whole-domain
Rotamase_3	0.883474	1	common	whole-domain
ATG13	0.525693	1	common	whole-domain
ATG16	0.984201	0.500047	common	whole-domain
CLP1_N	0.60827	1	common	whole-domain
Ndr	0.141496	1	common	whole-domain
Creatinase_N_2	0.724989	1	common	whole-domain
Mesothelin	1	2.09178e-10	common	whole-domain
Peptidase_M49	0.964611	0.760196	common	whole-domain
Peptidase_M43	0.172694	1	common	whole-domain
CIDE-N	0.981437	0.500275	common	whole-domain
Qua1	0.554882	1	common	whole-domain
HHH_2	0.964871	0.996469	common	whole-domain
WWE	0.200581	1	common	whole-domain
SHQ1	0.386334	1	common	whole-domain
MAP65_ASE1	0.454033	1	common	whole-domain
zf-DBF	0.514452	1	common	whole-domain
Vps54	0.48739	1	common	whole-domain
MT-A70	0.148444	0.996469	common	whole-domain
TFIID-18kDa	0.371993	1	common	whole-domain
VGCC_alpha2	0.849902	1	common	whole-domain
PHD_4	0.492686	1	common	whole-domain
Defensin_beta_2	0.999998	0.000593687	common	whole-domain
SRPRB	0.924664	0.996469	common	whole-domain
PHD_2	0.2604	1	common	whole-domain
CTP_transf_3	0.248039	1	common	whole-domain
SRC-1	0.267532	1	common	whole-domain
UPRTase	0.113296	0.997158	common	whole-domain
AMPK1_CBM	0.635142	1	common	whole-domain
MIT_C	0.461752	1	common	whole-domain
RAI1	0.946959	1	common	whole-domain
Adhes-Ig_like	0.876384	1	common	whole-domain
Not1	0.142933	0.996469	common	whole-domain
COMP	0.482151	1	common	whole-domain
Longin	0.176467	1	common	whole-domain
DMPK_coil	0.624104	1	common	whole-domain
VHS	0.0103944	0.267685	common	whole-domain
WAP	0.898391	0.996469	common	whole-domain
EF-hand_3	0.764093	1	common	whole-domain
RUN	0.0226816	0.482567	common	whole-domain
EF-hand_4	0.0576029	0.681513	common	whole-domain
IL10	0.308723	1	common	whole-domain
IL12	0.678449	1	common	whole-domain
IL6	0.996263	0.277961	common	whole-domain
IL7	0.567985	1	common	whole-domain
IL4	0.51168	1	common	whole-domain
IL5	0.545959	1	common	whole-domain
IL2	0.459263	1	common	whole-domain
IL3	0.865562	1	common	whole-domain
IL8	0.879351	0.996469	common	whole-domain
MR_MLE_N	0.871	1	common	whole-domain
DIL	0.339939	1	common	whole-domain
CUTL	0.459263	1	common	whole-domain
ATP-synt_ab_C	0.506179	1	common	whole-domain
DIX	0.267535	1	common	whole-domain
Toprim	0.242735	1	common	whole-domain
FeS_assembly_P	0.791312	1	common	whole-domain
Herpes_Helicase	0.942777	1	common	whole-domain
Aquarius_N	0.0753663	0.779039	common	whole-domain
Aurora-A_bind	0.692499	1	common	whole-domain
Abi_HHR	0.290121	1	common	whole-domain
RMI2	0.514452	1	common	whole-domain
Isy1	0.237544	1	common	whole-domain
SmAKAP	0.907381	1	common	whole-domain
CGI-121	0.437462	1	common	whole-domain
FANCI_HD2	0.990771	0.41716	common	whole-domain
FANCI_HD1	0.918722	1	common	whole-domain
zf-UBR	0.698173	1	common	whole-domain
zf-UBP	0.0169978	0.427606	common	whole-domain
CO_deh_flav_C	0.321491	1	common	whole-domain
THUMP	0.0927632	0.887039	common	whole-domain
HIF-1	0.595263	1	common	whole-domain
Glyco_transf_64	0.00126284	0.0804432	common	whole-domain
G_glu_transpept	1	2.3536e-11	common	whole-domain
RIG-I_C-RD	0.285455	1	common	whole-domain
Bcr-Abl_Oligo	0.67404	1	common	whole-domain
ANAPC_CDC26	0.652536	1	common	whole-domain
BLM_N	0.860164	1	common	whole-domain
ABC_transp_aux	0.534285	1	common	whole-domain
NAC	0.214364	1	common	whole-domain
Cytochrom_B561	0.182734	1	common	whole-domain
Bromo_TP	0.280865	1	common	whole-domain
HBB	0.985119	0.500047	common	whole-domain
NAP	0.00353672	0.162465	common	whole-domain
Mon1	0.0113947	0.351638	common	whole-domain
PTPlike_phytase	0.998423	0.146365	common	whole-domain
EAP30	0.302938	1	common	whole-domain
USP8_interact	0.380121	1	common	whole-domain
PseudoU_synth_2	0.855274	1	common	whole-domain
F_actin_cap_B	0.280865	1	common	whole-domain
SRP-alpha_N	0.558892	1	common	whole-domain
Ephrin_lbd	0.385875	1	common	whole-domain
PMSR	0.432759	1	common	whole-domain
CDK5_activator	0.0932658	0.887039	common	whole-domain
TK	0.396914	1	common	whole-domain
eIF-3c_N	0.000660166	0.0451654	common	whole-domain
Radical_SAM_C	0.642043	1	common	whole-domain
PKcGMP_CC	0.827681	1	common	whole-domain
SRP9-21	0.944184	1	common	whole-domain
Paxillin	0.475996	1	common	whole-domain
RTT107_BRCT_5	0.743832	1	common	whole-domain
DCP2	0.638583	1	common	whole-domain
TP_methylase	0.856594	1	common	whole-domain
PPTA	0.717997	1	common	whole-domain
DAG_kinase_N	0.412059	1	common	whole-domain
CENP-W	0.987402	0.622771	common	whole-domain
FACT-Spt16_Nlob	0.41445	1	common	whole-domain
DUF758	0.252885	1	common	whole-domain
Sortilin-Vps10	0.651397	1	common	whole-domain
Uso1_p115_head	0.214364	1	common	whole-domain
CENP-M	0.394775	1	common	whole-domain
Methyltransf_28	0.252092	1	common	whole-domain
FXMRP1_C_core	0.16809	1	common	whole-domain
MIS13	0.223835	1	common	whole-domain
TBPIP	0.763684	1	common	whole-domain
TAFII55_N	0.155002	0.996469	common	whole-domain
zf-RING_UBOX	0.260206	1	common	whole-domain
SQS_PSY	0.0570353	0.740558	common	whole-domain
EGF_MSP1_1	0.823221	1	common	whole-domain
HARP	0.977436	0.734216	common	whole-domain
Endonuclease_5	0.967658	0.72421	common	whole-domain
YAF2_RYBP	0.700024	1	common	whole-domain
Propep_M14	0.929188	0.928174	common	whole-domain
Metallophos_2	0.4258	1	common	whole-domain
Rrp44_S1	0.392648	1	common	whole-domain
DNA_primase_S	0.312148	1	common	whole-domain
TRF	0.11703	0.997158	common	whole-domain
O-FucT	0.48597	1	common	whole-domain
D123	0.196608	1	common	whole-domain
Neuralized	0.232758	1	common	whole-domain
Ocnus	0.876384	1	common	whole-domain
CHORD	0.612683	1	common	whole-domain
TTC5_OB	0.974718	0.740677	common	whole-domain
CDC27	0.963068	0.663362	common	whole-domain
F-box	0.0245471	0.508777	common	whole-domain
Occludin_ELL	0.354735	1	common	whole-domain
Trehalase	0.857784	1	common	whole-domain
Ribosomal_L37ae	0.631719	1	common	whole-domain
SUV3_C	0.771534	1	common	whole-domain
Abhydrolase_6	0.14421	1	common	whole-domain
Abhydrolase_3	0.925992	0.871166	common	whole-domain
PARP_reg	0.853673	1	common	whole-domain
CENP_C_N	0.213209	1	common	whole-domain
Sec15	0.912867	0.954584	common	whole-domain
NIPSNAP	0.954132	0.78919	common	whole-domain
P21-Arc	0.392648	1	common	whole-domain
uDENN	0.27916	1	common	whole-domain
DcpS	0.890456	1	common	whole-domain
DNA_pol_B_exo1	0.470031	1	common	whole-domain
IF4E	0.0313054	0.500275	common	whole-domain
RRF	0.779505	1	common	whole-domain
NNMT_PNMT_TEMT	0.970349	0.577291	common	whole-domain
UEV	0.860074	1	common	whole-domain
MgsA_C	0.799147	1	common	whole-domain
UCR_UQCRX_QCR9	0.966041	0.986989	common	whole-domain
Ubiquitin_2	0.26323	1	common	whole-domain
Glycophorin_A	0.905341	0.997158	common	whole-domain
MSL2-CXC	0.742895	1	common	whole-domain
RDM	0.999821	0.0412821	common	whole-domain
Sushi_2	0.988511	0.606646	common	whole-domain
zf-CCHC	0.348195	1	common	whole-domain
ZU5	0.593605	1	common	whole-domain
Cep57_MT_bd	0.449443	1	common	whole-domain
GMP_synt_C	0.747807	1	common	whole-domain
LEAP-2	0.991184	0.545113	common	whole-domain
Serum_albumin	0.661208	1	common	whole-domain
AlaDh_PNT_N	0.569813	1	common	whole-domain
zf-A20	0.356254	1	common	whole-domain
Pur_DNA_glyco	0.716011	1	common	whole-domain
ATP-synt	0.231212	1	common	whole-domain
CBM_21	0.556645	1	common	whole-domain
CBM_20	0.352425	1	common	whole-domain
ADAM_CR	0.759817	1	common	whole-domain
PIF1	0.975448	0.620432	common	whole-domain
SGL	0.846514	1	common	whole-domain
ERCC3_RAD25_C	0.26323	1	common	whole-domain
NTP_transf_2	0.465808	1	common	whole-domain
FRB_dom	0.585691	1	common	whole-domain
Torus	0.362077	1	common	whole-domain
GPS2_interact	0.996819	0.259405	common	whole-domain
VGCC_beta4Aa_N	0.401227	1	common	whole-domain
Bud13	0.461752	1	common	whole-domain
Vta1	0.461752	1	common	whole-domain
E2F_TDP	0.155445	1	common	whole-domain
PAM2	0.469298	1	common	whole-domain
DUF1126	0.992319	0.315764	common	whole-domain
PFU	0.53718	1	common	whole-domain
Atg8	0.891721	1	common	whole-domain
SIS	0.46197	1	common	whole-domain
PAC3	0.920304	1	common	whole-domain
Fic	0.588864	1	common	whole-domain
VPS9	0.24712	1	common	whole-domain
GAIN	0.610641	1	common	whole-domain
DSBA	0.330296	1	common	whole-domain
PDE6_gamma	0.777532	1	common	whole-domain
MBD_C	0.996783	0.179975	common	whole-domain
FERM_f0	0.264656	1	common	whole-domain
mTERF	0.572809	1	common	whole-domain
SIP1	0.856594	1	common	whole-domain
NLE	0.500738	1	common	whole-domain
RBD-FIP	0.577157	1	common	whole-domain
Med31	0.598488	1	common	whole-domain
EPL1	0.131767	0.996469	common	whole-domain
Heme_oxygenase	0.107917	0.887039	common	whole-domain
Drf_DAD	0.784143	1	common	whole-domain
Proteasome_A_N	0.692243	1	common	whole-domain
CaMKII_AD	0.236801	1	common	whole-domain
HD_4	0.439832	1	common	whole-domain
Sterol-sensing	0.161031	1	common	whole-domain
Syja_N	0.565185	1	common	whole-domain
HD_3	0.421223	1	common	whole-domain
GCD14	0.261333	1	common	whole-domain
EF-hand_5	0.582535	1	common	whole-domain
Cdd1	0.964871	0.996469	common	whole-domain
TFIIS_C	0.276348	1	common	whole-domain
dDENN	0.0228816	0.41716	common	whole-domain
LAP1C	0.379088	1	common	whole-domain
Ten1_2	0.86738	1	common	whole-domain
Ribosomal_L2_C	0.83622	1	common	whole-domain
MOZ_SAS	0.00776336	0.277961	common	whole-domain
IL11	0.749793	1	common	whole-domain
LON_substr_bdg	0.0673005	0.779039	common	whole-domain
IL13	0.49804	1	common	whole-domain
ATP-sulfurylase	0.0888382	0.887039	common	whole-domain
ArfGap	0.0838093	0.887039	common	whole-domain
53-BP1_Tudor	0.51724	1	common	whole-domain
ATP-synt_D	0.352425	1	common	whole-domain
Nore1-SARAH	0.861909	1	common	whole-domain
[truncated: 29,251 more rows]

## Sheet: Fig3C_drugbank_domain_no_struct
domain	domain_name	n_drugs
DMAP_binding	PF06464	5
zf-CCHC	PF00098	1
Enolase_C	PF00113	5
DNA_pol_E_B	PF04042	1
KAsynt_C_assoc	PF16197	2
Thioesterase	PF00975	2
A2M_N	PF01835	13
CRF	PF00473	3
Ribonuc_red_lgN	PF00317	7
Acylphosphatase	PF00708	1
INCENP_ARK-bind	PF03941	1
zf-met	PF12874	1
Lipase_GDSL_2	PF13472	1
FA	PF08736	1
MH2	PF03166	1
PK_C	PF02887	11
Flavokinase	PF01687	2
TAT_ubiq	PF07706	4
Patched	PF02460	1
LRAT	PF04970	1
Xlink	PF00193	10
AA_permease_N	PF08403	23
STPPase_N	PF16891	4
Sterol-sensing	PF12349	17
IGFBP	PF00219	4
ENTH	PF01417	2
Ribosomal_L3	PF00297	5
Integrin_b_cyt	PF08725	4
TTL	PF03133	1
GST_N_2	PF13409	2
SapB_2	PF03489	1
E1_dh	PF00676	5
AstE_AspA	PF04952	3
Keratin_2_head	PF16208	10
Ribos_L4_asso_C	PF14374	1
Tissue_fac	PF01108	16
Ribosomal_S8e	PF01201	1
AhpC-TSA	PF00578	6
CAC1F_C	PF16885	68
PLDc_2	PF13091	3
Guanylate_cyc	PF00211	17
UCR_14kD	PF02271	9
DUF3385	PF11865	7
Laminin_G_2	PF02210	5
TGFb_propeptide	PF00688	6
HIF-1a_CTAD	PF08778	3
Ferric_reduct	PF01794	2
FTO_CTD	PF12934	1
NAD_binding_11	PF14833	1
HMG_box	PF00505	3
Gla	PF00594	183
Gp_dh_C	PF02800	12
Peptidase_S9_N	PF02897	7
IL17	PF06083	2
G_glu_transpept	PF01019	1
FBPase	PF00316	11
Bcr-Abl_Oligo	PF09036	3
IL23	PF16649	3
40S_SA_C	PF16122	2
DUF3399	PF11879	10
VEGF_C	PF14554	13
Pro_racemase	PF05544	1
PDZ	PF00595	30
2OG-FeII_Oxy	PF03171	3
OAS1_C	PF10421	1
VWA_N	PF08399	25
HNF-1B_C	PF04812	1
Sushi_2	PF09014	2
Homeobox	PF00046	3
ABC_tran	PF00005	37
Lyase_1	PF00206	3
CPSase_L_D3	PF02787	3
Propeptide_C1	PF08127	14
A2M_recep	PF07677	13
OxoGdeHyase_C	PF16870	3
CybS	PF05328	4
PNTB_4TM	PF12769	4
Phe_ZIP	PF08916	1
Glycos_transf_3	PF00591	1
Cpn60_TCP1	PF00118	2
SLED	PF12140	1
Fibrinogen_C	PF00147	17
Carboxyl_trans	PF01039	2
Pkinase	PF00069	571
Thrombin_light	PF09396	109
Peptidase_M43	PF05572	1
Molybdopterin	PF00384	1
Cyclin_C	PF02984	34
Somatostatin	PF03002	1
Activin_recp	PF01064	11
Tubulin_C	PF03953	73
Colipase_C	PF02740	2
ERbeta_N	PF12497	48
Rb_C	PF08934	2
Thioredoxin_7	PF13899	1
STAT_bind	PF02864	1
TNFR_c6	PF00020	3
SLC12	PF03522	28
Carn_acyltransf	PF00755	9
Proton_antipo_M	PF00361	4
tRNA_anti-codon	PF01336	4
UDPG_MGDP_dh	PF00984	2
ATP-gua_PtransN	PF02807	8
zf-CHCC	PF10276	1
DUF4215	PF13948	1
RIIa	PF02197	6
MoeA_N	PF03453	3
Fz	PF01392	6
Man-6-P_recep	PF02157	3
tRNA-synt_2c	PF01411	1
GTP_cyclohydroI	PF01227	2
CaMKII_AD	PF08332	8
DAG_kinase_N	PF14513	2
Melibiase_2_C	PF17450	2
Fer2_2	PF01799	10
Cys_knot	PF00007	2
adh_short	PF00106	62
Ribonuc_red_sm	PF00268	6
Surfac_D-trimer	PF09006	1
Filamin	PF00630	1
His_Phos_1	PF00300	10
Glyoxalase	PF00903	2
ACAS_N	PF16177	4
IMS	PF00817	3
KIF1B	PF12423	2
JmjN	PF02375	1
NRIP1_repr_4	PF15690	1
AdenylateSensor	PF16579	5
Gp_dh_N	PF00044	12
Acetyltransf_1	PF00583	7
TNF	PF00229	37
GM_CSF	PF01109	1
Succ_DH_flav_C	PF02910	6
RB_B	PF01857	2
Ras	PF00071	32
Glyco_hydro_20	PF00728	4
BPL_C	PF02237	1
zf-RING_UBOX	PF13445	3
S_100	PF01023	39
TFR_dimer	PF04253	6
IRS	PF02174	1
Rib_hydrolayse	PF02267	1
PAP_central	PF04928	3
TPR_2	PF07719	4
GATase_6	PF13522	3
Glycohydro_20b2	PF14845	4
Hormone_5	PF00184	1
G6PD_C	PF02781	5
MoCF_biosynth	PF00994	3
CDP-OH_P_transf	PF01066	1
TGS	PF02824	2
IIGP	PF05049	2
WW	PF00397	2
Peptidase_M28	PF04389	7
STAT_int	PF02865	1
PCNA_C	PF02747	1
Abhydrolase_1	PF00561	11
HIF-1	PF11413	3
CAP18_C	PF12153	1
Apo-CII	PF05355	1
Axin_b-cat_bind	PF08833	1
SNF2_N	PF00176	2
Lectin_N	PF03954	1
PCAF_N	PF06466	3
SSF	PF00474	6
DIX	PF00778	1
Gelsolin	PF00626	3
ROKNT	PF08067	2
Thioredoxin_6	PF13848	5
CH	PF00307	7
Asp_Arg_Hydrox	PF05118	2
UDPGP	PF01704	2
Phospholip_A2_1	PF00068	47
LIG3_BRCT	PF16759	1
GST_C_3	PF14497	59
2003-03-14	PF00244	5
Kazal_2	PF07648	1
IDO	PF01231	1
Mo-co_dimer	PF03404	1
Bile_Hydr_Trans	PF04775	1
APP_Cu_bd	PF12924	17
S-AdoMet_synt_N	PF00438	4
K_channel_TID	PF07941	2
RhoGAP	PF00620	9
Ketoacyl-synt_C	PF02801	2
Peptidase_C1	PF00112	62
NAD_Gly3P_dh_C	PF07479	1
Prog_receptor	PF02161	31
DSBA	PF01323	2
KH_1	PF00013	6
Fer4_7	PF12838	1
Fasciclin	PF02469	1
Metallothio	PF00131	4
Sacchrp_dh_NADP	PF03435	4
zf-C2HC	PF01530	1
GluR_Homer-bdg	PF10606	6
ApoA-II	PF04711	2
PGM_PMM_II	PF02879	2
Kringle	PF00051	176
PMP22_Claudin	PF00822	1
TPD52	PF04201	1
ETC_C1_NDUFA5	PF04716	1
Cytochrom_C1	PF02167	9
PAD_M	PF08527	9
Putative_PNPOx	PF01243	3
CARD	PF00619	9
Transferrin	PF00405	15
Alpha-amylase	PF00128	15
Porin_3	PF01459	5
GatB_N	PF02934	1
tRNA-synt_2	PF00152	4
Cytochrom_B558a	PF05038	1
C2	PF00168	24
TSP_1	PF00090	5
CHCH	PF06747	1
HRM	PF02793	22
MOSC_N	PF03476	1
IFN-gamma	PF00714	5
CDC48_2	PF02933	2
cNMP_binding	PF00027	63
Alk_phosphatase	PF00245	4
Tub	PF01167	1
Filament_head	PF04732	2
PPARgamma_N	PF12577	61
NADH_dehy_S2_C	PF06444	1
ADAM_spacer1	PF05986	3
VWA_3	PF13768	3
Ribosomal_L37e	PF01907	5
Oxidored_q6	PF01058	1
KR	PF08659	2
Kazal_1	PF00050	3
Glyco_hydro_30	PF02055	4
CoA_binding	PF02629	1
eIF2_C	PF09173	1
Sushi	PF00084	75
Alpha-amylase_C	PF02806	14
NADH_dhqG_C	PF09326	1
CLZ	PF16526	1
THF_DHG_CYH_C	PF02882	5
2-oxoacid_dh	PF00198	3
Ig_J_chain	PF15097	1
EST1_DNA_bind	PF10373	1
SF3A3	PF16837	1
Ank_5	PF13857	1
CBFD_NFYB_HMF	PF00808	2
Pentaxin	PF00354	7
Na_Ca_ex_C	PF16494	2
zf-H2C2_5	PF13909	2
Sod_Cu	PF00080	8
Heme_oxygenase	PF01126	11
Fer2_4	PF13510	1
DUF1856	PF08983	13
PLA2_B	PF01735	3
P2X_receptor	PF00864	1
Integrin_alpha	PF00357	11
HEAT_2	PF13646	2
PNP_UDP_1	PF01048	28
Guanylate_kin	PF00625	44
Potassium_chann	PF11404	2
zf-CXXC	PF02008	5
OCD_Mu_crystall	PF02423	1
APP_E2	PF12925	17
RR_TM4-6	PF06459	4
HNF-1A_C	PF04813	1
EphA2_TM	PF14575	3
Fer4_17	PF13534	3
Prenyltrans	PF00432	6
PKI	PF02827	30
DUF3652	PF12372	1
Leuk-A4-hydro_C	PF09127	22
RtcB	PF01139	1
B12D	PF06522	2
RAMP	PF04901	3
PPP5	PF08321	1
Lig_chan-Glu_bd	PF10613	237
NADH_B2	PF14813	1
UPAR_LY6	PF00021	6
GHMP_kinases_C	PF08544	1
PEN-2	PF10251	1
AA_permease_C	PF13906	12
Ubiq-Cytc-red_N	PF09165	9
ubiquitin	PF00240	11
Methyltransf_1N	PF02870	5
CBM_14	PF01607	6
Aconitase_C	PF00694	5
NtCtMGAM_N	PF16863	8
A1_Propeptide	PF07966	7
Na_Ca_ex	PF01699	2
MACPF	PF01823	4
CK1gamma_C	PF12605	8
TSP_3	PF02412	1
Gly_acyl_tr_N	PF06021	3
Cobalamin_bind	PF01122	1
Peptidase_M1	PF01433	25
Fer2	PF00111	11
GSH_synth_ATP	PF03917	7
RyR	PF02026	4
C1_1	PF00130	41
Ribosomal_L16	PF00252	4
OATP	PF03137	6
Synaptobrevin	PF00957	2
Innexin	PF00876	1
Palm_thioest	PF02089	2
HATPase_c	PF02518	90
BCDHK_Adom3	PF10436	10
MAM	PF00629	7
HHH_8	PF14716	4
H-K_ATPase_N	PF09040	6
PAD	PF03068	9
Ribosomal_L13	PF00572	3
Ca_chan_IQ	PF08763	81
F5_F8_type_C	PF00754	12
PCMT	PF01135	1
DUF1897	PF09005	3
APS_kinase	PF01583	3
Cadherin	PF00028	8
DUF3583	PF12126	1
DUF1241	PF06840	1
Ribosomal_L2_C	PF03947	3
EGF_MSP1_1	PF12946	1
Peptidase_M17	PF00883	3
WHEP-TRS	PF00458	10
CART	PF06373	1
Pr_beta_C	PF12465	1
Thr_synth_N	PF14821	2
Peptidase_M16_M	PF16187	3
SelP_N	PF04592	1
FTHFS	PF01268	5
AIRC	PF00731	1
EBP	PF05241	1
AlaDh_PNT_N	PF05222	8
TGF_beta_GS	PF08515	10
MH1	PF03165	1
PBD	PF00786	1
Filament	PF00038	19
ACBP	PF00887	2
NAGLU	PF05089	1
NCD3G	PF07562	21
IL12p40_C	PF10420	5
PDEase_I	PF00233	171
Inhibitor_Mig-6	PF11555	2
ATP-synt	PF00231	5
COP-gamma_platf	PF08752	1
Acyl-CoA_dh_1	PF00441	12
dNK	PF01712	7
ANATO	PF01821	8
SQS_PSY	PF00494	1
SPARC_Ca_bdg	PF10591	2
EFhand_Ca_insen	PF08726	1
DNA_mis_repair	PF01119	1
NAGPA	PF09992	1
Apo-CIII	PF05778	1
IL13	PF03487	2
P4Ha_N	PF08336	6
MAPEG	PF01124	6
OTCace_N	PF02729	6
Pro_dh	PF01619	1
KCNQC3-Ank-G_bd	PF11956	10
EpoR_lig-bind	PF09067	9
COX5A	PF02284	2
GST_C_2	PF13410	3
ANF_receptor	PF01094	264
CD20	PF04103	7
Cu-oxidase	PF00394	8
Gln-synt_N	PF03951	3
TPR_1	PF00515	3
Radical_SAM	PF04055	1
Dpoe2NT	PF12213	1
Glyco_transf_64	PF09258	3
SKI	PF01202	2
Epimerase	PF01370	3
HMGL-like	PF00682	1
SF3a60_bindingd	PF12108	1
RYDR_ITPR	PF01365	9
PH_3	PF14593	13
SH2	PF00017	127
P21-Arc	PF04062	2
MM_CoA_mutase	PF01642	2
FAA_hydrolase	PF01557	3
Vps4_C	PF09336	2
Beta_elim_lyase	PF01212	2
NAD_synthase	PF02540	1
Complex1_51K	PF01512	1
Ig_2	PF13895	99
Sod_Fe_N	PF00081	2
Calponin	PF00402	2
6PF2K	PF01591	7
E3_UbLigase_R4	PF13764	2
ig	PF00047	54
Transketolase_C	PF02780	3
CLP_protease	PF00574	1
Glyco_transf_8	PF01501	2
DNA_pol_B	PF00136	5
Ldh_1_C	PF02866	21
Coatomer_g_Cpla	PF16381	1
SLBB	PF10531	1
PAS_3	PF08447	22
Biopterin_H	PF00351	15
DUF1518	PF07469	46
Calx-beta	PF03160	3
2Fe-2S_thioredx	PF01257	1
MOSC	PF03473	1
NHL	PF01436	3
EF-hand_like	PF09279	2
ARID	PF01388	1
DUF971	PF06155	4
Peptidase_M16	PF00675	20
NADH_dh_m_C1	PF15088	1
Peptidase_M20	PF01546	3
Xan_ur_permease	PF00860	1
DAGK_acc	PF00609	3
Acyl-CoA_dh_N	PF02771	12
V-set	PF07686	46
Mito_carr	PF00153	16
Aminotran_4	PF01063	13
Ala_racemase_N	PF01168	2
PDZ_assoc	PF10600	2
Ldl_recept_b	PF00058	14
Steroid_dh	PF02544	6
IP_trans	PF02121	2
Oxidored_q2	PF00420	1
PfkB	PF00294	4
SWIB	PF02201	3
Glycolytic	PF00274	8
Pterin_bind	PF00809	4
Lipoxygenase	PF00305	20
Nuc_rec_co-act	PF08815	46
Sulfatase	PF00884	4
Ndufs5	PF10200	1
Ribosomal_S5	PF00333	1
SAA	PF00277	1
Tetraspannin	PF00335	1
AIF_C	PF14721	2
GATase_7	PF13537	4
TPR_11	PF13414	1
Kinesin_assoc	PF16183	2
UCR_UQCRX_QCR9	PF05365	9
GATase	PF00117	4
fn3	PF00041	68
Anticodon_1	PF08264	4
SRC-1	PF08832	46
CarboxypepD_reg	PF13620	3
Insulin	PF00049	2
zf-RNPHF	PF08080	2
zf-PARP	PF00645	18
S4	PF01479	1
Met_synt_B12	PF02965	4
A_deaminase	PF00962	16
ATP-synt_ab_C	PF00306	6
Glyco_hydro_31	PF01055	10
HNOB	PF07700	5
5_nucleotid_C	PF02872	1
SF3A2	PF16835	1
COX2_TM	PF02790	3
ACT	PF01842	9
IL15	PF02372	1
KCNQ2_u3	PF16642	5
RIC3	PF15361	1
IKKbetaNEMObind	PF12179	11
Lyase_aromatic	PF00221	1
Toprim	PF01751	9
2-Hacid_dh_C	PF02826	2
Asp-B-Hydro_N	PF05279	2
HSP70	PF00012	10
P16-Arc	PF04699	2
tRNA-synt_1c_C	PF03950	5
PI-PLC-X	PF00388	2
Transket_pyr	PF02779	6
Bravo_FIGEY	PF13882	1
ERM	PF00769	3
IL1	PF00340	15
GCV_T	PF01571	3
LMWPc	PF01451	2
MAM33	PF02330	2
Ribosomal_L7Ae	PF01248	2
PTR2	PF00854	12
FOLN	PF09289	3
Orexin	PF02072	1
GHMP_kinases_N	PF00288	1
Pep_M12B_propep	PF01562	11
IHABP4_N	PF16174	1
Pribosyltran	PF00156	13
GatB_Yqey	PF02637	1
FTCD_N	PF07837	4
EF-hand_11	PF08976	1
NTR	PF01759	10
Ribosomal_L19e	PF01280	3
PDE6_gamma	PF04868	5
P53_TAD	PF08563	5
NAGLU_C	PF12972	1
NIF	PF03031	2
RIH_assoc	PF08454	9
Engrail_1_C_sig	PF10525	1
Oxidored_q4	PF00507	1
DcpS	PF05652	7
Melibiase_2	PF16499	2
BH4	PF02180	15
NT5C	PF06941	2
ARPC4	PF05856	2
Rotamase	PF00639	2
INCENP_N	PF12178	1
Peptidase_S8	PF00082	6
Tub_N	PF16322	1
TCR_zetazeta	PF11628	2
ERG2_Sigma1R	PF04622	10
MTHFR	PF02219	2
P34-Arc	PF04045	2
Smac_DIABLO	PF09057	1
MGS	PF02142	10
Ribonuc_red_lgC	PF02867	7
TOH_N	PF12549	6
Synapsin_C	PF02750	1
NRIP1_repr_2	PF15688	1
Voltage_CLC	PF00654	2
Tme5_EGF_like	PF09064	3
XRCC4	PF06632	1
Pro_isomerase	PF00160	12
Pkinase_Tyr	PF07714	352
TCTP	PF00838	2
HIT	PF01230	8
Neil1-DNA_bind	PF09292	3
I-set	PF07679	77
PB1	PF00564	6
DNA_gyraseB	PF00204	9
Integrin_beta	PF00362	5
Phosphorylase	PF00343	67
Ribosomal_L4	PF00573	1
HMG_box_2	PF09011	1
EGF_CA	PF07645	23
Mucin-like	PF16058	1
zf-C5HC2	PF02928	1
TPMT	PF05724	1
ArsA_ATPase	PF02374	1
PMSR	PF01625	1
Fer4_20	PF14691	9
Pyr_redox_dim	PF02852	23
7tm_2	PF00002	25
UCR_6-4kD	PF08997	7
DNA_pol_B_palm	PF14792	4
Anoctamin	PF04547	1
RasGAP	PF00616	1
CUB	PF00431	46
SelP_C	PF04593	1
ProRS-C_1	PF09180	5
Kinesin	PF00225	15
Fer2_3	PF13085	3
AMP-binding	PF00501	11
Hydrolase_6	PF13344	1
Amidase_2	PF01510	3
COX7B	PF05392	2
NB-ARC	PF00931	1
ATP-synt_A	PF00119	1
Ribosomal_L23eN	PF03939	4
PLAT	PF01477	24
Complex1_LYR	PF05347	2
Ribosomal_S15	PF00312	1
Exo_endo_phos	PF03372	3
COX6B	PF02297	2
Flavodoxin_1	PF00258	70
CXCR4_N	PF12109	3
PI3K_p85B	PF02192	8
Laminin_G_1	PF00054	25
SRCR	PF00530	3
ATP-gua_Ptrans	PF00217	8
Amidinotransf	PF02274	7
RBD	PF02196	15
Na_K-ATPase	PF00287	1
C1q	PF00386	57
Ribosomal_L26	PF16906	3
IL10	PF00726	2
Bcl-2	PF00452	15
OTCace	PF00185	6
Hydrolase_like	PF13242	1
ecTbetaR2	PF08917	1
NRIP1_repr_1	PF15687	1
TP_methylase	PF00590	1
zf-UBR	PF02207	2
Arm	PF00514	1
PAD_N	PF08526	9
GMP_synt_C	PF00958	1
Aminotran_1_2	PF00155	33
NUDIX	PF00293	3
DJ-1_PfpI	PF01965	1
Endonuclease_NS	PF01223	2
tRNA-synt_His	PF13393	1
JmjC	PF02373	1
COLFI	PF01410	5
Recep_L_domain	PF01030	66
Ephrin_lbd	PF01404	3
LSM	PF01423	4
Peptidase_S41_N	PF11918	2
NUC194	PF08163	2
AXIN1_TNKS_BD	PF16646	1
EGF_2	PF07974	4
Kunitz_BPTI	PF00014	18
CK_II_beta	PF01214	2
Carb_anhydrase	PF00194	194
PI-PLC-Y	PF00387	2
FERM_C	PF09380	2
LBP_BPI_CETP_C	PF02886	1
Colipase	PF01114	2
ATP-synt_E	PF05680	1
tRNA_bind	PF01588	7
NEXCaM_BD	PF16644	2
zf-C2H2	PF00096	2
FKBP_C	PF00254	16
KcnmB2_inactiv	PF09303	4
Death	PF00531	23
Ribosomal_L14e	PF01929	1
tRNA-synt_2b	PF00587	10
FTO_NTD	PF12933	1
Interfer-bind	PF09294	16
Glyco_transf_7N	PF13733	2
fn2	PF00040	11
Ribosomal_S2	PF00318	2
Kv2channel	PF03521	2
NO_synthase	PF02898	64
Oxidored_molyb	PF00174	1
MBT	PF02820	2
APP_amyloid	PF10515	17
Calpain_III	PF01067	3
bZIP_1	PF00170	16
Claudin_2	PF13903	8
AdoHcyase_NAD	PF00670	5
NDUF_B12	PF08122	1
CDO_I	PF05995	2
Glyco_hydro_18	PF00704	6
GCS	PF03074	2
FYVE_2	PF02318	2
SQHop_cyclase_C	PF13243	2
VWA	PF00092	39
Ribosomal_L24e	PF01246	3
ERG4_ERG24	PF01222	1
SAM_1	PF00536	5
IMS_HHH	PF11798	3
GHBP	PF12772	2
p47_phox_C	PF08944	1
VitD-bind_III	PF09164	2
Topo_C_assoc	PF14370	14
RBR	PF17208	1
Parathyroid	PF01279	2
COX7a	PF02238	2
KCNQ_channel	PF03520	18
Biotin_carb_N	PF00289	2
Thi4	PF01946	1
Lactamase_B	PF00753	2
FERM_N	PF09379	2
RRM_1	PF00076	11
MaoC_dehydratas	PF01575	2
Ribosomal_L14	PF00238	3
Macro	PF01661	1
PNP_phzG_C	PF10590	3
GF_recep_IV	PF14843	38
PTPS	PF01242	1
Cation_ATPase_C	PF00689	35
Helicase_C	PF00271	4
P5CR_dimer	PF14748	5
NADH_oxidored	PF08040	1
UCR_TM	PF02921	9
Sec7	PF01369	7
Anoct_dimer	PF16178	1
DAGK_cat	PF00781	3
B12-binding_2	PF02607	4
PI3_PI4_kinase	PF00454	33
zf-DNA_Pol	PF08996	4
E3_binding	PF02817	3
DNA_pol_alpha_N	PF12254	4
Troponin	PF00992	1
DUF3377	PF11857	3
RabGGT_insert	PF07711	3
Ion_trans	PF00520	346
NCOA_u2	PF16665	46
NECFESHC	PF16621	1
ArgK	PF03308	2
Pur_DNA_glyco	PF02245	2
TGF_beta	PF00019	7
FATC	PF02260	10
Cyclin_N2	PF16500	33
Proton_antipo_N	PF00662	2
COX7C	PF02935	2
Neur_chan_memb	PF02932	1026
tRNA_SAD	PF07973	3
Formyl_trans_C	PF02911	2
Vitellogenin_N	PF01347	3
Integrin_alpha2	PF08441	19
DAO	PF01266	9
PT	PF04886	13
Cathelicidins	PF00666	1
PADR1	PF08063	17
NAD_binding_6	PF08030	2
GST_C	PF00043	20
C2-set	PF05790	5
NRIP1_repr_3	PF15689	1
LIM	PF00412	3
ApoL	PF05461	1
Reprolysin	PF01421	11
CS	PF04969	3
Acyl-CoA_ox_N	PF14749	2
SH3_2	PF07653	4
URO-D	PF01208	2
SQHop_cyclase_N	PF13249	2
OSCP	PF00213	1
AlaDh_PNT_C	PF01262	8
Syndecan	PF01034	3
Citrate_synt	PF00285	7
CKS	PF01111	2
WD40	PF00400	4
Astacin	PF01400	1
LRRNT	PF01462	14
Keratin_B2_2	PF13885	2
PDGF	PF00341	17
NDUFV3	PF15880	2
Glyco_transf_21	PF13506	2
ELO	PF01151	1
Collagen	PF01391	72
DIL	PF01843	1
Gal_mutarotas_2	PF13802	10
Creb_binding	PF09030	1
7tm_3	PF00003	37
TSP_C	PF05735	1
CD4-extracel	PF09191	1
BAG	PF02179	1
Hexokinase_1	PF00349	9
Ferrochelatase	PF00762	1
Gly_acyl_tr_C	PF08444	3
MaoC_dehydrat_N	PF13452	2
MBOAT	PF03062	3
DUF5110	PF17137	1
DNA_pol_lambd_f	PF10391	4
4HBT	PF03061	1
PQ-loop	PF04193	1
Cpn10	PF00166	1
NAD_binding_5	PF07994	3
Proho_convert	PF12177	2
PH	PF00169	38
Cyclin_N	PF00134	34
S8_pro-domain	PF16470	6
Hormone_2	PF00123	1
NPC1_N	PF16414	1
HMMR_C	PF15908	1
IL4Ra_N	PF09238	2
Peptidase_A22B	PF04258	1
Topoisom_I	PF01028	14
Tcell_CD4_C	PF12104	1
DNA_pol_B_thumb	PF14791	4
CLTH	PF10607	1
PARP_reg	PF02877	26
Band_7	PF01145	1
Oxidored_q5_N	PF01059	1
SIR2	PF02146	5
NADH5_C	PF06455	2
Pyr_redox_2	PF07992	36
MOZ_SAS	PF01853	2
VGCC_alpha2	PF08473	25
TPKR_C2	PF16920	4
ATP-cone	PF03477	7
Cupin_8	PF13621	2
Op_neuropeptide	PF08035	3
Amino_oxidase	PF01593	31
NDUFB10	PF10249	1
Aminotran_5	PF00266	17
LRR_8	PF13855	34
DUF3452	PF11934	2
Biliv-reduc_cat	PF09166	1
DOMON	PF03351	3
Acyl_transf_1	PF00698	3
Endothelin	PF00322	1
DcpS_C	PF11969	7
Ribosomal_S17e	PF00833	1
Enolase_N	PF03952	5
CIMR	PF00878	3
FTCD_C	PF04961	4
SE	PF08491	5
NAD_binding_1	PF00175	74
DNA_binding_1	PF01035	5
NDUF_B5	PF09781	1
Thymidylat_synt	PF00303	20
BAAT_C	PF08840	1
DUF1053	PF06327	2
HDAC4_Gln	PF12203	11
Hepsin-SRCR	PF09272	5
Oxidored_q3	PF00499	1
TRAPP	PF04051	6
HATPase_c_3	PF13589	1
Iso_dh	PF00180	7
WH1	PF00568	1
ATP-grasp_2	PF08442	2
DUF4430	PF14478	1
Lipocalin_7	PF14651	3
CPSase_L_D2	PF02786	5
Esterase	PF00756	1
Cofilin_ADF	PF00241	4
tRNA-synt_1e	PF01406	2
UDG	PF03167	3
Ion_trans_N	PF08412	2
Plectin	PF00681	2
Methyltransf_23	PF13489	5
pKID	PF02173	2
Peptidase_S41	PF03572	2
SepSecS	PF05889	1
PAP_RNA-bind	PF04926	3
PK	PF00224	11
Chromo_shadow	PF01393	1
Connexin	PF00029	1
RnaseA	PF00074	36
HAGH_C	PF16123	2
Glyoxalase_4	PF13669	2
Complex1_30kDa	PF00329	1
Methyltransf_3	PF01596	13
WGR	PF05406	26
PGM_PMM_III	PF02880	2
Kelch_1	PF01344	2
Na_H_Exchanger	PF00999	2
E1_DerP2_DerF2	PF02221	11
DUF3481	PF11980	2
Glycos_trans_3N	PF02885	1
Glutaminase	PF04960	2
Aldedh	PF00171	29
COesterase	PF00135	104
Laminin_EGF	PF00053	1
AMPK1_CBM	PF16561	3
AAA	PF00004	4
Thioredoxin	PF00085	6
Alpha_kinase	PF02816	2
Hormone_4	PF00220	1
Calreticulin	PF00262	8
PA28_alpha	PF02251	1
GFO_IDH_MocA	PF01408	1
Cob_adeno_trans	PF01923	1
DED	PF01335	1
Cu_amine_oxid	PF01179	6
EF-hand_7	PF13499	44
Gln-synt_C	PF00120	3
HMG_CoA_synt_N	PF01154	1
PLU-1	PF08429	1
PH_12	PF16457	2
7tm_1	PF00001	2117
zf-TAZ	PF02135	1
NDUF_B7	PF05676	1
Acyl-CoA_dh_M	PF02770	14
HNOBA	PF07701	12
SPRY	PF00622	4
Globin	PF00042	45
AMPKBI	PF04739	3
FMN_dh	PF01070	10
Atg14	PF10186	1
Ran_BP1	PF00638	2
PPTA	PF01239	3
PWWP	PF00855	1
malic	PF00390	7
PYNP_C	PF07831	1
NAPRTase	PF04095	2
IL2	PF00715	13
UCR_hinge	PF02320	8
ZZ	PF00569	1
Seryl_tRNA_N	PF02403	1
adh_short_C2	PF13561	6
Put_Phosphatase	PF06888	1
Kelch_6	PF13964	1
PH_9	PF15410	2
Frataxin_Cyay	PF01491	1
DEAD	PF00270	2
2OG-FeII_Oxy_3	PF13640	15
ATP-synt_ab	PF00006	14
DUF3534	PF12053	1
CPSase_sm_chain	PF00988	3
DUF1011	PF06237	1
GPS	PF01825	3
PAF-AH_p_II	PF03403	2
FAA_hydrolase_N	PF09298	3
DTHCT	PF08070	9
Ribosomal_L18	PF17135	1
FTCD	PF02971	4
Perilipin	PF03036	2
DBINO	PF13892	2
VKG_Carbox	PF05090	8
ERAP1_C	PF11838	3
MIF	PF01187	9
Sdh_cyt	PF01127	3
ADH_N	PF08240	41
L27	PF02828	1
GCV_T_C	PF08669	3
NDUF_B8	PF05821	1
TPR_16	PF13432	2
HTH_11	PF08279	1
Gal-bind_lectin	PF00337	12
COX6A	PF02046	2
SHMT	PF00464	10
HGTP_anticodon	PF03129	10
PSI	PF01437	13
Trypsin	PF00089	474
mit_SMPDase	PF14724	1
CholecysA-Rec_N	PF09193	3
GAF	PF01590	43
HSP90	PF00183	71
GTP_EFTU_D2	PF03144	10
SH3_9	PF14604	8
Cu-oxidase_3	PF07732	13
Peptidase_M14	PF00246	23
Calcyon	PF06387	5
Sod_Fe_C	PF02777	2
Nucleoside_tran	PF01733	1
COX6C	PF02937	2
AA_permease	PF00324	28
Stathmin	PF00836	2
UDPG_MGDP_dh_N	PF03721	2
Microtub_bind	PF13931	11
LRR_5	PF13306	5
zf-H2C2_2	PF13465	2
ADK	PF00406	8
LON_substr_bdg	PF02190	3
Ribosomal_S6e	PF01092	1
Sacchrp_dh_C	PF16653	4
COR	PF16095	3
UCH	PF00443	1
PhyH	PF05721	2
SRP40_C	PF05022	1
GGACT	PF06094	1
MMACHC	PF16690	2
TauD	PF02668	4
EF-hand_8	PF13833	24
PIN_4	PF13638	1
Na_sulph_symp	PF00939	3
ketoacyl-synt	PF00109	2
Formyl_trans_N	PF00551	2
MHC_I	PF00129	3
G-alpha	PF00503	5
ICAM_N	PF03921	3
EGF	PF00008	239
Calc_CGRP_IAPP	PF00214	2
Lectin_C	PF00059	32
RPEL	PF02755	1
Serum_albumin	PF00273	3
ASL_C2	PF14698	3
Integrin_B_tail	PF07965	3
P53	PF00870	6
ATP1G1_PLM_MAT8	PF02038	1
Laminin_G_3	PF13385	3
Cytochrom_B_C	PF00032	9
CTP_transf_like	PF01467	7
FA_hydroxylase	PF04116	1
Nudc_N	PF14050	1
Ldl_recept_a	PF00057	19
Neur_chan_LBD	PF02931	1026
UQ_con	PF00179	1
ThiF	PF00899	1
DUF5050	PF16472	7
DS	PF01916	1
Malic_M	PF03949	7
Ins145_P3_rec	PF08709	9
GNT-I	PF03071	1
Myosin_tail_1	PF01576	9
TOPRIM_C	PF16898	9
NAT	PF04768	1
ABC2_membrane	PF01061	2
Glyco_transf_43	PF03360	2
CAML	PF14963	1
PHD	PF00628	1
Copine	PF07002	1
MWFE	PF15879	1
Glucosamine_iso	PF01182	1
zf-RING_2	PF13639	1
Cu_amine_oxidN3	PF02728	6
PLDc	PF00614	3
S-AdoMet_synt_M	PF02772	4
Patatin	PF01734	1
ANP	PF00212	2
bZIP_Maf	PF03131	1
NAD_binding_10	PF13460	7
NADHdh_A3	PF14987	1
Androgen_recep	PF02166	64
ACOX	PF01756	2
NDUFA12	PF05071	1
ATP-sulfurylase	PF01747	3
TIM	PF00121	14
HMG_CoA_synt_C	PF08540	1
Peptidase_S9	PF00326	60
Ribosomal_S4	PF00163	1
Ribonuc_2-5A	PF06479	1
Transthyretin	PF00576	2
CDI	PF02234	1
tRNA-synt_1b	PF00579	12
CBS	PF00571	3
Ligase_CoA	PF00549	3
DMPK_coil	PF08826	1
PI3K_P85_iSH2	PF16454	7
DNA_ligase_A_C	PF04679	2
Chromo	PF00385	1
DUF1744	PF08490	1
NAGLU_N	PF12971	1
PNTB	PF02233	4
SGL	PF08450	2
NGF	PF00243	5
Glyco_hydro_47	PF01532	4
GDP_Man_Dehyd	PF16363	2
Fer4_21	PF14697	9
SLIDE	PF09111	2
Glyco_transf_6	PF03414	5
Inhibitor_I29	PF08246	48
ARD	PF03079	1
Aph-1	PF06105	1
MHC_I_3	PF16497	4
DUF3694	PF12473	2
Tropomyosin	PF00261	4
Complex1_49kDa	PF00346	1
mRNA_cap_C	PF03919	1
Phosphodiest	PF01663	2
CO_deh_flav_C	PF03450	10
Pterin_4a	PF01329	1
NMDAR2_C	PF10565	60
UcrQ	PF02939	8
AdoHcyase	PF05221	5
zf-C4	PF00105	516
Inositol_P	PF00459	2
PGI	PF00342	10
AC_N	PF16214	4
RVT_1	PF00078	3
TPR_12	PF13424	1
NAGidase	PF07555	1
PDEase_I_N	PF08499	13
F-box-like	PF12937	1
GDC-P	PF02347	2
Transglut_N	PF00868	8
Glutaredoxin	PF00462	9
Connexin43	PF03508	1
Ig_Tie2_1	PF10430	5
dCMP_cyt_deam_1	PF00383	1
Rad51	PF08423	3
POLO_box	PF00659	5
Ldh_1_N	PF00056	21
CRAL_TRIO_N	PF03765	4
eIF-6	PF01912	1
THF_DHG_CYH	PF00763	5
Peptidase_S10	PF00450	1
DPPIV_N	PF00930	53
zf-C6H2	PF15801	4
Methyltransf_12	PF08242	2
E1-E2_ATPase	PF00122	36
COMP	PF11598	1
TAN	PF11640	1
tRNA-synt_1c	PF00749	6
Pyridoxal_deC	PF00282	14
DNA_ligase_A_M	PF01068	2
FERM_M	PF00373	8
Sema	PF01403	13
BTK	PF00779	2
ITI_HC_C	PF06668	4
HNF-1_N	PF04814	1
IL5	PF02025	2
Ig_5	PF16681	6
SRP14	PF02290	1
Ank_2	PF12796	29
ETF_QO	PF05187	1
FAD_binding_1	PF00667	70
RGS	PF00615	3
Topoisom_I_N	PF02919	14
S-methyl_trans	PF02574	8
Interferon	PF00143	2
Ham1p_like	PF01725	1
NAD_Gly3P_dh_N	PF01210	1
Sybindin	PF04099	2
NDUF_B4	PF07225	1
DHO_dh	PF01180	34
zf-C3HC4_3	PF13920	7
BIR	PF00653	6
RHD_dimer	PF16179	20
TIG	PF01833	13
TAS2R	PF05296	1
Rhodanese	PF00581	2
Lep_receptor_Ig	PF06328	6
PAS_9	PF13426	56
CDC48_N	PF02359	2
DNA_topoisoIV	PF00521	9
FtsJ	PF01728	1
Peptidase_M10	PF00413	94
GOLD_2	PF13897	4
PRK	PF00485	9
Tubulin-binding	PF00418	10
DNMT1-RFD	PF12047	5
CTP_transf_3	PF02348	1
Jun	PF03957	5
3HCDH	PF00725	4
PAN_1	PF00024	35
zf-B_box	PF00643	4
Orn_Arg_deC_N	PF02784	11
Adaptin_N	PF01602	1
Synuclein	PF01387	2
Myosin_N	PF02736	9
IMS_C	PF11799	3
QRPTase_C	PF01729	1
JAB	PF01398	2
Tudor-knot	PF11717	2
FAT	PF02259	10
Ferritin	PF00210	5
PGM_PMM_IV	PF00408	2
2OG-FeII_Oxy_2	PF13532	2
F420_oxidored	PF03807	5
1-cysPrx_C	PF10417	6
Nitroreductase	PF00881	1
PS_Dcarbxylase	PF02666	1
SEA	PF01390	5
Somatomedin_B	PF01033	5
Phos_pyr_kin	PF08543	5
Apolipoprotein	PF01442	7
Cation_ATPase	PF13246	29
Alpha-mann_mid	PF09261	9
Glyco_hydro_38C	PF07748	9
Ald_Xan_dh_C	PF01315	10
AChE_tetra	PF08674	84
G-patch	PF01585	1
ATP-synt_G	PF04718	2
SK_channel	PF03530	13
RasGAP_C	PF03836	1
Rieske	PF00355	9
BK_channel_a	PF03493	11
Asp	PF00026	35
SNF	PF00209	117
GAF_2	PF13185	6
DNA_pol_B_exo1	PF03104	5
ABC2_membrane_3	PF12698	3
Ribosomal_S5_C	PF03719	1
A2M_comp	PF07678	13
CoA_trans	PF01144	3
IL1_propep	PF02394	14
FRB_dom	PF08771	7
COX3	PF00510	2
DUF4927	PF16279	46
Sulfotransfer_1	PF00685	21
EFG_C	PF00679	7
Flavodoxin_2	PF02525	24
KIND	PF16474	1
CTNNB1_binding	PF08347	1
Skp1_POZ	PF03931	5
Hexokinase_2	PF03727	9
APP_N	PF02177	17
dUTPase	PF00692	2
SLC3A2_N	PF16028	1
Spermine_synth	PF01564	1
Lipocalin	PF00061	34
Arginase	PF00491	16
SAM_2	PF07647	2
Lig_chan	PF00060	237
CRAL_TRIO	PF00650	5
CPT_N	PF16484	3
Cys_Met_Meta_PP	PF01053	5
Hist_deacetyl	PF00850	51
Cation_ATPase_N	PF00690	35
Arf	PF00025	17
Rhodopsin_N	PF10413	12
AHSP	PF09236	1
Thiolase_C	PF02803	2
Propep_M14	PF02244	21
A2M_N_2	PF07703	13
FtsH_ext	PF06480	1
NIDO	PF06119	1
Proteasome_A_N	PF10584	9
Lipocalin_2	PF08212	2
HAD_2	PF13419	8
FAD_binding_6	PF00970	4
Aldo_ket_red	PF00248	59
NADH-G_4Fe-4S_3	PF10588	1
FG-GAP	PF01839	19
Sugar_tr	PF00083	19
Yippee-Mis18	PF03226	3
Adenylsucc_synt	PF00709	10
Bcl-2_BAD	PF10514	1
p450	PF00067	66
Na_trans_assoc	PF06512	99
ETC_C1_NDUFA4	PF04800	1
Focal_AT	PF03623	6
STAT_alpha	PF01017	1
PGM_PMM_I	PF02878	2
Redoxin	PF08534	3
SAP	PF02037	1
MoeA_C	PF03454	3
PA	PF02225	6
Thiol-ester_cl	PF10569	9
PrmA	PF06325	1
VIT	PF08487	4
C1-set	PF07654	10
SDF	PF00375	9
GATase_5	PF13507	1
Ig_4	PF16680	3
Nucleoplasmin	PF03066	1
GTP_EFTU	PF00009	11
ABC_membrane	PF00664	32
Catalase	PF00199	1
Hormone_3	PF00159	2
P53_tetramer	PF07710	6
UDPG_MGDP_dh_C	PF03720	2
Transketolase_N	PF00456	1
AA_permease_2	PF13520	21
DUF902	PF06001	1
zf-FPG_IleRS	PF06827	1
Proteasome	PF00227	21
ITAM	PF02189	6
Ald_Xan_dh_C2	PF02738	10
Telomerase_RBD	PF12009	3
MitMem_reg	PF13012	1
FGF	PF00167	19
Beta-APP	PF03494	14
NADH_4Fe-4S	PF10589	1
PI3Ka	PF00613	22
IF4E	PF01652	5
Biotin_lipoyl	PF00364	5
PAS_11	PF14598	46
EGF_3	PF12947	3
PSI_integrin	PF17205	5
DNA_methylase	PF00145	8
ISK_Channel	PF02060	2
PX	PF00787	10
PP-binding	PF00550	4
Actin	PF00022	22
COX4	PF02936	2
FDX-ACB	PF03147	1
Biotin_carb_C	PF02785	2
fn1	PF00039	15
HAT_KAT11	PF08214	1
Ribosomal_L15e	PF00827	3
ECH_2	PF16113	1
CaM_bdg_C0	PF10562	24
MAP2_projctn	PF08377	3
Fibrinogen_aC	PF12160	11
PA28_beta	PF02252	1
BPL_LplA_LipB	PF03099	1
ATP-synt_ab_N	PF02874	14
EST1	PF10374	1
DSPc	PF00782	2
HMG-CoA_red	PF00368	16
Transglut_C	PF00927	8
GST_N_3	PF13417	5
ASC	PF00858	12
BAH	PF01426	5
tRNA-synt_1	PF00133	4
AIRS_C	PF02769	1
INPP5B_PH	PF16776	1
Myosin_TH1	PF06017	1
Arginosuc_synth	PF00764	4
BACK	PF07707	2
PALP	PF00291	7
G6PD_N	PF00479	5
TRPM_tetra	PF16519	2
P_proprotein	PF01483	6
ELFV_dehydrog	PF00208	2
GLTP	PF08718	5
Ribonuc_L-PSP	PF01042	1
Cu2_monooxygen	PF01082	6
FAD_binding_5	PF00941	10
KIX	PF02172	1
MAGUK_N_PEST	PF10608	2
Aa_trans	PF01490	3
B56	PF01603	2
VGCC_beta4Aa_N	PF12052	40
SCO1-SenC	PF02630	1
Ribosomal_L2	PF00181	3
Myosin_head	PF00063	10
Arylesterase	PF01731	3
AA_kinase	PF00696	2
FYVE	PF01363	1
Cyt-b5	PF00173	8
Cytochrome_B	PF00033	9
Fapy_DNA_glyco	PF01149	3
NDK	PF00334	13
TB	PF00683	2
Cadherin_2	PF08266	1
DUF1041	PF06292	4
MFS_1	PF07690	16
PhoLip_ATPase_C	PF16212	1
CaMBD	PF02888	13
Lectin_leg-like	PF03388	1
zf-RanBP	PF00641	3
TIR	PF01582	19
COX2	PF00116	3
CD52	PF15116	1
NMT	PF01233	4
ELFV_dehydrog_N	PF02812	2
PID	PF00640	4
Peptidase_M17_N	PF02789	3
Tim17	PF02466	1
Fib_alpha	PF08702	16
NADHdh	PF00146	7
Rho_Binding	PF08912	10
Folate_carrier	PF01770	2
Cu2_monoox_C	PF03712	6
BNR_2	PF13088	5
F_actin_bind	PF08919	21
UDPGT	PF00201	2
PKK	PF12474	2
G2F	PF07474	1
Disintegrin	PF00200	8
Peptidase_C12	PF01088	1
Na_trans_cytopl	PF11933	84
VKOR	PF07884	7
Methyltransf_25	PF13649	5
LRRCT	PF01463	4
IL3	PF02059	2
GTP_EFTU_D3	PF03143	3
FAD_binding_8	PF08022	2
Peptidase_M24	PF00557	22
HLH	PF00010	42
Cu_amine_oxidN2	PF02727	6
Preseq_ALAS	PF09029	2
ART	PF01129	1
COX1	PF00115	3
Ion_trans_2	PF07885	22
PARP	PF00644	27
Peptidase_M13_N	PF05649	13
RhoGEF	PF00621	3
WH2	PF02205	1
Neurokinin_B	PF03823	1
A2M	PF00207	13
IPK	PF03770	3
SCP2	PF02036	2
Amidohydro_1	PF01979	3
SET	PF00856	1
SNAP-25	PF00835	1
PI3K_rbd	PF00794	21
GnHR_trans	PF12369	5
RB_A	PF01858	2
Rib_5-P_isom_A	PF06026	1
PUA_2	PF14306	3
GCV_H	PF01597	3
TIMP	PF00965	1
Calcipressin	PF04847	1
CAP	PF00188	1
Uteroglobin	PF01099	1
BcrAD_BadFG	PF01869	1
hEGF	PF12661	3
Peptidase_M19	PF01244	1
PBP	PF01161	1
HSP20	PF00011	2
TMEM52	PF14979	1
PI3K_C2	PF00792	22
S-AdoMet_synt_C	PF02773	4
Zfx_Zfy_act	PF04704	2
polyprenyl_synt	PF00348	23
Bromodomain	PF00439	4
C2-set_2	PF08205	11
GAIN	PF16489	1
Pkinase_C	PF00433	28
Calpain_inhib	PF00748	2
IL6Ra-bind	PF09240	14
Siva	PF05458	1
Peptidase_M41	PF01434	1
BRCT	PF00533	17
TK	PF00265	2
NTP_transf_2	PF01909	1
An_peroxidase	PF03098	136
3HCDH_N	PF02737	4
tRNA-synt_2d	PF01409	2
Histone	PF00125	1
Serpin	PF00079	45
Methyltransf_2	PF00891	1
Profilin	PF00235	4
Cystatin	PF00031	5
Ribosomal_S13_N	PF08069	1
Ribosomal_L23	PF00276	4
Y_phosphatase	PF00102	64
Aconitase	PF00330	5
RRM_5	PF13893	1
MIP	PF00230	1
ATP-synt_DE_N	PF02823	6
Laminin_B	PF00052	1
PS-DH	PF14765	2
GTPase_binding	PF09027	2
IRK	PF01007	37
Dermcidin	PF15291	1
His_Phos_2	PF00328	3
cEGF	PF12662	10
Sulfatase_C	PF14707	4
Pep_deformylase	PF01327	2
Asn_synthase	PF00733	4
Med1	PF10744	1
NMT_C	PF02799	4
CD36	PF01130	1
HMA	PF00403	4
Cytochrom_C	PF00034	7
PSS	PF03034	2
NNMT_PNMT_TEMT	PF01234	15
EFG_II	PF14492	7
Ribosomal_S19e	PF01090	1
Peptidase_C2	PF00648	3
VWC	PF00093	6
NmrA	PF05368	1
LCM	PF04072	2
CaKB	PF03185	13
Annexin	PF00191	16
IQ	PF00612	4
Troponin-I_N	PF11636	1
Tubulin	PF00091	74
H2TH	PF06831	5
Keratin_2_tail	PF16210	2
FHA	PF00498	4
SF1-HH	PF16275	1
DUF3449	PF11931	1
Nuc_recep-AF1	PF11825	25
Synapsin_N	PF10581	1
Glyco_transf_29	PF00777	1
NDUF_C2	PF06374	2
BH3	PF15285	1
NAD_binding_2	PF03446	1
CBFNT	PF08143	1
HAND	PF09110	2
Ribosomal_L29	PF00831	1
Ribosomal_S7	PF00177	1
NPM1-C	PF16276	1
Furin-like	PF00757	66
RA	PF00788	1
Transglut_core	PF01841	8
Hormone_recep	PF00104	516
Spermine_synt_N	PF17284	1
Gly_rich	PF12810	5
V-ATPase_C	PF03223	2
ADAM_CR	PF08516	8
GPHH	PF16905	178
Lipase	PF00151	4
COX5B	PF01215	2
Synapsin	PF02078	1
Glyco_transf_7C	PF02709	2
PhoLip_ATPase_N	PF16209	1
Catalase-rel	PF06628	1
AICARFT_IMPCHas	PF01808	7
ACTH_domain	PF00976	3
SAICAR_synt	PF01259	1
Dimerisation2	PF16864	1
PAS	PF00989	71
HABP4_PAI-RBP1	PF04774	1
3Beta_HSD	PF01073	5
AMP-binding_C	PF13193	10
BTB_2	PF02214	32
FA_desaturase	PF00487	3
Telomere_Sde2_2	PF13297	1
IL8	PF00048	15
BTB	PF00651	2
Folate_rec	PF03024	7
Metallophos	PF00149	12
MutL_C	PF08676	1
Linker_histone	PF00538	2
PCNA_N	PF00705	1
Skp1	PF01466	5
Peptidase_M18	PF02127	1
Hydrolase	PF00702	10
Peptidase_M13	PF01431	13
GCR	PF02155	50
Amidase	PF01425	6
DAN	PF03045	1
Hemopexin	PF00045	92
SH3_1	PF00018	108
Glyco_hydro_30C	PF17189	4
IRK_N	PF08466	2
NDUF_B6	PF09782	1
QRPTase_N	PF02749	1
RHD_DNA_bind	PF00554	20
ECH_1	PF00378	7
Aminotran_3	PF00202	17
EFG_IV	PF03764	4
DHFR_1	PF00186	38
NuDC	PF16273	1
Shal-type	PF11601	10
Cu-oxidase_2	PF07731	9
Orexin_rec2	PF03827	1
L51_S25_CI-B8	PF05047	1
EF-hand_1	PF00036	15
LIAS_N	PF16881	1
Peptidase_M2	PF01401	20
PP2C	PF00481	1
Thyroglobulin_1	PF00086	5
CDK5_activator	PF03261	2
ADH_zinc_N	PF00107	43
GSHPx	PF00255	7
EF-hand_6	PF13405	5
COX8	PF02285	2
APG6	PF04111	1
2-oxogl_dehyd_N	PF16078	3
Peptidase_C14	PF00656	22
Ig_3	PF13927	84
Peptidase_M16_C	PF05193	20
G-gamma	PF00631	1
PG_binding_1	PF01471	91
Latexin	PF06907	1
B12-binding	PF02310	6
Glyco_hydro_38	PF01074	9
FAD_binding_2	PF00890	6
Ribosomal_S28e	PF01200	1
Glyco_hydro_1	PF00232	14
FXa_inhibition	PF14670	130
Lys	PF00062	15
Calsequestrin	PF01216	2
UPRTase	PF14681	4
Spectrin	PF00435	3
Frizzled	PF01534	4
mRNA_cap_enzyme	PF01331	1
IL6	PF00489	9
MIR	PF02815	10
M-inducer_phosp	PF06617	1
NPP	PF08384	3
START	PF01852	2
CI-B14_5a	PF07347	1
DNA_ligase_A_N	PF04675	2
Ephrin_rec_like	PF07699	3
LRR_9	PF14580	6
GST_N	PF02798	70
Trefoil	PF00088	11
IMPDH	PF00478	17
HMMR_N	PF15905	1
Thiolase_N	PF00108	2
PDE8	PF08629	2
Fis1_TPR_C	PF14853	3

## Sheet: S3Text_D_CATH_enrichment_data
pathway	pvalue	qvalue	ES	NES	variant_type	region
3.20_Alpha-Beta_Barrel	0.0272282	0.394363	0.385732	1.47984	clinvar	region
2.60_Sandwich	0.0633887	0.394363	0.307243	1.30486	clinvar	region
4.10_Irregular	0.064479	0.394363	0.50244	1.43557	clinvar	region
2.40_Beta_Barrel	0.0781299	0.394363	0.376122	1.36374	clinvar	region
2.170_Beta_Complex	0.0788725	0.394363	0.580478	1.42	clinvar	region
2.160_3_Solenoid	0.130297	0.542904	0.936102	1.24316	clinvar	region
2.20_Single_Sheet	0.184396	0.658558	0.642476	1.2349	clinvar	region
1.10_Orthogonal_Bundle	0.222967	0.689193	0.264145	1.14075	clinvar	region
3.80_Alpha-Beta_Horseshoe	0.250985	0.689193	0.509091	1.17302	clinvar	region
2.120_6_Propeller	0.275677	0.689193	0.59204	1.13795	clinvar	region
2.10_Ribbon	0.607124	0.969375	0.2679	0.918577	clinvar	region
3.70_Box	0.610662	0.969375	-0.696486	-0.929691	clinvar	region
1.25_Alpha_Horseshoe	0.637766	0.969375	0.309875	0.885378	clinvar	region
3.10_Roll	0.696292	0.969375	0.253136	0.857365	clinvar	region
2.130_7_Propeller	0.707291	0.969375	0.38901	0.830205	clinvar	region
3.50_3-Layer(bba)_Sandwich	0.79645	0.969375	0.275989	0.763279	clinvar	region
2.30_Roll	0.830236	0.969375	0.235704	0.740225	clinvar	region
3.60_4-Layer_Sandwich	0.852735	0.969375	0.249655	0.713316	clinvar	region
2.70_Distorted_Sandwich	0.873246	0.969375	-0.265241	-0.686287	clinvar	region
1.20_Up-down_Bundle	0.87553	0.969375	0.183833	0.732855	clinvar	region
3.30_2-Layer_Sandwich	0.932987	0.969375	0.168943	0.739549	clinvar	region
1.50_Alpha/alpha_barrel	0.946679	0.969375	-0.234211	-0.606002	clinvar	region
3.40_3-Layer(aba)_Sandwich	0.947005	0.969375	0.166936	0.760678	clinvar	region
3.90_Alpha-Beta_Complex	0.963779	0.969375	0.15104	0.581283	clinvar	region
2.80_Trefoil	0.969375	0.969375	-0.248932	-0.576107	clinvar	region
2.10_Ribbon	0.105891	0.921571	-0.33125	-1.35966	clinvar	region
2.40_Beta_Barrel	0.188876	0.921571	0.373734	1.2427	clinvar	region
1.25_Alpha_Horseshoe	0.260588	0.921571	0.498471	1.16794	clinvar	region
3.90_Alpha-Beta_Complex	0.272282	0.921571	0.397871	1.15811	clinvar	region
2.120_6_Propeller	0.286482	0.921571	-0.858006	-1.1429	clinvar	region
3.20_Alpha-Beta_Barrel	0.313105	0.921571	0.45092	1.1211	clinvar	region
3.80_Alpha-Beta_Horseshoe	0.336388	0.921571	0.507137	1.09744	clinvar	region
2.60_Sandwich	0.376346	0.921571	0.273728	1.07291	clinvar	region
3.30_2-Layer_Sandwich	0.428867	0.921571	0.256424	1.03614	clinvar	region
3.60_4-Layer_Sandwich	0.438615	0.921571	0.5146	1.005	clinvar	region
3.50_3-Layer(bba)_Sandwich	0.458659	0.921571	0.507599	0.991328	clinvar	region
2.80_Trefoil	0.480819	0.921571	0.761329	1.01476	clinvar	region
2.130_7_Propeller	0.608615	0.92566	-0.43769	-0.886644	clinvar	region
1.10_Orthogonal_Bundle	0.647788	0.92566	0.218755	0.889169	clinvar	region
2.20_Single_Sheet	0.719107	0.92566	0.504927	0.845609	clinvar	region
2.30_Roll	0.734757	0.92566	0.5	0.837358	clinvar	region
4.10_Irregular	0.780637	0.92566	-0.287113	-0.754426	clinvar	region
3.70_Box	0.812412	0.92566	0.595166	0.793282	clinvar	region
1.20_Up-down_Bundle	0.821012	0.92566	-0.127721	-0.769157	clinvar	region
2.70_Distorted_Sandwich	0.853424	0.92566	-0.352584	-0.714241	clinvar	region
3.40_3-Layer(aba)_Sandwich	0.908714	0.92566	0.155158	0.684161	clinvar	region
3.10_Roll	0.909975	0.92566	0.236604	0.644029	clinvar	region
2.170_Beta_Complex	0.92566	0.92566	0.410216	0.686996	clinvar	region
3.20_Alpha-Beta_Barrel	0.00554435	0.138609	-0.398802	-1.82639	clinvar	region
2.60_Sandwich	0.0152499	0.190624	-0.281139	-1.55359	clinvar	region
1.20_Up-down_Bundle	0.0365105	0.304254	0.325083	1.49344	clinvar	region
2.10_Ribbon	0.17278	0.75773	0.348158	1.26666	clinvar	region
2.170_Beta_Complex	0.224402	0.75773	-0.495285	-1.23709	clinvar	region
1.25_Alpha_Horseshoe	0.236126	0.75773	-0.397754	-1.201	clinvar	region
3.60_4-Layer_Sandwich	0.261909	0.75773	0.405236	1.1803	clinvar	region
3.90_Alpha-Beta_Complex	0.300642	0.75773	0.262302	1.1215	clinvar	region
4.10_Irregular	0.307383	0.75773	-0.355288	-1.11108	clinvar	region
3.10_Roll	0.315771	0.75773	0.310227	1.11232	clinvar	region
3.70_Box	0.333401	0.75773	0.831426	1.11009	clinvar	region
2.20_Single_Sheet	0.385185	0.802469	-0.504888	-1.07615	clinvar	region
3.80_Alpha-Beta_Horseshoe	0.473809	0.856007	-0.387376	-0.967558	clinvar	region
2.70_Distorted_Sandwich	0.493016	0.856007	0.421083	0.960478	clinvar	region
3.50_3-Layer(bba)_Sandwich	0.530572	0.856007	-0.316894	-0.923583	clinvar	region
2.120_6_Propeller	0.547844	0.856007	-0.493964	-0.93447	clinvar	region
1.50_Alpha/alpha_barrel	0.666478	0.973575	0.361504	0.824579	clinvar	region
3.30_2-Layer_Sandwich	0.723437	0.973575	-0.147098	-0.875791	clinvar	region
1.10_Orthogonal_Bundle	0.762813	0.973575	0.158288	0.829842	clinvar	region
2.30_Roll	0.842903	0.973575	-0.208328	-0.711698	clinvar	region
2.160_3_Solenoid	0.878687	0.973575	-0.561915	-0.747236	clinvar	region
2.80_Trefoil	0.899413	0.973575	0.306792	0.645264	clinvar	region
2.130_7_Propeller	0.922751	0.973575	-0.283925	-0.605173	clinvar	region
2.40_Beta_Barrel	0.949017	0.973575	-0.149722	-0.625995	clinvar	region
3.40_3-Layer(aba)_Sandwich	0.973575	0.973575	0.119147	0.699761	clinvar	region
3.40_3-Layer(aba)_Sandwich	0.000195198	0.00347648	0.272238	1.6556	clinvar	region
1.25_Alpha_Horseshoe	0.000204499	0.00347648	-0.479363	-2.10376	clinvar	region
3.30_2-Layer_Sandwich	0.000777907	0.00835792	0.257779	1.50449	clinvar	region
3.20_Alpha-Beta_Barrel	0.000983284	0.00835792	0.395205	1.80187	clinvar	region
2.60_Sandwich	0.00197902	0.0134574	0.30178	1.5912	clinvar	region
2.30_Roll	0.00525146	0.0263339	-0.362257	-1.64936	clinvar	region
3.15_Super_Roll	0.00542169	0.0263339	-0.963468	-1.51574	clinvar	region
1.10_Orthogonal_Bundle	0.0122927	0.0522439	0.236263	1.35838	clinvar	region
2.110_4_Propeller	0.023743	0.0896958	-0.989514	-1.32125	clinvar	region
2.10_Ribbon	0.0506777	0.172304	0.369106	1.43466	clinvar	region
3.50_3-Layer(bba)_Sandwich	0.0678466	0.209708	0.442423	1.4552	clinvar	region
2.130_7_Propeller	0.0933361	0.264452	-0.514004	-1.41817	clinvar	region
3.60_4-Layer_Sandwich	0.101957	0.266657	0.393085	1.37219	clinvar	region
1.20_Up-down_Bundle	0.186833	0.453738	-0.215647	-1.13624	clinvar	region
2.170_Beta_Complex	0.201766	0.457337	0.428527	1.24756	clinvar	region
3.80_Alpha-Beta_Horseshoe	0.215526	0.457993	-0.430983	-1.22559	clinvar	region
3.65_Alpha-beta_prism	0.249202	0.498404	-0.875743	-1.16934	clinvar	region
2.80_Trefoil	0.276772	0.513743	0.457327	1.16801	clinvar	region
3.90_Alpha-Beta_Complex	0.294648	0.513743	0.220072	1.08344	clinvar	region
2.40_Beta_Barrel	0.304089	0.513743	0.226847	1.07814	clinvar	region
3.75_5-stranded_Propeller	0.3249	0.513743	-0.725524	-1.14141	clinvar	region
2.120_6_Propeller	0.332422	0.513743	0.456159	1.11514	clinvar	region
2.70_Distorted_Sandwich	0.474628	0.679896	-0.333404	-0.975214	clinvar	region
1.50_Alpha/alpha_barrel	0.479927	0.679896	-0.353916	-0.976478	clinvar	region
4.10_Irregular	0.549922	0.747894	0.24896	0.939333	clinvar	region
2.102_3-layer_Sandwich	0.630287	0.757506	-0.680706	-0.908914	clinvar	region
2.140_8_Propeller	0.631868	0.757506	-0.478556	-0.863056	clinvar	region
3.10_Roll	0.642742	0.757506	-0.188562	-0.913283	clinvar	region
2.20_Single_Sheet	0.646108	0.757506	0.277816	0.863815	clinvar	region
3.100_Ribosomal_Protein_L15;_Chain:_K;_domain_2	0.735235	0.833267	-0.631073	-0.842642	clinvar	region
2.100_Aligned_Prism	0.784739	0.860681	-0.482958	-0.759797	clinvar	region
3.55_3-Layer(bab)_Sandwich	0.836105	0.888362	0.584062	0.778803	clinvar	region
2.160_3_Solenoid	0.897633	0.920907	0.325557	0.644783	clinvar	region
3.70_Box	0.920907	0.920907	0.312952	0.619819	clinvar	region
3.80_Alpha-Beta_Horseshoe	0.000168805	0.00459335	-0.747541	-2.11968	cosmic	region
2.60_Sandwich	0.000270197	0.00459335	-0.334897	-1.80146	cosmic	region
3.40_3-Layer(aba)_Sandwich	0.000809998	0.00917997	-0.245695	-1.51594	cosmic	region
2.20_Single_Sheet	0.00767018	0.0640714	0.679882	1.90804	cosmic	region
1.10_Orthogonal_Bundle	0.00942227	0.0640714	-0.251014	-1.46427	cosmic	region
2.10_Ribbon	0.0114551	0.0649123	-0.418588	-1.68028	cosmic	region
2.110_4_Propeller	0.0206729	0.100411	-0.990066	-1.32121	cosmic	region
2.140_8_Propeller	0.0870598	0.370004	0.75727	1.43554	cosmic	region
3.70_Box	0.122578	0.422861	0.668967	1.41155	cosmic	region
3.90_Alpha-Beta_Complex	0.124823	0.422861	-0.253147	-1.26329	cosmic	region
3.65_Alpha-beta_prism	0.140603	0.422861	0.933407	1.24454	cosmic	region
2.30_Roll	0.149245	0.422861	-0.272656	-1.25033	cosmic	region
3.55_3-Layer(bab)_Sandwich	0.178269	0.466241	0.913907	1.21854	cosmic	region
2.130_7_Propeller	0.192967	0.468635	-0.482	-1.26363	cosmic	region
3.60_4-Layer_Sandwich	0.220865	0.500627	-0.3516	-1.20929	cosmic	region
2.70_Distorted_Sandwich	0.311237	0.60292	-0.37483	-1.12996	cosmic	region
2.102_3-layer_Sandwich	0.327523	0.60292	-0.834069	-1.11303	cosmic	region
3.20_Alpha-Beta_Barrel	0.335437	0.60292	-0.230242	-1.07722	cosmic	region
1.50_Alpha/alpha_barrel	0.347684	0.60292	-0.417933	-1.09567	cosmic	region
1.25_Alpha_Horseshoe	0.354659	0.60292	-0.242108	-1.07201	cosmic	region
3.30_2-Layer_Sandwich	0.382207	0.618812	-0.174762	-1.03911	cosmic	region
2.100_Aligned_Prism	0.439823	0.669123	-0.651086	-1.03527	cosmic	region
3.10_Roll	0.452642	0.669123	0.181352	0.999441	cosmic	region
3.15_Super_Roll	0.521206	0.707418	0.610232	0.993501	cosmic	region
2.80_Trefoil	0.522168	0.707418	-0.376741	-0.947569	cosmic	region
3.50_3-Layer(bba)_Sandwich	0.572514	0.707418	-0.275578	-0.912329	cosmic	region
1.20_Up-down_Bundle	0.578469	0.707418	0.157244	0.950044	cosmic	region
4.10_Irregular	0.582579	0.707418	-0.25697	-0.909488	cosmic	region
3.75_5-stranded_Propeller	0.666535	0.758667	0.667035	0.889375	cosmic	region
2.170_Beta_Complex	0.689431	0.758667	-0.273881	-0.825645	cosmic	region
2.160_3_Solenoid	0.691726	0.758667	0.42201	0.799994	cosmic	region
3.100_Ribosomal_Protein_L15;_Chain:_K;_domain_2	0.76198	0.809604	0.620309	0.827074	cosmic	region
2.120_6_Propeller	0.922064	0.943079	-0.243363	-0.6121	cosmic	region
2.40_Beta_Barrel	0.943079	0.943079	-0.140883	-0.67937	cosmic	region
2.20_Single_Sheet	0.000740302	0.0199882	0.726405	2.02669	cosmic	region
3.75_5-stranded_Propeller	0.0277395	0.254872	0.986916	1.31669	cosmic	region
2.80_Trefoil	0.0336949	0.254872	-0.911132	-1.50023	cosmic	region
2.140_8_Propeller	0.0377588	0.254872	-0.983178	-1.31059	cosmic	region
3.60_4-Layer_Sandwich	0.0964899	0.521045	0.56297	1.39679	cosmic	region
2.60_Sandwich	0.172708	0.72959	0.276046	1.2295	cosmic	region
1.25_Alpha_Horseshoe	0.205814	0.72959	0.316785	1.21725	cosmic	region
2.120_6_Propeller	0.22642	0.72959	-0.63101	-1.22981	cosmic	region
3.30_2-Layer_Sandwich	0.2542	0.72959	0.230433	1.13542	cosmic	region
2.10_Ribbon	0.270219	0.72959	0.347552	1.16605	cosmic	region
2.70_Distorted_Sandwich	0.372168	0.855527	-0.426548	-1.04279	cosmic	region
3.90_Alpha-Beta_Complex	0.392791	0.855527	0.292706	1.04996	cosmic	region
3.50_3-Layer(bba)_Sandwich	0.521305	0.855527	-0.378987	-0.926519	cosmic	region
4.10_Irregular	0.55535	0.855527	0.306597	0.930765	cosmic	region
1.20_Up-down_Bundle	0.559917	0.855527	-0.16077	-0.946049	cosmic	region
3.40_3-Layer(aba)_Sandwich	0.571131	0.855527	0.189702	0.949375	cosmic	region
3.70_Box	0.611356	0.855527	0.579046	0.921207	cosmic	region
2.40_Beta_Barrel	0.625423	0.855527	0.2206	0.8899	cosmic	region
2.30_Roll	0.67449	0.855527	0.242018	0.848248	cosmic	region
1.10_Orthogonal_Bundle	0.6917	0.855527	0.180247	0.880317	cosmic	region
3.20_Alpha-Beta_Barrel	0.73003	0.855527	-0.253644	-0.791293	cosmic	region
3.100_Ribosomal_Protein_L15;_Chain:_K;_domain_2	0.751726	0.855527	-0.625234	-0.833446	cosmic	region
3.10_Roll	0.763291	0.855527	0.206844	0.788064	cosmic	region
2.170_Beta_Complex	0.806323	0.855527	0.332786	0.734147	cosmic	region
2.130_7_Propeller	0.823466	0.855527	0.302301	0.713526	cosmic	region
1.50_Alpha/alpha_barrel	0.823841	0.855527	0.49392	0.785779	cosmic	region
3.80_Alpha-Beta_Horseshoe	0.877225	0.877225	0.256377	0.663943	cosmic	region
2.20_Single_Sheet	0.000804829	0.0273642	-0.704346	-2.32154	cosmic	region
3.80_Alpha-Beta_Horseshoe	0.036246	0.616181	0.534701	1.53065	cosmic	region
3.70_Box	0.0585156	0.663176	-0.682953	-1.54455	cosmic	region
3.65_Alpha-beta_prism	0.101261	0.80762	-0.949896	-1.2678	cosmic	region
2.10_Ribbon	0.136629	0.80762	0.336358	1.29109	cosmic	region
1.25_Alpha_Horseshoe	0.182519	0.80762	-0.198123	-1.17864	cosmic	region
2.30_Roll	0.183805	0.80762	0.286537	1.21824	cosmic	region
2.60_Sandwich	0.195811	0.80762	0.246678	1.16867	cosmic	region
2.110_4_Propeller	0.24026	0.80762	0.880442	1.17376	cosmic	region
3.55_3-Layer(bab)_Sandwich	0.26773	0.80762	-0.865238	-1.15481	cosmic	region
3.15_Super_Roll	0.311582	0.80762	-0.666091	-1.106	cosmic	region
1.10_Orthogonal_Bundle	0.320658	0.80762	0.218218	1.07854	cosmic	region
2.120_6_Propeller	0.330518	0.80762	-0.36392	-1.0787	cosmic	region
2.140_8_Propeller	0.388089	0.80762	-0.516147	-1.02365	cosmic	region
2.130_7_Propeller	0.417139	0.80762	0.403173	1.04865	cosmic	region
2.80_Trefoil	0.459266	0.80762	0.407263	1.01774	cosmic	region
2.160_3_Solenoid	0.492238	0.80762	-0.480982	-0.953913	cosmic	region
2.100_Aligned_Prism	0.495825	0.80762	0.6056	0.978035	cosmic	region
2.102_3-layer_Sandwich	0.504464	0.80762	0.749827	0.99963	cosmic	region
2.70_Distorted_Sandwich	0.507022	0.80762	0.331893	0.976459	cosmic	region
3.90_Alpha-Beta_Complex	0.517517	0.80762	0.217884	0.983874	cosmic	region
3.75_5-stranded_Propeller	0.528172	0.80762	-0.732896	-0.978171	cosmic	region
4.10_Irregular	0.551647	0.80762	0.269102	0.949531	cosmic	region
2.170_Beta_Complex	0.593088	0.80762	-0.242109	-0.903696	cosmic	region
3.50_3-Layer(bba)_Sandwich	0.593838	0.80762	0.283409	0.911216	cosmic	region
1.50_Alpha/alpha_barrel	0.678677	0.887501	0.32669	0.849716	cosmic	region
3.40_3-Layer(aba)_Sandwich	0.806119	0.946966	0.174647	0.886678	cosmic	region
3.30_2-Layer_Sandwich	0.811455	0.946966	0.172736	0.862109	cosmic	region
3.20_Alpha-Beta_Barrel	0.824625	0.946966	0.178666	0.771208	cosmic	region
[truncated: 289 more rows]
