# Supplementary material for: Pathogenic missense protein variants affect different functional pathways and proteomic features than healthy population variants
Source: PLoS Biol. 2021 Apr 28;19(4):e3001207. doi: 10.1371/journal.pbio.3001207 (PMC8110273; doi:10.1371/journal.pbio.3001207)
Supplement: S3 Data — (Data underlying S3 Fig). (XLSX) [file pbio.3001207.s025.xlsx]

## Sheet: README
Density of variants in protein regions, in simulations of random variants
10000 simulations were performed for each variant set.
In each simulation, variants were randomly placed into proteins and the density of variants in each disorder/order region was calculated.
The sheet ‘simulation_density’ contains the variant density calculated for each region in each realisation of the simulation.

## Sheet: simulation_density
clinvar			driver			Non-driver			rare			common
surf_results	interact_results	core_results	surf_results	interact_results	core_results	surf_results	interact_results	core_results	surf_results	interact_results	core_results	surf_results	interact_results	core_results
1.00314	1.39381	0.951531	0.998456	1.02179	0.980534	1.00967	0.915006	0.982601	1.00443	0.966169	1.00189	1.00428	1.28647	0.981973
1.00422	1.31351	0.958844	0.99903	0.996786	0.984503	1.00773	0.913143	0.988191	1.00436	0.965701	1.00215	1.00657	1.21043	0.981973
1.00088	1.32381	0.966419	0.99573	1.00668	0.992377	1.00945	0.921167	0.982451	1.0037	0.970826	1.00335	1.00574	1.31384	0.975761
1.00117	1.30116	0.968509	0.999276	0.991014	0.98507	1.00879	0.910968	0.985555	1.00379	0.968535	1.00339	1.01298	1.28951	0.958119
1.00157	1.3094	0.966419	0.998394	0.978098	0.990739	1.00902	0.924118	0.98325	1.0042	0.967697	1.00233	1.00885	1.21348	0.975513
1.00629	1.36704	0.946568	0.992942	1.03114	0.995338	1.00824	0.915524	0.986497	1.0032	0.973216	1.00447	1.00473	1.22868	0.985452
1.00412	1.2991	0.960934	1.00317	0.973426	0.977132	1.00851	0.9192	0.985295	1.00349	0.97334	1.00362	1.00016	1.27126	0.994397
0.996944	1.31557	0.977912	0.997984	0.995686	0.987967	1.00874	0.918268	0.984769	1.00383	0.967451	1.00342	0.997501	1.25605	1.00284
1.00147	1.34234	0.962501	0.99573	1.01685	0.990046	1.00884	0.915731	0.984815	1.0034	0.969496	1.00436	0.99567	1.23476	1.00955
1.00265	1.31351	0.963023	1.0037	0.970677	0.976124	1.00648	0.921633	0.990581	1.00374	0.976346	1.00256	1.00702	1.26214	0.976506
1.00216	1.32175	0.963285	0.99659	0.996511	0.992062	1.01006	0.922306	0.980614	1.00424	0.970407	1.0019	1.00235	1.38379	0.97924
1.0054	1.24351	0.964591	0.999952	0.979472	0.985636	1.00973	0.914385	0.982536	1.00367	0.975311	1.00289	1.00391	1.34425	0.978246
0.99714	1.29087	0.980523	0.995852	0.996511	0.99433	1.0081	0.914592	0.986984	1.00409	0.963804	1.00313	0.99567	1.28038	1.00583
1.00579	1.34645	0.950486	0.999358	0.981396	0.987022	1.00859	0.918061	0.985217	1.00338	0.961266	1.00542	1.01124	1.15265	0.974022
1.0176	1.33204	0.920971	0.993844	0.976449	1.0051	1.00857	0.911072	0.986146	1.00425	0.960626	1.00308	1.01105	1.20739	0.970046
0.996747	1.35469	0.973471	0.995033	0.997885	0.996535	1.00779	0.921684	0.986945	1.00449	0.966958	1.00162	0.999973	1.36554	0.987191
1.00983	1.33204	0.941606	0.999583	0.978647	0.986959	1.00863	0.927741	0.983893	1.00467	0.966046	1.00123	1.00876	1.16482	0.979737
1.00658	1.31145	0.952837	0.99782	0.983319	0.991306	1.00793	0.908483	0.988237	1.00477	0.967919	1.00073	1.00675	1.27126	0.976506
0.991436	1.3341	0.990188	0.99823	1.00585	0.984881	1.0086	0.918475	0.98512	1.00343	0.969915	1.00421	1.00043	1.40812	0.98247
1.00166	1.33822	0.962501	1.00081	0.962708	0.986833	1.0079	0.918164	0.987087	1.00365	0.970235	1.00358	1.01023	1.23476	0.970046
1.00599	1.31969	0.953359	0.997287	0.980021	0.9937	1.00938	0.925412	0.982094	1.00443	0.96957	1.00148	1.01105	1.27734	0.964331
1.00717	1.29293	0.95362	0.994828	0.986342	0.999811	1.00894	0.91247	0.984938	1.00449	0.970851	1.00116	1.00446	1.36858	0.974767
0.999894	1.3444	0.966419	0.998107	0.991839	0.988471	1.00927	0.913919	0.983841	1.00363	0.966194	1.00413	1.0008	1.28038	0.991912
1.00993	1.29704	0.945785	0.995996	1.01328	0.990046	1.00973	0.921891	0.981568	1.00514	0.965406	0.999997	1.00336	1.29863	0.983464
1.00363	1.32998	0.958322	0.995463	0.98277	0.998677	1.01038	0.904963	0.981912	1.00355	0.968461	1.00405	1.00098	1.31384	0.988682
1.00275	1.25998	0.969553	0.99491	1.00943	0.994267	1.00952	0.921633	0.982192	1.00405	0.968116	1.0027	1.00794	1.21652	0.977749
1.00117	1.34028	0.963546	0.998476	0.986892	0.988471	1.00947	0.917388	0.982854	1.00357	0.965135	1.00442	1.00922	1.24085	0.972282
0.994878	1.31557	0.983397	0.996262	1.01108	0.989731	1.00834	0.930071	0.98438	1.00389	0.961685	1.00394	1.00913	1.326	0.965574
0.996944	1.32381	0.976867	0.992983	1.02949	0.99559	1.00949	0.926136	0.981698	1.00462	0.967648	1.00118	1.00922	1.23781	0.972531
1.00039	1.25998	0.975822	1.00282	0.976998	0.977384	1.00782	0.918475	0.987282	1.00426	0.966687	1.00231	0.999607	1.20435	1.00135
1.00196	1.32792	0.963023	0.996918	0.994037	0.991621	1.00789	0.925515	0.986204	1.00436	0.966243	1.00207	1.00986	1.32296	0.963834
1.00255	1.32175	0.96224	0.999214	1.00036	0.983117	1.01	0.916352	0.981536	1.00453	0.967007	1.00151	1.00281	1.33817	0.981724
1.00334	1.36704	0.954404	0.999768	0.969303	0.988534	1.00772	0.913091	0.988217	1.00406	0.972748	1.00213	1.00235	1.30471	0.9857
1.00176	1.32998	0.963285	0.997	0.978647	0.994897	1.00871	0.911227	0.985724	1.0041	0.971442	1.00216	1.0084	1.27126	0.972034
1.00383	1.25793	0.966941	0.998599	0.987717	0.987904	1.00899	0.926085	0.983088	1.00364	0.97159	1.00344	1.00473	1.24997	0.983712
1.00304	1.2744	0.966941	0.999358	0.967929	0.990109	1.00965	0.919769	0.982055	1.00381	0.972132	1.00289	1.00473	1.19523	0.988185
1.00422	1.32998	0.956755	1.00046	0.986342	0.982487	1.00879	0.909985	0.985678	1.00342	0.968781	1.00438	1.00245	1.24389	0.990421
1.01022	1.3094	0.943434	0.997554	0.980021	0.992881	1.00854	0.923289	0.984698	1.00315	0.9709	1.00488	1.00556	1.26518	0.980234
0.999599	1.34645	0.966941	0.999993	0.995412	0.981857	1.00853	0.930019	0.98386	1.00422	0.9675	1.00231	1.0019	1.31688	0.985948
1.00855	1.38351	0.938471	0.999296	0.991014	0.985007	1.00717	0.92391	0.988393	1.00348	0.969348	1.00414	1.00281	1.26822	0.987439
1.00068	1.30734	0.969031	1.00083	0.972052	0.984629	1.00862	0.906982	0.986503	1.00318	0.972182	1.00463	1.0073	1.25301	0.976506
1.00953	1.35881	0.938994	0.999317	0.987442	0.985762	1.00817	0.916611	0.986555	1.00315	0.98051	1.0037	1.00391	1.36554	0.976506
1.00609	1.29704	0.955971	0.998333	1.02949	0.979148	1.00828	0.915213	0.986419	1.00354	0.957077	1.00548	1.01133	1.21043	0.969052
1.00206	1.24146	0.973732	0.998251	1.00585	0.984818	1.00832	0.913609	0.986497	1.00347	0.97329	1.00369	1.00455	1.23172	0.9857
1.00511	1.27234	0.961717	0.997779	1.01492	0.984188	1.00791	0.921943	0.986587	1.00454	0.959394	1.00241	1.00968	1.23476	0.971537
0.996354	1.29293	0.982352	0.998517	0.988266	0.98803	1.00846	0.926913	0.984445	1.00358	0.966588	1.00422	1.00657	1.35642	0.970046
1.00107	1.3341	0.964591	0.999481	0.979747	0.987022	1.00905	0.910295	0.984906	1.00369	0.969299	1.00358	1.01188	1.26822	0.96284
1.00078	1.27646	0.972688	0.997574	0.975349	0.993889	1.00781	0.923341	0.986704	1.00407	0.959147	1.00374	0.999515	1.37466	0.987688
1.00678	1.26822	0.9578	0.999768	0.977823	0.986581	1.00695	0.918941	0.98962	1.00397	0.972255	1.00243	1.00895	1.326	0.96607
1.00058	1.29293	0.97112	0.999522	0.986617	0.985322	1.00934	0.924791	0.982282	1.00377	0.964691	1.0039	1.00098	1.23781	0.994894
0.999107	1.32792	0.970598	0.998927	1.00503	0.982928	1.00867	0.918216	0.984958	1.00316	0.966342	1.0054	1.01233	1.2591	0.962343
1.00245	1.34028	0.96015	0.998497	0.983594	0.989164	1.00862	0.922099	0.984626	1.00366	0.969545	1.00362	1.00327	1.2591	0.986942
1.00422	1.25175	0.96668	0.996508	0.991289	0.993511	1.00734	0.918578	0.988594	1.00365	0.967919	1.00386	1.01197	1.23476	0.965325
1.00029	1.35881	0.963546	1.00059	0.990465	0.981164	1.00882	0.908535	0.985776	1.00359	0.972009	1.00351	1.00986	1.33513	0.96284
1.00324	1.3094	0.961979	0.99946	0.984968	0.985888	1.00742	0.924687	0.9876	1.00475	0.967303	1.00086	1.00638	1.25605	0.978743
1.00009	1.38557	0.960673	0.999112	1.00118	0.983243	1.00887	0.920338	0.984139	1.00393	0.968042	1.00306	0.997776	1.29255	0.999118
1.00186	1.26822	0.970859	0.997636	0.984968	0.991495	1.00817	0.915783	0.986659	1.00407	0.964494	1.00311	1.0095	1.26214	0.969798
1.00501	1.44528	0.940038	0.998292	1.01987	0.981479	1.01	0.918889	0.981218	1.0035	0.972945	1.00366	1.00345	1.19827	0.991415
0.999402	1.31763	0.97112	0.997718	0.993488	0.98929	1.0075	0.927897	0.986971	1.00352	0.966687	1.00436	0.996768	1.29255	1.00185
0.989961	1.32792	0.994889	0.996324	0.990465	0.994267	1.00909	0.916559	0.984023	1.00432	0.972108	1.00148	1.00867	1.20739	0.976506
0.996255	1.30116	0.981568	0.995832	0.983594	0.997354	1.00789	0.924532	0.986321	1.00421	0.963361	1.00284	1.0149	1.21956	0.958616
1.00668	1.30528	0.953359	0.996611	0.995412	0.992251	1.00791	0.918475	0.987022	1.00388	0.965332	1.00354	1.0062	1.22868	0.981476
0.998714	1.37322	0.965897	1.00071	0.992389	0.980345	1.00974	0.924583	0.981218	1.00413	0.963878	1.00302	1.00592	1.27734	0.978246
0.996157	1.31763	0.97974	1.00176	0.975624	0.980975	1.00813	0.926551	0.985406	1.00351	0.975853	1.00328	1.01069	1.25605	0.967064
1.0057	1.27646	0.959628	0.996795	0.972876	0.99685	1.0084	0.919717	0.985536	1.00402	0.978144	1.00156	1.00757	1.24085	0.976755
1.00393	1.37734	0.951531	1.00026	0.981121	0.984314	1.0088	0.914437	0.985087	1.00423	0.968584	1.00215	1.01014	1.23172	0.970543
1.00658	1.34234	0.948919	0.998804	0.994587	0.985699	1.00904	0.912004	0.984717	1.00271	0.969151	1.00632	1.00583	1.30471	0.976258
1.0052	1.2991	0.958061	0.996037	0.977548	0.99811	1.00947	0.907396	0.984126	1.00335	0.974005	1.00394	1.00263	1.35946	0.980482
1.00816	1.25587	0.95571	0.995791	1.03141	0.986518	1.00786	0.912936	0.987867	1.00467	0.965332	1.00134	1.00821	1.30776	0.969549
1.0052	1.2744	0.961195	1.00053	0.996511	0.979967	1.00847	0.928828	0.984191	1.0039	0.96713	1.00325	0.999057	1.326	0.992906
1.00884	1.44116	0.930374	1.00297	1.00256	0.971084	1.00975	0.906775	0.983432	1.0041	0.97127	1.0022	1.00968	1.26822	0.968804
1.0057	1.31763	0.954404	0.996816	1.00998	0.988282	1.00839	0.918785	0.985659	1.00493	0.972748	0.999684	1.01087	1.23172	0.968555
1.00088	1.37116	0.960411	1.0004	0.977273	0.984755	1.00889	0.923807	0.983665	1.00418	0.972305	1.00184	1.00309	1.13136	0.997875
0.996747	1.45351	0.960934	0.998538	1.01795	0.981164	1.00953	0.908691	0.983802	1.00348	0.968264	1.00428	1.00739	1.26822	0.975016
0.995764	1.35469	0.976083	0.996611	0.991014	0.993259	1.00857	0.909156	0.986367	1.00348	0.977307	1.00316	1.00538	1.22868	0.983712
1.00058	1.30528	0.969553	0.999132	1.00311	0.982739	1.00842	0.91511	0.986035	1.00424	0.965307	1.00253	1.01096	1.24693	0.967064
1.00216	1.34028	0.960934	0.997677	1.0086	0.985951	1.0082	0.913194	0.986899	1.00336	0.969841	1.00443	1.00409	1.30167	0.981227
1.00265	1.39175	0.953098	0.997226	0.995137	0.990424	1.00797	0.907448	0.988243	1.00408	0.971566	1.00221	1.0029	1.2591	0.987936
0.999402	1.32175	0.970598	0.998989	0.987442	0.98677	1.00855	0.916197	0.985542	1.00284	0.967475	1.00615	0.999515	1.23476	0.999118
1.00186	1.3444	0.961195	0.998804	1.00393	0.983558	1.00847	0.916249	0.985763	1.00244	0.966909	1.00735	1.00254	1.23781	0.990669
0.999009	1.32381	0.971382	0.996283	0.987442	0.995086	1.00841	0.91775	0.985743	1.00376	0.970235	1.00325	0.998508	1.22868	1.00235
0.996452	1.38763	0.970076	0.998169	1.00476	0.985322	1.00748	0.922927	0.987659	1.00347	0.96373	1.00485	1.00666	1.2591	0.977749
1.00343	1.30116	0.962501	0.99739	0.976724	0.994141	1.00805	0.92303	0.986074	1.00453	0.968633	1.00131	1.00538	1.36858	0.972282
1.00353	1.24351	0.969553	0.992778	0.987167	1.00592	1.00823	0.9236	0.98549	1.00334	0.970728	1.00437	1.00849	1.27734	0.971288
1.0053	1.35881	0.950225	0.997062	1.01135	0.987211	1.00799	0.920183	0.9866	1.00297	0.969447	1.00556	0.997501	1.3108	0.998372
1.00442	1.27851	0.962762	0.999173	0.99761	0.983873	1.00864	0.920701	0.984743	1.00341	0.964075	1.005	1.00446	1.31992	0.978743
1.01199	1.36704	0.931419	0.995709	1.00833	0.992062	1.00789	0.922461	0.986574	1.00436	0.969964	1.00163	1.01316	1.24693	0.961101
0.994092	1.32998	0.983658	1.00258	0.975075	0.978581	1.00782	0.924946	0.986471	1.00367	0.975631	1.00285	1.00299	1.35033	0.980234
0.989076	1.42263	0.985225	0.996221	0.997061	0.99307	1.00925	0.917336	0.983484	1.00304	0.971689	1.00509	1.01215	1.26214	0.962592
1.00206	1.36498	0.958061	0.997308	1.0196	0.984566	1.00913	0.906672	0.985152	1.00341	0.966465	1.0047	1.00016	1.27126	0.994397
1.00196	1.31145	0.965113	0.999911	1.00723	0.9794	1.00858	0.926499	0.984178	1.00378	0.970999	1.00312	1.00858	1.26214	0.972282
0.99714	1.34851	0.97321	0.99329	0.98167	1.00561	1.00832	0.921529	0.985503	1.0042	0.974005	1.00157	1.00327	1.2226	0.989924
1.00402	1.27646	0.964068	0.997615	0.981121	0.99244	1.00794	0.930433	0.985458	1.00365	0.974941	1.003	1.00382	1.34121	0.978743
1.00383	1.33616	0.957016	0.993352	1.0163	0.99748	1.00795	0.926136	0.985958	1.00501	0.965972	1.0003	1.00235	1.27126	0.988433
1.00245	1.34234	0.959889	0.997287	1.02015	0.984503	1.00754	0.922254	0.987581	1.0046	0.967352	1.00127	1.01279	1.2591	0.961101
0.994485	1.34645	0.980523	0.995525	0.983869	0.998236	1.00831	0.928414	0.984678	1.00416	0.971294	1.00201	0.996585	1.39291	0.994148
1.00688	1.31145	0.952053	0.999645	0.968204	0.989164	1.00895	0.920028	0.983971	1.0048	0.965701	1.00092	1.00739	1.21652	0.97924
1.00235	1.32587	0.96224	0.996877	0.988266	0.99307	1.00983	0.92096	0.981425	1.00332	0.969644	1.00455	1.00794	1.24997	0.975016
1.00068	1.32587	0.96668	0.998394	0.986892	0.988723	1.00917	0.923755	0.982899	1.00393	0.96405	1.00353	1.0029	1.24389	0.989179
1.00904	1.33616	0.943173	0.998025	0.969029	0.993952	1.00907	0.912521	0.984575	1.00431	0.968141	1.00198	1.00107	1.39899	0.981476
0.997534	1.39381	0.966419	1.00135	0.978373	0.981605	1.00919	0.914747	0.983958	1.00355	0.964765	1.0045	1.00162	1.25605	0.991663
0.990846	1.41234	0.981829	0.997861	0.992663	0.989038	1.00883	0.912573	0.985243	1.00387	0.970925	1.00287	1.00126	1.26214	0.99216
0.99242	1.37939	0.981829	0.998046	0.983319	0.990613	1.00749	0.911331	0.989094	1.00515	0.970136	0.999401	1.00968	1.19827	0.974519
1.00088	1.33616	0.964852	0.997431	1.01328	0.985636	1.00916	0.917595	0.983698	1.00393	0.96957	1.00288	1.0008	1.19523	0.998869
0.996354	1.29087	0.982613	0.996242	1.00695	0.990739	1.00782	0.919096	0.987204	1.00374	0.962868	1.00422	1.01499	1.2591	0.955138
1.00432	1.34028	0.955188	1.00338	0.970403	0.977195	1.00905	0.91423	0.984425	1.00413	0.966194	1.00272	1.0105	1.2226	0.970295
0.99183	1.30116	0.993322	0.995852	0.988541	0.996157	1.00947	0.922306	0.982243	1.00439	0.970925	1.00142	1.00135	1.2591	0.99216
1.00422	1.31969	0.958061	1.00092	0.985518	0.98129	1.00729	0.922202	0.988282	1.00367	0.97127	1.00339	1.00675	1.28647	0.975264
1.00275	1.26616	0.96877	0.993823	1.00558	0.998488	1.00836	0.928828	0.98449	1.0039	0.964248	1.00361	1.00611	1.17698	0.985948
1.00255	1.32998	0.961195	0.995217	0.989091	0.997984	1.01033	0.91687	0.980555	1.00377	0.965011	1.00387	1.01618	1.33817	0.945447
0.99714	1.44528	0.960934	0.997533	0.967105	0.995905	1.00815	0.914074	0.986919	1.00445	0.974005	1.00088	0.996494	1.34121	0.998621
0.994387	1.35675	0.979479	0.997923	0.999534	0.987274	1.00758	0.923134	0.987354	1.00521	0.976986	0.998398	1.01032	1.33817	0.961349
0.990059	1.43498	0.981046	0.997513	0.978922	0.993259	1.00803	0.917439	0.986834	1.00417	0.969964	1.00215	1.01142	1.2743	0.963586
0.998025	1.28881	0.978434	0.994602	0.986342	1.0005	1.00984	0.916508	0.981958	1.00378	0.969274	1.00333	1.0051	1.21043	0.985948
0.997042	1.31969	0.977128	0.996467	0.989365	0.994078	1.00804	0.914903	0.987113	1.00424	0.972255	1.00169	0.990542	1.28951	1.019
0.996452	1.39587	0.969031	1.00024	0.972052	0.986455	1.00788	0.916249	0.987399	1.00381	0.97228	1.00287	1.0018	1.31688	0.986197
0.996059	1.28263	0.984441	0.995607	1.01492	0.990865	1.00884	0.912832	0.985185	1.00353	0.975804	1.00321	1.00245	1.24693	0.990173
1.00324	1.30528	0.962501	0.999522	0.986617	0.985322	1.00789	0.923496	0.986451	1.00382	0.963287	1.00395	1.00071	1.3108	0.989676
1.00402	1.31557	0.959106	0.996057	1.0097	0.990676	1.00977	0.917336	0.982049	1.00424	0.966835	1.00233	1.00126	1.22868	0.994894
1.00707	1.37734	0.943173	0.992306	1.00283	1.00378	1.00783	0.919976	0.987068	1.00285	0.975606	1.00512	1.0094	1.24389	0.971537
1.00245	1.36704	0.956755	0.996508	0.98222	0.99559	1.00852	0.922668	0.984808	1.00375	0.972526	1.00302	1.00272	1.29255	0.9857
1.00589	1.36292	0.948135	1.00204	0.980021	0.979085	1.00926	0.909467	0.984438	1.00434	0.973438	1.00126	1.00098	1.25301	0.993651
0.997534	1.39998	0.965635	0.997164	0.98222	0.993574	1.00971	0.919976	0.981873	1.0037	0.968707	1.00361	0.995486	1.28951	1.00558
1.00432	1.29498	0.960934	0.995197	0.99816	0.995968	1.00823	0.923859	0.985477	1.00398	0.965159	1.00327	1.00602	1.26822	0.978743
1.0115	1.29087	0.942389	0.997738	0.987717	0.99055	1.00959	0.911693	0.983256	1.00449	0.963952	1.00201	1.01352	1.13136	0.969549
1.00806	1.2291	0.959367	0.997492	1.00531	0.987274	1.00797	0.902996	0.988808	1.00412	0.967968	1.00255	1.00675	1.31688	0.972779
1.00914	1.34645	0.941606	0.998005	0.989915	0.989227	1.00861	0.911848	0.985925	1.00407	0.978021	1.00145	1.01554	1.18915	0.959362
1.00294	1.30528	0.963285	0.996816	1.0064	0.989101	1.00724	0.922409	0.988386	1.0038	0.96989	1.00319	1.00538	1.27734	0.979737
1.00009	1.28469	0.973471	0.998066	1.0075	0.985007	1.00845	0.914696	0.986016	1.00547	0.962252	0.999485	1.01188	1.20131	0.968307
1.00934	1.29704	0.947352	0.995996	1.00503	0.991936	1.00836	0.91102	0.986711	1.00413	0.963163	1.00309	1.00245	1.27734	0.987688
0.995468	1.30116	0.983658	0.99616	0.968479	0.999811	1.00859	0.915886	0.98549	1.00471	0.967229	1.00098	1.00574	1.20739	0.984458
1.00432	1.30116	0.96015	1.00094	0.989915	0.980219	1.00791	0.924118	0.986315	1.0036	0.972896	1.00338	1.01096	1.19523	0.971288
1.00009	1.27646	0.974516	0.995566	0.991564	0.996346	1.00996	0.911797	0.982217	1.00354	0.966761	1.00429	1.00748	1.24085	0.977003
0.997829	1.29087	0.978695	1.00008	0.981396	0.984818	1.00788	0.916093	0.987406	1.00392	0.974325	1.00231	1.00446	1.20435	0.988185
1.00471	1.37322	0.949964	0.998804	0.996236	0.985322	1.00843	0.936128	0.983373	1.00405	0.966539	1.00291	1.00538	1.21348	0.984955
1.0113	1.27646	0.94474	0.99657	0.98964	0.9937	1.00703	0.908432	0.990717	1.00319	0.973438	1.00447	1.00895	1.2743	0.970295
1.00943	1.27646	0.949703	1.00018	0.991839	0.982109	1.01015	0.920856	0.980562	1.00426	0.966638	1.0023	1.00309	1.26822	0.986694
0.993895	1.31969	0.985486	0.999706	0.997061	0.982361	1.00741	0.921374	0.988042	1.00376	0.969028	1.00342	1.0095	1.24389	0.971288
1.00117	1.3341	0.964329	0.998763	0.989915	0.986896	1.00917	0.913712	0.984159	1.00461	0.969348	1.00101	1.00721	1.28038	0.974519
0.998025	1.42881	0.960673	0.999542	0.984968	0.985636	1.00903	0.916145	0.984224	1.00369	0.960798	1.0046	0.999057	1.28647	0.996136
1.00314	1.26204	0.968247	0.993536	1.02125	0.995779	1.00842	0.923755	0.984971	1.00344	0.968707	1.00433	1.00675	1.2743	0.976258
1.00019	1.32587	0.967986	0.999993	0.963807	0.989101	1.00861	0.913401	0.985743	1.00382	0.968831	1.00327	1.00666	1.2591	0.977749
1.00088	1.20851	0.981046	0.998374	1.00833	0.983873	1.008	0.916559	0.987029	1.00259	0.96033	1.00774	1.00336	1.27734	0.985203
1.01602	1.29293	0.930113	0.997472	1.01657	0.984755	1.00678	0.923548	0.989516	1.0033	0.971393	1.00441	1.00528	1.38683	0.97104
0.994878	1.33822	0.980523	0.997103	0.991564	0.991621	1.00849	0.915369	0.985815	1.00429	0.970876	1.00172	1.00602	1.34425	0.972531
1.00216	1.28057	0.968509	0.998558	1.00476	0.984125	1.00871	0.909208	0.985977	1.00345	0.98014	1.00291	1.00721	1.326	0.970791
0.994682	1.3341	0.981568	0.999255	1.00256	0.982487	1.00938	0.921115	0.982646	1.00442	0.965948	1.00195	1.00776	1.34121	0.968058
0.996452	1.37116	0.972165	0.999317	1.00695	0.98129	1.00835	0.910502	0.986808	1.00491	0.955402	1.00188	1.00959	1.21348	0.973525
1.00058	1.28057	0.972688	0.998435	0.99074	0.987715	1.00762	0.926499	0.986828	1.00356	0.971073	1.00371	1.00766	1.36554	0.966319
1.00776	1.34645	0.945262	0.999993	0.999259	0.980975	1.00793	0.91366	0.987574	1.00395	0.972428	1.00245	1.00858	1.23781	0.97427
1.00137	1.37322	0.958844	0.99741	1.01987	0.984188	1.00849	0.914023	0.985977	1.00475	0.964617	1.00118	1.00006	1.26214	0.995391
0.992125	1.41439	0.978173	0.994561	0.995412	0.998551	1.00951	0.922564	0.982094	1.00393	0.967007	1.00318	1.00034	1.40508	0.982967
0.999894	1.31969	0.969553	0.997738	0.973426	0.993826	1.00946	0.919458	0.982627	1.00387	0.966194	1.00345	1.00043	1.22564	0.997378
0.997239	1.32381	0.976083	0.992634	0.993763	1.00485	1.008	0.912055	0.987581	1.00395	0.967401	1.00308	1.00455	1.32296	0.978246
1.00481	1.3341	0.954665	0.995484	1.01465	0.991306	1.00852	0.916973	0.985536	1.00463	0.965085	1.00146	0.994571	1.35642	1.0026
1.00747	1.30322	0.951531	0.999747	0.986068	0.984755	1.00892	0.921115	0.983925	1.00358	0.971787	1.00357	1.0095	1.26518	0.969549
0.99478	1.34028	0.980523	1.00184	1.00256	0.974549	1.00877	0.925153	0.983808	1.003	0.977578	1.00448	1.00483	1.18915	0.988433
1.00993	1.28881	0.946829	0.997082	1.00888	0.987715	1.00824	0.915213	0.986529	1.00315	0.960379	1.00618	1.00739	1.31384	0.971288
1.00058	1.32381	0.967203	0.996037	0.994037	0.99433	1.00809	0.924583	0.985776	1.00437	0.975409	1.00094	1.00895	1.2743	0.970295
0.997632	1.35057	0.971643	0.993741	1.01905	0.995653	1.00971	0.916559	0.982315	1.00434	0.964987	1.00228	1.00739	1.23172	0.977997
1.00343	1.36292	0.954665	0.999214	0.973151	0.989353	1.00731	0.925722	0.987763	1.00384	0.964716	1.00371	1.0073	1.24389	0.977252
1.0055	1.30116	0.957016	0.99823	0.985518	0.989542	1.00808	0.922409	0.986055	1.00291	0.9709	1.00553	0.996585	1.21043	1.00906
0.999107	1.33822	0.969292	0.998251	0.981945	0.990298	1.00795	0.932452	0.985159	1.00437	0.978169	1.00059	1.00702	1.27734	0.975264
1.00334	1.34851	0.956755	0.997697	1.02894	0.981227	1.00985	0.912159	0.982458	1.00413	0.970605	1.0022	1.01087	1.28038	0.96458
1.00225	1.32175	0.963023	1.00073	1.01767	0.974486	1.00898	0.913557	0.984698	1.00382	0.973192	1.00273	0.998874	1.25605	0.999118
1.00973	1.29087	0.947091	1.00141	0.986342	0.979589	1.00856	0.918992	0.985185	1.00334	0.973438	1.00405	1.00382	1.27126	0.984458
1.00039	1.32381	0.967725	0.996611	0.997335	0.99181	1.00751	0.920494	0.987867	1.00322	0.971147	1.00466	1.00144	1.28951	0.989427
1.00422	1.25793	0.965897	0.997431	0.986068	0.991873	1.00955	0.913143	0.983165	1.00369	0.978169	1.00249	1.00638	1.23476	0.980482
0.995075	1.32587	0.981568	0.998456	0.984968	0.988975	1.00742	0.920442	0.988126	1.00445	0.969865	1.00139	1.00611	1.30167	0.975761
1.01022	1.27851	0.947352	0.995668	1.00448	0.99307	1.00792	0.919873	0.986815	1.00417	0.965208	1.00272	0.997043	1.31384	0.999366
0.99655	1.36087	0.97321	0.999645	1.00805	0.98003	1.00888	0.910813	0.985302	1.00424	0.967574	1.00225	1.00373	1.30167	0.982221
1.00147	1.29087	0.969031	0.99946	1.00723	0.980786	1.00767	0.910399	0.988691	1.00343	0.968535	1.00438	1.0073	1.18915	0.981724
1.00698	1.39587	0.941083	0.997984	0.986892	0.989983	1.00846	0.921011	0.985185	1.00379	0.965208	1.00379	1.00959	1.20739	0.974022
1.00894	1.38351	0.937426	0.993044	1.01273	0.999244	1.0088	0.908276	0.98586	1.00474	0.964445	1.00123	1.00904	1.12832	0.981973
1.00088	1.2641	0.973994	0.99657	0.987991	0.994078	1.00741	0.922047	0.98797	1.00373	0.974202	1.00287	1.00647	1.29255	0.975513
1.00599	1.26822	0.959889	0.996262	0.984419	0.995842	1.00823	0.918785	0.986107	1.00364	0.962868	1.00448	1.00263	1.25605	0.98893
1.00776	1.34645	0.945262	0.994725	0.995412	0.998047	1.00899	0.931935	0.98236	1.00426	0.97127	1.00174	1.00592	1.34425	0.972779
0.999107	1.35675	0.966941	1.00141	0.964082	0.984692	1.00957	0.919924	0.982276	1.00369	0.96405	1.00421	1.00519	1.18915	0.987439
0.995862	1.30116	0.982613	0.998251	0.980846	0.99055	1.0087	0.917646	0.984945	1.00422	0.962572	1.00292	1.00144	1.326	0.986445
0.990453	1.36087	0.989404	0.998005	0.991839	0.988786	1.00883	0.914696	0.984977	1.00348	0.976691	1.00326	1.00895	1.24389	0.972779
0.993993	1.37939	0.97765	1.00126	0.988816	0.979463	1.00841	0.907655	0.987009	1.00386	0.967032	1.00337	1.00006	1.32296	0.990421
0.999894	1.20851	0.983658	1.00036	0.986892	0.982676	1.00835	0.913246	0.986484	1.00385	0.968288	1.00325	1.0018	1.27734	0.989427
1.00058	1.31969	0.967725	0.994951	1.0064	0.994834	1.00892	0.924325	0.98351	1.00459	0.96304	1.00183	1.00922	1.21652	0.97427
0.996845	1.32175	0.977389	0.996262	1.00585	0.990928	1.00928	0.915731	0.983607	1.00292	0.969225	1.00571	1.00821	1.37771	0.963834
1.00678	1.30734	0.952837	0.998353	1.00256	0.985259	1.01	0.915679	0.981614	1.00326	0.969126	1.00479	1.00565	1.326	0.975016
1.00619	1.36087	0.947613	1.00122	0.981945	0.981164	1.00989	0.908949	0.98275	1.00297	0.971245	1.00534	1.0051	1.23172	0.984209
0.998714	1.32175	0.972426	1.00008	0.975075	0.986266	1.00985	0.924998	0.980867	1.00323	0.964642	1.00543	1.00931	1.19827	0.975513
1.00373	1.28881	0.963285	0.99616	1.0119	0.989857	1.00879	0.923859	0.983932	1.00386	0.969915	1.00301	1.0029	1.28647	0.9857
0.999009	1.26822	0.978434	0.998333	0.993763	0.987337	1.00924	0.916145	0.983646	1.00396	0.96304	1.00358	1.02058	1.23172	0.942217
0.990354	1.49675	0.972426	1.00229	0.988266	0.976439	1.00879	0.909985	0.985672	1.00421	0.971097	1.00189	1.01124	1.23476	0.967313
1.00225	1.31969	0.963285	0.994561	1.00558	0.99622	1.00921	0.916611	0.983685	1.00395	0.973266	1.00236	1.00693	1.27126	0.976009
0.992125	1.33204	0.98862	0.998189	0.985518	0.989668	1.00958	0.914644	0.982893	1.00326	0.973315	1.00428	1.01307	1.21956	0.963586
0.997337	1.43292	0.961979	1.00063	0.993488	0.980345	1.00817	0.921581	0.985912	1.0042	0.954466	1.00397	1.00831	1.30776	0.969301
1.0056	1.32175	0.954143	0.999768	0.995961	0.982424	1.01	0.917646	0.981367	1.00405	0.973709	1.00203	1.00464	1.2226	0.986197
1.01209	1.23734	0.947613	0.997574	0.986068	0.991432	1.01002	0.918164	0.981237	1.00357	0.974227	1.0033	1.00666	1.29863	0.974519
1.0057	1.34234	0.95127	0.998784	0.972052	0.990928	1.01006	0.915162	0.981523	1.00472	0.971664	1.00042	1.00153	1.38075	0.981724
1.00363	1.38351	0.951531	0.99573	1.02207	0.988849	1.00905	0.910088	0.984925	1.00357	0.971738	1.0036	1.00885	1.17394	0.978743
1.00078	1.36704	0.961195	0.996406	1.00228	0.991306	1.00891	0.918009	0.984328	1.00377	0.968732	1.00343	1.00556	1.16786	0.988185
1.01022	1.33204	0.940561	1.00085	1.00146	0.977825	1.01055	0.916922	0.979945	1.00489	0.969373	1.00023	1.00446	1.17698	0.990421
0.997239	1.36292	0.97112	1.00036	1.00476	0.978581	1.00872	0.917491	0.984932	1.00382	0.962005	1.0041	1.0095	1.30471	0.966319
0.997534	1.32792	0.974777	0.995955	0.992114	0.995023	1.0069	0.915213	0.990211	1.00425	0.965406	1.00247	1.01151	1.23476	0.966567
1.00609	1.36704	0.947091	0.998066	0.972326	0.99307	1.00953	0.909881	0.983646	1.00428	0.971639	1.00164	0.995853	1.20435	1.01154
0.999206	1.38145	0.963546	0.997369	1.00283	0.988219	1.00907	0.923134	0.983237	1.0041	0.973561	1.0019	1.01087	1.25301	0.966816
1.00924	1.32175	0.944479	0.996652	1.00228	0.99055	1.00852	0.918475	0.985334	1.00386	0.968215	1.00324	1.0019	1.22868	0.993154
1.00058	1.3444	0.964591	0.997759	1.00778	0.985888	1.00976	0.924014	0.981224	1.00403	0.968239	1.00275	1.00794	1.20435	0.978743
0.992026	1.3444	0.987315	0.999194	0.982495	0.987274	1.00877	0.910088	0.985711	1.00443	0.962794	1.0023	1.00776	1.20131	0.979488
0.993993	1.21881	0.998023	1.00266	1.00668	0.971084	1.00959	0.909829	0.983471	1.00437	0.965332	1.00217	1.00977	1.21348	0.973028
1.00609	1.38145	0.945262	0.995279	0.991014	0.997354	1.00921	0.911175	0.984347	1.00409	0.97058	1.0023	1.0008	1.34425	0.986694
1.00865	1.41439	0.934292	0.997103	0.995412	0.990739	1.00896	0.916404	0.98438	1.00468	0.962794	1.00162	1.0149	1.2743	0.954144
1.00432	1.35881	0.952837	0.998128	0.984693	0.990046	1.00921	0.921684	0.983036	1.00325	0.96548	1.00527	0.999149	1.21348	1.00185
1.00422	1.28263	0.962762	1.0003	1.02564	0.973982	1.00798	0.91863	0.986828	1.00437	0.96097	1.0027	1.00373	1.28951	0.983215
0.994977	1.31763	0.982874	0.998927	0.964082	0.992314	1.00699	0.931003	0.987996	1.00419	0.970654	1.00201	1.00217	1.32296	0.984706
1.00353	1.26204	0.967203	0.998517	1.00476	0.984251	1.00952	0.916508	0.982828	1.00311	0.969742	1.00514	1.00922	1.19827	0.975761
0.99655	1.37939	0.970859	1.00106	0.986068	0.980723	1.00924	0.925878	0.982432	1.00305	0.975311	1.00462	1.00821	1.30776	0.969549
1.00422	1.31763	0.958322	1.00012	0.977548	0.985573	1.00851	0.922047	0.984938	1.00422	0.968165	1.00224	1.00748	1.26518	0.975016
1.00255	1.36292	0.957016	0.995217	0.994312	0.996787	1.01002	0.913143	0.98188	1.00322	0.975877	1.00408	1.00446	1.26518	0.983215
1.00127	1.27234	0.971904	0.995094	1.02262	0.990676	1.0093	0.91102	0.98412	1.00296	0.965011	1.00614	1.00272	1.28038	0.986694
0.999009	1.40616	0.960934	1.00221	0.955287	0.984251	1.00737	0.924687	0.987743	1.00426	0.966909	1.00227	0.989352	1.34425	1.01775
1.00786	1.27234	0.954404	0.998681	0.988541	0.987463	1.00769	0.918112	0.987691	1.00447	0.970334	1.00128	1.00528	1.29559	0.978494
0.995468	1.2991	0.983919	0.9937	1.03114	0.993007	1.0087	0.921995	0.984419	1.0046	0.968806	1.0011	0.99805	1.35338	0.993403
1.00707	1.29293	0.953882	1.00112	0.986068	0.980534	1.00862	0.91247	0.985834	1.00441	0.968239	1.0017	1.01435	1.1192	0.968307
0.998025	1.42263	0.961456	1.00159	0.976724	0.981227	1.00951	0.907707	0.983971	1.00436	0.964814	1.00226	0.997501	1.29863	0.999366
0.999697	1.34645	0.96668	1.00034	0.98964	0.982109	1.00934	0.918889	0.983042	1.00397	0.965529	1.00324	1.00684	1.26518	0.976755
1.00225	1.25998	0.970859	0.993926	0.990465	1.00164	1.00946	0.916197	0.983049	1.00378	0.967672	1.00351	1.00739	1.12224	0.986942
1.0053	1.32587	0.954404	0.998148	1.00778	0.984692	1.00998	0.907862	0.982659	1.00403	0.971418	1.00235	1.01334	1.2743	0.958368
0.999697	1.33204	0.968509	0.996242	1.00008	0.992314	1.00871	0.910658	0.985802	1.00345	0.974498	1.00362	1.01178	1.19219	0.969301
0.994682	1.37322	0.976606	0.998784	0.977273	0.989731	1.00986	0.9075	0.983029	1.00354	0.972773	1.00357	1.00272	1.33817	0.981973
1.01297	1.3094	0.93612	0.997513	0.979747	0.99307	1.00851	0.91247	0.986126	1.00509	0.964962	1.00019	1.00382	1.18306	0.991663
1.00353	1.3444	0.956755	0.995586	0.963532	1.00271	1.00826	0.914747	0.986522	1.00415	0.961143	1.00328	1.00299	1.26214	0.987439
0.999107	1.33616	0.969553	0.999686	0.991839	0.983621	1.00918	0.916715	0.983737	1.00351	0.966022	1.00448	1.00885	1.27734	0.970295
1.00461	1.32381	0.956494	1.00122	0.994037	0.978392	1.00756	0.928052	0.986795	1.004	0.967426	1.00293	1.00437	1.19827	0.98893
1.00638	1.31145	0.953359	1.0004	0.980571	0.983999	1.00861	0.915886	0.985419	1.00314	0.966293	1.00548	0.996219	1.31688	1.00135
0.997239	1.3094	0.977912	0.998681	1.00311	0.984125	1.00837	0.924946	0.984945	1.00357	0.969841	1.00384	1.01298	1.33817	0.954144
1.00579	1.26616	0.960673	1.00196	0.983045	0.978644	1.00759	0.925412	0.987029	1.0039	0.965652	1.00342	1.00693	1.28647	0.974767
1.00147	1.32792	0.964329	0.998722	0.999809	0.984755	1.00781	0.920235	0.987081	1.00349	0.969299	1.00412	0.999607	1.25605	0.99713
0.994682	1.3341	0.981568	1.00176	0.99019	0.977636	1.00888	0.914023	0.984919	1.00357	0.972083	1.00357	1.00153	1.28038	0.989924
1.00334	1.30734	0.961979	0.997882	0.984144	0.990928	1.0085	0.89901	0.987847	1.00352	0.975409	1.0033	1.00748	1.20435	0.979985
1.00009	1.28057	0.973994	1.00116	0.9748	0.982991	1.01064	0.91278	0.980224	1.00398	0.975828	1.00196	1.00876	1.20739	0.976258
0.998911	1.37322	0.965374	1.00098	0.988266	0.980471	1.00921	0.920494	0.983198	1.00289	0.963755	1.00648	1.01526	1.22868	0.956877
0.996649	1.29498	0.981307	1.00165	0.989365	0.97814	1.00894	0.922357	0.983704	1.00404	0.966909	1.0029	1.01645	1.1861	0.957125
1.00383	1.31557	0.959628	0.99946	0.979747	0.987085	1.00733	0.917905	0.988711	1.00356	0.968067	1.00408	1.00263	1.30167	0.985203
0.987699	1.30734	1.00351	0.99534	0.993488	0.996598	1.00798	0.919924	0.986646	1.00395	0.965381	1.00332	1.00061	1.28647	0.991912
1.01032	1.3094	0.943173	1.00131	1.00118	0.976502	1.00921	0.916145	0.983737	1.00494	0.962276	1.00093	1.0073	1.24997	0.976755
1.00334	1.35057	0.956494	0.999071	0.983869	0.987337	1.00852	0.926706	0.984315	1.00401	0.967574	1.00288	0.998233	1.2591	1.00061
1.00137	1.32998	0.964329	0.997574	0.989915	0.99055	1.00775	0.912107	0.988282	1.00399	0.963829	1.00341	1.00043	1.26822	0.9939
0.993698	1.30322	0.988098	0.996898	0.998709	0.990613	1.00948	0.915938	0.983029	1.00363	0.969791	1.00368	1.00208	1.24085	0.991663
0.99714	1.28881	0.980785	0.994602	0.990465	0.999559	1.00824	0.921322	0.985756	1.0039	0.975335	1.00224	1.01252	1.28647	0.95961
1.00314	1.25175	0.969553	0.999173	0.994587	0.984566	1.00803	0.922823	0.986165	1.00363	0.96718	1.00399	1.0051	1.20435	0.986445
1.00058	1.3341	0.965897	0.99616	0.992389	0.99433	1.00975	0.900356	0.984224	1.00371	0.968904	1.00357	1.00657	1.35946	0.969798
0.998222	1.25998	0.981568	0.995033	0.998709	0.996346	1.00821	0.918061	0.986263	1.00358	0.965898	1.0043	0.998142	1.27126	0.999863
1.00894	1.30528	0.947352	0.995975	0.99816	0.993574	1.00833	0.914747	0.986328	1.00349	0.973389	1.00363	1.01774	1.3625	0.939235
0.999402	1.32381	0.970337	0.997902	1.00393	0.986329	1.00929	0.917232	0.983367	1.00346	0.976001	1.0034	1.0073	1.21043	0.979985
0.993993	1.38763	0.976606	1.00063	0.999809	0.978896	1.00877	0.921011	0.984334	1.00491	0.968806	1.00023	1.01243	1.23476	0.964083
0.986421	1.38145	0.997501	0.997656	0.988266	0.990676	1.00849	0.91454	0.985912	1.00472	0.963287	1.00144	1.00547	1.30471	0.977252
0.995272	1.34645	0.978434	0.9978	0.99019	0.989794	1.00896	0.921736	0.983717	1.00411	0.968288	1.00252	1.01389	1.21043	0.962095
0.999402	1.31763	0.97112	0.993331	1.00668	0.999748	1.00868	0.919924	0.984737	1.00341	0.97191	1.00403	0.99979	1.35946	0.988185
1.00796	1.32792	0.947091	0.998763	1.01877	0.980282	1.00893	0.918423	0.984211	1.00416	0.966638	1.0026	0.999332	1.24997	0.998372
1.00953	1.31969	0.943956	0.996959	1.0108	0.987652	1.008	0.90781	0.988126	1.00417	0.978194	1.00116	0.993014	1.19523	1.01999
0.995567	1.34234	0.978173	0.996385	0.998984	0.992125	1.00867	0.927379	0.983808	1.00344	0.967327	1.00451	1.00061	1.30776	0.990173
0.99773	1.2744	0.981046	1.00071	0.972876	0.984818	1.00989	0.91599	0.981893	1.00453	0.966243	1.0016	1.00107	1.22564	0.995639
1.01042	1.38351	0.933508	0.998046	0.985518	0.990109	1.00912	0.921788	0.983269	1.00389	0.971368	1.00277	1.00492	1.25301	0.982967
1.00058	1.25998	0.9753	0.998456	0.978373	0.990487	1.00961	0.924376	0.981614	1.00492	0.97467	0.999497	1.0018	1.326	0.985452
1.00501	1.25175	0.964591	0.999296	0.985243	0.986329	1.00842	0.921374	0.985263	1.00383	0.965578	1.00363	1.004	1.30776	0.980979
0.997534	1.38557	0.967464	0.996816	0.986892	0.993574	1.00823	0.926344	0.985146	1.00414	0.968313	1.00244	1.01591	1.26518	0.952156
1.00638	1.36704	0.946307	0.994582	0.999259	0.997606	1.00902	0.916456	0.98423	1.0034	0.973389	1.00387	1.00538	1.24389	0.98247
1.00304	1.28469	0.965635	1.00297	0.994862	0.972848	1.00867	0.922564	0.984419	1.00381	0.970235	1.00313	1.01252	1.2226	0.964828
0.999107	1.27851	0.976867	0.999153	0.986617	0.986455	1.00764	0.921322	0.987406	1.00386	0.964543	1.00369	1.00556	1.25605	0.980979
1.00481	1.34851	0.952837	0.995135	0.995137	0.99685	1.00837	0.916093	0.986061	1.00337	0.972058	1.00413	1.01444	1.28343	0.954641
0.998419	1.36498	0.967725	0.997861	0.997335	0.987967	1.00741	0.920908	0.988113	1.00294	0.97329	1.00517	1.00766	1.21652	0.978494
1.00589	1.38145	0.945785	0.997984	1.02921	0.980282	1.00746	0.925464	0.987386	1.00359	0.963459	1.00457	1.00299	1.27126	0.986694
0.998812	1.33822	0.970076	1.00219	0.963257	0.982487	1.00879	0.902841	0.986568	1.00407	0.966391	1.00287	1.00602	1.23781	0.981227
0.997042	1.34851	0.973471	0.999788	0.949241	0.99307	1.00862	0.913401	0.985717	1.00363	0.963065	1.0045	1.00501	1.22564	0.984955
1.00638	1.35469	0.947874	0.999358	0.973975	0.988723	1.00907	0.918682	0.983795	1.00357	0.976814	1.003	1.00153	1.26214	0.991415
1.00206	1.27234	0.969814	1.00085	0.965181	0.98614	1.00841	0.91775	0.985743	1.00481	0.965997	1.00086	1.00675	1.33209	0.971537
1.00107	1.28469	0.970859	0.997349	0.996786	0.989668	1.00861	0.913764	0.985678	1.00351	0.958211	1.00544	1.00986	1.27734	0.967561
0.997042	1.31145	0.978173	1.0012	0.994862	0.978266	1.00989	0.909364	0.982711	1.00418	0.964469	1.00279	1.00116	1.326	0.987191
0.99242	1.38969	0.980523	0.998661	0.989365	0.987337	1.00978	0.918785	0.981841	1.00359	0.973093	1.00338	1.0073	1.31384	0.971537
1.00048	1.30322	0.970076	0.996693	0.972601	0.997228	1.00718	0.925049	0.988224	1.0035	0.96782	1.00427	1.00409	1.12528	0.995639
0.992026	1.34645	0.987053	0.998312	1.02207	0.980912	1.00906	0.905792	0.985445	1.00404	0.970851	1.00241	1.0019	1.30471	0.986942
0.999796	1.42469	0.956494	0.996611	1.01382	0.98803	1.01007	0.908121	0.98236	1.00342	0.964198	1.00495	1.00199	1.21043	0.994397
1.00678	1.24969	0.96015	0.994869	1.03334	0.988912	1.00801	0.916611	0.98699	1.00425	0.96681	1.00231	1.00629	1.2743	0.9775
1.00127	1.35057	0.961979	0.994172	1.00228	0.998173	1.00892	0.912625	0.984971	1.00388	0.965356	1.00352	1.01279	1.28343	0.959113
1.00245	1.35881	0.9578	0.995832	0.969853	1.0005	1.00809	0.910192	0.987568	1.00447	0.968806	1.00145	1.00299	1.36858	0.978743
0.99183	1.36292	0.985486	1.00237	0.976449	0.978896	1.0073	0.911279	0.989626	1.00395	0.965751	1.00329	1.01078	1.24389	0.96781
1.00727	1.3341	0.948135	0.998907	0.983869	0.987841	1.00888	0.913401	0.984977	1.00431	0.971787	1.00154	1.00281	1.27734	0.986694
1.00638	1.34851	0.948658	0.998538	1.00531	0.984062	1.00757	0.923186	0.98738	1.00474	0.96203	1.00155	1.00126	1.3108	0.988185
1.00855	1.24146	0.956494	0.997677	0.990465	0.990109	1.00833	0.917232	0.986035	1.00338	0.971664	1.00413	1.0051	1.35338	0.97427
1.00137	1.2641	0.972688	0.99493	0.977823	1.00145	1.00848	0.911331	0.986347	1.00369	0.97435	1.00296	0.997592	1.34121	0.995639
1.00039	1.34234	0.965374	1.00014	0.973975	0.986329	1.01009	0.907655	0.982386	1.00417	0.963607	1.00293	1.00602	1.23781	0.981227
0.999501	1.36087	0.965374	0.998005	0.997061	0.987589	1.00896	0.902841	0.986081	1.0033	0.969915	1.00459	1.00849	1.25605	0.973028
1.00275	1.32587	0.961195	1.00092	0.995961	0.978896	1.00849	0.910554	0.986425	1.00407	0.972206	1.00215	1.00501	1.42333	0.968804
1.00107	1.3444	0.963285	0.997861	1.00476	0.986266	1.00879	0.921633	0.984211	1.00332	0.96474	1.00515	0.993564	1.33513	1.00707
0.999599	1.27646	0.975822	0.995115	0.98222	0.999874	1.00738	0.919044	0.988412	1.00414	0.965455	1.00279	1.00226	1.31384	0.985203
1.00117	1.38557	0.9578	0.997656	1.02015	0.983369	1.0087	0.923445	0.98423	1.0033	0.97265	1.00423	1.00153	1.22868	0.994148
1.00068	1.29087	0.97112	0.998005	1.00393	0.986014	1.00988	0.920028	0.981393	1.00338	0.970062	1.00433	1.0084	1.31384	0.968555
0.986421	1.37939	0.997762	0.996529	1.00943	0.98929	1.009	0.921115	0.983685	1.00425	0.968461	1.0021	1.00556	1.326	0.975264
1.00747	1.36292	0.943956	0.999378	0.996786	0.983432	1.00848	0.935351	0.983354	1.00366	0.965184	1.00416	1.0062	1.29559	0.976009
0.999992	1.23528	0.980001	0.997205	1.03389	0.981605	1.00987	0.924583	0.980854	1.003	0.972083	1.00516	0.998417	1.2226	1.00309
1.00147	1.36498	0.959628	0.998845	0.98964	0.986707	1.00754	0.920546	0.987795	1.00425	0.964716	1.00257	1.00217	1.31992	0.984955
1.00324	1.27646	0.966158	0.996631	1.00833	0.989227	1.00904	0.921943	0.98349	1.00438	0.96819	1.00177	1.00126	1.29559	0.989427
1.00609	1.28881	0.957016	1.00092	0.971777	0.98444	1.00994	0.912418	0.982179	1.00475	0.965529	1.00108	0.998691	1.33209	0.993403
0.995764	1.32998	0.979217	0.994315	0.976174	1.00372	1.00862	0.922564	0.984555	1.00444	0.962326	1.00233	0.994571	1.326	1.00508
1.00766	1.33822	0.946568	0.998476	1.00063	0.985322	1.00676	0.923859	0.989516	1.00405	0.968757	1.00263	1.01014	1.33817	0.961846
1.00717	1.32792	0.94918	0.992081	0.993488	1.00661	1.00874	0.909622	0.985847	1.00482	0.966785	1.00074	1.01307	1.24085	0.961846
1.00343	1.34028	0.957538	0.995996	0.991014	0.995149	1.00869	0.908225	0.986165	1.0048	0.963903	1.00113	1.00354	1.33513	0.979985
0.994485	1.35881	0.978956	0.994705	1.00558	0.995779	1.00906	0.913401	0.984484	1.00376	0.969668	1.00333	1.00785	1.17394	0.981476
0.994977	1.32381	0.982091	0.996385	1.01108	0.989353	1.00962	0.913091	0.98299	1.0048	0.967845	1.00064	1.00354	1.2743	0.984955
1.00137	1.36498	0.959889	1.00174	0.98167	0.979652	1.00831	0.924635	0.985152	1.00408	0.973537	1.00196	1.00464	1.23476	0.985203
0.998124	1.31351	0.975038	0.999501	1.01492	0.978896	1.00852	0.923082	0.984756	1.00331	0.969151	1.00463	1.00904	1.21652	0.974767
1.00816	1.36292	0.942128	0.998763	1.00173	0.984188	1.00912	0.927845	0.982529	1.00427	0.970186	1.00185	0.997501	1.28951	1.00011
1.00157	1.34645	0.961717	0.997082	0.998709	0.990046	1.00857	0.918268	0.985224	1.00469	0.958162	1.00213	1.00419	1.28038	0.982718
1.00471	1.22087	0.969292	0.993639	0.996511	1.00113	1.01002	0.926292	0.980224	1.00293	0.966539	1.00602	1.01206	1.21348	0.966816
1.00157	1.34645	0.961717	0.996344	0.988816	0.994582	1.00928	0.910658	0.984243	1.0036	0.971738	1.00353	1.00803	1.2743	0.972779
1.00019	1.30528	0.970598	0.996611	1.01355	0.988093	1.00825	0.924273	0.985354	1.00408	0.965061	1.00301	1.00959	1.24389	0.97104
0.999009	1.32792	0.970859	0.991937	1.02015	1.00094	1.00961	0.917336	0.98249	1.00316	0.969496	1.00503	1.00126	1.27126	0.991415
0.998714	1.38969	0.963807	0.997595	0.975624	0.993763	1.00803	0.921322	0.986341	1.00324	0.968584	1.00491	1.00611	1.20131	0.983961
0.990846	1.36292	0.988098	0.999214	0.989915	0.98551	1.00993	0.914489	0.981951	1.00333	0.969397	1.00456	1.00501	1.37162	0.973028
1.00245	1.32175	0.962501	0.997123	1.00613	0.988219	1.00852	0.908898	0.986548	1.00463	0.970999	1.00073	1.00538	1.32296	0.976009
1.00599	1.30528	0.955188	0.995279	0.99074	0.997417	1.00825	0.914592	0.986568	1.00406	0.969126	1.00256	1.01288	1.24085	0.962343
1.00176	1.33822	0.96224	1.00073	0.975349	0.984188	1.00937	0.926188	0.982049	1.00394	0.964543	1.00344	1.00025	1.32904	0.989427
1.01514	1.28675	0.933247	0.998743	1.00668	0.983117	1.00908	0.924169	0.983094	1.004	0.965923	1.00313	1.01325	1.21956	0.963089
0.996452	1.35469	0.974255	0.995975	0.987991	0.995905	1.00906	0.917854	0.983925	1.00451	0.971171	1.00106	1.01325	1.24085	0.961349
0.997435	1.33822	0.973732	0.999911	0.98277	0.985007	1.00946	0.919821	0.982588	1.00411	0.964346	1.00302	1.00895	1.21956	0.974767
0.993993	1.31351	0.986009	0.998558	0.991289	0.987211	1.00929	0.914333	0.983756	1.00284	0.971763	1.00562	1.0051	1.17394	0.98893
1.00737	1.25998	0.957277	1.00063	0.953638	0.989479	1.00785	0.911072	0.988126	1.00344	0.968412	1.00436	0.999607	1.28951	0.994397
0.987797	1.33616	0.999591	1.00098	0.975624	0.983369	1.00861	0.911227	0.985997	1.00294	0.97095	1.00545	1.01041	1.34729	0.960356
0.997632	1.36087	0.970337	0.998271	0.99761	0.986644	1.00887	0.92008	0.984178	1.00437	0.961389	1.00265	1.0019	1.2743	0.989427
0.990158	1.42263	0.982352	0.998722	0.980296	0.989227	1.00873	0.918319	0.984776	1.00403	0.966342	1.00298	1.00382	1.29863	0.982221
0.999304	1.29704	0.973994	1.00073	0.975349	0.984188	1.00755	0.914696	0.988496	1.00526	0.969989	0.999109	1.00455	1.29863	0.980234
0.995272	1.25793	0.989665	0.996119	1.01328	0.989668	1.00983	0.913453	0.982373	1.00372	0.962202	1.00436	0.996951	1.1861	1.01005
1.00019	1.35881	0.963807	0.99657	1.00476	0.990235	1.00854	0.926861	0.98423	1.00433	0.962424	1.00262	1.00885	1.25605	0.972034
0.998321	1.37322	0.966941	0.997287	0.991014	0.99118	1.00951	0.917595	0.982724	1.00333	0.97265	1.00415	1.0094	1.25301	0.970791
1.00304	1.38763	0.952576	0.999378	0.989365	0.985133	1.00934	0.913298	0.983724	1.00358	0.968584	1.00396	1.00913	1.26822	0.970295
1.00579	1.3094	0.955188	0.998476	0.987991	0.988219	1.00885	0.906413	0.985951	1.00381	0.961044	1.00425	1.01197	1.22868	0.965822
1.00501	1.38969	0.947091	0.998948	0.974525	0.989857	1.00765	0.918889	0.987704	1.00342	0.969545	1.00428	1.00336	1.25605	0.986942
0.996452	1.31763	0.978956	0.996898	1.01437	0.987022	1.00885	0.920028	0.98423	1.00275	0.970605	1.00602	1.00876	1.326	0.966567
1.00058	1.35263	0.963546	0.999563	0.99019	0.984377	1.00886	0.922513	0.983893	1.00431	0.970876	1.00166	1.01041	1.26214	0.967313
0.99478	1.32175	0.982874	0.997267	1.00256	0.988597	1.00802	0.918527	0.986724	1.00327	0.96304	1.0055	1.00428	1.27734	0.982718
1.00019	1.25587	0.976867	0.998497	0.995412	0.986455	1.00928	0.92215	0.982782	1.00377	0.968067	1.0035	1.00922	1.3108	0.966567
1.00127	1.35057	0.961979	0.997554	1.01328	0.985259	1.00932	0.909415	0.984269	1.00434	0.972354	1.00138	1.0116	1.26214	0.964083
1.00334	1.32998	0.959106	0.999481	0.975349	0.98803	1.00857	0.908639	0.986451	1.00278	0.972132	1.00577	1.00849	1.2743	0.971537
0.998911	1.31351	0.972949	0.99821	1.01135	0.983684	1.00827	0.920804	0.985756	1.00386	0.978736	1.00194	0.999057	1.37466	0.98893
1.00117	1.24969	0.975038	0.998927	0.994587	0.985322	1.0098	0.913143	0.982497	1.0033	0.976986	1.00372	1.00647	1.23476	0.980234
1.00166	1.31145	0.965897	0.99821	1.01328	0.983243	1.00904	0.914747	0.984367	1.00367	0.973709	1.00308	0.996311	1.31992	1.00086
0.987601	1.35675	0.997501	1.00063	0.999534	0.978959	1.0088	0.93561	0.982425	1.00324	0.962843	1.00561	1.01398	1.26518	0.957374
1.00511	1.28057	0.960673	0.99698	0.992389	0.99181	1.00868	0.907603	0.986256	1.00355	0.960798	1.00499	1.00345	1.22564	0.989179
1.00284	1.33822	0.959367	0.998353	0.976174	0.991306	1.0082	0.91775	0.986308	1.00416	0.966293	1.00263	1.00766	1.21652	0.978494
0.99596	1.36087	0.974777	0.997144	1.0141	0.986329	1.00969	0.912573	0.982854	1.00428	0.966736	1.00224	1.01389	1.18306	0.964331
0.994092	1.35263	0.980785	0.995791	1.01273	0.990802	1.00911	0.920649	0.983451	1.00467	0.963927	1.0015	1.0051	1.21956	0.985203
0.987109	1.42675	0.989926	0.999481	0.976449	0.987778	1.00804	0.91511	0.987087	1.0036	0.967943	1.00399	0.993106	1.39291	1.00359
0.997927	1.2744	0.980523	1.00012	0.994312	0.981731	1.00762	0.912625	0.988555	1.00408	0.971442	1.00221	0.994571	1.28343	1.00856
1.00835	1.2641	0.954143	1.00016	0.994862	0.981479	1.00856	0.915162	0.985646	1.00396	0.964716	1.00337	1.00592	1.24997	0.980482
1.00648	1.29087	0.95571	0.996344	1.0075	0.990298	1.00669	0.924325	0.989665	1.00407	0.974769	1.00183	0.999973	1.35642	0.987936
1.01317	1.26616	0.941083	0.997759	1.02702	0.981479	1.00904	0.908173	0.985211	1.00384	0.965751	1.00357	1.00638	1.32904	0.972779
0.998025	1.33204	0.972949	0.998394	0.986892	0.988723	1.00839	0.922927	0.985146	1.00366	0.968165	1.00379	1.0094	1.29255	0.967561
0.999894	1.23734	0.980001	0.999665	0.990465	0.983999	1.00876	0.917336	0.984815	1.00366	0.968831	1.00371	1.01014	1.32296	0.963089
1.00894	1.40822	0.934292	0.991609	1.01657	1.00277	1.009	0.914126	0.984581	1.00393	0.968929	1.00294	1.00299	1.3108	0.983464
1.00304	1.27028	0.967464	1.00024	1.00668	0.978518	1.00859	0.915317	0.985542	1.004	0.963927	1.00337	1.00492	1.2226	0.985452
0.995075	1.32792	0.981307	0.999542	0.963257	0.990613	1.00918	0.923548	0.98288	1.00413	0.970457	1.00221	1.00592	1.29559	0.976755
0.997927	1.35469	0.970337	0.998374	1.01135	0.98318	1.00849	0.921167	0.985094	1.00331	0.973438	1.00413	0.998783	1.24997	0.999863
1.00668	1.18793	0.968247	0.999276	0.980846	0.9874	1.00715	0.923859	0.988457	1.00402	0.957324	1.00411	1.01417	1.2743	0.956131
0.992321	1.3691	0.983397	0.995504	0.973975	1.00057	1.009	0.915265	0.984432	1.00407	0.969126	1.00254	1.004	1.2743	0.983712
0.995764	1.3094	0.981829	0.994479	1.0075	0.996031	1.00767	0.925515	0.986802	1.00414	0.970506	1.00216	1.00254	1.2743	0.987688
1.00166	1.32381	0.964329	0.993762	1.02592	0.994015	1.00869	0.921529	0.984484	1.00411	0.960527	1.00347	0.99274	1.2591	1.01552
0.991731	1.35675	0.986531	0.993659	1.00311	0.999559	1.00848	0.909985	0.986516	1.00434	0.971664	1.00148	1.00776	1.3108	0.970543
1.00117	1.37734	0.958844	1.00317	0.99074	0.973163	1.00873	0.914333	0.985295	1.00292	0.970506	1.00556	1.00437	1.30471	0.980234
1.00255	1.29498	0.965635	0.997513	0.994587	0.989668	1.00954	0.912055	0.983341	1.00385	0.96001	1.00427	1.00217	1.19827	0.994894
1.00835	1.29293	0.950486	1.00141	1.00063	0.976313	1.00833	0.920442	0.985626	1.00338	0.971566	1.00416	0.997592	1.22868	1.00483
0.996747	1.3094	0.979217	0.999419	0.966555	0.990235	1.00957	0.921011	0.982146	1.00425	0.969545	1.00197	1.00318	1.35338	0.979488
1.00875	1.2991	0.948658	1.0019	0.979747	0.979589	1.00892	0.923134	0.983672	1.00421	0.977996	1.00106	1.00501	1.33513	0.976009
1.00422	1.27646	0.963546	1.0011	0.993763	0.978833	1.0081	0.910917	0.987464	1.00373	0.968683	1.00353	1.00876	1.2226	0.975016
1.00058	1.35675	0.963023	0.997164	1.00585	0.988156	1.00898	0.913401	0.984711	1.00398	0.960847	1.00379	1.00913	1.28951	0.968555
0.989371	1.31557	0.998023	0.99618	0.989091	0.995023	1.00868	0.91423	0.985445	1.00447	0.975902	1.0006	1.00272	1.30471	0.984706
1.00235	1.28263	0.967725	0.997123	1.00943	0.987463	1.01113	0.920804	0.977867	1.00317	0.971639	1.00472	1.00629	1.32904	0.973028
0.99478	1.34234	0.980262	0.99452	0.970403	1.00441	1.00777	0.934161	0.985451	1.0044	0.965381	1.00207	1.01618	1.24997	0.952653
0.992813	1.28263	0.993061	0.996221	1.00283	0.991747	1.0075	0.916508	0.988399	1.00441	0.968338	1.00169	1.00721	1.22868	0.978743
0.996649	1.35881	0.97321	0.999194	0.998435	0.983621	1.00805	0.916404	0.986899	1.00372	0.962671	1.00429	1.00364	1.22868	0.988433
1.00353	1.36292	0.954404	0.996877	1.00695	0.988786	1.00998	0.916922	0.981523	1.00437	0.965529	1.00214	1.0029	1.3625	0.979488
1.00638	1.25998	0.959889	0.999952	1.00118	0.98066	1.00859	0.918682	0.985133	1.00313	0.974522	1.00448	1.01133	1.20131	0.969798
1.00688	1.30322	0.953098	0.997185	1.0075	0.987715	1.00949	0.907034	0.984101	1.00402	0.969939	1.00257	1.00144	1.21043	0.995887
1.00825	1.37939	0.939777	0.991609	0.987991	1.00932	1.00858	0.911797	0.986023	1.0038	0.963434	1.00398	1.00766	1.27734	0.973525
1.00776	1.35675	0.943956	1.0004	0.973426	0.985636	1.00966	0.914489	0.982691	1.00386	0.963878	1.00375	1.00217	1.24389	0.991166
0.999009	1.31351	0.972688	1.00249	0.994587	0.97436	1.00904	0.913867	0.984497	1.00367	0.969003	1.00365	0.997135	1.27734	1.0021
1.00265	1.32792	0.961195	0.998558	0.980846	0.989605	1.00727	0.923859	0.988113	1.00326	0.966638	1.00508	1.00364	1.28647	0.983712
1.00373	1.33616	0.957277	0.999583	0.987991	0.984818	1.00962	0.919717	0.982153	1.00335	0.97191	1.00419	1.00766	1.19219	0.980482
1.0114	1.33822	0.936643	0.99739	1.00228	0.988282	1.00815	0.918009	0.986425	1.00346	0.970925	1.004	1.00153	1.23476	0.993651
0.999501	1.3444	0.967464	0.997226	0.998984	0.989542	1.00889	0.91335	0.984958	1.00405	0.960626	1.00362	1.00492	1.28951	0.979985
0.993895	1.34851	0.981829	0.995955	0.976174	0.998677	1.00829	0.916559	0.986211	1.00253	0.9692	1.00681	1.00766	1.32904	0.969301
1.00206	1.32587	0.963023	0.995381	1.03086	0.987904	1.008	0.927068	0.985711	1.0031	0.980387	1.00386	0.997226	1.26518	1.00284
0.996255	1.28469	0.983658	0.996447	1.00723	0.990046	1.00858	0.920183	0.984958	1.00362	0.965553	1.00422	1.00885	1.31384	0.967313
0.99773	1.30322	0.977389	0.996549	1.0086	0.989416	1.00959	0.912366	0.983172	1.00478	0.968141	1.00068	1.00455	1.29863	0.980234
0.998911	1.39998	0.961979	0.997615	1.00531	0.986896	1.00901	0.913453	0.984633	1.00309	0.967155	1.0055	1.00803	1.28951	0.971537
0.992026	1.40822	0.979217	0.996754	0.992938	0.992377	1.00828	0.913246	0.986652	1.00374	0.964592	1.00401	1.0084	1.32904	0.967313
1.00127	1.35057	0.961979	0.996488	0.973426	0.997669	1.00947	0.918061	0.982782	1.00398	0.965898	1.00317	1.00712	1.23476	0.978494
0.998517	1.2394	0.983397	0.995873	0.962158	1.00214	1.00968	0.926033	0.981198	1.00424	0.964149	1.00266	1.00345	1.25301	0.986942
0.996649	1.32175	0.977912	0.997431	1.0163	0.984944	1.00855	0.913246	0.985919	1.00322	0.969422	1.00487	1.00043	1.28647	0.992409
1.00265	1.29293	0.965635	0.999317	0.983869	0.986581	1.00952	0.910658	0.983568	1.00272	0.973266	1.00578	1.0095	1.28038	0.968307
0.999992	1.31557	0.969814	0.99903	1.00393	0.982865	1.009	0.911745	0.984867	1.00383	0.97095	1.00297	1.00858	1.30471	0.968804
0.999501	1.44528	0.954665	0.995094	0.979472	1.00057	1.0082	0.911072	0.987165	1.00371	0.975015	1.00282	1.00519	1.2743	0.980482
1.00894	1.30322	0.947613	0.998763	0.999259	0.984755	1.00833	0.918009	0.985925	1.00445	0.969422	1.00143	1.00693	1.18915	0.982718
0.99478	1.28469	0.987576	1.00092	0.977548	0.983117	1.00873	0.917905	0.984834	1.00382	0.967007	1.00349	1.00766	1.28647	0.972779
1.00619	1.31145	0.953882	0.99618	0.994862	0.9937	1.00939	0.913867	0.983523	1.00407	0.965874	1.00293	1.00419	1.31384	0.979985
1.00019	1.36087	0.963546	1.00071	0.986342	0.981731	1.0094	0.914955	0.983354	1.0052	0.962745	1.00016	1.004	1.34425	0.977997
0.999501	1.3341	0.96877	0.995197	0.982495	0.999559	1.00852	0.931003	0.983782	1.00384	0.968313	1.00328	1.0116	1.1861	0.970295
1.00363	1.36704	0.95362	0.998804	0.99816	0.984881	1.00768	0.917025	0.987841	1.00393	0.96952	1.00286	0.997501	1.38987	0.991912
1.00206	1.2744	0.969553	0.996016	0.996236	0.993889	1.00738	0.916197	0.988769	1.00349	0.966687	1.00444	1.00263	1.1861	0.994645
1.00088	1.34645	0.963546	1.00016	0.99761	0.980849	1.00926	0.904756	0.985036	1.00281	0.967919	1.0062	1.00263	1.23781	0.990421
1.00432	1.28881	0.961717	1.0001	0.983319	0.984314	1.00899	0.918061	0.984094	1.00344	0.974793	1.0036	1.00116	1.23476	0.994645
1.00776	1.31763	0.948919	0.998107	0.98167	0.990802	1.00833	0.914903	0.986315	1.00355	0.960354	1.00506	1.0029	1.22868	0.990421
1.00324	1.27646	0.966158	0.999809	0.988541	0.983999	1.00947	0.917388	0.982867	1.00487	0.97191	0.999952	1.00409	1.24085	0.986197
1.00609	1.31557	0.95362	0.999153	1.01382	0.980219	1.00863	0.915835	0.985373	1.00446	0.969644	1.00139	1.00025	1.40508	0.983215
1.00147	1.35675	0.960673	0.998866	1.01025	0.98192	1.00966	0.904238	0.983997	1.00304	0.975311	1.00463	1.00455	1.24997	0.984209
0.998911	1.31145	0.97321	0.998743	0.984419	0.988219	1.01038	0.92303	0.979646	1.00343	0.961217	1.00529	0.999515	1.326	0.991663
1.00137	1.25175	0.974255	0.997123	1.03554	0.981479	1.00966	0.913609	0.982821	1.00355	0.975656	1.00317	1.00336	1.26214	0.986445
1.00589	1.34234	0.950747	0.998128	0.967654	0.993952	1.00972	0.922927	0.98149	1.00374	0.965751	1.00386	1.00776	1.24085	0.976258
1.00638	1.35675	0.947613	1.00092	0.992663	0.979652	1.00716	0.933281	0.98725	1.00467	0.963607	1.00154	0.999057	1.3108	0.994148
1.00619	1.29704	0.95571	0.996959	0.992663	0.99181	1.00863	0.92272	0.98451	1.00302	0.966096	1.00583	1.01014	1.33209	0.962343
0.999599	1.38145	0.962501	0.997103	0.976174	0.995149	1.0084	0.919044	0.985594	1.00353	0.974103	1.00342	1.00483	1.26214	0.98247
1.00963	1.28469	0.948135	0.995873	1.00311	0.992755	1.00957	0.909415	0.983575	1.00223	0.970112	1.00753	1.01325	1.21652	0.963337
1.00186	1.28881	0.968247	0.995914	0.991289	0.995338	1.00806	0.910865	0.987568	1.0031	0.971418	1.00497	1.01087	1.28343	0.964331
1.00107	1.33204	0.964852	1.00018	0.973151	0.986392	1.00916	0.919355	0.983471	1.00369	0.966958	1.00384	1.00995	1.27734	0.967313
0.99655	1.34234	0.975561	0.998415	0.990465	0.987841	1.00942	0.920546	0.982607	1.00486	0.965085	1.00082	1.00501	1.29255	0.979488
1.00796	1.24351	0.9578	0.999317	1.00558	0.981605	1.00783	0.915679	0.987607	1.00365	0.969742	1.00363	1.00409	1.28343	0.982718
0.99773	1.36292	0.969814	0.996959	1.03169	0.982865	1.00831	0.913609	0.986529	1.00352	0.967032	1.00432	1.0116	1.30776	0.960356
1.00816	1.27646	0.953098	0.997697	0.970677	0.994582	1.01002	0.910295	0.98225	1.00509	0.960897	1.0007	1.00602	1.2591	0.979488
1.00383	1.35057	0.955188	1.00059	0.970677	0.985699	1.00869	0.915835	0.985211	1.00332	0.977849	1.00355	0.999607	1.32904	0.991166
0.998124	1.34234	0.971382	1.00108	0.99074	0.979589	1.00891	0.920131	0.984055	1.00355	0.981446	1.00248	1.01417	1.23476	0.959362
0.988978	1.38145	0.99071	0.998948	0.988816	0.986581	1.00877	0.915576	0.985016	1.00394	0.96952	1.00285	1.00098	1.25605	0.993403
1.00412	1.36704	0.952314	1.00063	0.976449	0.984251	1.00906	0.913867	0.984432	1.00392	0.963188	1.00367	1.00712	1.29863	0.973276
1.00088	1.29087	0.970598	0.999768	0.997061	0.982172	1.00882	0.912004	0.985334	1.00366	0.975877	1.00285	1.01114	1.23781	0.967313
0.99596	1.35469	0.975561	0.997123	0.995961	0.99055	1.00938	0.921322	0.982627	1.00392	0.971023	1.00273	1.01151	1.27126	0.963586
0.994288	1.32381	0.983919	1.00071	0.980296	0.983117	1.00784	0.912366	0.987977	1.00367	0.967919	1.00381	1.01417	1.1861	0.963337
0.99419	1.32381	0.98418	0.999481	0.979747	0.987022	1.00896	0.908328	0.985412	1.00445	0.976863	1.00054	1.00419	1.34425	0.9775
1.00009	1.28881	0.972949	0.999911	1.00915	0.978959	1.00877	0.924169	0.983951	1.00402	0.978637	1.00152	1.00876	1.23781	0.973773
1.00225	1.3094	0.964591	1.00256	0.964906	0.980975	1.0085	0.908846	0.986607	1.00333	0.972108	1.00424	1.01197	1.28343	0.961349
0.992223	1.26616	0.996718	0.992573	1.02234	0.998488	1.00835	0.914799	0.986263	1.00329	0.966761	1.005	1.00519	1.27126	0.98073
1.00343	1.28675	0.964329	0.998169	0.987717	0.989227	1.00893	0.898337	0.986737	1.00401	0.968436	1.00279	1.01069	1.24085	0.968307
0.996944	1.30528	0.979217	0.998292	1.00366	0.985196	1.00889	0.922823	0.983789	1.00365	0.964346	1.00428	1.00245	1.31992	0.984209
1.00216	1.32175	0.963285	0.998907	1.00998	0.981857	1.00657	0.922461	0.990211	1.00473	0.962252	1.00153	1.01142	1.23781	0.966567
1.00265	1.33616	0.96015	0.994971	1.01053	0.993826	1.00851	0.911797	0.986211	1.00425	0.96782	1.0022	1.00208	1.31992	0.985203
1.01012	1.3094	0.943695	0.995463	1.00805	0.992881	1.00752	0.923082	0.987516	1.00377	0.971664	1.00307	1.01023	1.24085	0.969549
0.997042	1.36087	0.971904	0.997164	1.02317	0.984188	1.00915	0.904653	0.985354	1.00333	0.96952	1.00454	1.0127	1.24085	0.96284
0.995764	1.33616	0.978434	1.00235	0.991014	0.97562	1.01019	0.92039	0.98051	1.00424	0.9726	1.00163	1.00437	1.18915	0.989676
1.00589	1.32175	0.953359	0.994069	1.01657	0.995212	1.00775	0.914903	0.987932	1.00362	0.971418	1.00349	1.00144	1.2591	0.991912
1.00747	1.31351	0.950225	0.992983	1.01465	0.998992	1.00895	0.911434	0.985042	1.00308	0.970802	1.00507	1.00977	1.24389	0.970543
0.999304	1.35057	0.967203	0.998989	0.978922	0.988723	1.0082	0.928725	0.984951	1.00375	0.971442	1.00315	1.00785	1.34425	0.967561
1.00658	1.29498	0.954926	0.998148	1.00366	0.985636	1.00757	0.921477	0.987594	1.00332	0.971344	1.00435	1.00895	1.28038	0.969798
1.00432	1.35057	0.953882	0.997943	1.01108	0.984566	1.00891	0.914696	0.984756	1.00433	0.969052	1.00181	1.00629	1.24389	0.979985
0.999304	1.28469	0.975561	0.994541	1.01877	0.993259	1.00737	0.92215	0.988048	1.00388	0.969323	1.00303	1.00437	1.18915	0.989676
1.00235	1.3094	0.964329	0.995525	1.00366	0.9937	1.00985	0.91863	0.981646	1.0043	0.973611	1.00133	1.00538	1.326	0.975761
1.00186	1.39587	0.954665	0.999317	1.01218	0.980093	1.00848	0.924428	0.984717	1.00426	0.966736	1.00228	1.00428	1.31992	0.97924
0.99596	1.28263	0.984703	0.999071	1.00366	0.982802	1.00749	0.9236	0.987548	1.00391	0.971196	1.00273	1.0029	1.39595	0.976755
1.00363	1.4041	0.948919	1.00053	0.995686	0.980156	1.00831	0.928673	0.984646	1.00305	0.976198	1.0045	1.00162	1.33817	0.984955
1.00373	1.30734	0.960934	0.998927	1.00943	0.98192	1.00815	0.922461	0.985854	1.00346	0.975804	1.00343	1.00592	1.25605	0.979985
0.998222	1.30734	0.975561	0.999235	0.994312	0.98444	1.00852	0.929605	0.983958	1.00349	0.972576	1.00373	0.997959	1.4507	0.9857
0.999697	1.25998	0.97765	1.00249	0.993763	0.974549	1.00829	0.927172	0.984886	1.00322	0.969767	1.00483	0.997409	1.33513	0.996633
0.997534	1.26822	0.982352	1.00071	0.995961	0.979526	1.00949	0.918992	0.98262	1.00498	0.964297	1.00058	1.0029	1.2743	0.986694
1.00058	1.35263	0.963546	0.997984	0.993488	0.988471	1.00798	0.918164	0.986886	1.00466	0.972477	1.00048	1.00757	1.18306	0.981476
0.998124	1.31145	0.9753	0.997267	1.01053	0.98677	1.00819	0.91687	0.986451	1.00442	0.967475	1.00175	1.00336	1.26214	0.986445
1.00048	1.31145	0.969031	0.993352	0.986892	1.00422	1.00698	0.918319	0.989626	1.00407	0.970802	1.00232	1.00245	1.25605	0.989427
0.99655	1.32998	0.977128	0.995217	1.00476	0.994393	1.00856	0.921011	0.984919	1.00439	0.967993	1.00178	1.00254	1.23476	0.990918
1.00904	1.33204	0.943695	0.996795	1.00558	0.989353	1.00749	0.922564	0.987678	1.00348	0.967204	1.00442	1.01261	1.26822	0.960853
1.00471	1.28675	0.960934	1.00005	0.996786	0.981353	1.00866	0.909105	0.986133	1.00466	0.96543	1.00135	1.00831	1.22564	0.976009
1.00904	1.28469	0.949703	0.995299	0.96628	1.00296	1.00802	0.920649	0.986445	1.00358	0.974054	1.00329	1.00904	1.15569	0.979737
1.00225	1.28263	0.967986	0.995934	1.00805	0.991432	1.00752	0.918889	0.988042	1.00337	0.965455	1.00493	1.00538	1.27126	0.980234
1.0113	1.27028	0.945523	1.0028	0.997335	0.972785	1.00943	0.918423	0.982854	1.00351	0.963508	1.00477	1.00135	1.29863	0.98893
0.998025	1.25793	0.982352	0.999378	0.98964	0.98507	1.00856	0.922564	0.984717	1.00348	0.968141	1.00429	1.01087	1.26822	0.965574
1.00501	1.35469	0.951531	0.996898	0.994037	0.991684	1.00756	0.911848	0.988815	1.00347	0.969348	1.00416	1.00858	1.29559	0.969549
1.00009	1.32587	0.968247	0.998025	0.970403	0.993637	1.01016	0.915265	0.981224	1.00302	0.972576	1.00503	1.00629	1.27734	0.977252
1.00373	1.37322	0.952576	1.00309	0.995961	0.972218	1.0086	0.919769	0.984951	1.00473	0.958186	1.00203	0.998874	1.3108	0.994645
1.00284	1.31763	0.961979	0.997472	0.990465	0.990739	1.00889	0.912211	0.98512	1.00431	0.971245	1.00161	1.01133	1.28951	0.962592
0.994977	1.42881	0.96877	1.00012	0.984419	0.983999	1.00869	0.917232	0.985036	1.00396	0.966588	1.00314	1.01417	1.20739	0.961598
1.00383	1.37116	0.952576	1.00219	0.986342	0.977195	1.00765	0.92127	0.987399	1.00448	0.977627	1.00036	1.00748	1.1861	0.981476
0.992616	1.32998	0.987576	0.999768	1.01245	0.978644	1.00868	0.905119	0.986568	1.00414	0.968091	1.00248	0.998142	1.34425	0.9939
1.00373	1.35057	0.955449	0.994377	0.987991	1.00082	1.00854	0.923082	0.984724	1.00382	0.966909	1.0035	1.01105	1.2226	0.968804
1.00373	1.38557	0.951008	0.99944	0.997335	0.983117	1.0089	0.908846	0.985497	1.0036	0.969422	1.0038	1.00712	1.30167	0.973028
0.999304	1.35881	0.966158	1.00042	0.982495	0.983495	1.01109	0.918061	0.978315	1.00478	0.965332	1.00101	1.00666	1.29863	0.974519
0.999107	1.26204	0.978956	0.999706	1.01218	0.978896	1.00806	0.908898	0.987808	1.00376	0.972773	1.00294	1.00766	1.18915	0.98073
1.00353	1.27646	0.965374	0.997923	0.987991	0.98992	1.01019	0.903928	0.982555	1.00332	0.970531	1.00444	1.01243	1.28038	0.960356
1.0054	1.32175	0.954665	0.996488	0.992114	0.993385	1.00712	0.917905	0.989269	1.00422	0.966638	1.00243	1.01243	1.20131	0.966816
1.00373	1.33204	0.9578	0.999911	0.997335	0.981668	1.00837	0.91247	0.986503	1.00454	0.960133	1.00233	1.00245	1.23172	0.991415
1.00088	1.38557	0.958583	0.99491	1.00256	0.995842	1.00795	0.918061	0.986984	1.00429	0.970432	1.00175	1.00959	1.21652	0.973276
0.996944	1.2991	0.980001	0.997308	1.00421	0.988093	1.0079	0.914074	0.987613	1.00493	0.965307	1.00061	0.996036	1.2226	1.00955
1.00707	1.28675	0.954665	0.99946	0.977823	0.987526	1.00837	0.912677	0.98649	1.00518	0.965677	0.999877	1.01069	1.21043	0.970791
1.01347	1.31969	0.933508	0.99493	0.996786	0.997102	1.00829	0.921063	0.985665	1.00416	0.973266	1.00178	1.01352	1.23172	0.961349
1.00176	1.29293	0.967986	0.997595	1.01163	0.98551	1.00802	0.919976	0.986548	1.00476	0.969397	1.00058	1.00226	1.25605	0.989924
0.99773	1.29704	0.978173	0.997779	0.989915	0.98992	1.00887	0.918423	0.98438	1.00404	0.968855	1.00266	1.01966	1.25605	0.942714
0.994288	1.31145	0.985486	0.997287	0.965181	0.997102	1.00913	0.918992	0.983607	1.00418	0.964864	1.00275	1.01178	1.3108	0.95961
1.00648	1.29293	0.955449	0.996734	0.964357	0.998992	1.00888	0.92448	0.983601	1.00407	0.971837	1.00219	1.00666	1.18002	0.984209
1.00235	1.25381	0.971382	0.997964	0.980296	0.991558	1.00808	0.928725	0.985282	1.00274	0.969718	1.00617	1.00419	1.24693	0.985452
1.00294	1.37528	0.954404	0.996693	1.00091	0.990739	1.01014	0.913971	0.981438	1.00384	0.965356	1.00363	1.01078	1.16786	0.974022
1.00461	1.25998	0.964591	0.995934	1.02674	0.987148	1.00965	0.904653	0.983958	1.00425	0.970506	1.00187	1.00547	1.2743	0.979737
1.00166	1.36292	0.959367	0.993741	1.00476	0.998929	1.00786	0.912987	0.987867	1.00381	0.975237	1.00251	1.00885	1.18306	0.977997
1.00924	1.25793	0.952576	1.00073	1.00338	0.977762	1.01006	0.913919	0.981672	1.00468	0.961808	1.00173	0.997318	1.28343	1.00111
1.00904	1.22293	0.957538	0.999214	1.00695	0.981605	1.00937	0.909829	0.984081	1.00411	0.96166	1.00333	1.0062	1.30471	0.975264
1.00698	1.26822	0.957277	1.00081	0.98222	0.982361	1.00826	0.925049	0.985237	1.0033	0.974325	1.00404	1.00757	1.20131	0.979985
1.00147	1.36704	0.959367	0.993885	1.02454	0.993952	1.00846	0.915472	0.985886	1.00384	0.967845	1.00334	1.00556	1.38987	0.970046
0.998517	1.31763	0.973471	0.995709	1.00338	0.993196	1.00879	0.921891	0.984165	1.00459	0.96548	1.00153	1.00977	1.23781	0.97104
0.995764	1.41028	0.969031	0.996816	1.0141	0.987337	1.00857	0.928777	0.983919	1.00373	0.962104	1.00433	1.01105	1.33817	0.959362
0.997534	1.28881	0.97974	1.00231	0.970403	0.980471	1.00883	0.910399	0.98551	1.00417	0.977036	1.00127	1.0073	1.22868	0.978494
0.999894	1.36704	0.963546	0.998825	0.989365	0.986833	1.00851	0.925515	0.984497	1.0034	0.975804	1.0036	1.00254	1.24693	0.989924
1.00225	1.27028	0.969553	0.999747	0.983869	0.985259	1.0088	0.919821	0.984412	1.0034	0.980953	1.00296	1.00647	1.30471	0.974519
0.995272	1.29498	0.984964	0.996816	0.988816	0.993133	1.00997	0.917181	0.981497	1.00451	0.976888	1.00036	1.00574	1.26518	0.979737
0.995468	1.37322	0.974516	0.998476	0.979747	0.990109	1.01	0.909829	0.982341	1.0036	0.961734	1.00476	1.01325	1.28951	0.957374
0.999796	1.3341	0.967986	1.0003	0.993488	0.981353	1.00993	0.914333	0.981984	1.00432	0.967648	1.00201	1.00702	1.23476	0.978743
1.00835	1.35263	0.942911	1.0011	0.99074	0.979526	1.00922	0.927379	0.982295	1.00312	0.970703	1.00498	1.01032	1.28343	0.965822
1.00412	1.33204	0.956755	0.997164	1.00146	0.989164	1.00908	0.92391	0.983127	1.00413	0.964026	1.00299	1.01819	1.29559	0.943459
1.00629	1.25793	0.960411	0.995812	1.02921	0.986959	1.00956	0.915006	0.982906	1.00475	0.968461	1.00071	1.01188	1.17698	0.970295
1.00216	1.29293	0.966941	0.995832	0.955562	1.00378	1.0086	0.921426	0.98475	1.00401	0.968215	1.00282	1.01206	1.21043	0.967064
1.00265	1.31145	0.963285	0.994951	0.984968	0.999748	1.00796	0.923859	0.986211	1.00417	0.964469	1.00283	1.01124	1.28038	0.963586
1.00147	1.3094	0.96668	0.992429	1.02564	0.998173	1.01085	0.909985	0.97999	1.00382	0.969767	1.00315	1.01279	1.24085	0.962592
0.99714	1.35881	0.971904	0.999727	0.992114	0.983432	1.00767	0.921218	0.987354	1.00368	0.967155	1.00387	1.01224	1.21956	0.965822
1.00166	1.35469	0.960411	0.99286	1.00393	1.00183	1.00834	0.919665	0.985691	1.00383	0.969816	1.00312	1.00464	1.26518	0.982718
1.00461	1.25587	0.965113	0.998599	0.980846	0.989479	1.00979	0.913194	0.982503	1.00402	0.966761	1.00295	1.00785	1.22868	0.977003
0.997632	1.34645	0.972165	0.996037	0.993763	0.994393	1.00895	0.912263	0.984951	1.00402	0.963213	1.0034	1.01426	1.21043	0.961101
1.00098	1.25381	0.975038	0.994479	0.99074	0.999874	1.00968	0.913867	0.98273	1.00435	0.973044	1.00128	1.00528	1.24997	0.982221
1.00442	1.3341	0.95571	1.00071	1.01575	0.97499	1.00967	0.90926	0.983334	1.00317	0.969077	1.00504	1.00858	1.24389	0.973773
0.996944	1.35675	0.972688	0.996795	0.981396	0.994897	1.0088	0.919924	0.984393	1.00413	0.966169	1.00273	1.00611	1.35946	0.97104
1.00668	1.26822	0.958061	0.995955	0.978373	0.998173	1.00888	0.919976	0.984178	1.00337	0.967081	1.00473	0.994937	1.25301	1.01005
0.987994	1.34851	0.997501	0.997513	0.991839	0.990298	1.00889	0.917491	0.984451	1.00437	0.969791	1.00161	1.00107	1.29559	0.989924
1.0053	1.3094	0.956494	0.998538	0.983869	0.988975	1.00898	0.924428	0.983334	1.00484	0.968707	1.00044	1.00437	1.32296	0.978743
0.997042	1.36704	0.97112	0.997226	1.01877	0.985007	1.00948	0.923755	0.982036	1.00409	0.972773	1.00202	1.01719	1.22868	0.951659
1.00196	1.32587	0.963285	0.998579	1.0141	0.98192	1.00869	0.934678	0.982854	1.00485	0.96065	1.00139	1.00327	1.30471	0.983215
0.994288	1.36292	0.978956	0.999706	1.00448	0.98066	1.01034	0.914644	0.980795	1.00425	0.9726	1.00159	1.00135	1.22868	0.994645
1.00127	1.33616	0.963807	0.99946	0.984968	0.985888	1.00836	0.914437	0.986302	1.00447	0.964371	1.002	1.00391	1.24693	0.986197
0.990846	1.34645	0.990188	0.998743	1.00228	0.984125	1.00774	0.917077	0.987665	1.00438	0.968067	1.00181	0.992282	1.38987	1.00607
1.00343	1.30734	0.961717	0.999235	1.00366	0.982298	1.01024	0.922254	0.98012	1.00328	0.968732	1.00479	0.996311	1.26214	1.00558
1.00127	1.3341	0.964068	0.990625	1.02674	1.00346	1.01004	0.907862	0.982497	1.00394	0.961759	1.00379	1.00675	1.3108	0.973276
1.00491	1.2744	0.961979	0.993967	1.02619	0.993322	1.00832	0.923237	0.985289	1.00406	0.971171	1.00232	1.00959	1.21348	0.973525
1.00589	1.36087	0.948397	1.00143	0.980571	0.980849	1.00852	0.910606	0.986341	1.00401	0.969545	1.00265	1.01536	1.25605	0.954392
0.992026	1.32792	0.989404	0.996016	0.995137	0.994141	1.00901	0.913609	0.984594	1.00392	0.967623	1.00312	0.993564	1.31688	1.00856
1.00225	1.28881	0.967203	0.999317	0.989365	0.985322	1.00693	0.921891	0.989308	1.00291	0.966835	1.00603	1.00089	1.23781	0.995142
1.00078	1.33204	0.965635	0.997	0.999259	0.990172	1.00859	0.925308	0.984295	1.00407	0.967229	1.00278	1.00867	1.20739	0.976506
1.00806	1.29293	0.95127	0.996283	0.973975	0.998173	1.00984	0.918475	0.981717	1.00432	0.964987	1.00234	1.00135	1.2226	0.995142
0.995468	1.2991	0.983919	1.00059	0.975349	0.984629	1.00929	0.920546	0.982964	1.00495	0.968609	1.00015	1.00455	1.3625	0.975016
0.993895	1.31969	0.985486	0.995709	0.98222	0.998047	1.00911	0.908121	0.985023	1.00423	0.966958	1.00236	1.00647	1.31992	0.973276
1.01002	1.33204	0.941083	0.99657	1.00366	0.990487	1.00914	0.916042	0.983945	1.00266	0.96787	1.0066	1.00712	1.23172	0.978743
1.00442	1.28881	0.961456	1.00014	1.00228	0.979841	1.00787	0.912263	0.987912	1.00378	0.967746	1.0035	1.00254	1.2591	0.98893
1.00235	1.30734	0.964591	0.999153	1.01135	0.980786	1.00783	0.919717	0.987087	1.00462	0.974128	1.0004	1.00766	1.28647	0.972779
1.00019	1.38763	0.96015	0.998312	0.978098	0.990991	1.00971	0.923703	0.981412	1.00364	0.964666	1.00429	1.00437	1.30471	0.980234
1.00186	1.32792	0.963285	1.00075	0.976998	0.983747	1.00859	0.919148	0.985074	1.00375	0.9675	1.00362	1.01023	1.1861	0.974022
0.996649	1.35469	0.973732	0.998271	1.03856	0.977258	1.00884	0.912677	0.985204	1.00326	0.965824	1.00519	1.0029	1.21043	0.991912
1.00491	1.32175	0.955971	0.996775	0.992663	0.992377	1.00969	0.923859	0.981438	1.0047	0.96681	1.00107	1.0094	1.31384	0.965822
1.00048	1.35881	0.963023	0.997513	0.983869	0.992125	1.00983	0.91687	0.981938	1.00351	0.959394	1.00528	1.0116	1.24389	0.965574
1.0054	1.28469	0.959367	0.997513	0.987717	0.991243	1.00988	0.915679	0.981938	1.00386	0.960872	1.00413	1.00043	1.34425	0.987688
0.993895	1.27646	0.990971	1.00067	0.998984	0.978959	1.00949	0.913246	0.983328	1.00505	0.963927	1.00043	1.00977	1.21348	0.973028
1.00334	1.32175	0.96015	0.996139	1.00805	0.990802	1.00904	0.915265	0.984328	1.00417	0.969052	1.00227	1.00437	1.30167	0.980482
0.998812	1.32175	0.972165	1.00018	0.986617	0.983306	1.00876	0.92303	0.984113	1.00483	0.964001	1.00105	0.999332	1.1861	1.00359
0.996255	1.32175	0.978956	1.00237	0.981121	0.977825	1.00889	0.90838	0.985581	1.0044	0.967377	1.00183	1.00043	1.30471	0.990918
1.00491	1.29498	0.959367	1.00307	0.999809	0.971399	1.00948	0.915006	0.983133	1.00423	0.968658	1.00215	1.00354	1.19219	0.991663
0.993698	1.4041	0.9753	0.998886	0.989091	0.986707	1.00698	0.915317	0.989977	1.00351	0.96442	1.00467	1.01737	1.23781	0.950417
0.99596	1.3094	0.981307	0.99739	1.00531	0.987589	1.00921	0.909415	0.984594	1.00422	0.974621	1.00145	1.00647	1.22564	0.980979
0.996845	1.28675	0.981829	0.995238	1.00338	0.994645	1.01052	0.907914	0.981166	1.00427	0.964666	1.00252	1.00208	1.22564	0.992906
1.00589	1.28263	0.958322	0.996734	0.988266	0.993511	1.00848	0.924894	0.984639	1.00337	0.967426	1.00469	1.00483	1.35033	0.975264
1.00914	1.31763	0.945262	0.999317	0.986342	0.986014	1.00828	0.921011	0.985698	1.00334	0.9726	1.00414	1.00437	1.37466	0.974519
0.997632	1.32792	0.974516	0.99946	0.961333	0.991306	1.00914	0.923548	0.982997	1.00385	0.974054	1.00255	1.00849	1.1861	0.978743
1.0054	1.30528	0.956755	0.998866	0.969029	0.991369	1.00688	0.9192	0.989789	1.00398	0.967943	1.00292	1.01499	1.26214	0.954889
0.995567	1.39998	0.970859	0.998066	0.992938	0.988345	1.00901	0.926188	0.983016	1.00438	0.970728	1.00148	1.01609	1.28038	0.950417
1.00304	1.25793	0.969031	0.993844	0.999259	0.999874	1.01004	0.904238	0.982945	1.00329	0.96474	1.00524	1.00556	1.2226	0.983712
1.00491	1.29087	0.959889	0.993454	0.997335	1.00151	1.00915	0.91278	0.984328	1.00353	0.968264	1.00413	1.0105	1.24085	0.968804
0.998025	1.34645	0.97112	0.994192	1.0196	0.994141	1.00942	0.907293	0.984256	1.00354	0.972945	1.00353	0.997409	1.29255	1.00011
0.999107	1.34028	0.969031	0.997308	1.01685	0.985196	1.0094	0.917336	0.983055	1.0044	0.970629	1.00142	1.0171	1.17394	0.95638
1.00009	1.32998	0.967725	0.996754	1.02674	0.984629	1.00815	0.921011	0.986035	1.00391	0.972034	1.00263	1.00199	1.22868	0.992906
1.00078	1.27028	0.973471	1.00008	0.97425	0.986455	1.00776	0.919148	0.98736	1.0038	0.965874	1.00369	1.00016	1.38075	0.985452
1.00294	1.27646	0.966941	0.997718	1.00036	0.987715	1.00822	0.918889	0.986126	1.00424	0.968461	1.00215	1.00473	1.25301	0.983464
1.00009	1.35057	0.965113	1.00169	0.993213	0.977132	1.00945	0.920701	0.982516	1.00441	0.971639	1.00129	1.0105	1.17698	0.974022
1.00334	1.32587	0.959628	1.00069	0.95886	0.988093	1.00875	0.912987	0.985406	1.0041	0.963829	1.00311	1.00492	1.326	0.977003
1.00993	1.42263	0.929852	0.999952	1.00091	0.980723	1.0076	0.923548	0.987243	1.00377	0.97334	1.00284	1.01371	1.27126	0.957622
0.995173	1.32792	0.981046	1.00077	0.983869	0.982109	1.00864	0.916559	0.985256	1.0046	0.958876	1.0023	1.00867	1.22564	0.975016
0.999501	1.29293	0.973994	0.998476	0.964357	0.993637	1.00792	0.919407	0.98688	1.00423	0.965406	1.00253	1.00272	1.2226	0.991415
0.998321	1.34851	0.970076	1.00061	1.00833	0.977006	1.0086	0.910088	0.986172	1.00311	0.967968	1.00536	1.00528	1.34729	0.97427
0.995764	1.33204	0.978956	0.999194	0.979747	0.987904	1.0091	0.923237	0.98314	1.00356	0.967697	1.00412	1.01243	1.31384	0.957622
0.996452	1.30528	0.980523	0.99741	1.03004	0.981857	1.00763	0.916042	0.9881	1.00413	0.966539	1.00269	0.999515	1.38379	0.986942
0.998616	1.35469	0.968509	1.00598	0.9748	0.968187	1.00817	0.910295	0.987328	1.00397	0.96681	1.00309	0.997409	1.21043	1.00682
0.99183	1.37734	0.983658	0.998948	1.00476	0.982928	1.00922	0.908794	0.984633	1.00393	0.967722	1.0031	1.00538	1.24085	0.982718
1.00422	1.28881	0.961979	0.999973	0.962158	0.989542	1.00816	0.912314	0.987113	1.00414	0.967229	1.00257	1.00638	1.29559	0.975513
0.996255	1.35881	0.974255	1.00317	0.970677	0.977762	1.00803	0.9192	0.986607	1.00299	0.965307	1.00602	1.01197	1.15873	0.971537
0.997239	1.4041	0.965897	0.996078	1.0196	0.988345	1.00747	0.916715	0.98847	1.00367	0.971393	1.00336	1.00373	1.18915	0.991415
1.0052	1.31557	0.955971	0.997513	0.998984	0.98866	1.00877	0.919303	0.984549	1.00324	0.960502	1.00589	0.997776	1.31688	0.99713
0.988781	1.36087	0.993844	0.99862	0.979747	0.989668	1.01003	0.903617	0.983042	1.00433	0.977085	1.00083	0.998325	1.4142	0.987688
1.00727	1.22293	0.96224	0.996324	1.03141	0.984881	1.0093	0.91014	0.98425	1.00288	0.97265	1.00542	1.00821	1.27734	0.972034
0.996354	1.30734	0.980523	0.998681	0.999534	0.984944	1.00844	0.913505	0.986191	1.00445	0.965997	1.00187	1.01307	1.24389	0.961598
1.00737	1.29293	0.953098	0.999481	0.992938	0.983999	1.00758	0.920597	0.987672	1.00296	0.972871	1.00517	1.004	1.34121	0.978246
1.00304	1.27646	0.96668	0.994746	0.999259	0.997102	1.00825	0.909312	0.987243	1.00404	0.97499	1.0019	1.0084	1.28951	0.970543
1.0112	1.24763	0.948658	1.00055	1.00778	0.977321	1.00863	0.916404	0.985308	1.00449	0.963607	1.00205	1.00785	1.24389	0.975761
1.00934	1.27234	0.950486	1.00223	0.985243	0.977321	1.0087	0.913609	0.985451	1.00354	0.973734	1.00345	1.01343	1.34729	0.952156
1.00953	1.3341	0.942128	0.994479	1.00531	0.996535	1.0089	0.902737	0.986263	1.00489	0.967672	1.00042	1.00803	1.32904	0.968307
0.995567	1.32381	0.980523	0.999153	0.986892	0.986392	1.00839	0.911797	0.986555	1.00383	0.959073	1.00443	1.00712	1.24085	0.977997
1.00324	1.2744	0.966419	0.998989	1.00805	0.982046	1.00894	0.908691	0.985425	1.00309	0.969496	1.0052	1.00071	1.25605	0.994148
0.997829	1.37734	0.967725	0.996836	1.00585	0.989164	1.00863	0.92303	0.984484	1.00469	0.962621	1.0016	1.01636	1.24389	0.952653
1.00452	1.29087	0.960934	0.998825	0.996236	0.985259	1.00873	0.918216	0.984808	1.00403	0.969102	1.00265	1.01499	1.22564	0.957871
1.00481	1.36292	0.951008	0.99659	1.00008	0.991243	1.00722	0.922875	0.988386	1.00334	0.967845	1.00471	1.01114	1.14961	0.974519
0.991043	1.30734	0.994628	0.996959	0.993488	0.991621	1.0091	0.916352	0.984003	1.00306	0.973931	1.00476	1.00565	1.31992	0.975513
0.993797	1.35881	0.980785	0.998005	0.980296	0.991432	1.00957	0.919355	0.982328	1.00438	0.968806	1.0017	1.00885	1.28038	0.970046
1.00039	1.33204	0.96668	0.99573	0.983045	0.997795	1.00902	0.912004	0.984789	1.00348	0.970999	1.00396	1.00153	1.29559	0.988682
0.999402	1.33616	0.96877	0.999809	1.00063	0.981227	1.0069	0.921736	0.989412	1.00388	0.967796	1.00322	1.00492	1.29255	0.979737
0.995567	1.4041	0.970337	0.996201	1.0108	0.989983	1.00834	0.921477	0.985458	1.00423	0.960428	1.00314	1.00766	1.26822	0.97427
0.988387	1.41851	0.987576	0.999522	0.970952	0.988912	1.00767	0.928155	0.986464	1.004	0.967007	1.00299	1.01307	1.19219	0.965822
1.0175	1.24763	0.931941	1.0001	0.996786	0.981227	1.00806	0.925774	0.985698	1.00329	0.970334	1.00456	0.990542	1.24693	1.02247
1.00658	1.32381	0.95127	1.00102	0.988266	0.980345	1.00746	0.92039	0.988016	1.00405	0.97228	1.0022	0.999515	1.2743	0.995887
0.994288	1.31557	0.984964	0.996713	0.978373	0.995842	1.00948	0.907966	0.984016	1.00396	0.966933	1.00312	0.991641	1.35338	1.0108
1.00737	1.3094	0.951008	1.00288	0.976449	0.977321	1.0107	0.903928	0.981159	1.00415	0.970481	1.00215	1.00766	1.22564	0.977749
1.00402	1.29498	0.961717	0.996939	0.97425	0.996094	1.00821	0.918837	0.986159	1.00312	0.969323	1.00516	1.00345	1.22868	0.98893
0.998124	1.38969	0.965374	0.999235	1.00805	0.98129	1.008	0.928104	0.985581	1.00418	0.970457	1.00206	1.0084	1.30471	0.969301
0.998419	1.28675	0.97765	0.996816	0.976724	0.995905	1.00923	0.906309	0.984912	1.00391	0.966293	1.00334	0.997409	1.33209	0.996881
1.00619	1.30322	0.954926	0.997205	1.00201	0.988912	1.0083	0.910554	0.986938	1.0024	0.980017	1.00585	1.00657	1.23781	0.979737
0.999206	1.32998	0.970076	0.999768	0.973426	0.987589	1.00918	0.91951	0.983386	1.00501	0.96479	1.00046	1.00318	1.31992	0.982221
1.00393	1.29704	0.961717	0.995873	0.992114	0.995275	1.01011	0.920753	0.980672	1.00341	0.973315	1.00386	1.0018	1.25605	0.991166
1.00117	1.2744	0.971904	0.999255	0.986617	0.98614	1.00758	0.933073	0.986113	1.00397	0.973044	1.00232	1.00309	1.21652	0.990918
1.01651	1.28675	0.929591	1.00251	0.951989	0.984062	1.0071	0.917854	0.989347	1.00396	0.969274	1.00282	1.00657	1.32904	0.972282
0.99596	1.31557	0.980523	0.996324	1.00256	0.991495	1.00807	0.912366	0.987367	1.00379	0.965874	1.00372	1.01059	1.19523	0.972282
1.00137	1.32792	0.964591	1.00176	0.985518	0.978707	1.00785	0.928518	0.985925	1.00323	0.973463	1.00435	1.00583	1.21956	0.983215
1.00235	1.37734	0.95571	1.00061	0.986342	0.982046	1.00767	0.913764	0.988295	1.00305	0.971171	1.00513	1.0095	1.23781	0.971785
0.993305	1.39587	0.977389	0.995668	0.981945	0.998236	1.00927	0.919873	0.983094	1.0041	0.965504	1.0029	1.0029	1.21652	0.991415
1.00865	1.2641	0.953359	1.00069	0.99761	0.979211	1.009	0.922047	0.983581	1.00461	0.963632	1.00171	0.994846	1.3625	1.00135
1.00098	1.31763	0.966941	0.999952	0.973426	0.987022	1.00838	0.921218	0.985386	1.00434	0.97196	1.00143	1.01133	1.1709	0.972282
1.00275	1.40822	0.950747	0.99618	0.986892	0.995527	1.0086	0.924376	0.984386	1.00542	0.969028	0.998784	0.997867	1.26822	1.00086
1.00088	1.25998	0.974516	0.998599	1.00695	0.983495	1.00924	0.918371	0.983386	1.00355	0.970876	1.00377	1.00299	1.27126	0.986694
1.00766	1.29704	0.951792	0.99864	0.998435	0.985322	1.0095	0.910761	0.983614	1.00241	0.97435	1.00652	1.01087	1.29559	0.963337
1.0055	1.32998	0.953359	0.999214	0.98222	0.987274	1.00727	0.917129	0.988957	1.00408	0.967697	1.00269	1.00638	1.32296	0.973276
0.998025	1.33616	0.972426	0.996898	1.01163	0.987652	1.00811	0.924739	0.985691	1.0045	0.965923	1.00172	0.999515	1.27734	0.995639
1.00481	1.34645	0.953098	1.0003	0.976174	0.985322	1.01009	0.914903	0.981458	1.0034	0.971368	1.00411	1.00016	1.32296	0.990173
1.00216	1.29704	0.966419	0.997431	0.978098	0.9937	1.00785	0.904963	0.98888	1.00453	0.966342	1.00159	1.00483	1.27734	0.981227
1.00157	1.38145	0.957277	0.999501	0.980021	0.986896	1.00838	0.917698	0.985841	1.00526	0.964864	0.999735	1.00364	1.20739	0.990173
0.998222	1.42057	0.961195	0.995504	1.00366	0.993763	1.0103	0.909778	0.981536	1.00405	0.963016	1.00332	1.0018	1.326	0.985452
0.992616	1.37322	0.982091	0.998046	0.967105	0.99433	1.00823	0.915213	0.986548	1.0034	0.967993	1.00455	1.00547	1.31688	0.976258
1.00353	1.29087	0.963546	0.999788	0.9748	0.987211	1.00821	0.923548	0.985555	1.00374	0.965282	1.00391	1.00959	1.21348	0.973525
1.0053	1.27234	0.961195	0.997349	1.03141	0.981731	1.00864	0.916042	0.985334	1.00401	0.966613	1.003	1.00519	1.28951	0.97924
1.00698	1.35057	0.946829	0.995156	0.986068	0.998866	1.00901	0.91542	0.984373	1.00472	0.975779	0.999916	1.00611	1.23172	0.981476
0.998714	1.34234	0.969814	0.994561	1.02784	0.991117	1.00689	0.92008	0.989646	1.00416	0.9658	1.00269	1.00602	1.12528	0.990421
0.993206	1.31969	0.987315	0.99616	1.0086	0.990613	1.00873	0.92008	0.984575	1.00451	0.964223	1.00189	1.00419	1.33817	0.977997
1.00943	1.32998	0.942911	0.998763	0.985243	0.987967	1.00939	0.916715	0.983172	1.00341	0.965923	1.00476	0.995303	1.31384	1.00409
1.00098	1.29087	0.970337	0.999112	0.988541	0.98614	1.00759	0.915472	0.988295	1.00381	0.971196	1.00301	1.00061	1.31992	0.989179
1.00383	1.36704	0.953098	0.999091	0.998984	0.98381	1.00764	0.930485	0.986256	1.00462	0.967549	1.0012	0.995578	1.25605	1.00806
1.00393	1.37734	0.951531	0.997677	0.976174	0.993385	1.0101	0.912004	0.981808	1.00383	0.972182	1.00282	1.01508	1.26518	0.954392
0.993993	1.28881	0.989143	0.99573	0.990465	0.996094	1.0095	0.923393	0.982029	1.00426	0.969225	1.00199	1.01014	1.23781	0.970046
0.995272	1.46792	0.963023	0.999153	0.99019	0.985636	1.00839	0.929812	0.984289	1.00462	0.964814	1.00152	1.00611	1.27734	0.977749
1.00048	1.32998	0.96668	0.992265	1.02784	0.998173	1.00798	0.910399	0.987854	1.00417	0.971442	1.00196	1.00592	1.32904	0.974022
1.01248	1.35263	0.931941	0.998292	0.979747	0.990676	1.00889	0.925567	0.983438	1.00455	0.960798	1.00221	1.00043	1.16177	1.0026
0.989371	1.37939	0.989926	0.997451	1.01795	0.984503	1.00871	0.92096	0.984516	1.00396	0.969151	1.00283	1.00464	1.35946	0.975016
1.00039	1.37116	0.961717	0.997718	1.00146	0.987463	1.00783	0.910968	0.988204	1.00341	0.960453	1.00542	1.00821	1.2743	0.972282
1.00186	1.27028	0.970598	0.99821	0.996236	0.987148	1.00819	0.912418	0.987022	1.005	0.966145	1.00031	1.01224	1.17698	0.969301
1.00186	1.31557	0.964852	0.994582	1.00256	0.99685	1.00948	0.920753	0.982419	1.00439	0.969151	1.00164	1.00959	1.30471	0.96607
1.00078	1.29704	0.970076	0.996611	1.01685	0.987337	1.00922	0.915213	0.983828	1.00394	0.966983	1.00315	1.00492	1.36554	0.973773
1.00658	1.34645	0.948397	0.999276	0.995137	0.984125	1.00923	0.918475	0.983386	1.00451	0.969299	1.00127	1.01142	1.24997	0.965574
0.995862	1.37734	0.972949	0.995586	0.993763	0.995779	1.00925	0.923548	0.982704	1.00444	0.965677	1.00192	1.01059	1.20435	0.971537
1.00343	1.2641	0.967203	1.0034	0.961059	0.979274	1.00938	0.920546	0.982704	1.00428	0.972329	1.00156	1.00373	1.28647	0.983464
1.00019	1.32587	0.967986	0.998825	1.01712	0.980471	1.00857	0.911848	0.986048	1.00358	0.967106	1.00415	1.00245	1.14657	0.998372
0.99478	1.34645	0.97974	0.995852	0.976449	0.998929	1.00919	0.908691	0.98473	1.00404	0.963755	1.00326	1.00785	1.31992	0.969549
1.00589	1.28675	0.9578	0.993967	1.00311	0.998614	1.00886	0.930485	0.982899	1.00349	0.968338	1.00425	1.00089	1.36554	0.984706
1.01258	1.32792	0.934814	0.995504	0.992663	0.996283	1.00771	0.918164	0.987633	1.00454	0.960946	1.00223	1.00327	1.33209	0.980979
0.997042	1.30116	0.979479	0.997472	1.00531	0.987337	1.00845	0.92303	0.984977	1.00395	0.96341	1.00357	1.01343	1.24997	0.960107
0.997435	1.29087	0.97974	1.00012	0.976724	0.985762	1.00771	0.915576	0.987932	1.00373	0.975163	1.00274	1.00391	1.23476	0.987191
1.00845	1.2991	0.949441	0.998702	0.99019	0.987022	1.00949	0.921995	0.98223	1.0038	0.964987	1.00378	1.00235	1.30776	0.985452
0.998812	1.37322	0.965635	0.998927	0.994587	0.985322	1.00963	0.91542	0.982678	1.00286	0.973537	1.00537	1.00354	1.28343	0.984209
1.00019	1.32998	0.967464	0.999973	0.984968	0.984314	1.00941	0.920028	0.982704	1.00346	0.979968	1.00291	0.9986	1.20739	1.00384
1.00304	1.37322	0.954404	0.998497	0.968204	0.992692	1.00851	0.924118	0.984678	1.00375	0.972625	1.00301	1.01746	1.23172	0.950665
0.99714	1.32587	0.976083	0.997123	1.00201	0.989164	1.00935	0.904653	0.984802	1.00303	0.97807	1.00434	0.996585	1.14961	1.01403
1.00255	1.36498	0.956755	0.996262	1.01932	0.987841	1.00923	0.919821	0.98323	1.00366	0.971984	1.00332	0.999241	1.19523	1.00309
1.00225	1.40822	0.952053	0.999645	1.01025	0.979526	1.00889	0.918061	0.984367	1.00411	0.970087	1.00231	1.00382	1.25301	0.985948
1.0057	1.34851	0.950486	0.995934	0.986617	0.996346	1.01065	0.918009	0.979542	1.00439	0.973019	1.00116	1.00153	1.30167	0.988185
1.00117	1.4041	0.955449	0.994787	1.00366	0.995968	1.0089	0.909519	0.985432	1.00347	0.969693	1.00413	1.01224	1.21348	0.966319
0.99714	1.35057	0.972949	1.00012	0.955837	0.99055	1.00829	0.92272	0.985445	1.00328	0.97191	1.00441	1.00235	1.34121	0.982718
1.00796	1.33204	0.946568	0.997554	0.984693	0.99181	1.00924	0.905584	0.984971	1.00348	0.970284	1.00404	1.00483	1.23476	0.984706
1.00039	1.29498	0.971382	0.996057	0.993763	0.99433	1.00871	0.917025	0.984997	1.00321	0.972428	1.00452	1.00483	1.38075	0.972779
0.996944	1.38145	0.969553	0.999706	0.998435	0.982046	1.00882	0.920028	0.984321	1.00384	0.963361	1.00388	1.00144	1.27734	0.990421
0.99419	1.4391	0.969553	0.995033	0.993213	0.997606	1.00888	0.914333	0.984886	1.00394	0.970013	1.00279	1.00785	1.14961	0.983464
0.997337	1.32998	0.975038	0.999829	0.996236	0.982172	1.00782	0.905222	0.988944	1.00411	0.967475	1.00263	1.00565	1.30776	0.976506
1.00648	1.22293	0.964329	0.998353	0.985243	0.989227	1.00873	0.922254	0.984289	1.00371	0.969865	1.00343	1.00437	1.27126	0.982967
1.00048	1.30734	0.969553	0.994602	1.01355	0.994267	1.00761	0.923082	0.987269	1.00393	0.971442	1.00265	1.00565	1.11615	0.99216
1.00422	1.31557	0.958583	0.998271	1.01905	0.981731	1.00881	0.92391	0.983867	1.00375	0.968067	1.00355	1.01874	1.3108	0.940726
0.999599	1.31351	0.97112	0.997164	0.99761	0.990046	1.00771	0.926965	0.986522	1.00414	0.969225	1.00232	1.01417	1.23172	0.95961
1.00983	1.29087	0.946829	0.997246	1.01795	0.985133	1.00912	0.910917	0.984639	1.00391	0.971467	1.00268	0.998966	1.19219	1.00409
1.00275	1.28263	0.96668	0.995832	0.996786	0.99433	1.00815	0.913246	0.987022	1.00329	0.966514	1.00503	1.00089	1.21652	0.996881
1.00363	1.25793	0.967464	0.997779	0.985243	0.990991	1.00764	0.917439	0.987893	1.00488	0.964001	1.00091	1.00766	1.32904	0.969301
1.00127	1.32175	0.965635	0.996877	1.02674	0.984251	1.00795	0.921581	0.986522	1.00413	0.968707	1.00241	1.01078	1.18306	0.972779
1.00511	1.31763	0.955971	0.998661	0.981396	0.989164	1.00833	0.907603	0.987237	1.0039	0.973315	1.00248	1.01096	1.26822	0.965325
1.00373	1.35675	0.954665	0.995074	0.997061	0.996598	1.00925	0.921684	0.982932	1.00428	0.972748	1.00151	0.999515	1.31384	0.992657
1.00009	1.30116	0.971382	0.995115	1.00613	0.994393	1.00901	0.921374	0.983633	1.00346	0.965381	1.0047	1.00254	1.28951	0.986445
0.995272	1.32792	0.980785	1.00182	0.990465	0.977384	1.00918	0.920235	0.983295	1.00345	0.972255	1.00388	1.00583	1.33513	0.973773
1.00206	1.27028	0.970076	0.997062	0.989091	0.992314	1.00888	0.927431	0.983237	1.00364	0.972009	1.00338	1.01142	1.14961	0.973773
0.999894	1.31145	0.970598	1.0002	1.013	0.977195	1.00795	0.918889	0.986867	1.0043	0.969348	1.00186	0.999241	1.35946	0.989676
0.995862	1.30528	0.982091	0.995361	1.00998	0.992755	1.00924	0.925619	0.982471	1.00373	0.968436	1.00355	1.00904	1.25605	0.971537
0.995862	1.42057	0.967464	0.999358	0.984693	0.986266	1.00853	0.913919	0.985886	1.0029	0.974103	1.00519	1.00602	1.26518	0.978991
0.998517	1.37528	0.966158	0.998271	0.987167	0.989038	1.00831	0.928466	0.984659	1.004	0.967229	1.00297	1.00483	1.30471	0.978991
1.00117	1.29293	0.969553	0.999153	0.992114	0.985196	1.00876	0.917595	0.984802	1.00465	0.966933	1.00119	1.0105	1.33513	0.961101
1.00107	1.34645	0.963023	1.00022	0.992663	0.981794	1.00724	0.907552	0.990237	1.00408	0.962794	1.00327	1.01517	1.1709	0.961846
1.00137	1.32792	0.964591	0.999993	0.965731	0.98866	1.00818	0.92448	0.985542	1.00378	0.980855	1.0019	1.00299	1.28343	0.9857
0.993108	1.35263	0.983397	0.995545	1.00613	0.99307	1.00873	0.919769	0.984607	1.00274	0.973315	1.00573	1.00391	1.21956	0.988433
1.00865	1.29293	0.949703	0.995299	0.980021	0.999811	1.00787	0.921995	0.986691	1.0037	0.974079	1.00297	1.00483	1.33817	0.976258
0.993698	1.34851	0.982352	0.999645	0.984144	0.98551	1.00926	0.921374	0.982951	1.00391	0.962671	1.00376	1.00052	1.26822	0.993651
1.00511	1.35263	0.951531	0.999768	0.975075	0.987211	1.00835	0.916766	0.986023	1.00454	0.961168	1.00219	0.999973	1.23781	0.997627
1.00668	1.36292	0.946046	0.999645	0.992663	0.983558	1.00864	0.914851	0.985464	1.00338	0.968609	1.00453	1.01645	1.2591	0.951162
0.991928	1.31557	0.991232	0.998292	0.98222	0.990109	1.00803	0.927793	0.985523	1.00337	0.97265	1.00404	1.00345	1.14961	0.995391
0.992125	1.38145	0.982352	0.99944	0.964631	0.990613	1.00914	0.906309	0.985172	1.00452	0.972871	1.00083	1.00107	1.30776	0.98893
1.00137	1.30734	0.967203	0.994684	1.00118	0.99685	1.00907	0.912159	0.984613	1.00309	0.969939	1.00515	1.00629	1.35946	0.970543
1.00314	1.2291	0.972426	0.994623	1.01712	0.993385	1.00757	0.909778	0.989055	1.00465	0.972009	1.00056	1.01169	1.16177	0.972034
1.00166	1.39998	0.954665	0.995709	0.98222	0.998047	1.00886	0.917129	0.984588	1.00341	0.9675	1.00456	0.9986	1.326	0.994148
1.00157	1.37116	0.958583	0.999481	0.995686	0.983369	1.00795	0.909415	0.988055	1.00434	0.966194	1.00215	1.01215	1.28951	0.960356
0.999107	1.32792	0.970598	0.995279	1.0196	0.990802	1.00908	0.918216	0.983841	1.00417	0.966884	1.00252	1.0051	1.1709	0.989179
1.00855	1.24351	0.956232	0.996713	1.00448	0.989857	1.01013	0.925515	0.980016	1.00345	0.974966	1.00354	1.00977	1.26518	0.968804
1.00186	1.37734	0.957016	0.999522	0.983594	0.986014	1.00952	0.908483	0.983834	1.00424	0.966687	1.00236	1.00556	1.24997	0.981476
0.994288	1.34234	0.981568	1.00253	0.992389	0.974738	1.00793	0.92127	0.98662	1.00326	0.967475	1.00498	1.00876	1.27126	0.97104
1.01012	1.32998	0.941083	1.00028	0.992663	0.981605	1.00866	0.916456	0.985204	1.00336	0.964839	1.00504	0.997867	1.40204	0.989924
0.999501	1.32381	0.970076	0.997267	0.977273	0.994393	1.00858	0.912677	0.985906	1.00312	0.970678	1.00499	1.01078	1.1709	0.973773
0.999796	1.39381	0.960411	0.996529	1.00338	0.990676	1.00868	0.920753	0.984607	1.00337	0.965898	1.00489	1.01014	1.24693	0.969301
0.996157	1.31145	0.980523	0.997677	1.0075	0.986203	1.0087	0.911745	0.985704	1.0039	0.96511	1.0035	1.00281	1.22564	0.990918
1.00284	1.33616	0.959628	0.998784	0.981121	0.988849	1.00785	0.926344	0.986198	1.00452	0.971319	1.00102	0.997043	1.31992	0.998869
0.993698	1.31763	0.98627	0.996611	1.00723	0.989542	1.00958	0.914126	0.982958	1.0039	0.97467	1.00233	0.999241	1.22868	1.00036
1.00216	1.2991	0.966158	1.00049	0.996236	0.980156	1.00736	0.928725	0.987263	1.00347	0.965011	1.00471	0.993655	1.36554	1.00434
1.00589	1.3094	0.954926	0.99864	1.00558	0.983684	1.0094	0.918164	0.982971	1.00405	0.9692	1.00257	1.00785	1.37771	0.964828
1.00757	1.25998	0.956755	1.0011	0.977273	0.982613	1.00877	0.920701	0.984367	1.00402	0.960502	1.00373	1.00483	1.31688	0.977997
0.999304	1.31763	0.971382	0.994418	1.02757	0.991621	1.00789	0.921167	0.986756	1.00358	0.964346	1.00448	0.997318	1.33817	0.996633
1.00442	1.2991	0.96015	0.998825	0.994037	0.985762	1.00768	0.913453	0.988295	1.00384	0.962794	1.00395	1.0116	1.23781	0.96607
0.998616	1.47204	0.95362	0.992429	0.973426	1.01014	1.00868	0.917802	0.984997	1.00351	0.965553	1.00453	1.00739	1.36554	0.967064
0.997632	1.37116	0.969031	0.997943	0.978922	0.991936	1.0088	0.91542	0.984958	1.00398	0.96718	1.00303	1.00162	1.25605	0.991663
1.00117	1.29087	0.969814	0.99618	1.0075	0.990802	1.00814	0.920597	0.98612	1.00378	0.964075	1.00397	1.00885	1.28038	0.970046
0.987109	1.31351	1.00429	0.997123	1.01795	0.98551	1.00856	0.910502	0.986224	1.00335	0.975237	1.00379	1.00336	1.30776	0.982718
0.997435	1.32587	0.9753	0.998927	1.01025	0.981731	1.00824	0.911279	0.987009	1.00418	0.969028	1.00223	1.00702	1.24693	0.977749
1.00196	1.32792	0.963023	0.996734	0.980846	0.995212	1.00881	0.925774	0.983627	1.00385	0.973216	1.00266	1.01005	1.36554	0.959859
0.996649	1.36292	0.972688	0.997144	0.99816	0.989983	1.01002	0.915317	0.981594	1.00358	0.977405	1.00288	1.00785	1.28951	0.972034
0.997239	1.38557	0.968247	0.999112	0.989365	0.985951	1.00855	0.921684	0.984867	1.00382	0.972305	1.00285	1.00016	1.33209	0.989427
1.00206	1.36087	0.958583	0.994172	1.00173	0.998299	1.0085	0.921891	0.984964	1.00376	0.962917	1.00415	1.0029	1.31384	0.983464
1.00255	1.35263	0.958322	0.998169	0.998709	0.986707	1.00855	0.917129	0.985425	1.00335	0.967106	1.00479	1.00739	1.24085	0.977252
1.0055	1.40204	0.944217	1.001	0.99761	0.978266	1.00977	0.920235	0.981692	1.00494	0.966736	1.00041	1.00135	1.17394	0.999118
0.995862	1.3444	0.977128	0.995074	1.02042	0.991243	1.00876	0.917905	0.984763	1.00387	0.959665	1.00424	1.00849	1.28951	0.970295
0.995764	1.34234	0.97765	0.998107	0.983319	0.990424	1.00773	0.920494	0.987282	1.00457	0.970309	1.001	1.01188	1.29863	0.960356
1.00422	1.2641	0.965113	0.996344	0.991289	0.994015	1.00875	0.91423	0.985237	1.00341	0.968904	1.00439	1.00693	1.26214	0.976755
0.998714	1.34234	0.969814	0.994049	1.00173	0.998677	1.009	0.91775	0.984107	1.00395	0.967254	1.00309	1.01041	1.20131	0.972282
0.996845	1.42263	0.964591	0.998312	1.00338	0.985196	1.00813	0.924894	0.985626	1.00446	0.971615	1.00114	1.004	1.3108	0.98073
0.99242	1.34851	0.985747	0.995525	0.998984	0.994771	1.00849	0.921011	0.985107	1.00474	0.966884	1.00095	1.0171	1.18306	0.955635
1.0057	1.2641	0.961195	0.996221	1.00585	0.991054	1.00809	0.922772	0.985984	1.00353	0.974325	1.0034	1.00364	1.32296	0.98073
0.99478	1.33616	0.981046	0.99987	0.980571	0.985636	1.00857	0.927275	0.984101	1.00448	0.969323	1.00136	1.0062	1.25605	0.97924
1.00284	1.31763	0.961979	0.997554	0.998984	0.988534	1.00712	0.905119	0.990892	1.00421	0.970358	1.002	1.00528	1.35033	0.974022
0.998419	1.35263	0.969292	0.996201	1.01025	0.990109	1.00919	0.912625	0.98423	1.00264	0.970851	1.0063	1.01032	1.23781	0.969549
0.997337	1.36704	0.970337	0.996877	0.981121	0.994708	1.00858	0.926913	0.984126	1.00363	0.969151	1.00375	1.00318	1.19523	0.992409
1.00294	1.31763	0.961717	0.996857	0.999809	0.990487	1.00783	0.929553	0.985873	1.00466	0.977307	0.999883	1.00721	1.32296	0.97104
1.0053	1.31557	0.95571	1.00221	0.979197	0.97877	1.00759	0.912263	0.988678	1.00397	0.967796	1.00296	1.00757	1.25605	0.975513
1.00196	1.33616	0.961979	1.00245	0.996236	0.974108	1.00961	0.912625	0.983068	1.00362	0.968461	1.00387	1.00721	1.30776	0.972282
1.0054	1.30528	0.956755	0.998661	0.997061	0.985573	1.00785	0.91951	0.987061	1.00473	0.960995	1.0017	1.00208	1.23476	0.99216
1.00383	1.34851	0.955449	1.00005	0.96628	0.988345	1.00912	0.919407	0.983588	1.0027	0.971393	1.00608	1.00528	1.33209	0.975513
0.999206	1.39175	0.96224	1.00237	0.998984	0.97373	1.00892	0.917646	0.984334	1.00423	0.982875	1.00041	1.00684	1.27126	0.976258
1.00255	1.35881	0.957538	0.994582	0.992663	0.999118	1.00809	0.917905	0.986613	1.00495	0.965726	1.0005	1.0105	1.27126	0.966319
1.00245	1.32381	0.96224	0.997308	0.98222	0.993133	1.00989	0.914747	0.982023	1.00307	0.965381	1.00578	1.00299	1.19219	0.993154
0.996845	1.35057	0.973732	1.00614	0.984144	0.965541	1.00879	0.915783	0.984951	1.00437	0.964642	1.00226	1.00245	1.28343	0.987191
0.998124	1.27646	0.97974	0.997451	0.997885	0.989101	1.00878	0.916818	0.984828	1.00362	0.972305	1.0034	1.01288	1.2743	0.95961
1.00953	1.31145	0.945001	0.991814	0.992663	1.00762	1.00925	0.922306	0.982854	1.00418	0.970654	1.00203	1.0073	1.18002	0.98247
0.999501	1.36292	0.965113	0.99452	1.00146	0.997291	1.00939	0.919096	0.982867	1.00358	0.969939	1.00379	1.01206	1.34729	0.955883
0.999894	1.34234	0.96668	0.994746	1.00366	0.996094	1.01001	0.92039	0.980997	1.00345	0.960921	1.00528	1.01252	1.30167	0.958368
1.00698	1.36087	0.945523	0.9978	0.983319	0.991369	1.00829	0.9324	0.98423	1.00387	0.975951	1.00224	1.00428	1.27734	0.982718
0.994977	1.45557	0.965374	0.995996	1.00476	0.991999	1.00915	0.928	0.982425	1.004	0.965849	1.00314	1.00867	1.28038	0.970543
1.00117	1.35057	0.96224	0.997492	1.02647	0.982424	1.00708	0.917232	0.989477	1.00443	0.968042	1.00166	1.00382	1.2591	0.985452
0.99419	1.24146	0.994628	0.996324	1.01135	0.989479	1.00932	0.90486	0.984854	1.0038	0.963385	1.00399	1.0084	1.20435	0.9775
0.999501	1.27234	0.976606	1.00026	0.996511	0.980786	1.00938	0.916352	0.983237	1.00333	0.97297	1.00412	1.01114	1.22868	0.968058
1.00855	1.2641	0.95362	0.996734	0.978098	0.995842	1.00735	0.931054	0.986996	1.00416	0.967771	1.00245	1.01059	1.35642	0.959113
0.997337	1.3691	0.970076	0.997595	1.0086	0.986203	1.00851	0.91278	0.986087	1.00426	0.967525	1.0022	1.00547	1.2743	0.979737
1.00432	1.29704	0.960673	1.00118	0.985518	0.980471	1.00798	0.923496	0.986211	1.0037	0.965085	1.00406	0.999698	1.26518	0.996136
0.994977	1.28057	0.987576	0.996139	1.02042	0.987967	1.00723	0.907759	0.990256	1.004	0.966342	1.00307	1.00565	1.21348	0.984209
1.00294	1.3341	0.959628	0.993434	1.00173	1.00057	1.00924	0.920649	0.983081	1.00347	0.971147	1.00397	1.0029	1.21956	0.991166
0.999402	1.39175	0.961717	0.99618	1.00943	0.990361	1.00753	0.924842	0.987276	1.00408	0.968978	1.00254	1.00831	1.2591	0.973276
1.00491	1.24146	0.966158	0.998046	1.00613	0.985385	1.00861	0.923186	0.98451	1.00438	0.957422	1.00311	1.00519	1.3108	0.9775
1.01386	1.27028	0.938732	1.00061	0.983319	0.982739	1.00888	0.913091	0.985016	1.00442	0.969003	1.00156	1.00885	1.19523	0.977003
1.00491	1.36292	0.950747	0.994623	1.01492	0.993889	1.00904	0.929657	0.98251	1.00446	0.974103	1.00084	1.01023	1.2226	0.97104
1.00304	1.25381	0.969553	0.995443	0.993763	0.99622	1.00886	0.914851	0.984873	1.00403	0.970555	1.00248	1.01197	1.30167	0.959859
0.999009	1.37939	0.964329	1.00044	0.985243	0.982802	1.00908	0.904704	0.985542	1.00477	0.961857	1.00148	1.01243	1.21043	0.96607
0.994682	1.3341	0.981568	0.998927	0.99019	0.986329	1.00856	0.914178	0.985769	1.0042	0.968141	1.00229	1.00437	1.4659	0.967064
1.00599	1.2394	0.963546	0.996857	0.994862	0.991621	1.00912	0.916922	0.983893	1.00346	0.972379	1.00383	1.01389	1.30471	0.954392
1.00206	1.34234	0.960934	0.999645	0.986342	0.985007	1.01104	0.917491	0.978529	1.00349	0.976198	1.00329	1.00391	1.32296	0.979985
1.00589	1.34645	0.950225	0.996324	0.984144	0.995716	1.00921	0.916145	0.983724	1.0046	0.968412	1.00116	1.00739	1.23781	0.9775
0.996452	1.3341	0.976867	0.996344	0.996786	0.992755	1.01088	0.913609	0.979451	1.00391	0.967303	1.0032	1.00162	1.29863	0.988185
0.998124	1.33822	0.971904	0.99905	0.975899	0.989227	1.0084	0.915886	0.986003	1.0034	0.962671	1.00518	1.0181	1.20739	0.950914
1.00658	1.3094	0.953098	0.998128	0.988816	0.989101	1.00908	0.916249	0.984088	1.00413	0.971984	1.00201	0.99979	1.29863	0.993154
0.995764	1.34645	0.977128	1.00053	0.980846	0.983558	1.00735	0.908587	0.989821	1.00381	0.971221	1.003	1.00766	1.37771	0.965325
1.00393	1.34234	0.955971	0.999235	0.992389	0.984881	1.00829	0.905481	0.987613	1.00418	0.968313	1.00232	0.999698	1.28343	0.994645
0.995272	1.39792	0.971904	1.00297	0.996236	0.972533	1.0077	0.937422	0.985243	1.00325	0.967648	1.005	1.00611	1.23172	0.981476
1.00353	1.31557	0.960411	0.999706	1.0064	0.980219	1.00765	0.919044	0.987665	1.00243	0.96718	1.00734	1.00547	1.29559	0.977997
1.00619	1.24146	0.962762	0.998128	0.996236	0.9874	1.00836	0.91454	0.986269	1.00398	0.968141	1.00291	1.00684	1.14961	0.986197
1.00235	1.35675	0.958322	0.998784	0.993213	0.986077	1.00818	0.91863	0.986263	1.00364	0.963361	1.00444	0.996036	1.35338	0.998869
0.998222	1.34234	0.97112	0.997123	1.00146	0.98929	1.0088	0.917491	0.984685	1.00443	0.966884	1.0018	1.00922	1.2591	0.970791
1.00039	1.29704	0.97112	0.998456	0.975899	0.991054	1.00803	0.918578	0.986672	1.00363	0.965972	1.00413	0.999515	1.29863	0.9939
0.997534	1.36087	0.970598	0.996959	1.00063	0.989983	1.00906	0.910761	0.984815	1.00383	0.962572	1.004	1.00327	1.27734	0.985452
0.996845	1.2991	0.980262	0.997923	1.00833	0.985259	1.00755	0.934471	0.986016	1.00384	0.972132	1.00282	1.00345	1.24693	0.987439
0.996157	1.38763	0.970859	0.998251	1.00338	0.985385	1.00834	0.914282	0.986367	1.00411	0.965849	1.00281	1.00162	1.28951	0.98893
1.01111	1.22499	0.951792	0.994356	0.985243	1.00151	1.00788	0.92008	0.986906	1.00412	0.970925	1.00216	1.00776	1.30167	0.971288
1.00393	1.43086	0.94474	1.00003	0.996236	0.981542	1.00678	0.929864	0.98873	1.00328	0.96474	1.00526	1.01407	1.19523	0.96284
1.00619	1.40616	0.941867	0.997779	1.0119	0.984881	1.00896	0.919251	0.984049	1.00426	0.969742	1.00193	0.998325	1.22564	1.00309
0.993895	1.31969	0.985486	0.993946	0.971227	1.00598	1.00846	0.920131	0.985302	1.0038	0.966391	1.00361	1.00025	1.29255	0.992409
1.0056	1.35881	0.949441	0.991384	1.00915	1.00517	1.00835	0.922202	0.985334	1.00462	0.969102	1.001	1.00364	1.30776	0.981973
1.0055	1.30528	0.956494	0.99491	0.986892	0.999433	1.0083	0.9163	0.986224	1.00407	0.968165	1.00264	1.01508	1.25605	0.955138
0.993993	1.26204	0.992538	0.995094	0.983594	0.999622	1.00802	0.911797	0.987561	1.00421	0.957915	1.00352	1.00977	1.28647	0.967064
0.993108	1.32587	0.986792	1.00122	1.00421	0.976061	1.00906	0.911641	0.984717	1.00456	0.970136	1.00104	0.993472	1.34121	1.00682
1.00481	1.32381	0.955971	0.999132	0.986068	0.986644	1.00678	0.922772	0.989607	1.00381	0.968091	1.00337	0.997684	1.45982	0.9857
1.00216	1.3094	0.964852	0.998538	0.973975	0.991243	1.0068	0.922823	0.989548	1.00402	0.960921	1.00368	1.00821	1.31992	0.968555
0.997927	1.4041	0.964068	0.995217	0.988816	0.998047	1.00819	0.917181	0.986412	1.00385	0.966785	1.00344	1.0095	1.28038	0.968307
0.996747	1.29293	0.981307	0.998128	0.98964	0.988912	1.00926	0.918423	0.983321	1.00383	0.968017	1.00333	1.00373	1.2226	0.988682
0.998419	1.26616	0.980262	0.998333	0.997061	0.986581	1.00949	0.911745	0.98351	1.00401	0.966514	1.00303	1.00501	1.24693	0.983215
1.00589	1.3444	0.950486	0.994377	1.00421	0.997102	1.00927	0.917802	0.983354	1.00352	0.969545	1.00401	1.00565	1.19219	0.985948
1.00481	1.36704	0.950486	0.997759	0.968204	0.99496	1.00869	0.91014	0.985932	1.00396	0.968831	1.00289	1.01563	1.22564	0.956131
1.00137	1.26616	0.972426	0.999665	0.987167	0.984755	1.00853	0.923807	0.984659	1.00397	0.971886	1.00248	0.999424	1.326	0.991912
0.998714	1.2394	0.982874	0.99905	0.990465	0.985888	1.00833	0.921736	0.985451	1.00351	0.971861	1.00376	1.00821	1.21956	0.976755
0.999894	1.2991	0.972165	1.00046	0.997885	0.979841	1.00849	0.90605	0.986996	1.00205	0.973512	1.00763	1.00153	1.28647	0.989427
0.999501	1.32998	0.969292	0.999296	1.0086	0.980975	1.00772	0.915472	0.987925	1.00411	0.964001	1.00304	0.992099	1.24997	1.018
0.998812	1.3094	0.973732	0.995914	1.00338	0.992566	1.00939	0.910968	0.983893	1.00393	0.963188	1.00363	1.00922	1.35033	0.963337
0.995468	1.31351	0.982091	1.0012	0.973701	0.983117	1.00736	0.924428	0.987802	1.00494	0.96851	1.00019	1.00574	1.24085	0.981724
1.00658	1.32792	0.950747	0.998538	1.01053	0.982865	1.0083	0.921011	0.985626	1.00313	0.974473	1.00449	1.00245	1.15873	0.997378
0.994583	1.2991	0.98627	0.998456	0.997061	0.986203	1.00906	0.9236	0.983217	1.00449	0.96373	1.00202	1.0105	1.326	0.961846
1.00589	1.34028	0.951008	0.998456	1.0075	0.98381	1.00691	0.922979	0.989217	1.00343	0.972108	1.00396	1.00831	1.30167	0.969798
1.00442	1.27646	0.963023	0.995053	0.99761	0.996535	1.0087	0.914903	0.985289	1.00395	0.96952	1.00282	1.00629	1.27734	0.977252
0.997632	1.35881	0.970598	0.995012	1.02427	0.99055	1.01087	0.927897	0.977685	1.00306	0.974103	1.00475	0.99567	1.27734	1.00607
1.00786	1.20851	0.962501	0.999112	0.957211	0.993322	1.00914	0.906879	0.985094	1.00367	0.964124	1.00426	1.00849	1.25605	0.973028
1.00078	1.28881	0.97112	0.995545	1.02702	0.988282	1.00854	0.91423	0.985834	1.00367	0.967377	1.00386	1.00748	1.23172	0.977749
1.00029	1.37734	0.961195	0.999399	0.954738	0.993007	1.00807	0.924169	0.985886	1.00333	0.9658	1.00501	1.00574	1.30471	0.976506
0.997927	1.30322	0.976867	1.00053	0.977823	0.984251	1.01012	0.916352	0.981211	1.00398	0.966613	1.00308	1.01151	1.26518	0.964083
1.00216	1.32792	0.962501	0.996303	1.0141	0.988912	1.00814	0.908535	0.987646	1.00353	0.972847	1.00357	0.999057	1.33209	0.992409
1.00422	1.32587	0.957277	0.998128	1.00256	0.985951	1.00749	0.926136	0.98723	1.00284	0.972699	1.00551	1.00235	1.24693	0.990421
0.990748	1.32792	0.9928	0.998599	0.992114	0.986896	1.00879	0.922202	0.984126	1.00489	0.974547	0.999575	1.004	1.2743	0.983712
1.00579	1.24351	0.963546	0.995586	0.977273	0.999559	1.00956	0.915679	0.982834	1.00314	0.973216	1.00461	1.00693	1.23172	0.97924
1.01248	1.29498	0.939255	0.99657	1.00998	0.989038	1.0082	0.919665	0.986068	1.00329	0.961857	1.0056	1.00666	1.24997	0.978494
1.00619	1.37939	0.945262	0.998005	0.977273	0.992125	1.00889	0.920338	0.984081	1.00408	0.97127	1.00225	1.00473	1.19827	0.987936
1.00107	1.29087	0.970076	0.99944	0.996511	0.983306	1.00904	0.913505	0.984523	1.00395	0.969693	1.00279	1.00785	1.17394	0.981476
1.00186	1.35881	0.959367	0.996918	0.973701	0.996283	1.00866	0.928	0.983763	1.00379	0.972797	1.00287	1.00794	1.28343	0.972282
1.00265	1.31145	0.963285	0.995955	0.968479	1.00044	1.00959	0.918371	0.982419	1.00389	0.968584	1.0031	1.00126	1.24085	0.9939
1.00068	1.31969	0.967464	0.99532	0.995686	0.996157	1.00922	0.922357	0.982925	1.00409	0.970383	1.00231	0.996036	1.29255	1.00384
1.00068	1.32587	0.96668	0.99659	0.985243	0.994645	1.00851	0.92303	0.984808	1.00264	0.972896	1.00605	1.00721	1.24997	0.977003
0.993108	1.26204	0.994889	0.997636	0.967654	0.995464	1.00729	0.919303	0.988646	1.00427	0.971097	1.00173	1.00327	1.24389	0.988185
1.00589	1.31351	0.954404	1.00044	0.968479	0.986644	1.00893	0.913867	0.984782	1.00463	0.96851	1.00105	1.00867	1.326	0.966816
1.00579	1.31557	0.954404	0.996467	0.98964	0.994015	1.00865	0.914074	0.985549	1.00444	0.969052	1.00152	1.00318	1.18915	0.992906
1.00176	1.31351	0.965374	1.00018	0.984144	0.983873	1.00846	0.901495	0.987639	1.00432	0.969939	1.00173	1.00281	1.29559	0.985203
0.988289	1.38557	0.992016	1.00401	0.999259	0.968628	1.00921	0.914799	0.983912	1.00336	0.971368	1.00423	1.00208	1.35642	0.982221
0.998222	1.28675	0.978173	0.997246	0.97425	0.995149	1.00911	0.91278	0.984432	1.00356	0.970481	1.00379	1.00556	1.38683	0.970295
0.999304	1.28469	0.975561	0.995443	0.993488	0.996283	1.00824	0.908535	0.987373	1.00361	0.96681	1.00409	1.00254	1.32296	0.983712
1.00284	1.2394	0.971904	0.996119	1.01382	0.989542	1.00929	0.914644	0.983717	1.00471	0.962178	1.0016	1.00803	1.2743	0.972779
0.994485	1.33616	0.981829	0.998579	1.00421	0.984188	1.0075	0.933177	0.986321	1.0047	0.962473	1.00159	0.998691	1.2743	0.998124
1.00491	1.2394	0.966419	0.99616	1.01685	0.988723	1.00842	0.925308	0.984763	1.0033	0.967081	1.00493	0.998142	1.22564	1.00359
1.00973	1.24557	0.952837	0.999071	0.989091	0.98614	1.00912	0.924273	0.982977	1.004	0.967352	1.00296	1.00162	1.24389	0.992657
1.00383	1.34851	0.955449	0.995504	1.00228	0.994078	1.00868	0.917232	0.985074	1.00439	0.968412	1.00173	1.00867	1.29559	0.969301
0.997534	1.33822	0.973471	1.00005	0.981396	0.984881	1.00928	0.91687	0.983451	1.00396	0.96649	1.00316	1.00144	1.18915	0.997627
0.997829	1.30734	0.976606	0.999501	0.997885	0.982802	1.00927	0.916352	0.983542	1.00405	0.959812	1.00373	1.00959	1.26518	0.969301
0.998419	1.31969	0.973471	1.00069	0.963257	0.987085	1.00942	0.917646	0.982964	1.00426	0.968584	1.00207	0.996677	1.27734	1.00334
1.0112	1.26616	0.946307	0.997964	0.994037	0.988408	1.00778	0.920753	0.987113	1.0035	0.967796	1.00428	1.01114	1.20131	0.970295
0.990748	1.31351	0.994628	1.00032	0.998435	0.980156	1.00926	0.914282	0.983834	1.00385	0.970383	1.003	1.00611	1.34425	0.972282
0.996452	1.32381	0.978173	0.998128	0.996511	0.987337	1.00921	0.924583	0.982691	1.00389	0.964642	1.00358	1.00812	1.21956	0.977003
0.998616	1.3094	0.974255	0.995012	1.01712	0.992188	1.00964	0.917181	0.982425	1.00371	0.970826	1.00332	1.0127	1.31384	0.956877
0.99419	1.34645	0.981307	0.995689	1.00531	0.992818	1.00993	0.926499	0.980458	1.00335	0.968141	1.00467	1.00831	1.22564	0.976009
0.99596	1.27234	0.986009	0.997123	1.0108	0.987148	1.00904	0.916559	0.984152	1.00354	0.968313	1.0041	1.00565	1.11615	0.99216
1.00599	1.35881	0.948397	0.993987	0.992663	1.00094	1.00835	0.923341	0.985191	1.00333	0.974695	1.00391	1.0116	1.18002	0.970791
1.00029	1.29498	0.971643	1.00057	0.999534	0.979148	1.00885	0.923807	0.983769	1.00449	0.968781	1.00141	1.00675	1.29255	0.974767
1.00658	1.32175	0.951531	0.99739	1.01163	0.98614	1.01042	0.918319	0.98014	1.00379	0.966169	1.00368	1.01087	1.14961	0.975264
1.00983	1.29293	0.946568	0.997574	0.998435	0.988597	1.00854	0.914696	0.985763	1.00472	0.970383	1.00056	0.999607	1.37771	0.987191
0.999107	1.29704	0.974516	0.996816	0.980296	0.995086	1.0084	0.918268	0.985704	1.00297	0.961759	1.00649	1.0062	1.31992	0.974022
0.999992	1.30116	0.971643	0.999255	1.00833	0.981164	1.00994	0.915162	0.981847	1.00449	0.965578	1.00181	1.01178	1.2226	0.966816
0.991436	1.3444	0.988882	1.00063	0.964082	0.987085	1.00833	0.926292	0.984899	1.00418	0.964223	1.00282	1.01188	1.24693	0.96458
1.00216	1.2991	0.966158	0.999317	0.998984	0.983117	1.00816	0.923652	0.985678	1.00432	0.965208	1.00233	1.00217	1.17698	0.996633
1.00491	1.30528	0.958061	0.998538	1.00695	0.983684	1.00833	0.901909	0.987938	1.00499	0.973537	0.999434	1.01041	1.24389	0.968804
1.01081	1.39381	0.931158	0.999481	0.998709	0.982676	1.00902	0.9192	0.983873	1.00445	0.966564	1.00179	1.00592	1.2226	0.982718
0.999501	1.28881	0.974516	1.00227	0.998709	0.974108	1.00886	0.910451	0.985425	1.00306	0.971368	1.00508	1.00629	1.28343	0.976755
1.00029	1.38557	0.96015	0.99946	0.988541	0.98507	1.00818	0.916922	0.986484	1.00358	0.965406	1.00434	1.00492	1.34425	0.975513
1.00668	1.31763	0.951792	0.996508	0.988816	0.994078	1.00927	0.924376	0.982542	1.00281	0.967574	1.00622	1.01169	1.24389	0.965325
1.00373	1.26822	0.965897	0.99657	0.993763	0.992755	1.00888	0.907293	0.985769	1.00431	0.971319	1.0016	1.00299	1.11007	0.999863
0.999009	1.2991	0.974516	0.995402	1.01025	0.992566	1.01024	0.918578	0.980594	1.00358	0.970407	1.00375	1.00006	1.23781	0.997378
1.00894	1.31557	0.946046	0.99739	0.996786	0.989542	1.01074	0.906775	0.980685	1.00401	0.968042	1.00283	1.0018	1.1709	0.998124
1.00511	1.29704	0.958583	1.00163	0.972052	0.982172	1.00786	0.905584	0.988782	1.00409	0.967894	1.00263	1.01334	1.2226	0.962592
1.00835	1.30734	0.948658	0.996344	0.997885	0.992503	1.00826	0.922202	0.985607	1.00389	0.96548	1.00348	1.00428	1.19827	0.989179
1.00698	1.26822	0.957277	0.998907	1.0185	0.979904	1.00777	0.925412	0.986555	1.00429	0.966983	1.00218	1.00583	1.23172	0.982221
1.00501	1.25998	0.963546	0.997964	0.975624	0.992629	1.00853	0.917957	0.985386	1.00434	0.967771	1.00195	1.00721	1.2226	0.97924
0.997337	1.38145	0.968509	0.995996	1.01245	0.990235	1.0089	0.914489	0.984789	1.0046	0.968239	1.00117	1.00812	1.20131	0.978494
1.0054	1.30116	0.957277	0.996508	0.972326	0.997858	1.00903	0.92624	0.982964	1.00382	0.965874	1.00363	1.01517	1.31384	0.950168
1.00816	1.30734	0.94918	0.996508	0.990465	0.9937	1.00944	0.926602	0.981795	1.0048	0.969225	1.0005	1.00391	1.28647	0.982967
1.00806	1.33616	0.945785	0.998497	1.0163	0.981668	1.00892	0.927327	0.983127	1.00463	0.964248	1.00157	1.00318	1.28951	0.984706
0.997632	1.36292	0.970076	0.997369	0.997885	0.989353	1.00817	0.921529	0.985938	1.00431	0.964395	1.00244	1.00327	1.26518	0.986445
0.999501	1.3094	0.971904	1.00114	0.996786	0.978014	1.00989	0.910347	0.982575	1.00336	0.972748	1.00408	1.0084	1.40508	0.961101
1.00137	1.33822	0.963285	0.997103	1.00283	0.989038	1.00863	0.912159	0.985841	1.00343	0.971935	1.00397	1.00986	1.27734	0.967561
1.00579	1.25793	0.961717	0.996488	1.01273	0.98866	1.00809	0.929398	0.985159	1.0037	0.962597	1.00435	1.00345	1.30776	0.98247
0.998812	1.31969	0.972426	1.00034	0.980846	0.984125	1.00965	0.913039	0.982899	1.00316	0.974596	1.00439	1.00574	1.27734	0.978743
1.00845	1.32998	0.945523	1.00003	0.994037	0.982046	1.0103	0.913143	0.981114	1.00396	0.969668	1.00277	1.00693	1.24693	0.977997
1.00638	1.34645	0.948919	0.996529	0.996786	0.992188	1.00856	0.907034	0.986659	1.00339	0.970038	1.00431	1.00611	1.31688	0.974519
1.00373	1.26204	0.96668	0.995627	1.01465	0.990865	1.00956	0.917595	0.982588	1.00391	0.971221	1.00273	1.00309	1.31688	0.982718
1.00088	1.25175	0.975561	0.998476	0.989365	0.987904	1.00673	0.920753	0.98999	1.00494	0.969274	1.00008	1.00034	1.28647	0.992657
1.00688	1.3691	0.94474	0.997226	1.00833	0.9874	1.00864	0.914023	0.985587	1.00424	0.974227	1.00143	1.00318	1.29255	0.984458
1.00039	1.28881	0.972165	0.997144	1.00915	0.987463	1.00858	0.927172	0.984088	1.00372	0.96644	1.00383	1.00647	1.28038	0.976506
1.00796	1.37528	0.941083	0.997861	1.02729	0.981101	1.0083	0.907966	0.987276	1.00452	0.968486	1.00136	1.0062	1.28951	0.976506
0.994583	1.36292	0.978173	1.00139	0.989915	0.978833	1.00885	0.918319	0.984445	1.00427	0.963336	1.00267	1.0008	1.28951	0.991166
1.00294	1.3094	0.962762	0.998661	1.0086	0.982928	1.0082	0.911434	0.987107	1.00314	0.976937	1.00417	1.00693	1.23476	0.978991
1.00924	1.35469	0.9403	1.0004	0.987717	0.982361	1.00763	0.925981	0.986854	1.0036	0.967697	1.00401	1.00904	1.26518	0.970791
0.991928	1.33616	0.98862	1.0003	1.00201	0.9794	1.00871	0.922461	0.984334	1.00405	0.965751	1.00301	0.994021	1.33513	1.00583
1.01012	1.23528	0.953098	1.0004	0.996511	0.980345	1.00889	0.930382	0.982834	1.00403	0.96474	1.00317	1.00712	1.26518	0.976009
1.00638	1.34028	0.949703	0.994725	1.00118	0.996724	1.00813	0.921684	0.986016	1.00387	0.976789	1.00216	0.998874	1.34729	0.991663
0.997239	1.32792	0.975561	1.00131	0.974525	0.982613	1.00976	0.912521	0.982666	1.00481	0.965282	1.00095	1.01545	1.30471	0.950168
0.998714	1.32792	0.971643	1.00024	0.986342	0.98318	1.00933	0.913971	0.983685	1.00344	0.971097	1.00404	1.01105	1.31992	0.960853
1.00747	1.32792	0.948397	0.996754	1.00283	0.990109	1.00888	0.906723	0.985821	1.00367	0.975089	1.00291	1.00583	1.326	0.974519
1.00147	1.27234	0.971382	0.997062	1.0086	0.987841	1.00865	0.92215	0.984536	1.0038	0.970605	1.00312	1.00199	1.33513	0.984209
1.00206	1.34851	0.96015	0.996713	0.987991	0.993637	1.00886	0.909881	0.98549	1.00409	0.969249	1.00245	1.0084	1.27126	0.972034
1.00019	1.25998	0.976344	0.996672	0.989365	0.993448	1.01027	0.92624	0.979536	1.004	0.963213	1.00346	0.996127	1.24693	1.00732
0.997534	1.29293	0.979217	1.00028	0.975075	0.985636	1.00905	0.924998	0.983062	1.00306	0.967401	1.00557	1.00885	1.22564	0.974519
1.00452	1.29498	0.960411	0.998599	1.0064	0.983621	1.0092	0.92096	0.983152	1.00334	0.964395	1.00514	1.00006	1.28951	0.993154
0.99537	1.31763	0.981829	0.996508	0.992663	0.993196	1.00938	0.918992	0.982912	1.00364	0.966096	1.0041	1.00135	1.29255	0.989427
0.997927	1.28881	0.978695	0.994459	1.00503	0.996661	1.00849	0.923652	0.984789	1.00478	0.962498	1.00138	0.995853	1.31384	1.0026
0.99596	1.42675	0.966419	1.00196	0.984693	0.978266	1.00808	0.925464	0.985672	1.00325	0.96511	1.00531	1.00858	1.18306	0.978743
1.00845	1.27646	0.952314	0.99903	1.00805	0.98192	1.00678	0.919303	0.990029	1.00286	0.969964	1.0058	1.00336	1.35033	0.97924
1.0116	1.3094	0.939777	0.997185	0.981945	0.993574	1.00844	0.921063	0.985256	1.00345	0.967204	1.0045	1.01792	1.20435	0.951659
0.994583	1.3444	0.980523	0.996713	1.00228	0.990361	1.00952	0.917284	0.98273	1.00365	0.966736	1.00399	1.00757	1.22564	0.977997
1.00245	1.36292	0.957277	0.997841	1.0064	0.985951	1.00943	0.918268	0.982854	1.00477	0.97467	0.999895	1.00052	1.34121	0.987688
0.998124	1.34028	0.971643	1.00008	0.991839	0.982424	1.00858	0.916042	0.985484	1.00332	0.96474	1.00515	1.00831	1.19219	0.978743
1.01081	1.36704	0.934553	1.00161	0.986342	0.978959	1.00898	0.916818	0.984295	1.00353	0.974448	1.0034	1.00409	1.24997	0.985452
1.00009	1.28469	0.973471	0.995709	0.992663	0.995653	1.00912	0.914385	0.984191	1.00389	0.96171	1.00393	1.00647	1.16177	0.986197
1.00048	1.30528	0.969814	0.999563	1.00091	0.98192	1.00765	0.909364	0.98888	1.0041	0.969767	1.00236	1.01105	1.2226	0.968804
0.99242	1.24969	0.998285	0.994213	1.00366	0.997732	1.00892	0.907914	0.985581	1.00339	0.965948	1.00481	1.01142	1.26518	0.964331
0.992715	1.32998	0.987315	0.996488	1.00805	0.989731	1.00812	0.919148	0.986367	1.00332	0.970334	1.00448	1.00739	1.19523	0.980979
1.01337	1.37116	0.92724	0.998292	0.992938	0.987652	1.00975	0.912159	0.98275	1.00401	0.973611	1.00214	1.00409	1.21348	0.988433
0.988978	1.30322	1.00064	1.00073	1.013	0.975557	1.00793	0.912625	0.987711	1.00371	0.960478	1.00458	1.01224	1.19827	0.967561
1.00245	1.29704	0.965635	0.997677	0.985793	0.99118	1.00773	0.914747	0.987983	1.00404	0.969397	1.00259	0.998325	1.39899	0.98893
1.00235	1.2991	0.965635	0.999706	1.0075	0.979967	1.00997	0.916559	0.981581	1.00408	0.963705	1.00316	1.01014	1.24085	0.969798
0.998025	1.43086	0.960411	0.999788	0.98277	0.985385	1.0081	0.932659	0.98473	1.00414	0.977578	1.00131	1.0084	1.24693	0.974022
1.0054	1.36704	0.948919	0.999993	1.00366	0.979967	1.00857	0.915731	0.985542	1.00391	0.971516	1.00269	1.00794	1.31688	0.969549
1.00393	1.27851	0.964068	0.997636	0.99019	0.990298	1.00829	0.918527	0.985984	1.00478	0.961044	1.00154	0.99338	1.4142	1.00111
1.00579	1.29704	0.956755	0.996918	1.01657	0.986455	1.0083	0.911434	0.986828	1.00347	0.972576	1.00379	1.00354	1.24389	0.987439
0.996845	1.3094	0.978956	1.0002	0.973701	0.986203	1.00825	0.915628	0.986445	1.00395	0.972699	1.00243	1.0095	1.2226	0.973028
0.992321	1.35469	0.985225	0.999153	1.01437	0.980093	1.00861	0.919924	0.984919	1.00348	0.974498	1.00351	1.00272	1.24997	0.989179
1.00678	1.31557	0.951792	0.997287	0.99816	0.989542	1.00826	0.919873	0.985899	1.0036	0.9709	1.00362	0.999698	1.28951	0.994148
1.00501	1.35469	0.951531	0.995791	0.988816	0.996283	1.00961	0.91278	0.983042	1.00435	0.961315	1.00272	1.00116	1.36858	0.983712
0.993895	1.32998	0.98418	0.993454	1.00421	0.999937	1.00836	0.910502	0.986789	1.00403	0.967599	1.00284	1.00821	1.26214	0.973276
1.00914	1.39792	0.935076	1.00159	0.978647	0.980786	1.00876	0.913764	0.985289	1.00317	0.973586	1.0045	1.00592	1.15265	0.988433
1.00786	1.36087	0.943173	1.00411	0.981396	0.972407	1.00831	0.914489	0.986425	1.00322	0.970925	1.00467	1.00519	1.23476	0.983712
0.997337	1.33822	0.973994	0.997779	0.995137	0.988723	1.00827	0.911745	0.986867	1.00371	0.967352	1.00375	1.00528	1.2226	0.984458
0.999009	1.35263	0.967725	0.998189	0.992663	0.98803	1.00834	0.912211	0.98662	1.00377	0.970876	1.00315	1.00464	1.26518	0.982718
1.01081	1.34234	0.937688	0.995053	1.00915	0.993889	1.00925	0.906827	0.984802	1.00324	0.973364	1.00432	0.995303	1.21956	1.01179
0.996747	1.3341	0.976083	0.999235	1.01108	0.980597	1.00852	0.918527	0.985354	1.00379	0.966342	1.00366	0.9986	1.22868	1.0021
0.998321	1.35263	0.969553	0.994561	1.01108	0.99496	1.00733	0.906102	0.990191	1.00336	0.976222	1.00364	1.01014	1.28951	0.965822
1.00579	1.32175	0.95362	0.992798	1.03828	0.994141	1.00866	0.921943	0.984516	1.00364	0.954367	1.00553	1.00327	1.16786	0.994397
0.998714	1.37116	0.966158	0.996385	0.986892	0.994897	1.00829	0.92215	0.98551	1.00322	0.969718	1.00483	0.994937	1.29255	1.00682
1.00235	1.28469	0.967464	0.997574	0.996786	0.988975	1.00827	0.916145	0.986315	1.00387	0.97398	1.00251	1.00309	1.32296	0.982221
1.00343	1.26616	0.966941	0.996139	0.98222	0.996724	1.00819	0.922772	0.985711	1.00356	0.966638	1.00425	1.00116	1.14353	1.0021
1.01229	1.2991	0.939255	0.997923	1.01053	0.984755	1.00723	0.919407	0.988782	1.00347	0.962104	1.00506	1.00098	1.34425	0.986197
1.00127	1.2991	0.968509	0.995873	1.00201	0.993007	1.00762	0.921167	0.987503	1.00367	0.971368	1.00338	1.00437	1.30776	0.979985
1.00353	1.35057	0.955971	0.998497	1.013	0.982424	1.00838	0.924635	0.984964	1.00376	0.972871	1.00293	1.00885	1.21348	0.975513
1.00294	1.29293	0.964852	0.999604	0.986617	0.98507	1.00956	0.921943	0.982036	1.0031	0.969249	1.00521	0.999973	1.26822	0.995142
0.999992	1.28881	0.97321	0.997984	0.999259	0.987148	1.00793	0.915317	0.98736	1.00372	0.964568	1.00406	1.00638	1.28951	0.976009
0.999009	1.30528	0.973732	0.997984	0.988266	0.989668	1.00994	0.913505	0.982055	1.00287	0.962818	1.00665	1.00098	1.29255	0.990421
0.991436	1.42881	0.978173	1.00003	1.00393	0.979778	1.00943	0.922047	0.982386	1.00425	0.973685	1.00147	1.00611	1.30471	0.975513
0.995272	1.37322	0.975038	0.994582	1.0196	0.992944	1.00892	0.914333	0.984756	1.00356	0.969348	1.00393	1.00959	1.19827	0.974767
1.00894	1.25793	0.953359	0.997656	0.986342	0.991117	1.00733	0.919407	0.988522	1.00421	0.972773	1.00168	1.01124	1.31992	0.960356
1.01012	1.34028	0.939777	0.996549	0.976724	0.996724	1.00929	0.922461	0.982711	1.00484	0.964198	1.00099	0.998966	1.26518	0.998124
1.00452	1.2641	0.964329	0.998886	1.00805	0.982361	1.00985	0.919096	0.981601	1.0043	0.97228	1.00151	1.00071	1.38683	0.983464
1.00284	1.28057	0.96668	0.998066	1.00256	0.98614	1.01041	0.914799	0.980601	1.0029	0.977627	1.00474	1.00235	1.2743	0.988185
1.0115	1.32175	0.938471	0.996242	0.988816	0.994897	1.00863	0.914747	0.98551	1.00451	0.96272	1.0021	1.01325	1.19523	0.965077
1.00678	1.25175	0.959889	0.999604	0.984693	0.98551	1.00907	0.927327	0.982711	1.00359	0.96782	1.00402	1.01096	1.2226	0.969052
1.00727	1.30528	0.951792	0.994971	1.0108	0.993763	1.00731	0.92127	0.988334	1.00375	0.970087	1.0033	1.00318	1.3108	0.982967
1.00147	1.33616	0.963285	0.99411	0.993213	1.00044	1.00832	0.920753	0.98562	1.00357	0.976937	1.00298	1.01243	1.28343	0.960107
1.00993	1.38145	0.935076	0.996754	0.996786	0.991495	1.00829	0.926551	0.984977	1.00399	0.963385	1.00347	1.00684	1.24085	0.978743
0.998714	1.34645	0.969292	1.00104	0.999259	0.977762	1.00822	0.919924	0.98599	1.00389	0.966514	1.00335	1.00858	1.25605	0.972779
1.00225	1.29498	0.966419	0.995545	1.01712	0.99055	1.00868	0.915524	0.985276	1.00387	0.972477	1.00269	1.01673	1.23781	0.952156
0.997534	1.4041	0.965113	1.00046	0.996786	0.980093	1.00884	0.917388	0.984613	1.00444	0.967574	1.00169	1.0095	1.24389	0.971288
1.00019	1.37734	0.961456	0.995771	0.98222	0.997858	1.00817	0.922047	0.985854	1.00391	0.97159	1.00268	1.00263	1.32296	0.983464
0.996059	1.39998	0.969553	0.997492	1.00888	0.986455	1.00866	0.925722	0.984042	1.00426	0.969003	1.00202	1.01032	1.22868	0.970295
0.997534	1.34028	0.97321	0.998251	0.987991	0.988912	1.00961	0.911693	0.983178	1.00386	0.968683	1.00317	1.00483	1.27734	0.981227
0.994682	1.29498	0.986531	0.996754	0.984144	0.994393	1.00758	0.925205	0.9871	1.00448	0.967672	1.00157	1.00501	1.28038	0.980482
1.00609	1.39381	0.943695	0.99782	0.997335	0.988093	1.0088	0.919924	0.984399	1.00408	0.966859	1.00277	0.997135	1.326	0.998124
0.989174	1.46792	0.979217	1.0002	0.965181	0.988156	1.00734	0.918734	0.988581	1.00333	0.973216	1.00409	1.00153	1.2743	0.990421
1.00934	1.28263	0.94918	1.00028	0.98167	0.984125	1.00714	0.909053	0.990328	1.00395	0.964642	1.00343	1.01343	1.24693	0.960356
0.998222	1.27851	0.979217	0.994643	0.988266	0.999937	1.00849	0.910761	0.986393	1.00441	0.977627	1.00054	0.996768	1.26822	1.00384
1.00196	1.32381	0.963546	0.997041	0.993213	0.991432	1.00697	0.916404	0.989879	1.00343	0.969939	1.00422	1.01014	1.24085	0.969798
1.00235	1.32792	0.961979	0.996508	0.992389	0.993259	1.00943	0.927638	0.981679	1.00331	0.97191	1.0043	1.01252	1.17698	0.968555
1.00442	1.32792	0.956494	0.996693	1.00915	0.988849	1.00768	0.915369	0.988048	1.004	0.966884	1.00301	1.01334	1.19219	0.965077
0.99714	1.37322	0.970076	0.996057	0.983594	0.996661	1.00883	0.911641	0.985347	1.00488	0.969816	1.00019	1.00757	1.24693	0.976258
0.994387	1.37734	0.976867	0.999727	1.00008	0.981605	1.01065	0.931365	0.977861	1.00397	0.964469	1.00339	1.00629	1.32904	0.973028
0.998911	1.31145	0.97321	0.998866	0.964631	0.992377	1.00888	0.915006	0.984795	1.00425	0.966785	1.00233	0.988894	1.42028	1.01278
1.00206	1.30528	0.965635	1.00268	0.986342	0.975683	1.01056	0.906672	0.981211	1.00319	0.969471	1.00495	1.01435	1.19827	0.961846
1.00983	1.31145	0.944217	0.998599	1.00585	0.983747	1.00988	0.917439	0.981724	1.0029	0.97021	1.00567	1.00574	1.24389	0.981476
1.00924	1.34234	0.941867	0.99946	0.977823	0.987526	1.01007	0.922513	0.980575	1.0044	0.970555	1.00143	1.00785	1.25301	0.975016
1.00579	1.3444	0.950747	0.998722	0.970128	0.991558	1.00888	0.932297	0.98262	1.00289	0.966736	1.00612	1.0094	1.32904	0.96458
1.00206	1.31145	0.964852	0.998538	0.997061	0.985951	1.00868	0.911227	0.985815	1.00387	0.964198	1.00369	0.99979	1.41116	0.983961
1.00422	1.26616	0.964852	0.997062	0.999534	0.98992	1.00828	0.914696	0.986477	1.00417	0.964001	1.00289	1.01124	1.23172	0.967561
1.00471	1.28881	0.960673	0.996529	0.999259	0.991621	1.00836	0.916973	0.985971	1.00352	0.965627	1.0045	1.01005	1.23476	0.970543
1.00334	1.32998	0.959106	0.997964	0.994862	0.988219	1.00916	0.919924	0.983412	1.00476	0.959763	1.00175	1.01462	1.29559	0.95315
0.988683	1.36704	0.993322	0.999071	1.01245	0.980786	1.00786	0.917232	0.987328	1.00396	0.972157	1.00246	0.997318	1.22868	1.00558
1.00334	1.31351	0.961195	0.995299	0.999259	0.995401	1.00882	0.914178	0.985062	1.0041	0.973241	1.00194	1.00208	1.35033	0.982718
1.01307	1.29498	0.937688	0.993762	1.00146	0.999622	1.00992	0.908225	0.982763	1.00399	0.967525	1.00295	1.00501	1.30471	0.978494
1.00737	1.35057	0.945785	0.996816	0.975075	0.996283	1.00776	0.915265	0.987854	1.00315	0.96097	1.00609	1.00602	1.28038	0.977749
0.99655	1.37939	0.970859	0.996406	1.00613	0.990424	1.0077	0.930382	0.986107	1.00461	0.975532	1.00025	1.00556	1.21043	0.984706
0.998812	1.37734	0.965113	0.998784	1.00091	0.984314	1.0096	0.911745	0.983224	1.00337	0.965085	1.00499	1.00071	1.29559	0.990918
1.0054	1.36087	0.949703	1.0021	0.995961	0.975242	1.00763	0.928104	0.986594	1.00368	0.974202	1.00299	1.01288	1.26214	0.960604
1.0112	1.23734	0.949964	0.997759	0.989365	0.990109	1.00993	0.918268	0.98149	1.00441	0.964469	1.00217	1.00071	1.30167	0.990421
1.00402	1.37734	0.95127	1.00432	0.985793	0.970769	1.00952	0.918578	0.982588	1.00354	0.969668	1.00394	1.00327	1.20739	0.991166
0.997927	1.36087	0.969553	0.99739	1.00311	0.988093	1.00852	0.914126	0.985899	1.00382	0.969175	1.00322	1.00126	1.24997	0.993154
1.00747	1.25998	0.957016	0.998107	1.00091	0.986392	1.00856	0.918682	0.985224	1.00356	0.971812	1.00362	1.00849	1.28343	0.970791
1.00009	1.2744	0.974777	0.998435	0.985243	0.988975	1.00913	0.932452	0.981919	1.00412	0.96543	1.00284	1.00602	1.24693	0.980482
0.997337	1.43292	0.961979	0.99657	1.01465	0.987967	1.00846	0.927845	0.984334	1.00453	0.969545	1.00121	1.00382	1.25301	0.985948
1.00019	1.40616	0.9578	0.997349	1.0108	0.986455	1.00831	0.920287	0.985691	1.00352	0.968067	1.00419	1.00821	1.22564	0.976258
1.00206	1.30116	0.966158	1.00042	0.99761	0.98003	1.00885	0.926602	0.983406	1.00385	0.967056	1.00339	0.996402	1.25605	1.00583
1.00422	1.34851	0.954404	1.00092	0.987167	0.980912	1.00916	0.912159	0.984373	1.00345	0.977036	1.00328	1.00776	1.30776	0.970791
1.00491	1.35057	0.952314	0.997369	1.00476	0.987778	1.00867	0.919717	0.984789	1.00311	0.962597	1.006	1.00501	1.26822	0.981476
0.993797	1.34028	0.983135	0.997595	1.00558	0.986896	1.01033	0.917854	0.980432	1.00424	0.975188	1.00131	1.00913	1.2743	0.969798
1.00009	1.36498	0.963285	0.998845	1.0119	0.981605	1.00899	0.910192	0.985081	1.00413	0.975188	1.00162	1.00739	1.2591	0.975761
0.99478	1.43086	0.969031	0.993147	0.983319	1.00567	1.009	0.922823	0.983464	1.00404	0.976962	1.00166	1.00574	1.23781	0.981973
0.995665	1.36087	0.975561	1.00159	0.997335	0.976502	1.0074	0.908328	0.989704	1.00275	0.974547	1.00554	1.00611	1.24389	0.980482
1.00343	1.31763	0.960411	1.00149	0.965181	0.984188	1.00975	0.90838	0.983217	1.00341	0.974005	1.00378	0.997501	1.30167	0.999118
0.996157	1.33822	0.977128	0.996078	0.990465	0.995023	1.00834	0.918112	0.985886	1.00515	0.955944	1.00114	1.00336	1.17698	0.993403
1.00196	1.31351	0.964852	0.998661	0.983594	0.98866	1.00891	0.92039	0.984042	1.00332	0.975114	1.00388	1.00803	1.19219	0.979488
1.00294	1.39587	0.951792	0.996508	0.967929	0.998866	1.00675	0.924169	0.989522	1.00361	0.967377	1.00403	1.00821	1.37162	0.964331
0.994878	1.34645	0.979479	0.995996	0.980021	0.997669	1.00872	0.918578	0.984769	1.00424	0.97329	1.00154	1.00327	1.29559	0.983961
0.997337	1.27646	0.981829	0.998476	0.991289	0.987463	1.00854	0.917595	0.985412	1.0041	0.973956	1.00185	1.00336	1.24085	0.988185
0.998419	1.31969	0.973471	0.997021	0.978647	0.994834	1.00741	0.922357	0.987912	1.00374	0.970728	1.00326	1.00226	1.29559	0.986694
0.993895	1.28469	0.989926	0.999194	0.99074	0.985385	1.00871	0.913143	0.985484	1.00425	0.973266	1.00151	0.996951	1.2743	1.00284
0.991633	1.36704	0.985486	0.996898	1.0119	0.987589	1.01025	0.906413	0.982101	1.00426	0.962153	1.00285	1.00812	1.14961	0.982718
1.00698	1.33204	0.94918	0.993229	0.992938	1.00321	1.00995	0.917336	0.981542	1.00364	0.969545	1.00369	1.01591	1.15873	0.960853
1.00334	1.29498	0.963546	0.99985	1.00695	0.979652	1.00738	0.921063	0.988165	1.00473	0.962498	1.0015	1.00437	1.40204	0.972282
1.01651	1.26204	0.932725	1.00024	0.985793	0.983306	1.00942	0.916663	0.983101	1.00427	0.959985	1.00309	1.00794	1.23781	0.976009
1.0052	1.29293	0.958844	0.994623	0.995137	0.998425	1.00932	0.918112	0.983178	1.00391	0.970605	1.00281	1.00739	1.32296	0.970543
1.00088	1.31145	0.967986	0.997943	0.984144	0.990739	1.00968	0.912211	0.982938	1.00344	0.987704	1.00203	1.00043	1.14048	1.00434
0.996649	1.28263	0.982874	0.995402	0.991564	0.99685	1.00872	0.920597	0.984523	1.00323	0.969791	1.00479	1.00336	1.41116	0.97427
0.999501	1.2394	0.980785	0.996693	1.0141	0.987715	1.00704	0.92624	0.988457	1.00387	0.967574	1.00327	1.00592	1.2591	0.979737
1.00904	1.18587	0.96224	0.998497	0.957761	0.995086	1.00919	0.92127	0.983146	1.0041	0.959591	1.00361	1.00144	1.36858	0.982967
0.999206	1.29704	0.974255	0.997267	0.990465	0.991369	1.00924	0.917077	0.983536	1.00366	0.964543	1.00423	1.01664	1.20131	0.955386
1.0054	1.3444	0.951792	0.999153	0.981121	0.987715	1.0084	0.916042	0.985971	1.00406	0.968091	1.00269	0.999973	1.33513	0.989676
0.999992	1.27851	0.974516	0.998169	1.00256	0.985825	1.00866	0.917802	0.985055	1.00412	0.962498	1.00319	1.00712	1.21652	0.979985
1.00314	1.29293	0.964329	0.998333	0.989365	0.988345	1.00957	0.915472	0.982834	1.00457	0.961168	1.00213	1.00849	1.29255	0.970046
1.00196	1.38351	0.955971	0.995115	1.00668	0.994267	1.00889	0.918423	0.984328	1.00405	0.967106	1.00284	1.00281	1.24389	0.989427
1.00412	1.3341	0.956494	1.00206	0.991839	0.976313	1.00966	0.912418	0.982971	1.00348	0.967574	1.00437	1.00382	1.24997	0.986197
1.00088	1.35675	0.96224	0.998907	1.00421	0.98318	1.0082	0.913764	0.986808	1.00318	0.973044	1.00453	1.00629	1.27734	0.977252
0.995272	1.43292	0.967464	0.999583	0.974525	0.987904	1.00887	0.916456	0.984633	1.00514	0.961266	1.0005	1.00702	1.36554	0.968058
0.999304	1.32587	0.970337	1.00319	0.988816	0.973541	1.00885	0.903462	0.986308	1.00273	0.972403	1.00585	1.01032	1.23781	0.969549
1.00078	1.34234	0.964329	0.995996	1.0119	0.990361	1.00825	0.91687	0.986282	1.00496	0.966761	1.00034	0.998874	1.24389	1.00011
0.996944	1.37322	0.970598	0.9978	0.980846	0.991936	1.00741	0.913505	0.989035	1.00402	0.966638	1.00297	1.01005	1.30776	0.96458
1.00216	1.36704	0.957538	1.00104	0.973975	0.983558	1.00793	0.916766	0.987185	1.00337	0.978046	1.00339	1.00299	1.33209	0.981724
1.00875	1.27234	0.952053	0.996016	0.987991	0.995779	1.00878	0.915938	0.984958	1.00425	0.965504	1.00247	1.01316	1.24085	0.961598
1.00638	1.28675	0.956494	1.00147	0.99816	0.976691	1.00715	0.914851	0.989581	1.00353	0.968436	1.00413	1.00895	1.29255	0.968804
1.00579	1.37116	0.947352	0.997554	0.995137	0.989416	1.00849	0.915265	0.985834	1.00412	0.971566	1.00209	1.00528	1.24085	0.982967
1.00678	1.37939	0.943695	0.998743	1.01135	0.982046	1.00805	0.923134	0.986068	1.00411	0.965233	1.0029	1.01069	1.24389	0.968058
0.996157	1.34851	0.975822	0.991896	0.988541	1.00832	1.00925	0.921788	0.982932	1.00411	0.964519	1.00298	1.00501	1.24997	0.982967
1.00825	1.27646	0.952837	0.998087	0.980296	0.99118	1.00744	0.917957	0.988386	1.0034	0.961611	1.00533	1.00766	1.29559	0.972034
1.00265	1.3444	0.959106	0.99204	1.01465	1.00189	1.00891	0.925981	0.983334	1.00456	0.970309	1.00102	0.999057	1.34729	0.991166
1.00619	1.3341	0.951008	0.999214	0.981121	0.987526	1.00825	0.916352	0.986347	1.00398	0.972526	1.00237	0.998783	1.2226	1.0021
1.00855	1.26204	0.953882	0.993516	1.02317	0.995401	1.00851	0.907759	0.986717	1.00315	0.966096	1.00548	1.01087	1.23476	0.968307
0.994682	1.36498	0.97765	1.00038	0.955287	0.989857	1.00713	0.925619	0.988295	1.00432	0.972625	1.0014	1.0051	1.21652	0.985452
1.01052	1.25381	0.949703	0.999932	0.98277	0.984944	1.00859	0.912211	0.985932	1.00308	0.969742	1.00522	0.999149	1.29863	0.994894
0.998025	1.37734	0.967203	1.00069	1.0119	0.975935	1.00754	0.922357	0.987568	1.00327	0.964987	1.00526	1.00867	1.1861	0.978246
1.00737	1.3094	0.951008	0.994295	0.994312	0.999622	1.00895	0.914126	0.984711	1.00425	0.969791	1.00196	1.00419	1.2591	0.984458
1.00373	1.24763	0.968509	0.996016	0.989091	0.995527	1.00748	0.919251	0.988107	1.00272	0.987704	1.00403	0.992282	1.2226	1.01974
1.00265	1.29704	0.965113	0.997123	1.01135	0.987022	1.00878	0.914333	0.985152	1.00284	0.968584	1.00602	1.00419	1.36554	0.975761
0.997042	1.42057	0.964329	0.997759	0.981396	0.991936	1.00815	0.918889	0.986302	1.0042	0.961168	1.00315	1.0116	1.20131	0.969052
1.00914	1.32587	0.944217	0.997328	0.988266	0.991684	1.00913	0.912987	0.98436	1.00277	0.969397	1.00611	1.01325	1.16482	0.967561
1.01002	1.26822	0.94918	0.995217	0.996511	0.996283	1.00966	0.924635	0.981438	1.00334	0.966022	1.00494	0.994754	1.26214	1.0098
1.00825	1.35263	0.943173	1.00001	0.984144	0.984377	1.00932	0.914333	0.983652	1.00396	0.972921	1.00238	1.01151	1.16786	0.972034
0.99714	1.35057	0.972949	0.995852	0.996786	0.994267	1.00811	0.921167	0.986146	1.00405	0.971984	1.00224	1.00025	1.3625	0.986694
1.0053	1.24763	0.964329	0.998087	1.01163	0.983999	1.00849	0.932245	0.983711	1.0045	0.968978	1.00136	1.01124	1.23172	0.967561
0.998812	1.30116	0.974777	0.991794	1.01795	1.00189	1.00802	0.922668	0.986198	1.00342	0.973241	1.00383	1.00263	1.28038	0.986942
1.00117	1.28263	0.970859	0.99782	0.983869	0.99118	1.00736	0.913557	0.989165	1.00413	0.970876	1.00214	0.995212	1.23476	1.0108
1.00412	1.31557	0.958844	0.999829	0.997885	0.981794	1.01039	0.916197	0.980464	1.00409	0.970777	1.00229	1.00812	1.26822	0.973028
0.994583	1.31763	0.983919	0.99987	0.98964	0.983558	1.00859	0.924169	0.984438	1.00373	0.974374	1.00285	0.997959	1.2743	1.00011
0.997239	1.3444	0.973471	0.996344	0.999534	0.992125	1.01056	0.927431	0.978588	1.00421	0.971689	1.00184	1.01352	1.34425	0.952156
1.00157	1.37528	0.958061	0.999296	1.00476	0.981857	1.00747	0.926551	0.987217	1.00461	0.965701	1.00144	1.00556	1.2226	0.983712
0.998616	1.2744	0.978695	0.99534	0.999809	0.995149	1.00877	0.915938	0.984977	1.00417	0.968954	1.00228	1.01069	1.30471	0.963089
1.00638	1.33616	0.950225	0.99698	0.986068	0.993259	1.00941	0.919458	0.982776	1.00367	0.967672	1.00383	1.00684	1.3108	0.973028
0.994092	1.33822	0.982613	0.999255	0.963532	0.991432	1.00917	0.906465	0.985049	1.00391	0.963188	1.00369	1.00272	1.20435	0.992906
1.00235	1.35675	0.958322	0.996959	0.99019	0.992377	1.00855	0.915006	0.985711	1.00285	0.964321	1.00653	0.997501	1.2743	1.00135
1.00432	1.24557	0.967203	0.999214	1.00173	0.982802	1.00864	0.909726	0.986113	1.00369	0.969225	1.00358	1.00428	1.34425	0.977252
1.00579	1.28469	0.958322	0.997431	0.973151	0.994834	1.00972	0.915628	0.982399	1.00395	0.97398	1.00227	0.999241	1.2591	0.997875
0.99596	1.3444	0.976867	0.998025	0.985793	0.990109	1.00836	0.916973	0.985977	1.00393	0.964814	1.00345	1.00556	1.27126	0.979737
1.00363	1.24146	0.969553	0.995648	1.00283	0.993511	1.00845	0.912677	0.986256	1.00304	0.964198	1.00602	1.01005	1.26822	0.96781
0.999304	1.31763	0.971382	0.993516	1.00613	0.999307	1.00773	0.919717	0.98736	1.0051	0.961513	1.00058	1.01032	1.19523	0.973028
1.01376	1.38351	0.924628	1.00118	0.988266	0.979841	1.00892	0.915213	0.984659	1.00427	0.965455	1.00243	1.00089	1.26822	0.992657
1.00235	1.35263	0.958844	0.996857	0.986068	0.993637	1.00898	0.92536	0.983224	1.00349	0.9658	1.00457	1.00428	1.24997	0.984955
1.00107	1.3094	0.967725	0.997697	0.989365	0.990298	1.00831	0.911383	0.986802	1.00387	0.970728	1.0029	1.00638	1.19523	0.983712
0.996059	1.31763	0.980001	0.994869	1.00393	0.995653	1.0089	0.927534	0.983165	1.00278	0.974917	1.0054	1.00455	1.24389	0.984706
0.997927	1.38145	0.966941	0.997964	1.0075	0.985322	1.00729	0.925619	0.987834	1.00381	0.970087	1.00314	1.00419	1.19523	0.989676
0.991928	1.40616	0.97974	0.995771	0.987991	0.996535	1.0086	0.917854	0.985198	1.00395	0.965775	1.00329	0.998691	1.32904	0.993651
0.993895	1.31351	0.98627	0.997123	1.00585	0.988282	1.00797	0.92008	0.986659	1.00423	0.961931	1.00297	1.00995	1.21348	0.972531
1.00953	1.35881	0.938994	1.00055	0.986342	0.982235	1.0072	0.917595	0.9891	1.00373	0.97127	1.00322	1.00785	1.18915	0.980234
0.999992	1.38145	0.961456	0.996324	0.999809	0.992125	1.00849	0.915006	0.98586	1.00411	0.968091	1.00256	1.00336	1.24997	0.987439
1.00245	1.28057	0.967725	1.00389	0.979747	0.973478	1.00831	0.928518	0.984665	1.00393	0.970087	1.00282	1.00153	1.22868	0.994148
0.999796	1.32998	0.968509	0.999686	0.99074	0.983873	1.00763	0.919303	0.987685	1.00452	0.969003	1.00131	1.01069	1.33209	0.960853
0.996354	1.2991	0.981568	1.00237	0.980021	0.978077	1.00761	0.925774	0.986938	1.00441	0.966958	1.00184	1.01783	1.22564	0.950168
0.996944	1.37116	0.970859	0.99657	1.01025	0.988975	1.00755	0.910554	0.989016	1.00405	0.975015	1.00185	1.00501	1.21043	0.986197
0.998419	1.37322	0.96668	0.995443	1.00146	0.994456	1.0081	0.925619	0.9856	1.00367	0.963114	1.00439	1.00556	1.19523	0.985948
0.996452	1.2991	0.981307	1.00131	0.991289	0.97877	1.0094	0.922979	0.982367	1.00345	0.965701	1.00468	1.0051	1.36554	0.973276
1.00039	1.29293	0.971643	0.99616	0.995137	0.9937	1.00862	0.92008	0.984867	1.00382	0.977972	1.00216	1.01352	1.29255	0.95638
0.997337	1.30734	0.977912	0.996631	1.02207	0.986077	1.00925	0.915213	0.98373	1.00483	0.972083	1.00006	1.00547	1.28343	0.978991
1.00501	1.3094	0.957277	0.99616	0.991839	0.994456	1.00832	0.910347	0.986912	1.0027	0.970038	1.00624	1.00592	1.23476	0.981724
1.00048	1.26204	0.9753	0.999071	0.96628	0.991369	1.00783	0.929036	0.985932	1.00328	0.966317	1.00507	1.0105	1.28647	0.965077
1.00147	1.3341	0.963546	0.999358	0.987991	0.98551	1.00992	0.920804	0.981185	1.00429	0.962202	1.00277	1.00821	1.23172	0.975761
1.00442	1.34234	0.954665	1.0004	0.989365	0.981983	1.00974	0.919458	0.98186	1.00458	0.968067	1.00125	1.00016	1.24389	0.996633
0.995173	1.37528	0.975038	0.991876	1.00008	1.00573	1.00937	0.924221	0.982295	1.00352	0.970358	1.00392	0.994113	1.37162	1.0026
0.99714	1.32587	0.976083	0.999686	1.00393	0.980849	1.00713	0.928104	0.98797	1.00418	0.972305	1.00185	1.00061	1.24693	0.995142
0.998714	1.40616	0.961717	1.00393	0.969303	0.975746	1.01025	0.920131	0.980367	1.0028	0.967278	1.00629	1.00565	1.21956	0.983712
1.00599	1.35057	0.949441	0.99864	0.962158	0.993637	1.00901	0.909933	0.985068	1.00372	0.962892	1.00428	1.00299	1.24693	0.988682
0.997239	1.39792	0.96668	0.995607	1.01273	0.991369	1.00821	0.925464	0.985315	1.0037	0.974054	1.00297	1.00135	1.29559	0.989179
0.995567	1.27234	0.987053	0.997246	0.999259	0.989416	1.0088	0.919044	0.984516	1.00413	0.972477	1.00196	1.00043	1.26822	0.9939
1.00166	1.37116	0.958322	0.995832	0.999809	0.993637	1.00823	0.920649	0.985886	1.00396	0.966539	1.00315	1.00483	1.29255	0.979985
0.989961	1.35263	0.991755	0.999132	1.00338	0.982676	1.00872	0.928725	0.983516	1.00452	0.96373	1.00194	1.00803	1.35033	0.966567
1.00314	1.36087	0.95571	0.995299	0.99074	0.997354	1.00868	0.91599	0.985211	1.00339	0.962794	1.00519	1.00611	1.28343	0.977252
1.00088	1.37528	0.959889	0.997902	0.995686	0.988219	1.00951	0.915213	0.983023	1.00331	0.969249	1.00463	1.00922	1.35033	0.963337
0.977471	1.49675	1.00664	0.997615	1.00833	0.986203	1.00944	0.912211	0.983607	1.00311	0.978021	1.00412	1.00721	1.19827	0.981227
1.01002	1.29087	0.946307	0.998722	0.976449	0.990109	1.00935	0.909156	0.98423	1.00384	0.96718	1.00341	1.00739	1.33209	0.969798
0.996649	1.36498	0.972426	0.998312	0.98167	0.990172	1.00949	0.917181	0.982834	1.00395	0.969274	1.00284	1.0095	1.23476	0.972034
0.9936	1.31969	0.98627	1.00012	1.00778	0.978644	1.0093	0.910502	0.984204	1.00315	0.976863	1.00415	1.00693	1.3108	0.972779
0.995468	1.35881	0.976344	0.998415	0.98167	0.989857	1.01032	0.910295	0.981412	1.00288	0.963188	1.00658	1.01014	1.26214	0.968058
1.00766	1.28263	0.95362	0.995607	0.998435	0.994645	1.00791	0.922409	0.986535	1.00425	0.964642	1.00258	1.01435	1.12832	0.967561
1.00845	1.21469	0.96015	0.998681	1.00256	0.984251	1.00995	0.909571	0.982516	1.00469	0.968486	1.00089	0.999698	1.18915	1.00235
0.996649	1.27028	0.984441	1.0012	0.965731	0.984944	1.01035	0.910088	0.981354	1.00523	0.967352	0.999518	1.00135	1.30776	0.988185
1.00137	1.35469	0.961195	0.996836	0.975349	0.996157	1.00811	0.92976	0.985049	1.00395	0.971073	1.00263	1.00483	1.2591	0.982718
0.998911	1.28469	0.976606	0.999911	0.994862	0.982235	1.0089	0.918578	0.984282	1.00388	0.960453	1.00411	1.01911	1.29863	0.940726
0.996747	1.2641	0.984964	0.997103	1.0086	0.987715	1.00948	0.910606	0.983698	1.00412	0.963188	1.00312	0.994296	1.32904	1.00558
0.997534	1.32998	0.974516	1.00028	0.98167	0.984125	1.0071	0.928207	0.988029	1.00373	0.971787	1.00315	1.00748	1.2743	0.97427
0.988781	1.31763	0.999329	0.997697	0.996511	0.98866	1.00834	0.913609	0.986451	1.00379	0.965948	1.00371	1.00895	1.26214	0.971288
1.00275	1.3341	0.96015	0.997123	0.983869	0.993322	1.00785	0.919717	0.987048	1.00323	0.96235	1.00569	1.00309	1.30776	0.983464
0.995764	1.31763	0.980785	0.997841	0.999534	0.987526	1.00839	0.915472	0.986074	1.00361	0.968215	1.00394	1.00684	1.28647	0.975016
1.01278	1.28469	0.939777	0.995094	0.987167	0.998803	1.00889	0.917491	0.984438	1.00479	0.957891	1.0019	1.00794	1.30167	0.970791
1.00648	1.2744	0.9578	0.998271	0.9748	0.991873	1.01034	0.916818	0.980549	1.00435	0.97191	1.0014	1.00565	1.24085	0.981973
1.00058	1.23116	0.978956	0.998517	1.02564	0.979463	1.00865	0.914023	0.985549	1.00432	0.972871	1.00139	1.00327	1.22868	0.989427
0.998714	1.33616	0.970598	1.00139	0.993763	0.977951	1.0071	0.924635	0.988477	1.00332	0.974399	1.00398	1.01059	1.30471	0.963337
1.00589	1.28263	0.958322	0.99739	0.987167	0.991747	1.00848	0.925049	0.984633	1.00322	0.969447	1.00486	1.00217	1.22564	0.992657
1.00904	1.28057	0.950225	0.997513	0.980571	0.992881	1.00824	0.922927	0.985561	1.00257	0.970777	1.00652	1.00922	1.3108	0.966567
1.00334	1.34851	0.956755	0.996529	0.983594	0.995212	1.00793	0.919924	0.986795	1.00405	0.968461	1.00268	1.01215	1.2226	0.965822
1.00393	1.31557	0.959367	0.998845	0.995686	0.985322	1.0098	0.921633	0.981412	1.00353	0.965677	1.00446	1.00098	1.2226	0.996136
1.0113	1.25381	0.947613	0.994725	1.00008	0.996976	1.00812	0.908587	0.987685	1.0038	0.966983	1.00355	1.00492	1.2591	0.98247
1.01042	1.27646	0.947091	0.999727	0.992389	0.983369	1.00862	0.929294	0.983711	1.00398	0.966736	1.00308	1.00785	1.28343	0.972531
1.00216	1.31351	0.964329	0.998107	1.01795	0.982487	1.00812	0.913246	0.987113	1.00368	0.96612	1.00398	1.00538	1.21348	0.984955
1.00245	1.39175	0.95362	1.00038	0.968479	0.986833	1.00892	0.919562	0.98412	1.00404	0.97568	1.00181	1.00803	1.26214	0.973773
1.00432	1.32792	0.956755	1.00137	1.00228	0.976061	1.00905	0.916715	0.984113	1.00353	0.966022	1.00441	1.00354	1.26822	0.985452
0.996059	1.35263	0.975561	1.00145	0.98222	0.980408	1.00947	0.920131	0.98251	1.0045	0.974005	1.00075	1.01105	1.2226	0.968804
0.999402	1.2394	0.981046	0.995525	0.995412	0.99559	1.00854	0.921322	0.984945	1.00365	0.97366	1.00314	1.00419	1.26822	0.983712
1.0114	1.28057	0.943956	0.997062	1.0141	0.986581	1.00758	0.918112	0.987996	1.00446	0.965652	1.00187	1.00254	1.26214	0.988682
0.99537	1.28881	0.985486	0.999399	0.973426	0.988723	1.00914	0.906309	0.985159	1.00334	0.973389	1.00406	1.0094	1.17698	0.977003
1.00471	1.22499	0.96877	0.993639	1.01575	0.996724	1.00967	0.913246	0.982841	1.00471	0.962843	1.00151	1.00464	1.26518	0.982718
1.00373	1.34234	0.956494	0.995771	1.01822	0.989605	1.00795	0.921374	0.986555	1.00388	0.968436	1.00314	0.999515	1.33817	0.990669
0.998812	1.3094	0.973732	0.996549	0.979197	0.996157	1.0086	0.924791	0.984334	1.00249	0.972379	1.00652	1.00831	1.3108	0.969052
1.00147	1.26204	0.972688	1.00083	0.999809	0.978266	1.00943	0.906154	0.98438	1.00386	0.967894	1.00326	1.00867	1.1709	0.979488
1.00294	1.36704	0.955449	0.997861	1.00173	0.986959	1.00705	0.921529	0.989016	1.00435	0.972206	1.00136	1.00061	1.1861	1.00011
0.998321	1.30116	0.976083	0.999276	0.994312	0.984314	1.00842	0.92272	0.9851	1.00381	0.975606	1.00248	1.00574	1.27126	0.97924
1.00373	1.21469	0.972688	0.998599	0.993763	0.986518	1.00841	0.912418	0.986419	1.00352	0.969816	1.00399	1.0029	1.35642	0.979985
0.992715	1.37322	0.981829	1.00061	1.00531	0.977699	1.00937	0.920804	0.982724	1.00378	0.966983	1.00361	1.00876	1.32296	0.966816
0.998321	1.31145	0.974777	0.996057	0.981396	0.997165	1.0095	0.920546	0.98238	1.00431	0.963779	1.00252	1.00501	1.25605	0.98247
0.994485	1.35263	0.97974	1.00081	1.00998	0.975998	1.00844	0.918423	0.985561	1.0036	0.9709	1.00361	1.00345	1.11007	0.998621
1.00166	1.34234	0.961979	0.997984	1.00393	0.986077	1.00968	0.91159	0.98301	1.00474	0.971048	1.00044	1.00437	1.33817	0.9775
0.999304	1.30528	0.972949	0.997267	0.985518	0.992503	1.0099	0.923807	0.980867	1.0042	0.968436	1.00225	1.00547	1.30776	0.977003
1.00619	1.28881	0.956755	0.998394	1.01025	0.983369	1.00732	0.914126	0.989204	1.0033	0.973241	1.00417	1.00455	1.27126	0.98247
1.00373	1.34028	0.956755	0.996365	0.998435	0.992314	1.00806	0.921218	0.986263	1.00342	0.964864	1.00487	1.00776	1.20131	0.979488
0.991928	1.35675	0.986009	0.995832	0.999534	0.9937	1.00894	0.904963	0.985893	1.00385	0.969348	1.00311	1.00812	1.26518	0.973276
1.00698	1.33822	0.948397	0.995893	1.01932	0.988975	1.01132	0.91454	0.978107	1.00426	0.964124	1.00262	1.004	1.24085	0.986445
1.00019	1.32587	0.967986	0.99946	0.983869	0.98614	1.0076	0.923703	0.987224	1.00387	0.965036	1.0036	1.00098	1.30776	0.989179
0.997534	1.35881	0.970859	1.00044	1.0108	0.976943	1.00808	0.919614	0.986419	1.00424	0.963311	1.00278	1.00538	1.25605	0.981476
1.0113	1.31145	0.9403	0.997267	1.02234	0.984062	1.00751	0.926758	0.987081	1.00452	0.966761	1.00158	0.995486	1.3108	1.00384
0.995173	1.34851	0.978434	0.995791	0.999809	0.993763	1.00767	0.907914	0.989016	1.00406	0.971319	1.00229	1.00904	1.28951	0.968804
1.00471	1.32175	0.956494	0.999563	0.994312	0.983432	1.00859	0.924791	0.984367	1.00435	0.96649	1.00207	1.004	1.28038	0.983215
1.00068	1.20851	0.981568	0.997205	0.991839	0.991243	1.00788	0.916249	0.987393	1.00362	0.969767	1.00372	1.00089	1.24997	0.994148
0.999206	1.33616	0.969292	0.994356	1.00421	0.997165	1.00855	0.917543	0.98538	1.00285	0.970062	1.00582	1.00446	1.20739	0.987936
0.988978	1.41851	0.986009	0.997554	1.00833	0.986392	1.00732	0.918164	0.988704	1.00474	0.971344	1.0004	0.99805	1.26822	1.00036
1.00186	1.33822	0.961979	0.998353	0.987442	0.988723	1.00863	0.916249	0.985334	1.00474	0.974843	0.999979	1.00171	1.33209	0.985203
0.991535	1.38351	0.983658	1.00026	0.976998	0.985259	1.00893	0.914592	0.984711	1.00451	0.965184	1.00178	0.995395	1.29559	1.00533
1.00599	1.37528	0.946307	0.997472	0.984419	0.992125	1.00853	0.918992	0.985243	1.00377	0.97058	1.00318	1.00428	1.38075	0.97427
0.999304	1.31351	0.971904	0.995422	0.995412	0.995905	1.00779	0.917129	0.987535	1.00461	0.963853	1.00168	1.01325	1.31384	0.955386
1.00786	1.34028	0.945785	0.995176	0.984693	0.999118	1.00904	0.926292	0.982932	1.00348	0.96479	1.00469	0.999515	1.31688	0.992409
1.00275	1.33822	0.959628	1.0011	0.984968	0.980849	1.00851	0.91366	0.985984	1.00297	0.967451	1.0058	1.01188	1.22868	0.96607
1.00914	1.36704	0.938994	0.998435	0.968479	0.992818	1.00947	0.913039	0.983419	1.00467	0.967401	1.00108	1.00391	1.1709	0.992409
1.01248	1.33822	0.93377	0.999706	0.98222	0.985762	1.00884	0.922668	0.983938	1.00405	0.97743	1.00157	1.00995	1.21348	0.972531
0.999402	1.38145	0.963023	1.0012	0.978647	0.981983	1.00812	0.919665	0.986289	1.00374	0.96888	1.00347	1.00968	1.34425	0.962592
1.00157	1.38763	0.956494	0.997779	1.00393	0.986707	1.00916	0.910761	0.984549	1.00318	0.973635	1.00446	0.995212	1.31688	1.00409
0.998616	1.31351	0.973732	0.996734	0.99816	0.991243	1.00865	0.917957	0.985055	1.00438	0.960207	1.00275	1.00345	1.22868	0.98893
0.999697	1.32998	0.96877	1.00202	0.964631	0.982676	1.00953	0.907655	0.983925	1.00347	0.966785	1.00449	1.00812	1.33817	0.967313
1.00884	1.32587	0.945001	0.999112	0.980021	0.988093	1.00922	0.92039	0.983165	1.00317	0.970013	1.00493	1.01124	1.15265	0.974022
1.00127	1.31557	0.966419	0.997533	1.0108	0.985888	1.00944	0.910399	0.983821	1.00458	0.964937	1.00161	1.01114	1.30776	0.961598
1.0116	1.21881	0.95127	0.995402	1.03306	0.987337	1.00751	0.924791	0.987334	1.00397	0.962843	1.00357	1.00391	1.23781	0.986942
0.999894	1.37939	0.961979	0.995525	1.0086	0.992566	1.00793	0.921115	0.986646	1.00331	0.970062	1.00454	1.00693	1.27734	0.975513
0.99773	1.32998	0.973994	1.00046	0.991839	0.981227	1.00777	0.923807	0.986737	1.00384	0.976296	1.0023	1.0062	1.22868	0.981476
0.994977	1.37939	0.975038	1.0004	0.996786	0.980282	1.00686	0.917491	0.990042	1.00419	0.966687	1.00249	1.00538	1.20435	0.9857
0.994485	1.35881	0.978956	1.00067	0.978373	0.983684	1.00852	0.917802	0.985432	1.00465	0.967648	1.00111	1.00272	1.3108	0.984209
0.997239	1.35263	0.972426	0.999727	0.983045	0.98551	1.00728	0.922409	0.988282	1.0047	0.971837	1.00044	1.00327	1.28951	0.984458
1.01091	1.28263	0.945001	0.997923	0.992114	0.988975	1.00892	0.917646	0.984341	1.00233	0.976444	1.00647	1.00354	1.25605	0.986445
1.00757	1.28263	0.953882	0.997677	0.969578	0.994897	1.00622	0.912625	0.992431	1.00336	0.976592	1.00359	0.997867	1.33817	0.995142
0.998911	1.34851	0.968509	0.996713	1.00613	0.989479	1.0086	0.912314	0.985886	1.00404	0.958851	1.00386	0.99512	1.28951	1.00657
1.00275	1.30734	0.963546	0.997308	0.981121	0.993385	1.00851	0.91951	0.985237	1.00459	0.970038	1.00098	1.00336	1.33817	0.980234
0.999501	1.38969	0.961717	0.997574	1.01932	0.98381	1.0092	0.911383	0.984354	1.00349	0.981766	1.0026	1.00794	1.2226	0.977252
1.00343	1.30528	0.961979	0.995996	1.00201	0.992629	1.00879	0.912211	0.985393	1.00355	0.965701	1.00441	1.00153	1.22564	0.994397
1.00698	1.29498	0.953882	0.997964	0.981945	0.99118	1.00825	0.904446	0.987854	1.00399	0.967007	1.003	1.00226	1.20435	0.994148
0.996354	1.35263	0.974777	0.999214	0.987717	0.986014	1.00862	0.923548	0.984438	1.00455	0.964642	1.00175	1.01636	1.23476	0.953398
0.994682	1.35881	0.978434	0.996344	0.99761	0.992566	1.00794	0.913557	0.987555	1.00461	0.967599	1.0012	1.00592	1.326	0.97427
1.00402	1.34645	0.955188	0.997574	0.985518	0.991558	1.00687	0.925515	0.989022	1.00288	0.973808	1.00528	1.00483	1.30471	0.978991
0.99596	1.31557	0.980523	1.00116	0.999534	0.977321	1.00857	0.925153	0.984373	1.0031	0.964987	1.00574	1.00116	1.27734	0.991166
0.998124	1.30734	0.975822	0.997123	0.994312	0.990928	1.00823	0.921529	0.985769	1.00447	0.95794	1.00278	1.00712	1.18002	0.982967
0.997337	1.37116	0.969814	0.998497	0.99019	0.987652	1.00928	0.91951	0.983127	1.0046	0.966465	1.00137	1.00089	1.326	0.987936
0.999107	1.32381	0.97112	0.997349	0.987717	0.991747	1.00906	0.916766	0.984075	1.00373	0.966588	1.00379	1.00977	1.30776	0.965325
1.00609	1.31969	0.953098	0.998312	1.01877	0.981668	1.00842	0.925722	0.984717	1.00402	0.961389	1.00361	1.00766	1.28038	0.973276
0.990256	1.3341	0.993322	1.00028	0.992389	0.981668	1.00921	0.92096	0.98312	1.00386	0.968412	1.0032	1.00281	1.28038	0.986445
1.00039	1.30322	0.970337	0.995238	0.981121	0.999748	1.00897	0.912677	0.984828	1.00406	0.958162	1.00391	1.01188	1.19219	0.969052
1.00796	1.34645	0.94474	0.994192	0.993488	1.00013	1.00837	0.918837	0.985724	1.00438	0.968707	1.00173	1.00437	1.27126	0.982967
1.00884	1.34851	0.942128	0.997902	1.00476	0.98614	1.00831	0.920804	0.985646	1.00392	0.96782	1.00312	1.01105	1.21348	0.969549
1.00176	1.31969	0.964591	0.995504	1.0119	0.991873	1.00844	0.917232	0.98573	1.00405	0.969348	1.00256	1.00446	1.26518	0.983215
1.00638	1.31145	0.953359	0.997984	0.982495	0.990991	1.00886	0.914696	0.984893	1.0039	0.968633	1.00306	1.00437	1.32296	0.978743
1.00894	1.3444	0.942389	0.998866	1.00448	0.983243	1.00815	0.912884	0.987081	1.00416	0.965652	1.00271	1.00419	1.33513	0.978246
0.993108	1.36292	0.982091	1.00036	0.982495	0.983684	1.00981	0.917491	0.981906	1.00417	0.969447	1.00222	1.00922	1.26518	0.970295
1.00432	1.49263	0.935859	0.998866	0.976174	0.989731	1.00892	0.912314	0.985029	1.00304	0.969939	1.00529	1.00812	1.23781	0.975513
1.0115	1.25587	0.946829	1.00104	1.00531	0.976376	1.00797	0.919251	0.986776	1.00567	0.960428	0.999142	1.00913	1.27126	0.970046
0.99773	1.35057	0.971382	0.99741	1.00338	0.987967	1.00878	0.915783	0.984977	1.00453	0.968707	1.00131	1.00739	1.21043	0.979737
1.00481	1.33822	0.954143	0.997226	0.986617	0.992377	1.00916	0.914592	0.984062	1.00454	0.96612	1.0016	1.00867	1.26518	0.971785
0.999599	1.32587	0.969553	1.00069	0.99816	0.979085	1.00882	0.918941	0.984471	1.00388	0.967401	1.00328	1.00922	1.3108	0.966567
1.00137	1.37939	0.958061	1.00018	0.999534	0.980345	1.00845	0.909415	0.986672	1.00373	0.976666	1.00254	1.00318	1.27734	0.9857
1.00216	1.40616	0.952576	1.00022	0.990465	0.982298	1.00756	0.921115	0.987672	1.00421	0.96787	1.00229	1.01005	1.31992	0.963586
1.00452	1.34645	0.953882	1.00071	0.998435	0.978959	1.00893	0.924118	0.983516	1.00369	0.970432	1.00344	1.00712	1.19523	0.981724
1.00875	1.30116	0.948397	0.994664	1.0075	0.995464	1.00904	0.919562	0.983763	1.00338	0.966514	1.00476	1.0008	1.29559	0.990669
1.00225	1.36292	0.9578	0.996119	0.981396	0.996976	1.00873	0.921788	0.984341	1.00422	0.966884	1.00238	1.00089	1.32904	0.987688
1.00166	1.28469	0.969292	0.998907	0.986617	0.987211	1.00783	0.918889	0.987204	1.00417	0.966958	1.00252	1.00519	1.22868	0.984209
0.996452	1.30322	0.980785	0.998251	0.985518	0.989479	1.00739	0.915162	0.988867	1.00304	0.966293	1.00575	1.01288	1.25605	0.961101
0.994485	1.32587	0.983135	0.997185	1.00585	0.988093	1.00774	0.923341	0.986886	1.00357	0.971344	1.00367	1.00272	1.17698	0.995142
0.998911	1.33616	0.970076	0.998517	0.991014	0.9874	1.00942	0.924583	0.982088	1.00385	0.972132	1.00277	1.00995	1.31688	0.964083
1.00265	1.33204	0.960673	0.998579	0.995686	0.98614	1.0086	0.926913	0.984081	1.00314	0.970605	1.00494	0.999882	1.26518	0.995639
1.00334	1.32175	0.96015	0.993598	0.995961	1.00139	1.00777	0.913816	0.988009	1.00398	0.971294	1.00251	1.00382	1.24997	0.986197
0.997534	1.31969	0.975822	0.999481	0.957211	0.992188	1.008	0.933798	0.984847	1.00394	0.971393	1.00261	1.00116	1.20131	0.997378
0.995862	1.2744	0.986009	0.999686	0.972326	0.988093	1.00815	0.914851	0.986808	1.00462	0.961168	1.00198	1.01169	1.29559	0.961101
1.00442	1.3094	0.958844	1.00204	0.969303	0.981542	1.00702	0.907552	0.990847	1.00309	0.975163	1.00451	1.00675	1.31688	0.972779
0.998321	1.33822	0.971382	1.00051	0.975349	0.984881	1.00779	0.917905	0.987432	1.00458	0.965406	1.00157	1.01096	1.29559	0.963089
0.994682	1.25381	0.991755	0.997205	0.983594	0.993133	1.00815	0.913091	0.987048	1.00432	0.968362	1.00192	0.992923	1.35033	1.00757
1.00471	1.32175	0.956494	1.00108	0.980296	0.981983	1.00999	0.923962	0.980601	1.00324	0.967352	1.00507	1.00693	1.3108	0.972779
1.00019	1.3341	0.966941	0.997923	1.01382	0.983999	1.00891	0.903876	0.986113	1.00441	0.971023	1.00137	1.00254	1.1709	0.996136
1.00678	1.30528	0.953098	0.993434	1.02949	0.994204	1.00943	0.906879	0.984289	1.00319	0.965258	1.00546	1.01298	1.32296	0.955386
0.999796	1.4391	0.954665	1.00292	1.00476	0.970706	1.00731	0.923548	0.988048	1.00309	0.969077	1.00527	1.00245	1.24085	0.990669
1.00491	1.27234	0.96224	0.99946	0.96628	0.990172	1.0065	0.919096	0.99084	1.00376	0.98046	1.002	1.0116	1.27734	0.96284
1.00019	1.34028	0.966158	0.997718	1.0141	0.984566	1.0089	0.918423	0.984302	1.00387	0.971639	1.00278	1.00455	1.33209	0.9775
1.00127	1.31763	0.966158	0.997185	0.985518	0.992755	1.00913	0.918216	0.983691	1.00478	0.969742	1.00048	1.00885	1.28951	0.969301
1.00491	1.32792	0.955188	0.998435	0.994037	0.986959	1.00937	0.920908	0.982691	1.00305	0.968806	1.00541	1.00812	1.29559	0.970791
1.00471	1.30116	0.959106	0.99534	0.981945	0.999244	1.00867	0.913246	0.9856	1.00331	0.965849	1.00505	1.01059	1.22868	0.969549
0.994092	1.31969	0.984964	1.00079	0.966005	0.98614	1.00899	0.924169	0.983341	1.00413	0.966712	1.00267	1.0095	1.26214	0.969798
1.00225	1.27028	0.969553	1.00049	0.985518	0.982613	1.00934	0.921167	0.98275	1.00439	0.968658	1.00169	1.00437	1.24693	0.984955
0.999009	1.3444	0.96877	0.999214	1.00668	0.981668	1.00817	0.919873	0.986146	1.00475	0.963705	1.00131	1.00547	1.24389	0.982221
1.00619	1.35675	0.948135	0.998722	0.98277	0.98866	1.00802	0.912263	0.987496	1.00423	0.973118	1.00159	1.00657	1.28343	0.976009
0.998714	1.35469	0.968247	0.996631	0.983319	0.99496	1.00748	0.911124	0.989126	1.00386	0.969299	1.00309	1.01609	1.28647	0.94992
1.00412	1.32175	0.958061	0.996713	0.980296	0.995401	1.0086	0.931572	0.983484	1.00485	0.959492	1.00153	1.00483	1.24389	0.983961
1.00845	1.31557	0.947352	1.00266	0.970403	0.9794	1.0097	0.910606	0.983081	1.00347	0.970038	1.00409	1.00107	1.35642	0.984955
0.999402	1.3691	0.964591	0.995812	1.00915	0.991558	1.00709	0.918164	0.989328	1.00377	0.972526	1.00295	1.00153	1.35033	0.984209
0.993895	1.35881	0.980523	0.997205	0.987442	0.992251	1.0098	0.914074	0.982373	1.0038	0.962769	1.00407	0.996219	1.33817	0.999615
1.00225	1.42057	0.950486	0.997513	1.00448	0.9874	1.00937	0.909312	0.984165	1.0035	0.966785	1.00441	1.00592	1.29863	0.976506
0.990354	1.36087	0.989665	0.999276	1.00531	0.981794	1.00764	0.923186	0.987178	1.00425	0.967303	1.00227	1.00592	1.37771	0.970046
0.991731	1.37116	0.984703	1.00153	0.994037	0.977447	1.00856	0.918164	0.985289	1.00362	0.972453	1.00338	1.01023	1.31992	0.963089
1.00068	1.32381	0.966941	0.992511	0.983045	1.00769	1.00932	0.906982	0.984594	1.0043	0.974867	1.00119	1.00492	1.1709	0.989676
1.00078	1.32998	0.965897	1.00032	1.00695	0.978203	1.00892	0.917025	0.984425	1.00466	0.968609	1.00095	1.00565	1.26822	0.979737
1.00196	1.2394	0.974255	0.993352	1.02317	0.995905	1.00771	0.912936	0.988263	1.00417	0.970432	1.00211	1.01014	1.19523	0.973525
1.00501	1.35675	0.95127	0.998128	0.984968	0.989983	1.00933	0.924428	0.982354	1.00344	0.973956	1.00369	1.00126	1.27734	0.990918
0.99537	1.37528	0.974516	0.997984	0.994862	0.988156	1.00893	0.926913	0.983165	1.00405	0.965356	1.00305	1.00437	1.28647	0.981724
1.00048	1.31351	0.96877	0.997205	1.03334	0.981731	1.00911	0.927793	0.982542	1.00389	0.967697	1.00319	1.01096	1.24085	0.967561
0.996747	1.27028	0.98418	1.00005	0.976724	0.985951	1.00795	0.92008	0.986724	1.00408	0.972625	1.00207	1.00702	1.31688	0.972034
0.997534	1.3341	0.973994	0.997041	0.994312	0.99118	1.00788	0.920131	0.986906	1.00276	0.964272	1.00677	1.01078	1.20131	0.971288
1.00176	1.31351	0.965374	0.997841	0.994037	0.988786	1.0088	0.921011	0.984243	1.00482	0.9641	1.00105	1.00528	1.20131	0.986197
0.997829	1.33822	0.972688	0.998415	1.00943	0.983495	1.00883	0.919303	0.984386	1.00288	0.975311	1.00508	0.997592	1.33817	0.995887
0.99773	1.38763	0.96668	0.998968	1.00201	0.983495	1.00915	0.91775	0.983691	1.00433	0.967919	1.00195	1.00702	1.30167	0.973276
0.998124	1.28469	0.978695	0.99782	1.03416	0.979652	1.00998	0.918112	0.98136	1.0035	0.968683	1.00416	0.998783	1.25605	0.999366
0.997927	1.27028	0.981046	0.994049	0.979747	1.00372	1.00854	0.914903	0.98575	1.00438	0.966194	1.00204	1.00171	1.28647	0.98893
1.00206	1.30322	0.965897	0.997369	0.991014	0.990928	1.00982	0.919717	0.981607	1.00377	0.968141	1.0035	1.01325	1.27734	0.958368
1.0052	1.32792	0.954404	0.997144	1.00118	0.98929	1.00885	0.9192	0.984347	1.00325	0.968215	1.00493	1.01252	1.16786	0.969301
0.998714	1.28469	0.977128	0.997226	1.0185	0.98507	1.00899	0.924169	0.983328	1.00406	0.974719	1.00188	1.01023	1.30167	0.96458
1.00137	1.3341	0.963807	0.998845	0.996511	0.985133	1.00814	0.914178	0.986932	1.00319	0.970531	1.00482	1.01188	1.21043	0.967561
0.993502	1.33822	0.98418	0.9945	1.01273	0.994771	1.00878	0.922202	0.984172	1.00438	0.972453	1.00127	1.00803	1.27126	0.973028
1.00491	1.30322	0.958322	1.0003	0.985518	0.98318	1.00876	0.917854	0.984769	1.00362	0.972921	1.00333	1.00611	1.25605	0.979488
0.993206	1.37734	0.980001	0.99532	0.971777	1.00164	1.01051	0.935558	0.977718	1.00376	0.961857	1.00428	0.99512	1.23781	1.0108
1.00924	1.32587	0.943956	0.997	1.01163	0.987337	1.00854	0.903824	0.987133	1.00387	0.971319	1.00283	1.0094	1.19219	0.975761
1.0117	1.21469	0.951531	0.997759	1.00393	0.98677	1.00896	0.916973	0.984315	1.00275	0.972182	1.00583	1.00473	1.34729	0.975761
1.00383	1.33204	0.957538	0.997964	0.978373	0.991999	1.00832	0.918268	0.985919	1.00449	0.968929	1.00139	1.0029	1.31384	0.983464
1.00678	1.24969	0.96015	0.999337	1.02399	0.977321	1.00797	0.919148	0.986789	1.00328	0.967254	1.00497	1.00245	1.33817	0.982718
1.00766	1.36498	0.943173	0.996959	0.984968	0.993574	1.00847	0.924946	0.984685	1.0034	0.961537	1.00534	1.00309	1.23476	0.989427
0.998222	1.3094	0.9753	0.997779	0.986068	0.990802	1.00747	0.910244	0.989269	1.00302	0.974005	1.00485	1.00464	1.2591	0.983215
0.999501	1.36498	0.964852	0.99493	0.983319	1.00019	1.0073	0.921477	0.988321	1.00425	0.9658	1.00244	1.00226	1.28343	0.987688
1.00137	1.36704	0.959628	0.996488	1.01465	0.988219	1.00803	0.910554	0.987704	1.00408	0.969422	1.00246	1.00794	1.19219	0.979737
1.00776	1.27851	0.953882	0.996816	0.994587	0.99181	1.00925	0.912677	0.984062	1.00452	0.961685	1.00219	0.995303	1.19523	1.01378
1.00137	1.29087	0.969292	1.0002	0.979747	0.984818	1.00787	0.90605	0.988691	1.00325	0.967327	1.00504	1.00052	1.24085	0.995887
0.999796	1.3691	0.963546	0.997533	0.993213	0.98992	1.00804	0.918785	0.986633	1.00408	0.970752	1.00232	1.00309	1.30471	0.983712
1.00776	1.30322	0.950747	0.996959	1.00228	0.989605	1.00807	0.909105	0.987763	1.00329	0.973635	1.00416	1.00776	1.33209	0.968804
1.01976	1.24146	0.926717	1.0011	0.987717	0.980219	1.00799	0.93121	0.985217	1.00441	0.969323	1.00155	1.0008	1.28038	0.991912
0.998321	1.37116	0.967203	0.998907	1.0141	0.980912	1.00801	0.921684	0.986347	1.00322	0.967549	1.0051	1.00638	1.23172	0.98073
0.999009	1.26204	0.979217	1.00081	0.991014	0.980345	1.00963	0.9075	0.983665	1.00374	0.966859	1.00373	1.00785	1.20435	0.978991
0.999402	1.32998	0.969553	0.997984	1.01795	0.982865	1.00821	0.921011	0.985886	1.00412	0.966465	1.00271	1.00235	1.28647	0.987191
1.01012	1.29704	0.945262	0.99903	0.996236	0.984629	1.00842	0.918164	0.985672	1.00376	0.959566	1.00457	1.00913	1.29863	0.96781
1.00304	1.41028	0.949703	0.998948	0.978098	0.989038	1.00625	0.920235	0.991392	1.00352	0.966539	1.00438	1.01059	1.31384	0.962592
1.00579	1.26204	0.961195	0.996857	0.988816	0.993007	1.01027	0.918164	0.980568	1.00419	0.972773	1.00174	0.998142	1.26214	1.00061
1.00284	1.40616	0.950747	0.997841	0.975075	0.993133	1.00922	0.907086	0.984847	1.0043	0.968313	1.002	1.00574	1.24997	0.980979
0.993502	1.38969	0.97765	1.00024	1.00531	0.978833	1.00937	0.924946	0.982192	1.00336	0.973389	1.00399	0.998966	1.35033	0.991166
1.00157	1.27646	0.970598	0.997779	1.00723	0.985951	1.009	0.924169	0.983302	1.00547	0.967475	0.99885	1.00629	1.31384	0.97427
1.00186	1.2744	0.970076	0.993782	0.981945	1.00403	1.00816	0.919355	0.986217	1.00337	0.976395	1.00359	1.00538	1.24693	0.982221
0.99242	1.35675	0.984703	0.996918	0.99074	0.992377	1.00756	0.922202	0.987529	1.00484	0.963434	1.00109	1.00895	1.24085	0.973028
1.00245	1.35675	0.958061	0.997082	0.971227	0.996346	1.00969	0.913143	0.982776	1.00436	0.964174	1.00234	0.997592	1.21956	1.00558
1.00727	1.37322	0.943173	0.994623	1.01657	0.993511	1.0071	0.926809	0.988211	1.0046	0.971073	1.00082	1.00931	1.21652	0.974022
1.00334	1.29498	0.963546	0.996119	0.980296	0.997228	1.00919	0.922409	0.983016	1.00454	0.967648	1.00141	0.998874	1.29255	0.996136
1.00196	1.2991	0.96668	0.999419	0.970952	0.989227	1.0096	0.924894	0.981562	1.00317	0.973413	1.00452	1.00968	1.28038	0.96781
1.00471	1.3341	0.954926	0.998907	1.02702	0.977951	1.01045	0.919303	0.979912	1.00403	0.973364	1.00212	1.01069	1.21956	0.970046
0.991535	1.31969	0.991755	0.996508	1.02344	0.98614	1.00971	0.913246	0.982724	1.00369	0.974547	1.00294	1.00629	1.2226	0.981724
1.00166	1.29293	0.968247	0.997492	0.997061	0.989164	1.00714	0.920908	0.98886	1.00408	0.979007	1.0013	1.00281	1.21348	0.991912
1.00343	1.32998	0.958844	0.998948	1.00613	0.982613	1.00931	0.925153	0.982321	1.0037	0.968904	1.00358	0.99805	1.24389	1.00235
0.998124	1.35675	0.969553	0.998845	1.00888	0.982298	1.00873	0.915058	0.985204	1.00349	0.972255	1.00377	1.00821	1.35033	0.96607
1.01002	1.29087	0.946307	0.999563	0.973151	0.988282	1.00929	0.920338	0.983003	1.00453	0.964124	1.00186	1.00849	1.31688	0.968058
0.992616	1.35469	0.984441	0.994971	1.00668	0.994708	1.00836	0.925464	0.984912	1.00367	0.96782	1.00381	1.00153	1.33513	0.985452
0.992223	1.38351	0.981829	0.994992	1.03086	0.989101	1.0095	0.917957	0.982698	1.00551	0.959615	0.999678	1.00089	1.24997	0.994148
1.0055	1.37322	0.947874	1.00458	0.987991	0.969446	1.00901	0.923082	0.983425	1.00406	0.969003	1.00257	1.004	1.39899	0.973525
0.994682	1.30116	0.985747	1.00167	0.995686	0.976628	1.00829	0.919821	0.985808	1.005	0.960872	1.00094	0.997409	1.28647	1.00061
1.00334	1.32587	0.959628	0.998722	0.990465	0.986896	1.0092	0.92624	0.982497	1.00382	0.966268	1.00358	0.999515	1.33209	0.991166
0.989076	1.36704	0.992277	0.994664	1.00613	0.995779	1.00838	0.926602	0.984717	1.00388	0.968017	1.00321	1.00702	1.20739	0.980979
0.987994	1.32587	1.00037	0.998087	1.00531	0.985448	1.0089	0.922564	0.983795	1.0044	0.963459	1.00229	1.00061	1.26214	0.9939
1.00363	1.25381	0.967986	0.998866	1.00063	0.984125	1.00835	0.919873	0.985652	1.00322	0.963163	1.00563	1.00602	1.23476	0.981476
1.0057	1.28881	0.958061	0.996959	0.989365	0.992566	1.00812	0.918578	0.986438	1.00356	0.974744	1.00328	1.0029	1.21043	0.991912
1.0053	1.33822	0.952837	1.00184	0.988266	0.977825	1.00902	0.900977	0.986159	1.00401	0.963977	1.00333	1.00812	1.35033	0.966319
1.00432	1.33616	0.95571	0.997308	0.995412	0.990109	1.00829	0.921011	0.985659	1.00304	0.970876	1.0052	1.00895	1.18915	0.977252
0.99655	1.31145	0.979479	0.997451	1.00366	0.987778	1.00951	0.911175	0.983536	1.00356	0.969348	1.00392	1.00913	1.28647	0.968804
1.00904	1.34028	0.94265	0.999296	0.99019	0.985196	1.00843	0.924169	0.984873	1.00356	0.973069	1.00348	1.01005	1.26822	0.96781
0.992518	1.31145	0.990188	0.996098	1.00448	0.991747	1.00785	0.915835	0.987529	1.0041	0.962991	1.00319	1.01426	1.26214	0.956877
0.998124	1.2991	0.976867	0.995197	1.00091	0.995338	1.00818	0.920442	0.986048	1.00387	0.966169	1.00346	1.00446	1.24997	0.984458
1.0117	1.31557	0.938732	0.997738	1.00366	0.986896	1.00898	0.917336	0.98423	1.00428	0.964075	1.00256	1.00327	1.30776	0.982967
1.00166	1.28469	0.969292	0.999214	1.00613	0.981794	1.00855	0.92536	0.984399	1.00311	0.967401	1.00542	1.00492	1.29863	0.97924
1.00609	1.3094	0.954404	0.999358	1.01657	0.978959	1.00814	0.913143	0.987055	1.0041	0.966219	1.00282	1.00556	1.20435	0.985203
0.998124	1.44734	0.958061	1.0003	0.987717	0.982676	1.00782	0.907603	0.988652	1.00417	0.962227	1.00309	1.00199	1.37771	0.98073
1.00757	1.29704	0.952053	0.992183	1.02921	0.99811	1.00952	0.92448	0.981847	1.00405	0.965726	1.00299	1.00849	1.28951	0.970295
1.00599	1.29704	0.956232	0.998743	0.983319	0.988471	1.00887	0.922254	0.983899	1.00317	0.973463	1.0045	1.00492	1.28038	0.98073
1.00924	1.37116	0.93821	0.996447	0.98964	0.994078	1.00776	0.919769	0.987269	1.00462	0.97095	1.00078	1.01032	1.24693	0.968804
1.00501	1.27646	0.961456	0.999542	0.98167	0.986392	1.0085	0.91366	0.986003	1.00366	0.964839	1.0042	0.995578	1.24693	1.00881
1.00098	1.3444	0.963546	0.995934	1.00668	0.991747	1.0092	0.91511	0.983906	1.00338	0.971122	1.00421	1.01041	1.26518	0.967064
1.00314	1.28263	0.965635	0.99903	0.993763	0.985196	1.00959	0.907137	0.983808	1.00483	0.966194	1.00078	1.00281	1.19827	0.993154
1.00275	1.31763	0.96224	0.997246	1.00613	0.987841	1.00882	0.914178	0.985055	1.00448	0.966243	1.00174	0.997684	1.28951	0.999615
1.00609	1.26616	0.959889	0.999583	0.985793	0.985322	1.0092	0.913505	0.984094	1.00415	0.969077	1.00232	1.01023	1.28038	0.966319
0.998321	1.35469	0.969292	0.996119	0.992938	0.99433	1.00858	0.917905	0.985256	1.0036	0.95996	1.00495	1.01801	1.24693	0.947932
1.00058	1.3444	0.964591	0.994684	1.01547	0.993574	1.0077	0.921477	0.987243	1.00396	0.969989	1.00274	1.01243	1.25605	0.962343
0.996255	1.41439	0.967203	0.995934	1.01932	0.988849	1.00806	0.914851	0.987061	1.00429	0.966712	1.00221	0.999149	1.32296	0.992906
0.999402	1.31969	0.970859	1.00059	0.993488	0.980471	1.00847	0.91423	0.98601	1.0036	0.970629	1.00367	1.00272	1.20435	0.992906
1.00137	1.32792	0.964591	0.998456	1.00091	0.985322	1.00714	0.921736	0.988743	1.00517	0.965726	0.999892	1.00757	1.25301	0.975761
1.01406	1.29704	0.934814	1.00018	0.991014	0.982298	1.00984	0.923962	0.981016	1.00312	0.973611	1.00464	1.01188	1.29255	0.960853
0.993403	1.33822	0.984441	0.997	0.995412	0.991054	1.00881	0.91687	0.984743	1.00451	0.959566	1.00246	1.00803	1.28647	0.971785
1.01386	1.32792	0.931419	0.996201	1.013	0.989479	1.00976	0.914437	0.982425	1.00424	0.971393	1.00178	1.00464	1.25301	0.983712
0.997534	1.29498	0.978956	0.999481	0.98277	0.986329	1.00985	0.917905	0.981756	1.00373	0.973537	1.00295	1.00373	1.31688	0.980979
1.00747	1.36292	0.943956	0.997718	0.992114	0.989605	1.00905	0.918578	0.983867	1.00323	0.968387	1.00496	0.99979	1.25605	0.996633
0.997632	1.42675	0.961979	0.997595	0.979197	0.992944	1.009	0.928	0.982815	1.00404	0.974029	1.00203	1.00309	1.29863	0.984209
0.996649	1.28675	0.982352	0.997226	0.992114	0.991117	1.00876	0.919717	0.984516	1.00495	0.971812	0.999741	1.00345	1.26214	0.986197
0.994092	1.38145	0.977128	0.997656	1.00448	0.986959	1.00903	0.917388	0.984081	1.00244	0.970407	1.00692	1.01023	1.35033	0.960604
1.0052	1.38351	0.947352	0.998989	0.976998	0.989164	1.00868	0.916715	0.985139	1.00404	0.964026	1.00325	1.01298	1.21652	0.964083
1.00314	1.41028	0.949441	0.998394	0.998984	0.985951	1.0088	0.914023	0.985133	1.00301	0.973266	1.00497	0.995395	1.26518	1.00781
0.994387	1.30528	0.986009	0.999091	0.991564	0.98551	1.00719	0.923186	0.988419	1.00442	0.97021	1.00142	1.00263	1.26518	0.988185
1.00039	1.37116	0.961717	1.00081	1.01767	0.974234	1.00943	0.922254	0.982367	1.00419	0.971467	1.00191	1.00904	1.28038	0.969549
0.998124	1.31969	0.974255	0.995504	1.00338	0.993826	1.00968	0.913143	0.982821	1.00313	0.979081	1.00394	1.0029	1.1861	0.9939
1.0055	1.31969	0.954665	0.995668	1.00256	0.993511	1.00942	0.915162	0.983282	1.00454	0.967697	1.00139	1.00318	1.29863	0.983961
1.00216	1.33822	0.961195	0.99864	0.995686	0.985951	1.00891	0.920442	0.984023	1.00365	0.966096	1.00406	1.00602	1.30776	0.975513
0.996452	1.38557	0.970337	0.995381	1.00228	0.994456	1.00828	0.908535	0.98725	1.00367	0.973241	1.00314	1.00895	1.43245	0.957374
0.996649	1.36498	0.972426	0.996939	0.996236	0.991054	1.00892	0.921736	0.983828	1.00385	0.974177	1.00252	1.00831	1.3108	0.969052
0.998124	1.37939	0.96668	0.999276	0.981121	0.987337	1.0093	0.918837	0.98314	1.00336	0.968264	1.00463	1.0105	1.19827	0.972282
0.993206	1.40822	0.976083	0.997615	0.988816	0.990676	1.00721	0.927845	0.987782	1.00421	0.968732	1.00219	1.00638	1.29255	0.975761
1.00117	1.38763	0.957538	1.00059	0.9748	0.984755	1.00833	0.915524	0.98625	1.00393	0.972724	1.00248	0.999973	1.19523	1.00111
0.994387	1.28469	0.98862	0.99821	1.00723	0.984629	1.00921	0.92391	0.98275	1.0038	0.973685	1.00273	1.00235	1.32296	0.984209
0.998321	1.36704	0.967725	1.00122	0.971502	0.983558	1.00884	0.904963	0.986165	1.0035	0.973685	1.00356	1.00904	1.26518	0.970791
0.991338	1.45763	0.974777	0.99534	1.00805	0.993259	1.00965	0.922461	0.981724	1.00391	0.95964	1.00414	1.00126	1.29255	0.989676
0.996944	1.30734	0.978956	0.996836	0.998709	0.990802	1.00882	0.930744	0.982984	1.00361	0.971566	1.00352	0.994571	1.37466	1.00111
1.0116	1.26616	0.945262	0.998435	1.00008	0.985573	1.00891	0.920131	0.984062	1.00408	0.965701	1.00291	1.01023	1.33817	0.961598
1.00068	1.40204	0.957016	0.993577	1.01547	0.996976	1.0079	0.917181	0.987211	1.00392	0.969791	1.00286	1.00675	1.19827	0.98247
0.99301	1.32381	0.987315	0.991527	1.00585	1.00548	1.00878	0.919924	0.984438	1.00385	0.969545	1.0031	1.00583	1.23781	0.981724
0.997042	1.35675	0.972426	0.998087	0.977823	0.991747	1.00848	0.914074	0.985997	1.00422	0.966071	1.00248	1.00538	1.28343	0.97924
0.993403	1.2641	0.993844	0.996262	0.979472	0.996976	1.00866	0.932142	0.983237	1.00439	0.956732	1.00316	1.004	1.31688	0.980234
0.998419	1.35263	0.969292	0.993967	1.00091	0.999118	1.00817	0.917905	0.98638	1.00509	0.96479	1.00023	1.0018	1.30471	0.987191
0.999304	1.35263	0.966941	0.998702	1.01135	0.982172	1.00884	0.911745	0.985308	1.00446	0.967993	1.00157	1.00748	1.23172	0.977749
1.00088	1.38763	0.958322	0.998333	0.973975	0.991873	1.00898	0.917077	0.984243	1.00396	0.961044	1.00384	1.00592	1.24997	0.980482
1.00422	1.33204	0.956494	0.997246	0.996511	0.990046	1.01039	0.914644	0.980672	1.00372	0.965307	1.00397	1.00126	1.28647	0.990173
0.990354	1.30528	0.996718	0.996119	0.955287	1.00296	1.00949	0.917957	0.982743	1.00394	0.968116	1.00301	1.00501	1.27734	0.98073
0.994682	1.39998	0.97321	1.00266	0.991564	0.974549	1.00975	0.91102	0.982893	1.00368	0.971738	1.0033	1.00867	1.18915	0.977997
0.992813	1.44939	0.971904	0.995197	1.01877	0.991243	1.01006	0.90838	0.98238	1.00344	0.96272	1.00507	1.00803	1.20739	0.978246
1.00304	1.3341	0.959367	0.997718	0.976449	0.993196	1.00887	0.911227	0.985295	1.00379	0.968165	1.00342	1.0094	1.26822	0.969549
1.00589	1.31969	0.95362	0.996898	0.994037	0.991684	1.00891	0.929812	0.98286	1.00394	0.980707	1.00148	1.00785	1.30471	0.970791
1.00009	1.39587	0.959367	1.0029	0.984419	0.975431	1.00845	0.908173	0.986821	1.00421	0.964075	1.00276	1.00657	1.19523	0.983215
1.00117	1.30528	0.967986	0.996652	0.988816	0.993637	1.00752	0.928466	0.986847	1.00395	0.971221	1.00262	1.00235	1.21348	0.993154
0.996944	1.30734	0.978956	0.999932	0.986617	0.984062	1.00898	0.924739	0.983289	1.00436	0.973364	1.00122	1.00638	1.38075	0.968555
1.00648	1.24146	0.961979	0.997041	0.975075	0.99559	1.00884	0.911848	0.985295	1.00446	0.967327	1.00167	1.00061	1.29863	0.990918
0.994583	1.39998	0.973471	1.0019	0.997061	0.97562	1.00782	0.928207	0.986055	1.00373	0.962597	1.00429	1.00428	1.22868	0.986694
1.0115	1.33822	0.936382	0.998968	0.983594	0.987715	1.00929	0.909985	0.984289	1.00445	0.963089	1.00222	0.999424	1.2591	0.997378
1.00029	1.31763	0.96877	0.99698	0.987991	0.992818	1.00868	0.914851	0.985347	1.00438	0.965208	1.00215	1.00592	1.43245	0.965574
1.00019	1.32587	0.967986	0.999891	0.989091	0.983621	1.00735	0.918785	0.988542	1.00302	0.976247	1.00459	1.01233	1.2591	0.962343
0.999992	1.32792	0.968247	0.995791	0.994037	0.995086	1.00755	0.919562	0.987893	1.00375	0.969841	1.00333	1.01178	1.1344	0.974022
1.00668	1.23528	0.96224	0.994725	1.00311	0.996283	1.00758	0.924583	0.987165	1.00384	0.972773	1.00272	1.004	1.24085	0.986445
1.00963	1.33616	0.941606	0.995832	1.00915	0.991495	1.00853	0.921736	0.984912	1.00442	0.969644	1.0015	1.00657	1.326	0.972531
1.00176	1.3341	0.962762	1.00444	0.977273	0.972344	1.00869	0.920649	0.9846	1.00351	0.977233	1.00311	1.00254	1.26518	0.988433
1.00166	1.36292	0.959367	0.997533	0.993763	0.989794	1.01035	0.915058	0.980718	1.00477	0.966367	1.00091	1.01471	1.21348	0.95961
1.00275	1.39587	0.952314	0.999296	1.01218	0.980156	1.01025	0.913246	0.981231	1.00411	0.965824	1.00283	1.0116	1.26822	0.963586
1.00117	1.3444	0.963023	0.998825	0.973975	0.990361	1.007	0.915576	0.989905	1.00381	0.957767	1.00464	1.01087	1.2591	0.966319
1.00039	1.29293	0.971643	0.999071	0.98167	0.987841	1.00804	0.922875	0.986107	1.00317	0.968017	1.00517	1.01142	1.21043	0.968804
1.00953	1.26204	0.95127	0.99985	0.984144	0.984881	1.00896	0.915938	0.984445	1.0033	0.968215	1.00478	0.992465	1.28951	1.01378
1.00098	1.31145	0.967725	0.993987	1.01685	0.995401	1.00812	0.923341	0.985834	1.00314	0.973783	1.00456	1.00299	1.2591	0.987688
0.991141	1.27028	0.999068	0.999378	0.95034	0.994078	1.00958	0.909881	0.98349	1.00418	0.963533	1.00292	1.01252	1.23781	0.963586
1.00157	1.31145	0.966158	0.993475	0.986892	1.00384	1.00835	0.926861	0.98475	1.00432	0.96681	1.00213	1.00556	1.30471	0.977003
0.999796	1.35263	0.965635	0.995422	1.0097	0.992629	1.00665	0.932297	0.988763	1.00349	0.971393	1.00387	0.994754	1.28038	1.00831
0.992518	1.34645	0.985747	0.998046	1.01355	0.983684	1.0088	0.922564	0.984075	1.0034	0.968781	1.00445	1.00437	1.23781	0.9857
1.00904	1.38145	0.937426	1.00106	0.97425	0.983432	1.00695	0.93152	0.988048	1.00357	0.962572	1.00472	1.0018	1.26518	0.990421
1.01012	1.28469	0.946829	1.00151	0.965456	0.984062	1.00796	0.909208	0.988048	1.00385	0.965553	1.00359	0.999607	1.25605	0.99713
1.0117	1.26204	0.945523	0.998169	0.992663	0.988093	1.00809	0.914437	0.987035	1.00481	0.969052	1.00048	1.00721	1.20739	0.980482
1.00727	1.33204	0.948397	0.999153	0.987717	0.986203	1.00907	0.916404	0.984081	1.00413	0.968609	1.00243	1.00071	1.35642	0.985948
1.00609	1.36087	0.947874	0.996078	1.00311	0.992125	1.00829	0.921115	0.985659	1.00302	0.968461	1.00553	1.00895	1.10095	0.984458
0.99478	1.39381	0.973732	0.99862	1.00283	0.984377	1.00884	0.917595	0.984575	1.00436	0.973167	1.00123	1.00895	1.28038	0.969798
1.00166	1.36292	0.959367	1.00008	1.00503	0.9794	1.00874	0.926292	0.983763	1.00368	0.966514	1.00394	0.997135	1.21043	1.00757
1.00225	1.3444	0.96015	0.995812	0.995137	0.994771	1.00922	0.913401	0.984062	1.00503	0.968387	0.999961	1.00327	1.2743	0.9857
1.00147	1.3341	0.963546	0.995545	0.995412	0.995527	1.00892	0.913453	0.984886	1.00365	0.968609	1.00377	1.00831	1.27126	0.972282
0.996059	1.3341	0.977912	0.99944	0.992389	0.984251	1.0077	0.925153	0.986776	1.00429	0.973044	1.00145	1.00446	1.23781	0.985452
0.998812	1.37528	0.965374	1.00071	0.991564	0.980534	1.00944	0.915058	0.983237	1.00464	0.965159	1.00142	1.00895	1.21652	0.975016
1.00481	1.29293	0.959889	1.00046	0.979472	0.984062	1.00813	0.923393	0.985795	1.00353	0.971171	1.0038	0.999515	1.28951	0.994645
0.996255	1.33204	0.97765	1.00266	0.947043	0.984755	1.00813	0.920753	0.986139	1.0039	0.968313	1.00311	1.00849	1.18915	0.978494
1.00402	1.29087	0.96224	0.99864	1.0075	0.983243	1.00805	0.916766	0.98686	1.00426	0.976222	1.00112	1.00455	1.26214	0.983215
1.00383	1.35057	0.955188	0.996734	0.987717	0.993637	1.00838	0.913764	0.986321	1.00406	0.973882	1.00199	1.00226	1.18915	0.995391
1.00235	1.38763	0.954404	0.99944	0.976174	0.987967	1.00946	0.920235	0.982523	1.003	0.969964	1.0054	1.00345	1.3108	0.982221
0.995272	1.32998	0.980523	0.99823	1.00228	0.985699	1.00882	0.920546	0.984269	1.00349	0.963287	1.00487	1.00602	1.31384	0.975016
0.994387	1.36292	0.978695	0.994213	0.987167	1.00151	1.00807	0.917543	0.986717	1.00473	0.965553	1.00112	1.00501	1.20131	0.986942
1.00117	1.32998	0.964852	1.00094	0.980846	0.982298	1.00886	0.912573	0.985139	1.00367	0.971492	1.00337	1.00217	1.36554	0.981227
0.998714	1.29293	0.976083	0.997882	0.998709	0.987589	1.00924	0.923341	0.98275	1.0047	0.975705	0.999985	1.00867	1.23476	0.97427
0.996747	1.32998	0.976606	0.998251	1.01437	0.982865	1.00775	0.931624	0.985815	1.0044	0.967648	1.00181	1.00776	1.20131	0.979488
1.0057	1.40204	0.943695	1.00323	0.994862	0.972029	1.00839	0.91599	0.986023	1.00469	0.962794	1.00157	1.00483	1.28951	0.980234
1.00363	1.28881	0.963546	1.00028	0.998984	0.980156	1.00881	0.911331	0.985445	1.00355	0.975286	1.00322	1.00162	1.27734	0.989924
0.998222	1.35263	0.969814	0.999255	1.01657	0.979274	1.00886	0.911383	0.985295	1.00402	0.969299	1.00265	0.999057	1.30776	0.994397
0.998812	1.33822	0.970076	0.998415	0.990465	0.987841	1.00969	0.915162	0.982529	1.00333	0.966835	1.00487	1.00501	1.33209	0.976258
0.998124	1.30322	0.976344	0.997615	1.00008	0.988093	1.0093	0.915524	0.983568	1.00412	0.962424	1.00322	1.00116	1.2591	0.992657
0.998419	1.34645	0.970076	0.999583	0.981945	0.986203	1.00916	0.923807	0.982906	1.0031	0.97196	1.00488	1.01243	1.21043	0.96607
0.993305	1.37322	0.980262	1.00133	0.993488	0.978203	1.00831	0.920701	0.985652	1.00438	0.965874	1.00206	1.01096	1.28038	0.964331
1.00275	1.32587	0.961195	0.99862	1.00778	0.983243	1.00853	0.918785	0.985276	1.00419	0.971418	1.00191	0.998783	1.30471	0.995391
0.99596	1.35469	0.975561	1.00092	0.984968	0.981416	1.00852	0.924739	0.984568	1.00369	0.971418	1.00332	1.00318	1.22868	0.989676
0.999599	1.31969	0.970337	0.995791	1.00778	0.991936	1.00984	0.91951	0.981588	1.00374	0.969594	1.00338	1.01023	1.14353	0.9775
1.0056	1.27234	0.960411	1.00069	0.98277	0.982613	1.01026	0.913557	0.981166	1.00442	0.970284	1.00143	1.0084	1.24693	0.974022
1.00619	1.21675	0.965897	0.996775	0.987991	0.993448	1.00881	0.921633	0.984139	1.00357	0.971615	1.00362	1.00922	1.26214	0.970543
1.00953	1.30116	0.946307	0.994336	1.0108	0.995716	1.00915	0.921943	0.983185	1.00408	0.96782	1.00266	1.00464	1.27734	0.981724
1.00481	1.33822	0.954143	0.994664	1.01657	0.993385	1.00946	0.913401	0.983393	1.00326	0.970851	1.00456	1.00739	1.21956	0.978991
1.00343	1.36498	0.954404	0.997595	1.01547	0.984629	1.00993	0.912107	0.982243	1.00323	0.974448	1.00423	1.01581	1.3108	0.948677
1.00737	1.37322	0.942911	0.999809	1.01382	0.978203	1.00821	0.914851	0.986652	1.00396	0.966884	1.00311	1.01078	1.26822	0.965822
0.99242	1.3691	0.983135	0.997964	1.00833	0.985133	1.00968	0.91454	0.982646	1.00396	0.968978	1.00286	0.995486	1.26822	1.00732
0.990256	1.38763	0.986531	0.998476	0.982495	0.989479	1.00783	0.90781	0.988574	1.00422	0.965849	1.00251	1.00647	1.25301	0.978743
1.00452	1.33616	0.955188	1.00108	0.964906	0.98551	1.00911	0.921995	0.983269	1.00285	0.970481	1.00576	1.01526	1.18002	0.960853
1.00491	1.23528	0.966941	1.00104	0.986342	0.980723	1.0085	0.911745	0.986256	1.00452	0.967056	1.00154	1.00867	1.34121	0.965574
1.0054	1.3341	0.953098	0.997923	0.981121	0.991495	1.00841	0.91071	0.986633	1.00316	0.969668	1.00499	1.00089	1.28343	0.991415
0.999697	1.37734	0.962762	0.99452	1.00228	0.997102	1.00956	0.917077	0.982659	1.00408	0.973586	1.00197	1.00034	1.22868	0.997378
0.996354	1.35881	0.973994	0.998517	0.992389	0.987085	1.00727	0.922409	0.988295	1.00389	0.963484	1.00372	1.01481	1.20739	0.959859
0.997337	1.24146	0.98627	0.997615	0.977273	0.993322	1.00799	0.919614	0.986678	1.00389	0.964371	1.00363	0.998417	1.32904	0.994397
1.00107	1.36292	0.960934	0.999932	0.977548	0.98614	1.00817	0.91278	0.987035	1.00378	0.9709	1.00312	1.01114	1.24693	0.966567
1.00058	1.30322	0.969814	0.99698	0.973975	0.996031	1.00736	0.923859	0.98788	1.00427	0.968806	1.00201	1.00986	1.37466	0.95961
0.996747	1.34645	0.974516	0.998989	0.982495	0.987904	1.0097	0.91511	0.982523	1.0036	0.966687	1.00413	1.00208	1.34425	0.983215
1.00855	1.28263	0.95127	0.997287	0.994037	0.990487	1.00766	0.915524	0.988094	1.00482	0.960897	1.00145	1.01526	1.23476	0.95638
1.01012	1.25998	0.949964	0.997615	0.99074	0.990235	1.00884	0.90926	0.985607	1.00387	0.970876	1.00287	1.01902	1.32296	0.938987
1.00196	1.2991	0.96668	0.999276	0.996786	0.983747	1.00725	0.924532	0.988081	1.00464	0.976099	1.0001	1.02076	1.23172	0.94172
1.00884	1.22704	0.957538	0.999952	0.980571	0.985385	1.00805	0.924894	0.985834	1.00424	0.96957	1.00201	1.01114	1.21956	0.968804
0.997042	1.35881	0.972165	0.996057	1.0097	0.990676	1.00907	0.916249	0.984113	1.00392	0.96787	1.00311	1.01462	1.3108	0.951907
0.997337	1.32792	0.9753	1.00083	1.01685	0.97436	1.00836	0.906827	0.987243	1.00345	0.968978	1.00426	1.01114	1.2591	0.965574
1.00855	1.2641	0.95362	0.99532	0.995412	0.99622	1.00949	0.913143	0.983341	1.00386	0.968264	1.00322	1.00638	1.25605	0.978743
0.998517	1.38351	0.965113	1.00315	0.964357	0.979274	1.0081	0.918527	0.986503	1.00394	0.969373	1.00287	1.00547	1.32296	0.975761
1.00609	1.32998	0.951792	0.994561	0.975624	1.00309	1.0084	0.931313	0.984062	1.00368	0.975261	1.00288	1.01151	1.2743	0.963337
1.00225	1.29704	0.966158	0.997205	1.00421	0.988408	1.00946	0.907759	0.984107	1.00351	0.978144	1.00298	1.00611	1.14353	0.988682
0.994092	1.40204	0.974516	0.998333	0.980571	0.990361	1.00894	0.919614	0.984042	1.00358	0.973956	1.00331	1.00739	1.20131	0.980482
0.999009	1.36498	0.966158	0.993106	1.03526	0.993889	1.00841	0.915731	0.986003	1.00349	0.968067	1.00427	0.997318	1.19827	1.00806
0.994485	1.39175	0.974777	0.997554	0.984968	0.991747	1.00926	0.904549	0.985049	1.00473	0.975804	0.999886	1.01343	1.11311	0.971288
0.998025	1.32381	0.973994	0.99903	0.996236	0.984629	1.00867	0.920287	0.984711	1.00477	0.967106	1.00084	1.00428	1.26518	0.983712
0.991731	1.40204	0.980785	0.996775	1.00118	0.990424	1.00864	0.919148	0.984945	1.00329	0.970481	1.00453	0.999332	1.26214	0.997378
0.998419	1.32792	0.972426	0.9978	0.975075	0.993259	1.00972	0.912573	0.982782	1.00397	0.973167	1.00231	1.00217	1.24085	0.991415
1.00314	1.33616	0.958844	0.997533	0.983869	0.992062	1.00971	0.906465	0.983562	1.00496	0.965677	1.00048	1.00235	1.2591	0.989427
1.00176	1.27851	0.969814	0.999747	0.981396	0.985825	1.00768	0.921633	0.987269	1.0042	0.962621	1.00296	1.00437	1.20131	0.988682
0.99537	1.33616	0.979479	0.997472	0.976449	0.993952	1.00807	0.92391	0.985899	1.00288	0.974128	1.00522	0.997318	1.30471	0.999366
1.00471	1.30116	0.959106	0.99698	1.00008	0.990046	1.00827	0.917491	0.986159	1.00352	0.967968	1.00419	1.00547	1.24389	0.982221
0.992715	1.42263	0.975561	1.002	0.986068	0.977825	1.00902	0.909208	0.98512	1.00421	0.965061	1.00263	1.00016	1.30776	0.991415
1.00147	1.33204	0.963807	1.00202	0.978922	0.9794	1.00872	0.924739	0.98401	1.0034	0.97398	1.00379	1.0095	1.25605	0.970295
1.0056	1.24557	0.963807	0.994356	1.01575	0.994519	1.00865	0.925774	0.984068	1.00403	0.968436	1.00273	1.01224	1.30167	0.959113
0.996845	1.30322	0.97974	1.00059	0.987717	0.981794	1.0092	0.909933	0.984555	1.00331	0.971418	1.00437	0.999149	1.20435	1.0026
0.995862	1.39175	0.97112	0.994336	0.984693	1.0017	1.00941	0.91454	0.983373	1.00379	0.973142	1.00282	1.00757	1.35642	0.967313
0.996452	1.35263	0.974516	0.996488	1.00393	0.990676	1.00739	0.923134	0.98788	1.003	0.97504	1.00478	1.00657	1.23172	0.980234
0.993403	1.38145	0.978956	0.998394	0.992663	0.9874	1.00879	0.919665	0.984458	1.00414	0.974227	1.00172	1.01343	1.18306	0.965574
1.00137	1.23116	0.976867	0.997595	0.993763	0.989605	1.00814	0.9397	0.98373	1.00432	0.965972	1.00223	1.0018	1.19219	0.996384
0.998812	1.25175	0.981046	0.999583	0.996236	0.982928	1.00777	0.920131	0.987217	1.00382	0.970826	1.00302	0.995395	1.36554	0.999615
1.00393	1.37322	0.952053	0.995135	1.01218	0.992944	1.00773	0.927017	0.986458	1.00377	0.972157	1.003	1.00895	1.21348	0.975264
1.00107	1.31351	0.967203	0.998825	0.981945	0.988534	1.01054	0.913919	0.980354	1.003	0.975532	1.00472	1.00245	1.32296	0.983961
1.00442	1.36292	0.952053	1.00032	1.02564	0.973919	1.00887	0.9031	0.986308	1.00397	0.975631	1.00201	0.998874	1.27126	0.997875
1.00058	1.36087	0.962501	1.001	0.996236	0.978581	1.01059	0.905895	0.981218	1.0051	0.964864	1.00017	1.00693	1.16786	0.984458
0.999304	1.33204	0.969553	0.999337	0.980021	0.9874	1.00756	0.922409	0.987503	1.00357	0.967401	1.00413	0.998508	1.19523	1.00508
1.00638	1.30528	0.954143	0.996119	0.996511	0.993511	1.00837	0.916818	0.985977	1.00417	0.967943	1.00241	1.00354	1.30776	0.982221
1.01897	1.23322	0.929852	0.998374	0.999534	0.985888	1.00959	0.90838	0.983659	1.0045	0.972526	1.00091	1.00483	1.24389	0.983961
1.00206	1.32175	0.963546	0.999665	0.99019	0.984062	1.00911	0.905119	0.985406	1.00373	0.964174	1.00409	1.01371	1.24693	0.95961
1.00471	1.3094	0.958061	0.994992	1.0185	0.991936	1.00879	0.904704	0.986328	1.00505	0.971073	0.999569	0.992282	1.34121	1.01005
1.01081	1.25793	0.948397	0.999583	1.00998	0.979778	1.00887	0.913712	0.984971	1.0042	0.967599	1.00235	1.00702	1.23476	0.978743
0.992715	1.35675	0.983919	0.997062	0.975075	0.995527	1.00796	0.919458	0.986769	1.00356	0.973783	1.00338	1.0084	1.25605	0.973276
1.00225	1.34028	0.960673	0.996283	1.00338	0.991432	1.00981	0.920235	0.981581	1.00371	0.96649	1.00385	1.01188	1.24997	0.964331
1.0055	1.39792	0.94474	0.999624	0.987442	0.984818	1.0095	0.929294	0.981289	1.00286	0.964494	1.00648	1.01536	1.23476	0.956131
1.00698	1.31557	0.95127	0.998087	0.992938	0.988282	1.00782	0.915213	0.987678	1.00474	0.959196	1.00188	1.00528	1.31688	0.976755
1.00511	1.33616	0.95362	0.999993	0.992663	0.982487	1.00851	0.918889	0.985328	1.00305	0.97504	1.00466	1.00574	1.31992	0.975264
0.999697	1.28057	0.975038	0.997451	0.970403	0.995401	1.00911	0.914644	0.984198	1.00466	0.963878	1.00152	0.998691	1.32904	0.993651
1.00511	1.37734	0.948397	0.999952	1.00778	0.979148	1.00883	0.915524	0.984854	1.00407	0.973413	1.002	0.997684	1.3625	0.993651
0.990158	1.42675	0.981829	0.996672	0.988816	0.993574	1.00914	0.915783	0.983977	1.00437	0.971418	1.00143	1.00721	1.31384	0.971785
1.00599	1.26822	0.959889	0.995279	1.00448	0.994267	1.0087	0.919976	0.984652	1.00424	0.966243	1.00241	0.995578	1.29559	1.00483
1.00196	1.2991	0.96668	1.00151	0.981945	0.980282	1.00935	0.921167	0.982711	1.00497	0.96511	1.00052	1.0095	1.42333	0.956628
1.00688	1.32381	0.950486	1.00305	0.972052	0.977825	1.00962	0.917077	0.982497	1.00406	0.960108	1.00366	1.00135	1.22564	0.994894
0.996845	1.29293	0.981046	1.00059	0.995686	0.979967	1.00824	0.91863	0.986087	1.00473	0.969102	1.0007	1.00299	1.30167	0.984209
0.999107	1.38969	0.962762	0.995033	0.978922	1.00088	1.00707	0.914799	0.989795	1.00391	0.967056	1.00324	1.01563	1.26518	0.952901
1.0052	1.3094	0.956755	0.997205	0.986892	0.992377	1.00967	0.927431	0.981042	1.0039	0.964592	1.00356	1.01279	1.22868	0.963586
0.996255	1.33616	0.977128	0.995812	0.987717	0.996472	1.00914	0.922357	0.983152	1.00404	0.970038	1.00252	1.00831	1.18306	0.979488
0.997927	1.35675	0.970076	0.996795	0.970128	0.99748	1.00937	0.921011	0.982691	1.00396	0.962523	1.00364	1.00528	1.20435	0.985948
1.00511	1.34028	0.953098	0.997533	0.989365	0.990802	1.00892	0.920804	0.983951	1.0051	0.959295	1.00087	1.0073	1.24693	0.977003
0.998419	1.28263	0.978173	0.997779	0.996236	0.988471	1.00948	0.915524	0.983075	1.0041	0.968535	1.00253	1.00647	1.26214	0.977997
1.01081	1.30734	0.942128	0.996959	0.99816	0.99055	1.00924	0.912211	0.984139	1.00455	0.965578	1.00164	1.00391	1.29255	0.98247
1.00324	1.36292	0.955188	0.996426	0.968479	0.998992	1.0077	0.916611	0.987841	1.00386	0.96511	1.00361	0.999057	1.33209	0.992409
0.999796	1.35675	0.965113	0.997943	0.999534	0.987211	1.00751	0.916611	0.988367	1.00459	0.967401	1.0013	1.01243	1.24997	0.96284
0.992911	1.28057	0.993061	0.997472	0.994037	0.98992	1.00825	0.916508	0.986328	1.00345	0.973561	1.00371	1.00501	1.20739	0.986445
1.00963	1.24146	0.95362	0.998456	0.975075	0.991243	1.00943	0.92008	0.98264	1.00348	0.971245	1.00393	1.00712	1.2591	0.976506
1.00166	1.29293	0.968247	0.998763	1.0119	0.981857	1.00806	0.913039	0.987295	1.00384	0.978539	1.00203	1.00107	1.25301	0.993403
0.99714	1.27851	0.982091	1.0002	0.982495	0.984188	1.00583	0.917077	0.992944	1.00397	0.966958	1.00308	1.00391	1.21348	0.98893
1.00284	1.34234	0.958844	0.997472	0.995412	0.989605	1.00775	0.919562	0.987334	1.00431	0.969594	1.00182	1.00061	1.24693	0.995142
1.00609	1.29704	0.955971	0.994602	0.998984	0.997606	1.00861	0.913194	0.985756	1.00392	0.964913	1.00345	0.998325	1.2591	1.00036
0.995862	1.43704	0.965374	0.99821	0.999259	0.986455	1.00767	0.916404	0.987951	1.00357	0.968239	1.00402	1.0073	1.24085	0.9775
0.990748	1.36704	0.987837	0.998558	0.987167	0.988156	1.00803	0.923289	0.986081	1.00361	0.969989	1.00371	0.998508	1.33513	0.993651
1.00117	1.29498	0.969292	0.99821	0.999534	0.986392	1.00861	0.929812	0.983672	1.00405	0.958679	1.00387	1.00647	1.22564	0.980979
0.999009	1.34234	0.969031	0.998046	1.00915	0.984692	1.00812	0.912418	0.987198	1.00436	0.966293	1.00206	1.01078	1.35033	0.959113
1.00727	1.37528	0.942911	0.994623	1.02729	0.991054	1.00823	0.916508	0.986399	1.00387	0.965874	1.00348	1.01096	1.23172	0.968307
1.00255	1.34234	0.959628	0.997021	1.01657	0.98614	1.00765	0.922979	0.987191	1.0042	0.969225	1.00215	1.01572	1.1861	0.959113
1.00078	1.31351	0.967986	1.00141	0.990465	0.978644	1.00774	0.916922	0.987685	1.00297	0.970112	1.00547	1.00327	1.35946	0.978743
1.00314	1.30116	0.963285	1.0001	0.989091	0.982991	1.00766	0.932452	0.985958	1.00395	0.961685	1.00377	1.00583	1.26214	0.979737
1.00029	1.3094	0.969814	0.99821	0.992938	0.987904	1.00884	0.912418	0.98523	1.00381	0.971073	1.003	1.00739	1.33513	0.969549
1.00776	1.26616	0.955449	0.998661	0.963807	0.993196	1.00904	0.915679	0.984263	1.00387	0.968116	1.0032	1.00995	1.26518	0.968307
1.00206	1.3691	0.957538	0.993905	1.02482	0.993826	1.00913	0.919717	0.98351	1.00355	0.968658	1.00404	1.00904	1.25301	0.971785
0.99242	1.37939	0.981829	0.995443	1.00695	0.993196	1.00785	0.920856	0.986906	1.00426	0.973019	1.00152	1.00968	1.17698	0.976258
1.00481	1.35263	0.952314	0.998784	1.00118	0.984251	1.00799	0.928104	0.985613	1.00436	0.965948	1.00212	1.00309	1.27734	0.985948
1.00235	1.3691	0.956755	0.998333	0.997061	0.986581	1.00827	0.914126	0.986568	1.00381	0.963484	1.00393	1.00171	1.24085	0.992657
1.00668	1.37528	0.944479	1.00112	0.962158	0.986014	1.00846	0.920701	0.98523	1.00403	0.967894	1.0028	1.01197	1.19219	0.968804
0.993108	1.42881	0.973732	0.996652	1.01437	0.987778	1.00876	0.919407	0.984562	1.00374	0.965898	1.00385	1.01462	1.27126	0.955138
0.999304	1.25998	0.978695	0.995791	0.975899	0.999244	1.00817	0.916456	0.986561	1.00426	0.964248	1.00259	1.01087	1.21652	0.969798
0.998321	1.29704	0.976606	1.00075	1.00338	0.977699	1.00926	0.914126	0.983841	1.0034	0.971122	1.00415	1.00473	1.20739	0.987191
1.00579	1.34028	0.95127	1.00059	0.994037	0.980345	1.008	0.924118	0.986061	1.00384	0.970334	1.00304	1.00821	1.28343	0.971537
0.9936	1.36292	0.980785	0.999276	0.995137	0.984125	1.00893	0.921374	0.983841	1.0041	0.970112	1.00232	1.01352	1.24997	0.959859
1.00609	1.27234	0.959106	1.00075	0.991839	0.980345	1.00861	0.906102	0.986652	1.0038	0.961931	1.00416	1.00776	1.26822	0.974022
1.00353	1.28263	0.964591	0.998845	0.992389	0.986077	1.00776	0.91247	0.988204	1.00461	0.969718	1.00097	1.00309	1.17698	0.994148
0.997435	1.36498	0.970337	0.997984	0.98964	0.989353	1.00827	0.918889	0.985971	1.00442	0.963533	1.00225	1.00821	1.2226	0.976506
1.00589	1.2744	0.959367	0.996959	0.972326	0.996472	1.00782	0.924635	0.986516	1.00387	0.964642	1.00363	1.00455	1.26214	0.983215
0.998025	1.20646	0.988882	0.996467	0.988816	0.994204	1.00983	0.919614	0.981594	1.00408	0.971787	1.00218	1.00336	1.28038	0.984955
1.00924	1.25793	0.952576	0.998087	0.997335	0.987274	1.00805	0.911641	0.987496	1.00423	0.974843	1.00138	1.00629	1.28951	0.976258
1.00029	1.25381	0.976867	0.999091	1.02097	0.97877	1.00738	0.918734	0.988464	1.004	0.97398	1.00214	1.00162	1.22868	0.9939
1.00855	1.35469	0.942128	0.999624	0.980021	0.986518	1.00974	0.915213	0.982393	1.00452	0.960823	1.0023	1.00473	1.20435	0.987439
1.00068	1.34028	0.964852	0.999727	1.0196	0.977132	1.0081	0.91511	0.986925	1.004	0.964198	1.00332	1.00006	1.24085	0.99713
0.992715	1.44528	0.972688	0.996119	0.993213	0.994267	1.00946	0.912573	0.983484	1.00481	0.972724	1.00004	1.0062	1.30776	0.975016
0.999796	1.32792	0.96877	0.996221	0.99019	0.994645	1.00821	0.923703	0.985549	1.00376	0.970555	1.00321	1.00473	1.26822	0.982221
1.00147	1.27028	0.971643	0.997636	1.0097	0.985825	1.01012	0.916611	0.981172	1.00462	0.971023	1.00078	1.00931	1.28343	0.968555
1.00589	1.25587	0.961717	0.996754	0.965456	0.998677	1.00933	0.914747	0.983588	1.00402	0.966317	1.003	0.999607	1.2743	0.995639
0.995272	1.31969	0.981829	1.00188	0.992663	0.976691	1.00813	0.914023	0.986984	1.0039	0.971294	1.00274	1.00098	1.40204	0.981476
1.00422	1.38969	0.94918	0.997882	0.980021	0.991873	1.00827	0.920597	0.985763	1.00364	0.969496	1.00369	1.00263	1.28951	0.986197
1.00324	1.32792	0.959628	0.997144	0.983869	0.993259	1.00903	0.918216	0.983977	1.00321	0.973832	1.00435	1.00583	1.32904	0.97427
1.0054	1.3094	0.956232	0.999665	1.00036	0.981731	1.00888	0.922823	0.983815	1.00423	0.969545	1.00203	0.999057	1.2226	1.00135
1.00383	1.34028	0.956494	0.99409	1.00091	0.99874	1.00765	0.914437	0.988256	1.00477	0.967894	1.00073	1.01005	1.28038	0.966816
1.00383	1.36292	0.95362	0.998681	0.996786	0.985573	1.00791	0.917077	0.987211	1.00342	0.966514	1.00466	1.00876	1.3108	0.96781
0.997927	1.2744	0.980523	0.99782	0.989091	0.989983	1.00812	0.915265	0.986847	1.00422	0.97435	1.00149	1.01096	1.23781	0.96781
1.00481	1.37322	0.949703	0.999235	0.993213	0.984692	1.00992	0.904083	0.983295	1.00396	0.967525	1.00303	1.01124	1.18002	0.971785
1.00668	1.31145	0.952576	0.998517	1.01053	0.982928	1.00921	0.909415	0.984575	1.00409	0.967155	1.0027	1.00483	1.21043	0.986694
1.00235	1.37939	0.955449	0.995402	0.986342	0.998047	1.008	0.92536	0.985919	1.00397	0.980214	1.00146	1.01362	1.25605	0.959113
1.00117	1.32792	0.965113	0.996631	0.961608	0.999937	1.00851	0.91423	0.985912	1.00492	0.966761	1.00045	1.00428	1.28038	0.98247
1.00845	1.28881	0.950747	1.00092	0.981396	0.982235	1.00839	0.927482	0.984588	1.00382	0.970703	1.00304	1.00611	1.28343	0.977252
1.00068	1.26616	0.974255	0.996324	0.998984	0.992314	1.00989	0.909156	0.982743	1.00381	0.965578	1.00368	1.0095	1.33209	0.964083
1.00343	1.32792	0.959106	0.994213	1.00063	0.998425	1.0105	0.917957	0.979945	1.00402	0.963484	1.00335	1.00574	1.2743	0.978991
0.997435	1.3444	0.972949	0.998128	0.995686	0.987526	1.00777	0.915938	0.98773	1.0044	0.971122	1.00136	1.0019	1.326	0.985203
0.998812	1.29293	0.975822	1.00229	0.987442	0.976628	1.00851	0.920701	0.985094	1.00363	0.969718	1.00368	0.9986	1.26518	0.999118
0.997829	1.35057	0.97112	0.997349	0.963807	0.997228	1.0088	0.918112	0.984633	1.00411	0.9675	1.00263	1.01252	1.26518	0.961349
0.998911	1.35881	0.967203	1.00288	1.01218	0.969132	1.00914	0.909467	0.984763	1.0033	0.967204	1.00491	1.00565	1.25301	0.980979
1.00157	1.29087	0.96877	0.995586	0.988816	0.996913	1.00856	0.921063	0.984899	1.0047	0.971639	1.00048	1.01041	1.29255	0.964828
1.00383	1.31145	0.96015	0.998066	0.988541	0.989353	1.0075	0.916559	0.988393	1.00466	0.969397	1.00087	1.00931	1.29255	0.96781
1.00068	1.35057	0.963546	0.99946	1.00531	0.981227	1.00891	0.903928	0.986107	1.00441	0.966933	1.00187	1.01334	1.26518	0.959113
1.00265	1.33822	0.959889	0.994336	1.01575	0.994582	1.00904	0.913246	0.984562	1.00489	0.962104	1.00111	1.01398	1.24693	0.958865
0.992715	1.2991	0.991232	0.999194	0.989091	0.985762	1.00967	0.913919	0.982743	1.00543	0.964543	0.999295	0.998142	1.37162	0.991663
0.99537	1.31351	0.982352	0.994049	0.998435	0.999433	1.00832	0.9119	0.986711	1.00347	0.966687	1.00451	1.00766	1.27126	0.974022
1.00678	1.30734	0.952837	0.994787	1.01795	0.992692	1.00817	0.921529	0.985932	1.00375	0.971294	1.00316	1.00281	1.19219	0.993651
1.01632	1.3094	0.92724	0.997841	0.975899	0.992944	1.00902	0.915783	0.984302	1.00374	0.97191	1.00312	1.00354	1.27734	0.984706
0.99655	1.37939	0.970859	0.993249	0.993488	1.00302	1.00944	0.918164	0.982854	1.00447	0.971319	1.00114	1.01124	1.18002	0.971785
1.00766	1.39792	0.938994	0.998353	1.01575	0.982235	1.00736	0.923237	0.987945	1.00403	0.971664	1.00233	1.00025	1.33209	0.989179
0.999992	1.32792	0.968247	0.999296	1.00091	0.982739	1.00968	0.918734	0.98212	1.00376	0.973611	1.00285	1.00052	1.2591	0.994397
1.00589	1.40822	0.942389	0.997656	1.0196	0.983495	1.00893	0.909674	0.985328	1.0046	0.964519	1.00161	1.00611	1.25605	0.979488
1.00914	1.25175	0.95362	0.998579	0.987442	0.98803	1.00948	0.915317	0.983094	1.00326	0.974793	1.00408	1.00739	1.2226	0.978743
1.01376	1.32792	0.93168	1.00258	0.98964	0.975242	1.00717	0.92127	0.988717	1.00372	0.963484	1.0042	1.00895	1.34729	0.964331
0.997534	1.38763	0.967203	0.994889	0.99816	0.996913	1.00839	0.914333	0.986237	1.00433	0.970531	1.00164	1.01169	1.28343	0.962095
1.00343	1.35263	0.955971	0.998866	1.01163	0.981605	1.00921	0.921529	0.983068	1.00351	0.965529	1.00454	1.004	1.22564	0.987688
1.00107	1.35263	0.96224	1.00106	0.968754	0.984692	1.00953	0.923548	0.981938	1.00468	0.962745	1.00161	1.01233	1.2226	0.965325
0.999992	1.37734	0.961979	0.997246	1.01382	0.986077	1.00732	0.925153	0.987828	1.00395	0.970925	1.00264	1.0095	1.22564	0.972779
0.999501	1.40204	0.96015	0.997984	1.01108	0.98444	1.00831	0.93385	0.98399	1.0041	0.959492	1.00362	1.01005	1.30471	0.964828
1.00078	1.2991	0.969814	1.00022	0.984968	0.983558	1.00831	0.92008	0.985737	1.00358	0.97265	1.00345	1.0051	1.29559	0.978991
1.00019	1.30528	0.970598	0.997861	1.01053	0.984944	1.00812	0.919458	0.986328	1.00435	0.97127	1.00149	0.997501	1.31384	0.998124
1.00284	1.26616	0.968509	0.995668	0.978373	0.999055	1.00884	0.909053	0.985646	1.00269	0.973487	1.00585	1.01471	1.16482	0.963586
1.00943	1.32792	0.943173	0.998989	0.979747	0.988534	1.00836	0.923445	0.985152	1.00343	0.969939	1.00422	1.00657	1.29255	0.975264
0.998812	1.33204	0.970859	0.995566	0.996786	0.995149	1.00789	0.921529	0.986704	1.00341	0.964642	1.00493	1.01288	1.2743	0.95961
1.01592	1.33616	0.924889	1.00264	0.984693	0.976187	1.00917	0.910399	0.984575	1.00337	0.969274	1.00446	1.00391	1.29559	0.982221
1.00629	1.25793	0.960411	0.997164	0.975075	0.995212	1.00854	0.916042	0.985607	1.00306	0.968412	1.00543	1.00528	1.35338	0.973773
1.00058	1.24763	0.976867	0.996549	0.985518	0.994708	1.00978	0.909364	0.983003	1.00393	0.976272	1.00206	1.00684	1.2226	0.980234
1.00225	1.3094	0.964591	1.00085	1.00805	0.976313	1.00929	0.912211	0.984003	1.00418	0.965332	1.00269	1.00977	1.23172	0.971537
0.994878	1.3691	0.976606	0.999563	1.00915	0.98003	1.00854	0.916404	0.985561	1.00391	0.970752	1.00278	1.00309	1.31992	0.98247
1.00776	1.29704	0.951531	0.999255	0.992663	0.984755	1.00954	0.919924	0.982347	1.00317	0.967623	1.00523	1.00629	1.24389	0.979985
0.999894	1.31351	0.970337	0.998517	0.985518	0.98866	1.00838	0.908535	0.986977	1.00453	0.970629	1.00107	1.0116	1.21043	0.968307
0.998714	1.27234	0.978695	0.998025	1.01905	0.982487	1.00893	0.927327	0.983094	1.00308	0.964617	1.00584	1.00354	1.21348	0.989924
0.998124	1.2991	0.976867	0.995258	0.996786	0.996094	1.01	0.913867	0.981834	1.00342	0.968338	1.00445	1.00364	1.28038	0.984209
1.00098	1.39175	0.957538	0.999276	0.997885	0.983495	1.00983	0.912521	0.982471	1.00398	0.964075	1.00341	1.00144	1.28038	0.990173
1.00166	1.35469	0.960411	0.998579	0.980021	0.989731	1.00858	0.91454	0.985678	1.00379	0.964469	1.00389	0.998874	1.25301	0.999366
1.01081	1.2744	0.946307	0.99493	1.01437	0.99307	1.00903	0.921063	0.983627	1.0042	0.964519	1.00274	1.00254	1.21348	0.992657
1.00678	1.28057	0.956232	0.998927	1.01135	0.981479	1.0091	0.927534	0.98262	1.00273	0.97265	1.00584	1.01142	1.21043	0.968804
0.994583	1.36087	0.978434	0.997615	1.00476	0.987022	1.00862	0.926136	0.984101	1.00239	0.978021	1.00612	1.01124	1.34121	0.958616
1.00206	1.32587	0.963023	0.998087	1.00476	0.985573	1.00816	0.922306	0.98586	1.00395	0.965677	1.00328	1.00419	1.34729	0.977252
1.00353	1.35057	0.955971	0.996078	0.997061	0.993511	1.00902	0.91687	0.984165	1.00417	0.962227	1.0031	1.00071	1.30776	0.989924
1.00048	1.30322	0.970076	0.99987	0.989091	0.983684	1.0083	0.913091	0.986626	1.00455	0.970161	1.00108	1.00263	1.32904	0.982967
1.00294	1.35469	0.957016	0.998476	0.96628	0.993196	1.00906	0.923393	0.983243	1.00396	0.965701	1.00325	1.00409	1.26822	0.983961
1.00039	1.37734	0.960934	0.995832	0.980846	0.997984	1.00901	0.923445	0.98338	1.00512	0.969249	0.999603	1.01096	1.24997	0.966816
1.00461	1.32587	0.956232	0.999768	0.991564	0.983432	1.00748	0.921995	0.987782	1.00336	0.969397	1.00448	1.00538	1.26822	0.980482
1.00314	1.32381	0.960411	1.00411	1.0075	0.966423	1.00778	0.925515	0.986516	1.00388	0.971566	1.00276	1.0062	1.30776	0.975016
1.00029	1.27234	0.974516	0.998128	0.980846	0.990928	1.00874	0.90926	0.985899	1.00448	0.971023	1.00115	1.00812	1.19523	0.978991
0.987797	1.36704	0.995673	0.997923	0.980296	0.991684	1.00875	0.919458	0.9846	1.004	0.97021	1.00261	1.00922	1.32296	0.965574
1.00048	1.25587	0.976083	0.996754	1.00063	0.990613	1.00902	0.916611	0.984211	1.00334	0.971763	1.00423	1.00135	1.25301	0.992657
1.00206	1.31351	0.964591	0.995545	0.997885	0.99496	1.00902	0.914903	0.984406	1.00435	0.964075	1.00238	0.998874	1.23172	1.00111
0.999402	1.28263	0.975561	0.995197	0.98222	0.999622	1.00924	0.920804	0.983081	1.00347	0.974374	1.00357	1.00263	1.18306	0.994894
1.00166	1.42675	0.95127	0.996877	0.99761	0.990928	1.00871	0.90341	0.986724	1.00372	0.966638	1.00382	1.00473	1.28647	0.98073
0.993502	1.36087	0.981307	0.998046	0.970128	0.993637	1.00886	0.922202	0.983938	1.00318	0.971097	1.00476	1.01151	1.30776	0.960604
0.995468	1.26616	0.988098	0.999132	1.00036	0.983369	1.00935	0.921477	0.982678	1.00508	0.962892	1.00048	1.01142	1.35946	0.956628
0.996157	1.36292	0.973994	0.997205	0.984693	0.992881	1.0076	0.915576	0.98825	1.00352	0.966367	1.00441	1.00034	1.27126	0.9939
1.00471	1.30734	0.958322	1.00294	0.977273	0.976943	1.00787	0.9163	0.987406	1.00412	0.976493	1.0015	1.00565	1.20739	0.984706
1.00176	1.32998	0.963285	0.997759	0.973426	0.993763	1.00965	0.920028	0.982036	1.00349	0.968683	1.00419	0.998233	1.37466	0.991166
1.00009	1.31145	0.970076	0.997041	1.01767	0.985825	1.00959	0.910502	0.983393	1.00337	0.968806	1.00452	1.01243	1.35642	0.954144
0.998911	1.29293	0.975561	1.00108	0.978098	0.982487	1.00827	0.914592	0.986516	1.00384	0.963508	1.00385	0.997592	1.26214	1.0021
1.00609	1.34234	0.950225	0.998271	0.994312	0.9874	1.00801	0.913091	0.987432	1.00378	0.968215	1.00346	1.00025	1.34425	0.988185
1.00609	1.25998	0.960673	0.995709	1.00008	0.993952	1.00787	0.931106	0.985542	1.00428	0.962473	1.00276	1.01059	1.27126	0.96607
0.998321	1.31763	0.973994	0.996877	0.998709	0.990676	1.00817	0.913453	0.986932	1.00351	0.966243	1.00445	0.997959	1.326	0.995887
1.00088	1.39587	0.957277	0.998087	1.00393	0.985762	1.00939	0.91159	0.983802	1.00367	0.965775	1.00404	1.00849	1.33513	0.966567
1.01769	1.22293	0.934553	0.996939	1.01437	0.986896	1.00911	0.923755	0.983062	1.00335	0.967426	1.00475	0.999057	1.33209	0.992409
0.998321	1.3094	0.975038	1.00178	0.962433	0.983936	1.0088	0.931003	0.983003	1.00426	0.965824	1.0024	1.00812	1.32296	0.968555
0.999009	1.33822	0.969553	0.997861	0.987442	0.990235	1.00846	0.92008	0.985315	1.00398	0.967451	1.00298	1.00409	1.2591	0.984706
1.00452	1.31351	0.958061	0.99862	0.992114	0.986833	1.00934	0.921736	0.982685	1.0042	0.960601	1.00321	1.00968	1.28038	0.96781
0.993895	1.37116	0.978956	0.999563	0.980846	0.986518	1.00888	0.916922	0.984562	1.00367	0.971787	1.00333	1.00446	1.21652	0.987191
1.00078	1.31351	0.967986	0.996344	1.01163	0.989353	1.00988	0.916508	0.981834	1.00449	0.971122	1.00112	1.01481	1.26822	0.954889
0.996255	1.32587	0.978434	1.00319	0.992938	0.972596	1.00888	0.91687	0.984568	1.00361	0.958728	1.00507	1.00162	1.23781	0.993154
0.993206	1.36087	0.982091	0.997226	1.0196	0.984818	1.00975	0.919717	0.981808	1.00292	0.976518	1.00483	1.01151	1.24085	0.96607
1.00088	1.30116	0.969292	0.997226	1.01135	0.986707	1.00731	0.928518	0.987425	1.0037	0.969052	1.00358	1.00309	1.23476	0.989427
1.00186	1.35263	0.96015	0.999747	0.997061	0.982235	1.00929	0.914333	0.983737	1.00428	0.965208	1.00242	1.01627	1.21043	0.955635
1.00589	1.32998	0.952314	0.998435	0.989915	0.987904	1.00886	0.924791	0.983614	1.00329	0.97127	1.00444	1.00217	1.25301	0.990421
1.00245	1.32175	0.962501	0.996816	0.99761	0.991117	1.00892	0.920338	0.983997	1.00388	0.969447	1.00302	0.9986	1.31688	0.994894
0.999894	1.36498	0.963807	0.996365	0.983869	0.995653	1.00812	0.915679	0.986789	1.00319	0.971763	1.00467	0.999057	1.27734	0.996881
0.998616	1.39587	0.963285	0.99575	1.00311	0.993133	1.00861	0.91775	0.985178	1.0045	0.967327	1.00155	1.0062	1.27126	0.977997
1.01091	1.3444	0.937165	0.994192	0.99816	0.999055	1.01043	0.91542	0.980451	1.00386	0.97398	1.00253	1.00382	1.33209	0.979488
1.00363	1.3444	0.956494	0.999686	0.979747	0.986392	1.00743	0.925308	0.987503	1.00401	0.972428	1.00229	1.01133	1.28951	0.962592
0.994977	1.32792	0.981568	0.994479	1.01163	0.995086	1.00927	0.914851	0.98373	1.00405	0.974818	1.0019	1.00895	1.24085	0.973028
0.999107	1.35469	0.967203	0.995197	0.987991	0.998299	1.00994	0.916197	0.981711	1.00432	0.972329	1.00144	1.01371	1.25605	0.958865
1.00796	1.29704	0.951008	1.00065	1.00256	0.978203	1.0096	0.918889	0.982328	1.00299	0.974325	1.00492	1.00583	1.30167	0.976506
0.995272	1.31557	0.982352	1.00108	0.99019	0.979715	1.00909	0.91687	0.983977	1.00318	0.964642	1.00556	1.01279	1.28951	0.958616
0.992125	1.38969	0.981307	0.997062	1.02097	0.985007	1.00668	0.921374	0.990048	1.0036	0.971048	1.0036	1.00922	1.23781	0.972531
0.988978	1.3691	0.992277	0.998825	0.975899	0.98992	1.00872	0.931106	0.983198	1.0038	0.973463	1.00276	1.00831	1.2226	0.976258
1.00658	1.31969	0.951792	0.999296	1.01108	0.980408	1.00826	0.923807	0.985399	1.00396	0.965553	1.00329	1.01133	1.19827	0.970046
1.00186	1.31351	0.965113	0.998312	0.98277	0.98992	1.00862	0.911383	0.985971	1.00392	0.974695	1.00228	1.01224	1.25301	0.963089
1.00334	1.27851	0.965635	0.998517	0.985518	0.98866	1.00951	0.907552	0.983997	1.00312	0.963878	1.00581	1.00483	1.33209	0.976755
1.00334	1.36292	0.954926	0.994992	0.997061	0.99685	1.00777	0.922202	0.986938	1.00347	0.968757	1.00426	1.00061	1.23781	0.995887
1.0054	1.35057	0.951008	0.996918	0.985793	0.993511	1.0086	0.910192	0.986152	1.00432	0.960478	1.00289	1.0084	1.24693	0.974022
1.00068	1.36292	0.961979	0.998825	1.00448	0.983369	1.0069	0.9324	0.988068	1.00301	0.965061	1.00598	0.996768	1.2591	1.00458
1.00058	1.34234	0.964852	0.997246	0.980296	0.993763	1.00844	0.917698	0.985659	1.0038	0.968091	1.00341	1.00885	1.27126	0.970791
1.00225	1.24146	0.97321	0.998743	0.991564	0.986581	1.00964	0.91159	0.98312	1.00459	0.97026	1.00094	1.00959	1.30167	0.966319
1.01032	1.35881	0.936904	0.995463	0.990465	0.996913	1.00799	0.913401	0.987445	1.00422	0.963607	1.00278	1.01032	1.21652	0.971288
0.998714	1.39175	0.963546	0.998456	0.981121	0.989857	1.00906	0.910813	0.984808	1.00445	0.973413	1.00095	1.00757	1.21348	0.978991
1.00284	1.35057	0.9578	0.995525	0.996786	0.995275	1.00793	0.917181	0.987133	1.00477	0.966983	1.00084	1.00849	1.24389	0.974022
0.994583	1.41439	0.971643	1.00325	0.95831	0.980345	1.00817	0.9163	0.986587	1.00408	0.968288	1.0026	1.00592	1.28951	0.977252
1.00825	1.2044	0.961979	1.00163	0.969853	0.982676	1.00819	0.912366	0.987016	1.00392	0.974227	1.00234	1.0116	1.24997	0.965077
0.998222	1.42263	0.960934	0.996057	0.993763	0.99433	1.00873	0.927068	0.983678	1.00465	0.960749	1.00195	1.01581	1.21348	0.956628
1.0055	1.35881	0.949703	0.994541	1.00448	0.996535	1.00785	0.916197	0.987477	1.00353	0.966416	1.00437	1.00501	1.27126	0.981227
1.00678	1.3691	0.945001	1.00102	0.984693	0.981164	1.00869	0.924221	0.984165	1.00395	0.966169	1.00323	1.00547	1.33817	0.974519
0.998812	1.2641	0.979479	1.00118	0.972326	0.983495	1.00869	0.917025	0.985068	1.00349	0.974177	1.00353	1.00116	1.35946	0.984458
1.00727	1.29498	0.953098	0.997041	0.994862	0.991054	1.00896	0.922047	0.983685	1.00366	0.977405	1.00267	0.997226	1.35946	0.995142
0.99301	1.32175	0.987576	1.00276	0.977273	0.97751	1.00997	0.916663	0.981562	1.00338	0.967525	1.00466	1.00574	1.19523	0.985452
0.998616	1.27028	0.979217	0.996631	1.02262	0.985951	1.00912	0.915265	0.984081	1.00419	0.955229	1.00391	1.00025	1.35642	0.987191
1.00471	1.27851	0.961979	0.996078	1.02399	0.987337	1.00892	0.919044	0.984165	1.00509	0.968535	0.999771	1.01389	1.24389	0.959362
1.00098	1.30322	0.96877	0.998374	1.00311	0.98507	1.00822	0.917388	0.986302	1.00421	0.968757	1.00218	1.00702	1.34729	0.969549
1.00235	1.38351	0.954926	0.99862	0.993213	0.986581	1.00763	0.918164	0.987847	1.00388	0.977109	1.00207	1.00217	1.1709	0.99713
1.00166	1.32175	0.964591	0.995156	0.984693	0.999181	1.00884	0.916818	0.984672	1.00378	0.968067	1.00347	1.00016	1.29255	0.992657
1.00589	1.31145	0.954665	0.998271	1.01602	0.982424	1.00884	0.921374	0.984107	1.00461	0.969718	1.00097	1.01389	1.2743	0.956877
1.00166	1.32792	0.963807	0.997841	0.989915	0.989731	1.00991	0.918889	0.981451	1.00412	0.976025	1.00155	1.00327	1.21956	0.990173
1.00816	1.29293	0.951008	1.00122	0.966005	0.984818	1.01021	0.914074	0.981231	1.00283	0.973487	1.00545	1.00519	1.27734	0.980234
1.00284	1.26822	0.968247	0.998046	1.00531	0.985573	1.00873	0.908483	0.986016	1.00389	0.970851	1.00282	1.00162	1.25605	0.991663
0.996845	1.40204	0.967203	0.996795	1.02179	0.985636	1.00887	0.920442	0.984146	1.00299	0.971023	1.00531	1.00712	1.23781	0.978246
0.995862	1.41234	0.968509	0.996857	1.00311	0.989731	1.00864	0.914799	0.985477	1.00383	0.970876	1.00299	1.00419	1.23172	0.986694
1.00678	1.37734	0.943956	1.00014	0.977273	0.985573	1.00952	0.923186	0.982003	1.00414	0.965603	1.00276	1.00299	1.3625	0.97924
1.00589	1.22087	0.966158	0.996959	0.994862	0.991306	1.0085	0.912677	0.98612	1.00419	0.969816	1.00211	1.00391	1.24693	0.986197
1.00373	1.37116	0.952837	0.994438	1.0141	0.994645	1.00787	0.927845	0.985964	1.00254	0.963089	1.00754	1.00812	1.1709	0.980979
0.996255	1.28469	0.983658	0.998722	0.964082	0.992944	1.00767	0.920131	0.987477	1.00403	0.960527	1.0037	1.00153	1.32296	0.986445
1.00953	1.24763	0.953098	0.999891	0.989365	0.983558	1.00948	0.906309	0.984224	1.00364	0.968264	1.00384	1.01078	1.25301	0.967064
1.0112	1.27646	0.945001	0.995238	1.00173	0.995023	1.00828	0.922306	0.985523	1.00393	0.963632	1.0036	1.0073	1.26518	0.975513
1.01042	1.29498	0.94474	0.998046	0.981121	0.991117	1.00871	0.916663	0.985055	1.00384	0.971344	1.00291	1.00592	1.26518	0.97924
0.997042	1.36292	0.971643	0.995381	1.03059	0.987967	1.00942	0.917854	0.982945	1.0033	0.977282	1.00367	0.99686	1.23476	1.00632
1.01032	1.32587	0.941083	1.00063	1.01245	0.975998	1.01009	0.920908	0.980718	1.00323	0.969791	1.00478	1.00318	1.37162	0.977997
0.99124	1.32175	0.992277	0.995791	0.979472	0.998425	1.0084	0.915938	0.98599	1.00478	0.961537	1.00149	1.00492	1.14048	0.99216
0.995272	1.37734	0.974516	1.00149	0.998709	0.976502	1.00921	0.922513	0.982951	1.00487	0.971812	0.999979	1.00785	1.26214	0.97427
1.01238	1.30528	0.93821	0.996734	0.999534	0.990928	1.00845	0.91454	0.986023	1.0043	0.974424	1.00124	1.00794	1.26822	0.973525
1.00491	1.44528	0.9403	0.996467	0.976449	0.997039	1.00808	0.929346	0.985204	1.00299	0.966465	1.00587	1.00061	1.28343	0.99216
1.01386	1.3341	0.930635	0.992532	1.00476	1.00265	1.00748	0.918216	0.988256	1.00337	0.974054	1.00389	1.00986	1.21043	0.973028
0.988584	1.35675	0.994889	0.99903	1.00778	0.981983	1.00845	0.927172	0.984438	1.00464	0.974966	1.00023	1.00373	1.24997	0.986445
1.00658	1.38557	0.943434	1.00075	1.01135	0.975872	1.00709	0.920338	0.989048	1.00416	0.967771	1.00245	1.01371	1.29559	0.955635
1.00609	1.36292	0.947613	1.00069	1.00421	0.977699	1.00808	0.91423	0.987094	1.00406	0.96787	1.00272	1.00272	1.27126	0.987439
0.99242	1.38763	0.980785	0.997	0.996511	0.990802	1.00845	0.903617	0.987412	1.00543	0.958556	1.00002	1.00464	1.24997	0.983961
1.00422	1.38969	0.94918	0.999009	1.01245	0.980975	1.00885	0.921011	0.984113	1.00458	0.969274	1.00109	1.00299	1.20435	0.99216
1.00058	1.41439	0.95571	0.998558	0.998984	0.985448	1.00732	0.912418	0.989418	1.00366	0.969742	1.0036	1.0095	1.23476	0.972034
1.00206	1.28881	0.967725	0.998128	0.991839	0.988408	1.00776	0.912107	0.98825	1.00465	0.970062	1.00079	0.996494	1.33817	0.998869
0.992026	1.38763	0.981829	0.999399	1.00448	0.981605	1.00915	0.9075	0.984977	1.00448	0.963755	1.00204	1.00913	1.24997	0.971785
1.00471	1.36087	0.951531	0.998907	0.993763	0.985573	1.00887	0.916715	0.9846	1.00441	0.96171	1.0025	1.01435	1.27126	0.955883
1.00176	1.31351	0.965374	1.00172	0.970128	0.982361	1.00788	0.919562	0.986971	1.00355	0.967056	1.00422	1.00446	1.24997	0.984458
0.992125	1.28263	0.994889	1.00094	0.995961	0.978833	1.00925	0.92303	0.982776	1.00388	0.975064	1.00234	1.00647	1.26518	0.977749
1.00029	1.30528	0.970337	0.994541	1.01822	0.993385	1.00786	0.92215	0.986717	1.00368	0.964001	1.00425	1.00025	1.29863	0.991912
1.0054	1.28469	0.959367	0.998046	1.00778	0.985007	1.00856	0.903876	0.987081	1.00352	0.970432	1.00391	1.01325	1.3108	0.955635
0.999501	1.3341	0.96877	1.00169	0.996786	0.976313	1.00663	0.924635	0.989782	1.00287	0.972108	1.00551	1.00766	1.33209	0.969052
1.01219	1.2291	0.948397	0.995832	1.01108	0.991054	1.00847	0.910606	0.986471	1.00353	0.971319	1.00378	1.00602	1.2743	0.978246
1.00225	1.33204	0.961717	0.999317	0.973426	0.988975	1.00816	0.906775	0.987802	1.00331	0.967599	1.00484	1.01114	1.20131	0.970295
1.00294	1.23734	0.971904	0.993085	1.00888	1	1.00819	0.91542	0.986639	1.00386	0.967943	1.00325	1.00382	1.22868	0.987936
1.00009	1.34851	0.965374	0.998804	0.984693	0.987967	1.00794	0.925671	0.986048	1.00457	0.972526	1.00073	1.01252	1.25301	0.962343
1.00491	1.29704	0.959106	1.00251	0.99816	0.973478	1.0085	0.92448	0.984652	1.00343	0.970457	1.00416	0.99805	1.33513	0.994894
1.00117	1.3094	0.967464	0.998886	0.991564	0.98614	1.0098	0.917491	0.981932	1.00422	0.971418	1.00184	1.00602	1.17698	0.986197
1.00914	1.28263	0.949703	0.99659	0.999809	0.991306	1.00889	0.910244	0.985347	1.00457	0.969102	1.00114	1.00602	1.2591	0.979488
0.993993	1.36087	0.980001	0.997595	0.972876	0.994393	1.00878	0.92008	0.984438	1.00371	0.968288	1.00364	1.0127	1.37162	0.952156
1.00186	1.20234	0.979217	0.996426	0.99074	0.993889	1.00759	0.920442	0.987672	1.00522	0.962326	1.00017	1.00684	1.29255	0.974519
0.98347	1.37322	1.00638	0.99903	0.988816	0.986329	1.00823	0.922357	0.985652	1.00458	0.96644	1.00145	1.00959	1.29863	0.966567
0.999304	1.32792	0.970076	0.996119	1.02509	0.986959	1.00841	0.923496	0.985023	1.00471	0.959985	1.00186	1.01114	1.21652	0.969052
1.0057	1.28263	0.958844	0.996201	0.993763	0.993889	1.0071	0.920804	0.98897	1.00373	0.964839	1.004	1.00922	1.29863	0.967561
1.00206	1.2641	0.970859	0.99659	1.00888	0.989227	1.00812	0.913867	0.987016	1.0033	0.968362	1.00477	0.999057	1.26518	0.997875
0.996944	1.42057	0.964591	0.998353	0.993763	0.987274	1.00927	0.922047	0.982834	1.00396	0.969939	1.00273	1.00464	1.1861	0.989179
0.998025	1.25998	0.982091	1.0029	0.985518	0.975179	1.00952	0.910347	0.98362	1.0042	0.969964	1.00207	1.01215	1.22868	0.965325
0.998124	1.33616	0.972165	0.998886	0.992389	0.985951	1.00771	0.920338	0.987341	1.00406	0.96681	1.00285	1.0018	1.24997	0.991663
0.999697	1.38763	0.961456	0.997328	0.991014	0.991054	1.00844	0.918371	0.985568	1.00399	0.9624	1.00357	1.00858	1.24389	0.973773
1.00983	1.34645	0.939777	0.997472	0.984968	0.991999	1.00957	0.922461	0.981964	1.00359	0.966958	1.00414	1.00281	1.28647	0.985948
1.00107	1.34851	0.962762	0.995484	1.00366	0.993826	1.00697	0.921581	0.98923	1.00361	0.974448	1.00317	1.01069	1.21348	0.970543
1.01071	1.40204	0.930374	0.994705	1.00036	0.996976	1.00867	0.923496	0.984295	1.00278	0.97095	1.0059	1.00684	1.26518	0.976755
1.00412	1.29293	0.961717	0.99657	0.976998	0.996598	1.00827	0.913246	0.986704	1.0035	0.965529	1.00455	1.00345	1.30776	0.98247
0.998124	1.28881	0.978173	0.998435	0.98222	0.989668	1.00894	0.917025	0.98436	1.00336	0.962129	1.00535	1.00034	1.31992	0.989924
0.99773	1.33616	0.97321	0.997041	0.984968	0.993322	1.00907	0.923186	0.98325	1.00383	0.969816	1.00312	1.00693	1.33209	0.97104
1.00068	1.32381	0.966941	0.999911	0.978373	0.986014	1.00932	0.922099	0.982691	1.00453	0.964469	1.00182	1.00739	1.30471	0.972034
1.00471	1.31969	0.956755	1.00016	1.01025	0.977951	1.00961	0.916197	0.982614	1.00384	0.968831	1.00321	1.00235	1.18915	0.995142
0.990059	1.33822	0.993322	0.998148	0.964906	0.994519	1.00876	0.91366	0.985276	1.00398	0.969077	1.00279	1.01023	1.16177	0.976009
0.999992	1.23528	0.980001	0.998066	0.983319	0.99055	1.00894	0.925153	0.983341	1.00419	0.967327	1.00242	1.00483	1.23172	0.984955
0.998025	1.40616	0.963546	0.991978	1.00585	1.00409	1.00735	0.912728	0.989282	1.0034	0.968215	1.00452	1.00483	1.31384	0.978246
0.99596	1.25587	0.988098	1.0002	0.973701	0.986203	1.0083	0.918889	0.985906	1.00478	0.963853	1.00121	1.01078	1.25605	0.966816
0.999894	1.38145	0.961717	0.995975	0.996511	0.993952	1.0086	0.910554	0.986107	1.00408	0.970531	1.00233	1.00126	1.20739	0.996633
1.00629	1.36087	0.947352	0.996672	0.992938	0.992629	1.00873	0.920753	0.984477	1.00303	0.971393	1.00515	1.01398	1.2591	0.957871
1.00737	1.31763	0.949964	0.996898	0.971777	0.996787	1.00923	0.913867	0.983971	1.00361	0.968707	1.00387	1.00483	1.27734	0.981227
1.00491	1.31351	0.957016	0.997861	0.989915	0.989668	1.00879	0.924739	0.983828	1.00394	0.973413	1.00237	1.00071	1.31384	0.989427
1.00216	1.32792	0.962501	0.997513	0.992938	0.990046	1.00978	0.916145	0.982166	1.00411	0.97058	1.00223	1.00245	1.2591	0.989179
0.991141	1.39175	0.983658	0.996508	0.993763	0.992944	1.00926	0.922461	0.982802	1.00434	0.975828	1.00096	0.998966	1.31992	0.993651
0.992518	1.34028	0.986531	0.995217	0.973151	1.00164	1.00744	0.915524	0.988704	1.0038	0.961685	1.00419	1.00318	1.326	0.981724
0.999304	1.32998	0.969814	1.00053	0.996511	0.979967	1.00835	0.925515	0.984932	1.00357	0.969545	1.00387	1.00684	1.21043	0.981227
1.00393	1.39792	0.948919	1.00124	0.998435	0.977321	1.00852	0.923289	0.984743	1.00346	0.962104	1.00509	0.997135	1.33513	0.997378
1.00058	1.3341	0.965897	0.999993	0.971227	0.9874	1.00938	0.926344	0.981997	1.00407	0.964888	1.00305	1.00199	1.23781	0.99216
1.00776	1.36087	0.943434	0.999009	1.00476	0.982739	1.00827	0.918371	0.986061	1.00353	0.96819	1.00414	0.995761	1.26518	1.00682
1.00619	1.30116	0.955188	0.99987	0.986617	0.984251	1.00876	0.914955	0.985126	1.00473	0.97058	1.00051	0.999698	1.17394	1.00359
1.00638	1.28057	0.957277	0.995893	0.966005	1.0012	1.00852	0.928363	0.984107	1.0037	0.968929	1.00358	1.0029	1.24693	0.98893
1.01091	1.25175	0.948919	0.998312	0.969578	0.992944	1.00743	0.928207	0.987139	1.00415	0.964494	1.00289	1.00501	1.24693	0.983215
0.999501	1.31763	0.970859	1.00266	0.98222	0.976691	1.0094	0.92303	0.98236	1.0032	0.971492	1.00466	1.00803	1.30167	0.970543
0.997829	1.32175	0.974777	0.995156	1.0064	0.994204	1.0098	0.913712	0.982406	1.0042	0.967401	1.00239	1.00043	1.27734	0.993154
1.00078	1.38145	0.959367	1.00303	0.974525	0.977321	1.00913	0.918009	0.983711	1.00422	0.965307	1.00259	1.00986	1.29255	0.966319
1.00432	1.36292	0.952314	0.996324	1.00366	0.991243	1.00875	0.916145	0.98501	1.00343	0.971467	1.00402	1.00006	1.3625	0.987191
1.00334	1.27646	0.965897	0.996631	1.00036	0.991054	1.0087	0.923962	0.984152	1.00344	0.970087	1.00418	1.00116	1.23476	0.994645
1.00009	1.35469	0.964591	1.00053	0.960784	0.988156	1.00865	0.922823	0.984451	1.00368	0.969397	1.0036	1.01334	1.25301	0.960107
0.99301	1.36087	0.982613	0.996898	1.00558	0.989038	1.0086	0.909881	0.986217	1.00409	0.963977	1.00312	1.01389	1.30471	0.954392
1.00983	1.22293	0.955449	0.997267	1.0086	0.987211	1.0093	0.929501	0.981802	1.00449	0.966317	1.00172	1.00629	1.22868	0.981227
1.0053	1.29498	0.958322	1.00352	0.982495	0.973982	1.00872	0.922927	0.98425	1.00466	0.967919	1.00104	0.999973	1.21348	0.999615
0.992715	1.33204	0.987053	0.996057	0.971502	0.999433	1.00673	0.919769	0.99012	1.00361	0.970826	1.0036	0.99979	1.25605	0.996633
1.00452	1.31557	0.9578	1.00098	0.984968	0.981227	1.01124	0.906361	0.979373	1.00349	0.964839	1.00467	1.01188	1.21348	0.967313
1.00048	1.34851	0.964329	0.998743	1.00778	0.982865	1.00701	0.917025	0.989685	1.00419	0.972748	1.00175	1.00309	1.34121	0.98073
1.0055	1.27028	0.960934	0.999686	0.981945	0.985888	1.00842	0.91423	0.986165	1.00394	0.966539	1.00321	1.01197	1.24085	0.964828
0.999894	1.2744	0.9753	0.995197	1.02674	0.989416	1.00753	0.912004	0.98888	1.00286	0.973611	1.00536	1.01114	1.24997	0.966319
1.00353	1.34028	0.957277	0.992819	0.994312	1.00416	1.00856	0.920235	0.98501	1.00357	0.966391	1.00425	1.00748	1.33513	0.969301
1.00776	1.3341	0.946829	0.996283	1.01547	0.98866	1.00788	0.913246	0.987769	1.00321	0.979524	1.00366	1.00528	1.26214	0.981227
1.0057	1.2744	0.959889	0.997123	1.00888	0.987589	1.00782	0.923652	0.98662	1.0037	0.962276	1.00439	1.01243	1.25301	0.962592
1.00196	1.34028	0.961456	0.999501	0.969578	0.98929	1.00729	0.916042	0.989042	1.00369	0.970062	1.00348	1.00483	1.19523	0.987936
0.996452	1.3341	0.976867	1.00055	0.972876	0.985322	1.0094	0.922099	0.982458	1.00399	0.964568	1.00332	1.01151	1.28647	0.962343
1.00343	1.35675	0.955449	0.999706	1.01492	0.978266	1.00926	0.917336	0.983458	1.00234	0.96782	1.00752	1.00776	1.1861	0.98073
1.00412	1.38557	0.949964	0.999173	0.983045	0.987211	1.00892	0.91775	0.984328	1.00383	0.970235	1.00307	1.00162	1.32296	0.986197
1.00225	1.30734	0.964852	0.995893	0.987991	0.996157	1.00876	0.919821	0.984523	1.00339	0.968412	1.00452	1.00602	1.18915	0.985203
1.00176	1.29087	0.968247	0.997882	1.00503	0.98614	1.00856	0.923548	0.984594	1.00243	0.975459	1.00632	1.01014	1.38379	0.958119
1.00402	1.22499	0.970598	0.995975	1.00118	0.992881	1.0088	0.923548	0.983938	1.00442	0.976148	1.00069	1.00354	1.26518	0.9857
1.00294	1.29087	0.965113	0.999276	1.00173	0.982613	1.00889	0.913557	0.984945	1.00275	0.965011	1.00672	1.00492	1.23781	0.984209
1.00255	1.31557	0.963023	0.998968	0.999809	0.983999	1.00811	0.918785	0.986438	1.00512	0.956412	1.00116	0.994937	1.30776	1.00558
1.00107	1.37322	0.959628	1.00102	0.987442	0.980534	1.01064	0.922564	0.97899	1.0032	0.973142	1.00446	1.00437	1.24085	0.985452
0.997239	1.35263	0.972426	0.997205	0.995137	0.990487	1.00791	0.921322	0.986685	1.00383	0.96819	1.00331	1.00364	1.28647	0.983712
0.999009	1.3444	0.96877	0.997902	1.00805	0.985385	1.00865	0.922254	0.984523	1.00347	0.96718	1.00444	1.0095	1.25605	0.970295
1.00589	1.31969	0.95362	0.998292	1.01547	0.982487	1.00864	0.919614	0.98488	1.00315	0.979697	1.0038	1.00849	1.34425	0.965822
1.00334	1.25175	0.969031	1.00046	0.983045	0.983243	1.00831	0.925878	0.984984	1.00338	0.971984	1.00411	1.00885	1.26518	0.971288
1.00275	1.38351	0.953882	0.996611	0.987717	0.994015	1.00821	0.923393	0.985574	1.00394	0.970457	1.00272	1.00913	1.24085	0.972531
1.00383	1.24146	0.969031	0.997246	1.00723	0.987589	1.0085	0.923237	0.984795	1.00352	0.96548	1.00452	1.00831	1.30167	0.969798
1.00127	1.32998	0.964591	0.999112	0.98964	0.985888	1.00875	0.918319	0.984743	1.00326	0.967475	1.00499	0.995578	1.28647	1.00558
1.00334	1.35263	0.956232	0.998374	0.993763	0.987211	1.00831	0.923703	0.985256	1.00413	0.967106	1.0026	0.99979	1.34425	0.989427
1.00383	1.27234	0.965113	1.00046	1.01218	0.976565	1.00899	0.912728	0.984763	1.00319	0.968658	1.00505	1.01609	1.19219	0.957622
1.00029	1.31969	0.968509	0.995361	1.00503	0.993889	1.01006	0.909985	0.982172	1.00277	0.97265	1.00571	1.00785	1.2591	0.974519
1.00098	1.36087	0.961456	1.00073	0.969303	0.985573	1.00928	0.912677	0.983977	1.00491	0.961463	1.00113	1.00327	1.27126	0.985948
0.990649	1.36704	0.988098	0.996488	0.998984	0.99181	1.00879	0.915162	0.985023	1.00443	0.96644	1.00186	1.00428	1.2591	0.984209
1.00924	1.24763	0.953882	0.993762	0.994037	1.00132	1.00767	0.925256	0.986854	1.00387	0.9675	1.0033	1.01206	1.2743	0.961846
0.998911	1.31145	0.97321	0.999706	1.00063	0.981542	1.00893	0.921374	0.983841	1.00445	0.965627	1.00191	1.0073	1.21956	0.97924
0.992321	1.32587	0.988882	0.995361	0.961608	1.00384	1.00779	0.925929	0.986419	1.00436	0.967697	1.00189	1.00794	1.20435	0.978743
0.999697	1.33616	0.967986	0.994869	0.983869	1.00025	1.00819	0.923134	0.985665	1.00405	0.971689	1.00228	1.00666	1.2226	0.98073
1.00363	1.30734	0.961195	0.996488	0.991289	0.993574	1.0079	0.926188	0.986081	1.00388	0.965923	1.00344	1.0095	1.22564	0.972779
1.01229	1.24146	0.946568	0.997902	1.00888	0.985196	1.00888	0.916663	0.984568	1.00366	0.972108	1.0033	1.00464	1.29255	0.980482
1.00225	1.35263	0.959106	0.996939	0.971502	0.996724	1.00894	0.920856	0.98388	1.00393	0.972625	1.00249	1.01636	1.2226	0.954392
1.0113	1.19822	0.954665	1.00098	0.978098	0.982802	1.00787	0.924739	0.986367	1.00373	0.965874	1.00388	1.00428	1.30776	0.980234
1.00668	1.3341	0.949703	0.998579	1.00091	0.984944	1.00829	0.923341	0.98538	1.00419	0.969175	1.0022	1.01087	1.26214	0.96607
1.00875	1.35881	0.941083	0.997021	0.994587	0.99118	1.0085	0.925567	0.984503	1.00378	0.973611	1.00279	1.00135	1.33513	0.985948
0.995272	1.28469	0.98627	0.99903	0.986342	0.986896	1.00914	0.917077	0.983815	1.00398	0.969225	1.00276	1.004	1.33513	0.978743
0.999009	1.31969	0.971904	1.00046	0.977548	0.984503	1.00881	0.923859	0.983867	1.0033	0.963188	1.0054	1.00171	1.29863	0.987936
1.00678	1.34234	0.948397	0.997861	0.991289	0.989353	1.00826	0.923703	0.985412	1.0036	0.969816	1.00375	1.00043	1.34121	0.987936
0.992125	1.38145	0.982352	1.0001	0.972052	0.986896	1.00803	0.909622	0.987802	1.00337	0.968732	1.00453	1.00794	1.36858	0.965325
0.998124	1.31763	0.974516	0.993475	1.0064	0.99937	1.00796	0.920649	0.986613	1.00318	0.970407	1.00487	0.997684	1.32296	0.996881
0.996452	1.26204	0.986009	0.99618	1.00283	0.991873	1.00927	0.911124	0.984191	1.00417	0.961365	1.00321	1.01471	1.25301	0.95638
0.99773	1.33822	0.972949	0.999522	0.980846	0.986644	1.0093	0.915472	0.983581	1.00372	0.970777	1.00332	1.00803	1.3108	0.969798
1.00275	1.31763	0.96224	1.00362	0.999809	0.969698	1.00898	0.920338	0.983854	1.00413	0.961734	1.00328	1.00419	1.23476	0.986445
0.994583	1.44116	0.968247	1.00003	0.982495	0.984692	1.00823	0.931883	0.984451	1.00375	0.972231	1.00305	1.00235	1.29863	0.986197
1.00609	1.27851	0.958322	0.997451	1.00256	0.98803	1.01087	0.918371	0.978873	1.00358	0.978489	1.00274	1.00867	1.26518	0.971785
0.997632	1.42263	0.962501	1.00124	0.985518	0.980282	1.00846	0.920131	0.985308	1.0034	0.96851	1.00448	1.01142	1.15569	0.973276
0.997927	1.26822	0.981307	0.99782	0.961608	0.996283	1.0078	0.938043	0.98488	1.00469	0.966219	1.00116	1.00464	1.2743	0.981973
0.99714	1.33822	0.974516	1.00237	0.977548	0.978644	1.00821	0.915835	0.986542	1.00399	0.962202	1.00361	1.00812	1.18002	0.980234
1.00943	1.34028	0.941606	0.998271	0.996511	0.986896	1.007	0.909622	0.990646	1.00373	0.960921	1.00449	1.00611	1.21956	0.98247
0.992518	1.39381	0.97974	0.999173	1.00833	0.981416	1.00773	0.921063	0.987191	1.00401	0.96442	1.00328	0.997959	1.36554	0.992657
1.00383	1.3444	0.955971	0.9945	1.01657	0.993889	1.00818	0.914489	0.986776	1.00312	0.972773	1.00474	1.0073	1.24085	0.9775
0.996354	1.39792	0.969031	0.997759	0.984968	0.991117	1.00857	0.913298	0.985867	1.00359	0.970284	1.00374	0.999515	1.25301	0.997627
1.00019	1.33822	0.966419	1.0012	0.986892	0.980093	1.0085	0.914074	0.985958	1.004	0.967894	1.00288	1.00071	1.326	0.988433
1.00255	1.25793	0.970337	0.997246	0.998709	0.989542	1.00815	0.921322	0.986016	1.00456	0.972945	1.0007	1.00281	1.28951	0.9857
0.992518	1.37939	0.981568	0.995504	1.00585	0.993259	1.00814	0.920804	0.986094	1.00384	0.967722	1.00335	1.00748	1.27734	0.974022
0.99773	1.35469	0.970859	1.00044	0.983319	0.983243	1.00859	0.90926	0.986321	1.00341	0.976444	1.00347	1.00043	1.24997	0.995391
1.00068	1.34851	0.963807	0.995934	0.991289	0.995275	1.00873	0.9192	0.984665	1.00468	0.960034	1.00195	1.00116	1.23781	0.994397
1.00412	1.37734	0.951008	1.00174	1.02097	0.970643	1.0081	0.915006	0.986932	1.00379	0.96612	1.00368	1.00272	1.34425	0.981476
1.00412	1.32175	0.958061	0.997656	0.986617	0.991054	1.00842	0.91423	0.986165	1.00349	0.972132	1.00378	0.999882	1.31384	0.991663
0.999501	1.35469	0.966158	0.999952	0.982495	0.984944	1.00937	0.915835	0.983328	1.0042	0.975877	1.00134	1.00895	1.28951	0.969052
1.00658	1.31145	0.952837	0.998825	0.991289	0.986392	1.00872	0.922357	0.984302	1.00374	0.957053	1.00491	1.01215	1.30776	0.958865
0.996452	1.29087	0.982352	0.996242	1.01492	0.988912	1.00794	0.917543	0.987061	1.0036	0.971073	1.00361	1.01078	1.19219	0.972034
1.00009	1.32792	0.967986	1.00085	1.00943	0.975998	1.00818	0.922823	0.985743	1.00391	0.968831	1.00301	1.00867	1.2743	0.97104
1.01651	1.24146	0.935337	0.999665	1.01355	0.978707	1.0072	0.927172	0.987893	1.00284	0.980214	1.00461	0.997592	1.26518	1.00185
0.998911	1.29704	0.975038	1.00003	1.0064	0.979211	1.00649	0.923548	0.990315	1.00462	0.972699	1.00056	1.00739	1.28343	0.973773
1.0055	1.33616	0.952576	0.998989	0.998435	0.984251	1.00878	0.923755	0.983964	1.00439	0.972674	1.00122	1.01371	1.19219	0.964083
1.00107	1.31351	0.967203	0.997656	1.00118	0.987715	1.01003	0.916145	0.981471	1.00388	0.971245	1.00281	1.01462	1.19219	0.961598
1.00334	1.33204	0.958844	0.994151	1.00256	0.998173	1.00884	0.913039	0.985139	1.00371	0.970457	1.00338	1.00171	1.21652	0.994645
0.994288	1.32998	0.983135	0.993844	1.01135	0.997102	1.00892	0.915783	0.984581	1.00356	0.96681	1.00422	1.00702	1.37771	0.967064
1.00422	1.33204	0.956494	1.00165	0.979197	0.980471	1.00976	0.912677	0.982659	1.00357	0.970062	1.00382	1.004	1.31992	0.979985
0.999107	1.28469	0.976083	0.998148	0.993213	0.98803	1.00763	0.91775	0.987906	1.00434	0.962252	1.00262	1.00821	1.23781	0.975264
0.996944	1.29498	0.980523	0.99739	1.00778	0.987022	1.00813	0.919614	0.986276	1.00363	0.963065	1.0045	1.01233	1.27126	0.961349
0.992715	1.32998	0.987315	0.997615	0.973151	0.994267	1.0082	0.9163	0.986509	1.00298	0.964937	1.00609	1.01627	1.17698	0.958368
1.00579	1.29498	0.957016	0.997636	0.993488	0.989542	1.00959	0.912366	0.983152	1.00595	0.954934	0.999037	1.0105	1.28951	0.964828
1.00275	1.42675	0.948397	0.996221	0.983045	0.996283	1.00843	0.92303	0.985016	1.00459	0.963188	1.0018	1.00602	1.2226	0.98247
0.998911	1.29498	0.9753	1.00208	0.984144	0.978014	1.00917	0.919044	0.98349	1.00434	0.962942	1.00255	1.01435	1.25301	0.957374
1.00698	1.2641	0.9578	0.998456	0.99019	0.987778	1.00792	0.908742	0.988217	1.00377	0.970678	1.00317	1.00153	1.2226	0.994645
1.00914	1.31763	0.945262	0.995053	1.00998	0.9937	1.00951	0.915058	0.983055	1.0028	0.966983	1.00633	1.00657	1.2591	0.977997
1.00845	1.27234	0.952837	0.997718	1.01053	0.985385	1.00741	0.934264	0.986419	1.00375	0.96851	1.00351	1.01233	1.09791	0.975513
1.00806	1.2991	0.950486	0.997226	1.01437	0.986014	1.00843	0.910917	0.986535	1.00245	0.966638	1.00734	1.00684	1.16482	0.984955
0.993698	1.36087	0.980785	0.998312	0.984144	0.989605	1.008	0.924998	0.985964	1.00334	0.974301	1.00392	1.01069	1.30776	0.96284
0.999206	1.36087	0.966158	0.997595	0.98964	0.99055	1.00911	0.909571	0.984847	1.00482	0.962104	1.00131	1.00501	1.30167	0.978743
1.00432	1.30116	0.96015	0.998763	0.97425	0.990487	1.00868	0.911848	0.98573	1.00427	0.968362	1.00206	1.00428	1.31384	0.979737
1.00068	1.30734	0.969031	0.994848	0.989915	0.998929	1.00925	0.90605	0.98488	1.00358	0.974325	1.00325	1.01023	1.2226	0.97104
1.00461	1.33204	0.955449	0.999911	1.02592	0.975116	1.0075	0.918112	0.988198	1.00369	0.965701	1.00402	1.00373	1.24389	0.986942
1.01543	1.23734	0.938732	1.00051	0.998984	0.979463	1.00858	0.90662	0.986678	1.00411	0.967278	1.00266	1.00025	1.28647	0.992906
0.993403	1.35263	0.982613	1.00186	0.98222	0.979148	1.00994	0.908949	0.982633	1.00416	0.965874	1.00269	1.01151	1.3625	0.956131
1.00068	1.31145	0.968509	1.00225	0.975899	0.9794	1.0077	0.922616	0.987087	1.00383	0.970284	1.00306	0.997959	1.38379	0.991166
0.996157	1.3094	0.980785	0.998333	0.983594	0.989668	1.00883	0.924842	0.983685	1.00386	0.970358	1.00298	1.00721	1.29255	0.973525
1.00186	1.40616	0.953359	0.996734	0.979747	0.995464	1.0099	0.927534	0.980393	1.00458	0.972132	1.00075	1.00254	1.24389	0.990173
0.995665	1.3341	0.978956	0.995422	1.01328	0.99181	1.0076	0.928259	0.986652	1.00419	0.967943	1.00234	0.996311	1.33513	0.999615
0.998222	1.28881	0.977912	0.999296	0.986617	0.986014	1.00992	0.918992	0.981425	1.00417	0.970605	1.00209	1.0084	1.24693	0.974022
0.999501	1.28057	0.975561	0.9978	0.972326	0.993889	1.0087	0.904704	0.986581	1.00335	0.973315	1.00403	0.999698	1.41116	0.984209
1.00058	1.27851	0.972949	0.998804	0.984693	0.987967	1.00813	0.922927	0.98586	1.00344	0.972847	1.00383	1.00647	1.33513	0.972034
1.00393	1.26204	0.966158	0.997574	0.984419	0.99181	1.00735	0.922772	0.988042	1.00428	0.9726	1.00152	1.00226	1.26214	0.989427
0.999402	1.33204	0.969292	0.99862	0.987442	0.987904	1.0092	0.918734	0.983438	1.00452	0.969619	1.00122	0.998508	1.29863	0.996633
1.00058	1.25587	0.975822	0.996529	1.01245	0.988597	1.00884	0.922616	0.983945	1.00357	0.973586	1.00338	1.00959	1.23781	0.971537
1.00353	1.40204	0.949441	0.998845	1.02152	0.9794	1.00732	0.92303	0.988094	1.00458	0.969619	1.00105	0.999149	1.35946	0.989924
1.00875	1.20234	0.960934	0.996529	0.997061	0.992125	1.0082	0.924635	0.985458	1.00447	0.963262	1.00212	1.00867	1.17698	0.978991
1.00147	1.31351	0.966158	0.998517	0.99074	0.987463	1.00812	0.92127	0.986107	1.00431	0.972773	1.00141	1.00327	1.2743	0.9857
1.00786	1.25175	0.957016	1.00174	1.00256	0.974864	1.00908	0.918423	0.983795	1.00382	0.967056	1.00349	1.00199	1.24997	0.991166
1.00668	1.31557	0.952053	0.996877	0.983045	0.994267	1.00771	0.923186	0.98699	1.00409	0.965898	1.00287	1.00409	1.24997	0.985452
1.00029	1.33822	0.966158	1.00106	0.985793	0.980786	1.00795	0.917491	0.987042	1.00389	0.974793	1.00234	1.01279	1.30776	0.957125
0.999206	1.36292	0.965897	0.997103	0.98964	0.992062	1.00921	0.922461	0.982945	1.00421	0.967155	1.00239	1.00382	1.26822	0.984706
0.990354	1.30116	0.99724	1.00323	0.984144	0.974486	1.00949	0.914592	0.983172	1.00388	0.969545	1.00302	1.00309	1.34121	0.98073
1.00579	1.31351	0.954665	0.996549	1.0097	0.989164	1.01056	0.918527	0.979711	1.0037	0.970186	1.00343	1.00364	1.26518	0.985452
1.00275	1.3341	0.96015	1.00213	0.972876	0.980471	1.00702	0.915472	0.989854	1.00319	0.965159	1.00547	1.00858	1.29559	0.969549
0.995665	1.39998	0.970598	0.995504	0.976449	1	1.00914	0.91687	0.983847	1.00394	0.966736	1.0032	1.00309	1.22868	0.989924
1.00825	1.23322	0.958322	0.998743	0.987442	0.987526	1.00879	0.906206	0.986146	1.00252	0.973093	1.00637	1.01105	1.23476	0.96781
1.00422	1.2394	0.968247	0.99741	0.996511	0.989542	1.0093	0.9119	0.984029	1.00312	0.968831	1.00522	1.00794	1.3108	0.970046
0.99655	1.29498	0.981568	1.00046	0.98964	0.981731	1.00721	0.926499	0.987957	1.00372	0.969791	1.00342	1.00986	1.24389	0.970295
1.00599	1.38763	0.94474	0.997615	1.0075	0.986392	1.00821	0.924583	0.985445	1.0034	0.969151	1.0044	1.01334	1.13136	0.970046
1.00314	1.36704	0.954926	0.995033	1.00118	0.995779	1.00888	0.916197	0.984626	1.00424	0.963878	1.00271	0.999241	1.31688	0.993154
1.00255	1.3691	0.956232	0.997615	0.993213	0.989668	1.00755	0.917957	0.988081	1.00393	0.96819	1.00304	1.00354	1.24085	0.987688
0.998222	1.3094	0.9753	0.998025	0.983594	0.990613	1.00803	0.921995	0.98625	1.00333	0.965726	1.00501	0.995303	1.35338	1.00086
1.00393	1.30528	0.960673	1.00028	0.999534	0.98003	1.0093	0.917543	0.983321	1.00367	0.97297	1.00317	0.997043	1.24997	1.00458
0.995665	1.35263	0.976606	0.999296	0.966555	0.990613	1.00917	0.921477	0.983178	1.00307	0.973142	1.00484	1.00684	1.19827	0.982221
1.0052	1.37116	0.948919	0.998517	1.01822	0.981164	1.00811	0.927534	0.985328	1.00386	0.969644	1.00307	1.01023	1.24085	0.969549
1.0056	1.32998	0.953098	0.995586	0.980296	0.998866	1.00928	0.912366	0.98401	1.00332	0.965011	1.00511	1.00611	1.29255	0.976506
0.995665	1.33616	0.978695	1.00235	0.971502	0.980093	1.00953	0.919096	0.982484	1.004	0.972305	1.00234	1.01407	1.23781	0.959362
1.00609	1.32587	0.952314	0.99946	1.00118	0.982172	1.00908	0.912832	0.98451	1.00417	0.967968	1.00239	1.00757	1.21348	0.978991
1.00186	1.32381	0.963807	0.994848	0.989091	0.999118	1.0097	0.906775	0.983568	1.00322	0.969644	1.00483	1.00904	1.28343	0.969301
1.00471	1.34028	0.954143	1.00208	0.996786	0.975116	1.00865	0.927948	0.983808	1.00334	0.969422	1.00453	1.00464	1.26214	0.982967
1.00196	1.37116	0.957538	1.00178	1.00613	0.973919	1.00826	0.918837	0.986016	1.00302	0.969841	1.00537	1.00702	1.28038	0.975016
0.997337	1.26822	0.982874	0.995914	0.977823	0.998425	1.00985	0.921581	0.981295	1.00457	0.96819	1.00125	1.00061	1.30776	0.990173
1.00068	1.35057	0.963546	0.996488	1.01795	0.987463	1.00879	0.905481	0.986224	1.00462	0.97467	1.00033	0.998417	1.23476	1.0021
1.00265	1.33616	0.96015	0.995238	1.00476	0.99433	1.00787	0.922047	0.986678	1.00335	0.967204	1.00477	1.01261	1.27734	0.960107
0.999107	1.30528	0.973471	1.0011	0.973426	0.983495	1.00773	0.922099	0.987068	1.00323	0.965307	1.00534	0.989901	1.26214	1.02297
1.00019	1.32998	0.967464	0.997492	1.00778	0.986707	1.00778	0.923962	0.986698	1.00424	0.963656	1.00274	1.00162	1.26822	0.990669
0.995862	1.31969	0.980262	0.99862	0.995686	0.986014	1.00828	0.910451	0.987009	1.00381	0.972329	1.00285	0.992831	1.41116	1.00284
1.00039	1.35881	0.963285	0.997021	1.02427	0.984377	1.00923	0.914437	0.983899	1.00362	0.971245	1.00352	1.00812	1.30167	0.970295
1.00255	1.43292	0.948135	0.99782	0.996236	0.988345	1.00805	0.918268	0.986672	1.00378	0.969767	1.00327	1.01059	1.27734	0.965574
0.997042	1.4391	0.961979	1.00186	0.995137	0.976187	1.00838	0.917336	0.985873	1.00418	0.96442	1.0028	1.00382	1.28343	0.983464
0.99773	1.41234	0.963546	0.99741	1.00283	0.988093	1.00992	0.907655	0.982854	1.00487	0.971467	1.00002	1.0105	1.32904	0.961598
0.99596	1.35881	0.975038	1.00159	0.999534	0.975998	1.00805	0.923341	0.986029	1.00405	0.969594	1.00252	1.00528	1.26822	0.98073
0.992911	1.39381	0.978695	0.999645	0.987167	0.984818	1.00804	0.927379	0.985549	1.00443	0.963163	1.00225	1.016	1.11311	0.964331
0.998419	1.38763	0.964852	0.998845	0.992114	0.98614	1.00809	0.924221	0.985821	1.00355	0.961882	1.00487	0.992831	1.31384	1.0108
1.00265	1.31557	0.962762	0.995504	0.997885	0.995086	1.00792	0.912677	0.987737	1.00461	0.971837	1.0007	1.00867	1.3108	0.968058
1.00314	1.23734	0.971382	0.996078	1.01492	0.989416	1.00819	0.914437	0.986756	1.00402	0.969299	1.00265	1.00492	1.26518	0.981973
1.00304	1.27646	0.96668	0.998415	0.985793	0.988912	1.00837	0.929967	0.984315	1.00342	0.964592	1.00489	1.00437	1.26214	0.983712
0.995468	1.37322	0.974516	0.999952	0.983594	0.984692	1.00869	0.91599	0.985191	1.00381	0.972453	1.00285	1.01188	1.29863	0.960356
0.996059	1.34851	0.976083	0.994971	0.987167	0.999181	1.00796	0.916559	0.987139	1.00383	0.962227	1.00405	1.00409	1.24693	0.9857
0.999992	1.31145	0.970337	0.999296	0.999259	0.983117	1.00818	0.922668	0.985763	1.00503	0.969373	0.999822	1.00126	1.22564	0.995142
1.00796	1.30734	0.949703	1.00092	0.991289	0.979967	1.00821	0.918112	0.986243	1.00348	0.964494	1.00474	1.00034	1.22564	0.997627
1.00589	1.24351	0.963285	0.995893	1.01245	0.99055	1.01002	0.920856	0.980912	1.00469	0.972428	1.0004	1.00867	1.24085	0.973773
0.995173	1.35057	0.978173	0.997595	0.995412	0.989227	1.00917	0.921529	0.983172	1.00405	0.969668	1.00252	1.00629	1.23476	0.98073
0.999501	1.30528	0.972426	0.997123	1.00091	0.989416	1.00811	0.929709	0.985055	1.0038	0.965085	1.00378	1.00126	1.30167	0.98893
1.00294	1.32175	0.961195	0.999255	0.998984	0.983306	1.00904	0.91542	0.984289	1.00467	0.965258	1.00134	1.01517	1.26822	0.953895
1.00098	1.22499	0.978695	0.998374	1.00778	0.983999	1.00978	0.912521	0.98262	1.00414	0.965307	1.00281	1.00986	1.21956	0.972282
1.00461	1.3094	0.958322	0.998025	0.98222	0.990928	1.00896	0.92008	0.983945	1.00407	0.962104	1.00338	1.00657	1.25605	0.978246
1.00137	1.24557	0.975038	0.993454	1.02427	0.995338	1.00934	0.917957	0.983159	1.00339	0.970136	1.00431	0.998233	1.25301	1.00111
0.999894	1.30528	0.971382	1.00174	0.962708	0.983999	1.00985	0.911124	0.982607	1.00456	0.976272	1.0003	1.01536	1.16482	0.961846
0.996354	1.47822	0.958844	0.997041	0.983045	0.993763	1.00856	0.920287	0.985023	1.0035	0.971713	1.00379	1.00968	1.24085	0.97104
0.994878	1.3444	0.97974	0.996816	1.00228	0.990046	1.00733	0.912418	0.989399	1.00418	0.969447	1.00218	1.00528	1.28038	0.979737
1.00235	1.38969	0.954143	0.999378	0.982495	0.986707	1.00872	0.931469	0.983165	1.00387	0.958334	1.00442	1.00611	1.31384	0.974767
0.997632	1.28675	0.97974	0.999686	0.99761	0.982298	1.00676	0.911072	0.991126	1.0039	0.97334	1.00249	1.0062	1.31384	0.974519
0.996845	1.33616	0.975561	0.997964	1.00421	0.986077	1.00775	0.922875	0.986919	1.0045	0.963558	1.00203	0.997776	1.22868	1.00434
1.00225	1.40204	0.952837	0.996385	1.00943	0.989731	1.00916	0.914178	0.984113	1.00303	0.968559	1.00549	0.997318	1.42028	0.989924
0.999402	1.31557	0.971382	0.998845	0.992663	0.986014	1.00824	0.91366	0.98673	1.00354	0.974818	1.00332	1.00419	1.42333	0.97104
1.00098	1.28881	0.970598	0.997	0.948142	1.00189	1.00888	0.917905	0.984425	1.00343	0.970112	1.0042	1.0116	1.30167	0.960853
0.998419	1.33616	0.971382	0.998517	0.998709	0.985636	1.00883	0.918164	0.984523	1.00474	0.963508	1.00137	1.00492	1.19827	0.987439
0.99183	1.36087	0.985747	0.996631	0.987442	0.994015	1.00761	0.921684	0.987451	1.00372	0.962153	1.00436	1.01041	1.27734	0.96607
0.999992	1.3341	0.967464	0.99946	1.0097	0.980219	1.01014	0.912211	0.981653	1.00402	0.966712	1.00297	1.00263	1.21348	0.992409
0.999599	1.32587	0.969553	0.997451	1.00998	0.986329	1.00905	0.923082	0.983295	1.00331	0.971393	1.00437	1.00538	1.29255	0.978494
1.00432	1.26822	0.964329	0.997041	1.0097	0.987652	1.00809	0.923496	0.985893	1.00377	0.974448	1.00272	1.0094	1.24997	0.97104
0.998911	1.32175	0.971904	0.997882	1.00256	0.986707	1.00947	0.908949	0.983919	1.00448	0.969594	1.00132	1.00446	1.2591	0.983712
0.997927	1.34851	0.97112	0.995996	0.994587	0.99433	1.00944	0.91335	0.983445	1.00467	0.963977	1.0015	1.01041	1.16786	0.975016
1.00688	1.24557	0.960411	0.997984	0.975349	0.992629	1.00869	0.91454	0.98538	1.00318	0.966096	1.00537	1.00501	1.24389	0.983464
1.01268	1.28469	0.940038	0.999214	0.979472	0.987904	1.00938	0.922979	0.982399	1.00381	0.961118	1.00424	1.00629	1.31688	0.974022
0.995173	1.31763	0.982352	0.996611	0.999809	0.991243	1.01028	0.908173	0.981776	1.00427	0.964814	1.00251	1.00803	1.23172	0.976258
1.00412	1.32998	0.957016	0.995627	0.982495	0.998236	1.00857	0.915886	0.985542	1.00328	0.976346	1.00386	0.997959	1.3625	0.992906
0.99596	1.34645	0.976606	1.00219	0.999809	0.974108	1.00776	0.91511	0.98786	1.00368	0.971245	1.00335	1.00959	1.28647	0.967561
0.988486	1.32792	0.998807	0.997779	0.989091	0.990109	1.00928	0.916663	0.983471	1.00407	0.969693	1.00245	1.00254	1.31688	0.984209
0.995862	1.31969	0.980262	1.00165	0.973975	0.981668	1.00791	0.910244	0.988048	1.0044	0.968067	1.00174	1.00483	1.28038	0.980979
0.999992	1.28881	0.97321	0.995074	0.987442	0.998803	1.00976	0.923289	0.981315	1.00321	0.969989	1.00482	1.01032	1.17394	0.974767
1.00973	1.34234	0.940561	0.997841	0.991289	0.989416	1.00862	0.910244	0.986107	1.00402	0.964223	1.00327	1.00812	1.21043	0.977749
1.00688	1.30116	0.953359	0.998046	1.00778	0.985007	1.00899	0.924583	0.983289	1.00356	0.966342	1.0043	1.00318	1.15265	0.995887
0.999992	1.36087	0.964068	0.994971	1.00091	0.996031	1.00796	0.918527	0.986873	1.00292	0.969496	1.00569	1.00867	1.18915	0.977997
0.996255	1.25381	0.987576	0.994131	0.971777	1.00529	1.00831	0.925515	0.985036	1.00427	0.966367	1.0023	1.00373	1.23172	0.987936
0.997534	1.33822	0.973471	0.998312	1.00723	0.984314	1.00921	0.91687	0.983639	1.00421	0.972945	1.00169	1.00043	1.28038	0.992906
1.0054	1.37322	0.948135	0.994828	0.987717	0.999496	1.01045	0.89813	0.982568	1.0037	0.973069	1.00309	0.997501	1.29255	0.999863
0.995862	1.39381	0.970859	1.00069	0.940447	0.992314	1.0087	0.924791	0.984062	1.00377	0.968806	1.0034	1.01014	1.20739	0.972531
1.00314	1.24146	0.970859	1.00274	0.986068	0.975557	1.00889	0.916249	0.9846	1.00387	0.969102	1.0031	1.01178	1.29255	0.961101
0.998321	1.31763	0.973994	0.996631	1.03828	0.982361	1.00844	0.915835	0.985886	1.00328	0.970038	1.00461	1.00135	1.21652	0.995639
1.00275	1.33204	0.960411	1.00368	0.967105	0.977006	1.00778	0.92127	0.987029	1.00271	0.977849	1.00526	1.0095	1.24085	0.971537
1.00589	1.40616	0.94265	0.998866	0.988816	0.986833	1.00864	0.90838	0.986269	1.00276	0.974621	1.00551	1.01133	1.28343	0.963089
0.996649	1.36087	0.972949	0.996037	1.00778	0.99118	1.00973	0.915058	0.982445	1.0042	0.969126	1.00218	1.00629	1.32904	0.973028
1.00245	1.2744	0.968509	0.996467	0.976724	0.996976	1.00991	0.90781	0.982841	1.00425	0.970605	1.00184	1.0095	1.21652	0.973525
0.996354	1.34028	0.976344	0.999296	0.986342	0.986077	1.00797	0.909519	0.987983	1.0045	0.96511	1.00181	1.01215	1.20739	0.967064
0.998616	1.30322	0.975038	0.99823	0.984419	0.989794	1.00811	0.918992	0.986425	1.00398	0.969397	1.00274	1.00977	1.33513	0.963089
1.00157	1.32587	0.964329	0.993577	0.976998	1.0058	1.00847	0.917957	0.985561	1.00378	0.962252	1.00418	1.00409	1.27734	0.983215
1.00865	1.29704	0.94918	1.0003	0.954463	0.990298	1.01026	0.910606	0.981523	1.00463	0.974719	1.00029	1.00812	1.30471	0.970046
0.991043	1.39175	0.983919	0.998005	0.990465	0.989101	1.00882	0.925101	0.983691	1.00258	0.971122	1.00644	1.00876	1.26822	0.971288
1.00304	1.38145	0.953359	1.00147	0.980021	0.980849	1.00988	0.918992	0.981536	1.00397	0.973487	1.00229	0.993106	1.28343	1.01254
0.995173	1.28675	0.98627	1.00317	0.976174	0.976502	1.00879	0.92303	0.984029	1.00458	0.966514	1.00144	1.01865	1.16177	0.95315
1.00137	1.34234	0.962762	0.998415	1.00008	0.985636	1.0085	0.921477	0.985036	1.00361	0.967574	1.00401	1.00135	1.18002	0.998621
1.0057	1.28881	0.958061	0.997636	1.0163	0.984314	1.00819	0.923393	0.985626	1.00428	0.965652	1.00237	1.00464	1.26214	0.982967
1.00019	1.32792	0.967725	0.999952	0.992938	0.98255	1.00867	0.922357	0.984438	1.00436	0.969619	1.00166	1.00162	1.2591	0.991415
1.00373	1.33204	0.9578	1.00317	0.999809	0.971084	1.00915	0.916559	0.983841	1.00385	0.968116	1.00328	1.00208	1.32904	0.984458
1.00393	1.32587	0.958061	0.993044	0.996511	1.00296	1.00965	0.915783	0.982562	1.00431	0.963213	1.00259	1.00235	1.19827	0.994397
1.00314	1.31763	0.961195	0.998189	0.989091	0.988849	1.01002	0.904394	0.982964	1.00299	0.966169	1.0059	1.01325	1.19827	0.964828
1.00579	1.34234	0.951008	0.994377	0.998435	0.998425	1.00844	0.926447	0.984575	1.00446	0.965948	1.00183	1.00647	1.23172	0.980482
0.996649	1.3094	0.979479	0.997656	0.999809	0.98803	1.01006	0.918009	0.981153	1.00521	0.963977	0.999994	1.01737	1.21043	0.952653
1.00275	1.21675	0.975038	0.99493	0.995137	0.99748	1.00877	0.917491	0.984789	1.00338	0.965332	1.00491	1.01151	1.34425	0.957622
0.995862	1.40616	0.969292	0.995402	0.964357	1.00309	1.00945	0.911797	0.983627	1.00402	0.962153	1.00351	1.00061	1.18915	0.999863
1.0052	1.34645	0.952053	0.999419	0.98277	0.986518	1.00738	0.918682	0.988451	1.0035	0.971738	1.0038	1.00116	1.37162	0.983464
1.00589	1.29704	0.956494	0.996119	0.987717	0.995527	1.00766	0.926551	0.986704	1.00312	0.95996	1.00631	1.00473	1.23476	0.984955
0.999009	1.33204	0.970337	0.998005	0.998709	0.987211	1.00957	0.927224	0.981341	1.00296	0.975631	1.00484	1.00675	1.28647	0.975264
0.99537	1.36292	0.976083	0.997513	0.999534	0.988534	1.00956	0.927017	0.981399	1.00356	0.973635	1.00341	1.00556	1.33209	0.974767
0.996255	1.31557	0.97974	0.999214	0.999534	0.983306	1.00983	0.906827	0.983198	1.00365	0.965282	1.00418	0.995212	1.3108	1.00458
1.00491	1.35057	0.952314	0.998353	1.00943	0.983684	1.00907	0.911848	0.984659	1.00414	0.964864	1.00285	1.00574	1.3108	0.976009
1.01347	1.36498	0.927762	0.996652	1.00585	0.989731	1.01001	0.909053	0.982432	1.00461	0.971467	1.00075	1.00208	1.23476	0.99216
0.999009	1.3341	0.970076	0.999891	0.977823	0.986203	1.00795	0.922047	0.986458	1.00446	0.965997	1.00183	1.00492	1.19827	0.987439
1.00058	1.32792	0.96668	0.996078	1.00558	0.991558	1.00955	0.921426	0.98214	1.00422	0.971787	1.0018	1.00913	1.29255	0.968307
0.99419	1.31557	0.985225	0.997697	0.979197	0.992629	1.00914	0.917336	0.983789	1.00335	0.966391	1.00487	1.00327	1.30776	0.982967
0.993797	1.27234	0.991755	0.994131	0.983319	1.00265	1.00949	0.928155	0.981464	1.00341	0.976272	1.00349	1.0029	1.21956	0.991166
1.00501	1.34645	0.952576	0.992614	1.02729	0.997228	1.00908	0.92391	0.983133	1.00308	0.971566	1.005	1.00345	1.24085	0.987936
1.00147	1.37939	0.9578	0.994049	0.99761	0.999622	1.00764	0.921011	0.987464	1.00445	0.966391	1.0018	1.00391	1.2591	0.985203
1.00235	1.30116	0.965374	0.995832	1.00531	0.992377	1.00937	0.917388	0.983133	1.00392	0.974572	1.00229	1.00849	1.2591	0.972779
0.997435	1.36498	0.970337	0.998415	0.979747	0.990298	1.00884	0.917025	0.984633	1.00374	0.963459	1.00415	1.00702	1.1861	0.982718
0.996157	1.39792	0.969553	0.999542	0.992114	0.983999	1.00725	0.924532	0.988087	1.00342	0.973931	1.00376	0.999332	1.28951	0.995142
1.00107	1.30528	0.968247	0.997574	0.983594	0.991999	1.00801	0.919355	0.986646	1.00361	0.963089	1.00455	1.00071	1.2743	0.992657
1.00934	1.29087	0.948135	0.995156	1.00366	0.994834	1.00824	0.916508	0.986367	1.0031	0.971393	1.00497	1.00208	1.31688	0.985452
1.00668	1.30734	0.953098	0.996939	0.956387	1.00019	1.00815	0.922254	0.985906	1.00407	0.960059	1.00364	1.00299	1.28038	0.985948
0.999009	1.41645	0.959628	0.99575	0.986342	0.996976	1.00844	0.915886	0.985893	1.00298	0.969742	1.0055	0.999149	1.2226	1.00111
0.997239	1.3341	0.974777	1.00251	0.99074	0.975179	1.00837	0.924635	0.984977	1.00345	0.970481	1.0041	1.00061	1.27126	0.993154
1.00688	1.34234	0.948135	0.999276	0.963807	0.991306	1.00808	0.912211	0.987347	1.00422	0.97127	1.00185	1.01471	1.24085	0.957374
0.997534	1.34028	0.97321	0.996898	1.01328	0.987274	1.00895	0.912987	0.984854	1.00432	0.97058	1.00165	1.01655	1.19523	0.956131
1.00845	1.32998	0.945523	1.00051	0.991564	0.981164	1.00841	0.923859	0.984964	1.00331	0.970038	1.00454	1.00034	1.22868	0.997378
1.00048	1.32792	0.966941	0.995668	1.03499	0.986077	1.0089	0.919873	0.98412	1.00338	0.973586	1.0039	1.00098	1.27734	0.991663
0.998124	1.32175	0.973994	0.997595	0.993763	0.989605	1.00871	0.918889	0.984769	1.00381	0.964568	1.00382	1.00428	1.14961	0.993154
0.993502	1.32381	0.986009	0.995832	1.02125	0.988723	1.00908	0.922409	0.983308	1.00398	0.969348	1.00277	0.997409	1.33817	0.996384
1.00147	1.25381	0.973732	0.996057	0.989365	0.995338	1.00885	0.92008	0.984243	1.00349	0.967352	1.00435	1.00968	1.22564	0.972282
1.00422	1.36087	0.952837	0.997861	1.00778	0.985573	1.00835	0.910347	0.986847	1.00389	0.966539	1.00334	1.01343	1.18306	0.965574
1.00137	1.30116	0.967986	1.00069	0.991289	0.98066	1.01028	0.914851	0.980945	1.00458	0.969865	1.00101	1.00446	1.19219	0.989179
0.997632	1.28675	0.97974	0.994254	1.01273	0.995527	1.00763	0.921581	0.987425	1.00337	0.975951	1.00366	1.01417	1.326	0.951907
1.00412	1.32998	0.957016	0.998866	1.00201	0.98381	1.01005	0.913143	0.981795	1.00406	0.970752	1.00236	1.00638	1.1709	0.9857
1.00698	1.28881	0.954665	1.00044	0.987167	0.982361	1.00782	0.918682	0.987243	1.00421	0.965381	1.0026	1.00016	1.22564	0.998124
1.00048	1.24146	0.977912	0.994766	0.970952	1.00353	1.00737	0.916973	0.988717	1.00378	0.96957	1.00328	1.00821	1.26214	0.973276
1.00176	1.3691	0.958322	0.998702	1.00118	0.984503	1.009	0.9163	0.984289	1.0032	0.973266	1.00446	1.01124	1.1861	0.971288
0.998911	1.31557	0.972688	0.996488	0.996236	0.99244	1.00949	0.909001	0.983867	1.00353	0.970555	1.00388	1.00739	1.19827	0.98073
0.990551	1.32998	0.993061	0.994274	1.01163	0.995716	1.00834	0.922461	0.985334	1.00392	0.955895	1.00456	0.998233	1.22868	1.00309
1.00048	1.42263	0.954926	0.997472	1.00173	0.988156	1.0092	0.918268	0.983503	1.00371	0.960354	1.0046	1.00629	1.39899	0.967313
1.00039	1.30528	0.970076	1.00083	0.998984	0.978455	1.00805	0.90781	0.98799	1.00383	0.958112	1.00456	0.999882	1.28038	0.994397
0.997042	1.42675	0.963546	1.00057	0.978647	0.983936	1.00805	0.912159	0.987425	1.00413	0.966884	1.00263	1.00336	1.2591	0.986694
0.999796	1.35881	0.964852	0.998558	0.978373	0.990172	1.00872	0.923237	0.984204	1.0045	0.9675	1.00152	1.01243	1.29863	0.958865
0.999599	1.29704	0.97321	0.997759	0.978098	0.992692	1.00784	0.922668	0.986691	1.00484	0.964962	1.00091	1.00721	1.25605	0.976506
0.995862	1.35675	0.975561	0.997021	1.00091	0.989731	1.00872	0.915783	0.985133	1.00371	0.965775	1.00395	1.00821	1.21652	0.977003
1.00343	1.34645	0.956755	0.995012	1.02537	0.990298	1.00693	0.916973	0.989925	1.00379	0.972674	1.00288	1.00666	1.31992	0.972779
0.999796	1.36087	0.964591	0.998845	1.0064	0.982865	1.00736	0.916352	0.988808	1.00443	0.967722	1.00171	1.00995	1.24389	0.970046
1.00117	1.38351	0.958061	0.998661	0.993213	0.986455	1.00836	0.91863	0.985776	1.00436	0.961956	1.0026	1.0127	1.24085	0.96284
0.99714	1.3341	0.975038	0.994848	0.999809	0.996661	1.00821	0.928207	0.98499	1.00455	0.967451	1.00141	0.99979	1.2743	0.995142
1.00452	1.32587	0.956494	0.993536	0.993488	1.00214	1.00651	0.921529	0.990503	1.00315	0.970186	1.00497	1.00519	1.28951	0.97924
0.997239	1.30322	0.978695	0.995955	1.01767	0.989164	1.00962	0.912055	0.983114	1.00317	0.971713	1.00473	1.00318	1.39595	0.976009
1.00717	1.32175	0.949964	0.996324	1.01355	0.988975	1.00849	0.916352	0.985685	1.00352	0.967451	1.00426	1.01133	1.30471	0.961349
0.996845	1.36498	0.971904	0.997533	0.996511	0.989164	1.00744	0.919873	0.988146	1.00401	0.966909	1.00297	1.00657	1.28951	0.975513
[truncated: 8,002 more rows]
