# Supplementary material for: Pathogenic missense protein variants affect different functional pathways and proteomic features than healthy population variants
Source: PLoS Biol. 2021 Apr 28;19(4):e3001207. doi: 10.1371/journal.pbio.3001207 (PMC8110273; doi:10.1371/journal.pbio.3001207)
Supplement: S4 Data — (CSV) [file pbio.3001207.s026.csv]

hgnc_symbol	uniprotswissprot	interact_len	total_length	num_interact_snp	total_snp	cdf_interact	pval_interact	qval_interact
NOTCH3	Q9UM47	38	1226	36	395	0.999999995874	1.34615309888E-08	4.42076677672192E-05
CUL4B	Q13620	105	719	67	273	0.999994665828	1.50852597417E-05	0.008256665498624
TRIM43	Q96BQ3	29	317	12	34	0.999995433104	2.73943161271E-05	0.012851847737342
DOCK5	Q9H7D0	29	759	6	18	0.999997394652	3.87947917499E-05	0.015925262013334
PLAUR	Q03405	30	283	18	64	0.999976928503	8.24871490138E-05	0.022573983113443
SRSF1	Q07955	40	190	24	53	0.999979736442	7.10724299171E-05	0.022573983113443
SMC3	Q9UQE7	43	376	16	49	0.9999831659	6.89235993176E-05	0.022573983113443
BCAR1	P56945	13	352	18	179	0.999959272296	0.000128442078777	0.029294966306291
RBPJ	Q06330	34	424	21	108	0.999958110975	0.000124702212886	0.029294966306291
EIF4EBP1	Q13541	21	64	8	8	1	0.000134373789823	0.029294966306291
INO80	Q9ULG1	18	523	14	128	0.999962256434	0.000142728215865	0.029294966306291
GSTM2	P28161	22	218	15	53	0.999955953803	0.00016987525474	0.030992796475898
PTK2	Q05397	60	816	40	298	0.999911809637	0.000220910797763	0.036273552992685
CCNL2	Q96S94	14	239	10	46	0.999945347794	0.000275360714084	0.043061170716755
CNOT4	O95628	8	47	15	35	0.999925149325	0.000301745890737	0.043084065442622
FGFRL1	Q8N441	20	327	14	79	0.999920150579	0.000290732150892	0.043084065442622
