# Supplementary material for: Pathogenic missense protein variants affect different functional pathways and proteomic features than healthy population variants
Source: PLoS Biol. 2021 Apr 28;19(4):e3001207. doi: 10.1371/journal.pbio.3001207 (PMC8110273; doi:10.1371/journal.pbio.3001207)
Supplement: S5 Data — (Data underlying Fig A in S3 Text). (CSV) [file pbio.3001207.s027.csv]

metric	dataset1	dataset2	adjusted pvalue (adjusted for comparisons within each metric, e.g. betweeness_centrality, using BH method)
betweenness_centrality	rare	common	9.7952918708038E-23
betweenness_centrality	non_driver	common	6.93095928478585E-30
betweenness_centrality	non_driver	rare	8.68447951275315E-18
betweenness_centrality	driver	common	8.75324178005091E-76
betweenness_centrality	driver	rare	2.19424163282081E-107
betweenness_centrality	driver	non_driver	5.04612124495998E-74
betweenness_centrality	clinvar	common	6.47848805603941E-238
betweenness_centrality	clinvar	rare	6.44668138760349E-286
betweenness_centrality	clinvar	non_driver	1.06020548502453E-256
betweenness_centrality	clinvar	driver	6.29206550155436E-111
closeness_centrality	rare	common	4.958885642672E-13
closeness_centrality	non_driver	common	2.03405487314536E-08
closeness_centrality	non_driver	rare	4.00874258711851E-14
closeness_centrality	driver	common	1.05615427490708E-07
closeness_centrality	driver	rare	0.085491210354
closeness_centrality	driver	non_driver	0.337548643732535
closeness_centrality	clinvar	common	1.2745196302066E-43
closeness_centrality	clinvar	rare	3.05530991049344E-34
closeness_centrality	clinvar	non_driver	2.23022961391689E-40
closeness_centrality	clinvar	driver	7.79840119824413E-28
degree	rare	common	1.12400056305337E-37
degree	non_driver	common	1.13358521685842E-45
degree	non_driver	rare	8.51450749411272E-13
degree	driver	common	5.0710536650903E-45
degree	driver	rare	3.58931383871582E-07
degree	driver	non_driver	0.022905115455632
degree	clinvar	common	0
degree	clinvar	rare	0
degree	clinvar	non_driver	0
degree	clinvar	driver	8.22677475653778E-287
degree_centrality	rare	common	1.8791212352465E-09
degree_centrality	non_driver	common	1.01627614582484E-05
degree_centrality	non_driver	rare	2.21902332389693E-15
degree_centrality	driver	common	1.00089768819484E-30
degree_centrality	driver	rare	4.33774845149099E-44
degree_centrality	driver	non_driver	1.59065500378074E-60
degree_centrality	clinvar	common	7.52898567687541E-14
degree_centrality	clinvar	rare	4.75537164277933E-06
degree_centrality	clinvar	non_driver	2.35837575725776E-09
degree_centrality	clinvar	driver	0.052958791841919
