# Supplementary material for: Pathogenic missense protein variants affect different functional pathways and proteomic features than healthy population variants
Source: PLoS Biol. 2021 Apr 28;19(4):e3001207. doi: 10.1371/journal.pbio.3001207 (PMC8110273; doi:10.1371/journal.pbio.3001207)
Supplement: S6 Data — (Data underlying Figs 4 and 6A–6D and S5). (XLSX) [file pbio.3001207.s028.xlsx]

## Sheet: README
GSEA of protein VES calculated on clinvar/cosmic/common/rare variant sets
Content
1	Fig 4B-E, Fig 6A, S5 Fig	GSEA on protein VES. Rare variants defined as gnomAD variants with MAF < 0.01. This matrix is used for PCA analysis shown in text.
2	Fig 6B	GSEA on protein VES. Rare variants defined as gnomAD variants with MAF < 0.001. This matrix is used for PCA analysis shown in text.
3	Fig 6C	GSEA on protein VES. Rare variants defined as gnomAD variants with MAF < 0.0001. This matrix is used for PCA analysis shown in text.
4	Fig 6D	GSEA on protein VES. Rare variants defined as gnomAD variants with MAF < 0.00001. This matrix is used for PCA analysis shown in text.

## Sheet: rare MAF<0.01
pathway	common	rare	cosmic	clinvar
KEGG_ABC_TRANSPORTERS	-1.81341	-1.87644	-1.36797	-1.53114
KEGG_ACUTE_MYELOID_LEUKEMIA	-2.49214	-3.27834	2.38323	1.80892
KEGG_ADHERENS_JUNCTION	-2.65473	-2.77359	2.92937	1.39635
KEGG_ADIPOCYTOKINE_SIGNALING_PATHWAY	-2.2612	-2.22081	1.02268	1.40193
KEGG_ALANINE_ASPARTATE_AND_GLUTAMATE_METABOLISM	-1.20914	-0.761857	-0.70046	1.94769
KEGG_ALDOSTERONE_REGULATED_SODIUM_REABSORPTION	-2.39825	-1.71785	1.46285	2.11418
KEGG_ALLOGRAFT_REJECTION	1.52068	-0.813094	1.81048	1.99089
KEGG_ALZHEIMERS_DISEASE	-1.14579	-1.02724	-0.875324	2.77476
KEGG_AMINOACYL_TRNA_BIOSYNTHESIS	-0.976997	0.910346	-2.60545	2.30779
KEGG_AMINO_SUGAR_AND_NUCLEOTIDE_SUGAR_METABOLISM	-1.42181	-0.731155	-0.897431	2.0246
KEGG_AMYOTROPHIC_LATERAL_SCLEROSIS_ALS	-1.49108	-1.81576	1.24884	1.21052
KEGG_ANTIGEN_PROCESSING_AND_PRESENTATION	1.80488	0.881804	1.36875	0.760873
KEGG_APOPTOSIS	-0.982414	-1.73005	-0.965175	1.54648
KEGG_ARACHIDONIC_ACID_METABOLISM	1.81018	2.27419	-0.711669	0.978896
KEGG_ARGININE_AND_PROLINE_METABOLISM	-1.10833	0.98499	-0.742177	2.31335
KEGG_ARRHYTHMOGENIC_RIGHT_VENTRICULAR_CARDIOMYOPATHY_ARVC	-1.76759	-0.82983	2.6111	1.89339
KEGG_AUTOIMMUNE_THYROID_DISEASE	1.94537	1.65732	1.90544	2.43019
KEGG_AXON_GUIDANCE	-2.61611	-1.98859	3.44208	-1.94139
KEGG_BASAL_CELL_CARCINOMA	-1.13908	1.13764	0.952523	1.37519
KEGG_BASAL_TRANSCRIPTION_FACTORS	-2.14651	-2.02945	-1.8168	-0.522842
KEGG_BASE_EXCISION_REPAIR	1.53062	1.46948	-0.902456	-0.924625
KEGG_B_CELL_RECEPTOR_SIGNALING_PATHWAY	-2.21018	-2.09866	2.06463	0.991407
KEGG_BLADDER_CANCER	-1.30268	-1.15213	2.59677	1.99459
KEGG_BUTANOATE_METABOLISM	0.686824	-0.869696	-0.765096	2.05071
KEGG_CALCIUM_SIGNALING_PATHWAY	-1.99024	-1.52307	3.34426	-1.0958
KEGG_CARDIAC_MUSCLE_CONTRACTION	-1.64251	-1.14572	1.83052	2.68862
KEGG_CELL_ADHESION_MOLECULES_CAMS	1.08335	0.96111	2.14152	-1.42194
KEGG_CELL_CYCLE	-2.4794	-2.72539	-1.43916	1.3777
KEGG_CHEMOKINE_SIGNALING_PATHWAY	-1.60049	-2.00356	1.65643	2.09587
KEGG_CHRONIC_MYELOID_LEUKEMIA	-2.45342	-2.90461	2.70558	2.24675
KEGG_COLORECTAL_CANCER	-2.20521	-2.06908	3.09262	2.33375
KEGG_COMPLEMENT_AND_COAGULATION_CASCADES	1.37678	1.70812	2.02162	2.46385
KEGG_CYSTEINE_AND_METHIONINE_METABOLISM	-1.04419	-0.999376	-0.820815	2.04268
KEGG_CYTOKINE_CYTOKINE_RECEPTOR_INTERACTION	1.42439	0.993521	1.58469	2.61154
KEGG_CYTOSOLIC_DNA_SENSING_PATHWAY	1.06479	1.11754	-0.982229	1.81013
KEGG_DILATED_CARDIOMYOPATHY	-2.0346	-1.49571	2.74047	2.2752
KEGG_DNA_REPLICATION	-1.42428	1.07181	-1.11527	-1.04751
KEGG_DRUG_METABOLISM_CYTOCHROME_P450	2.11073	2.09625	2.4436	1.00258
KEGG_DRUG_METABOLISM_OTHER_ENZYMES	1.45257	1.62003	1.93077	1.89655
KEGG_ECM_RECEPTOR_INTERACTION	1.02531	2.59437	2.03216	1.48088
KEGG_ENDOCYTOSIS	-2.22941	-2.16533	-0.876206	-1.34723
KEGG_ENDOMETRIAL_CANCER	-1.98778	-2.13376	2.72783	1.79463
KEGG_EPITHELIAL_CELL_SIGNALING_IN_HELICOBACTER_PYLORI_INFECTION	-1.92496	-2.21007	0.816551	1.36979
KEGG_ERBB_SIGNALING_PATHWAY	-2.5522	-2.73953	2.96055	1.15897
KEGG_ETHER_LIPID_METABOLISM	0.62671	1.43575	0.508963	1.25683
KEGG_FATTY_ACID_METABOLISM	-1.01159	1.65215	-0.657808	2.13397
KEGG_FC_EPSILON_RI_SIGNALING_PATHWAY	-1.8676	-2.18561	2.32528	1.51236
KEGG_FC_GAMMA_R_MEDIATED_PHAGOCYTOSIS	-2.14915	-2.74662	1.42745	1.18872
KEGG_FOCAL_ADHESION	-2.36105	-1.71608	3.17205	1.521
KEGG_FRUCTOSE_AND_MANNOSE_METABOLISM	-1.68744	1.06732	-0.629971	1.66352
KEGG_GAP_JUNCTION	-2.52368	-3.57282	2.34855	1.72183
KEGG_GLIOMA	-2.09848	-2.75938	2.41336	1.78286
KEGG_GLUTATHIONE_METABOLISM	1.19611	-1.17747	-1.05756	1.58853
KEGG_GLYCEROLIPID_METABOLISM	-1.11317	-0.833225	-0.626008	0.946576
KEGG_GLYCEROPHOSPHOLIPID_METABOLISM	-1.397	-1.48765	-1.31128	0.993682
KEGG_GLYCINE_SERINE_AND_THREONINE_METABOLISM	-0.877972	1.2423	-1.47742	2.24568
KEGG_GLYCOLYSIS_GLUCONEOGENESIS	0.752806	1.75806	1.11623	2.43614
KEGG_GNRH_SIGNALING_PATHWAY	-1.97798	-2.3116	2.53269	1.53084
KEGG_GRAFT_VERSUS_HOST_DISEASE	1.77004	0.52692	2.51092	1.59765
KEGG_HEDGEHOG_SIGNALING_PATHWAY	-1.48995	-0.916577	0.947361	1.62365
KEGG_HEMATOPOIETIC_CELL_LINEAGE	1.33621	1.59842	1.38711	1.43327
KEGG_HISTIDINE_METABOLISM	1.03831	1.72717	1.04632	1.61426
KEGG_HOMOLOGOUS_RECOMBINATION	0.926863	1.07904	-1.02999	1.46716
KEGG_HUNTINGTONS_DISEASE	-1.33861	-1.11774	-1.55082	2.51439
KEGG_HYPERTROPHIC_CARDIOMYOPATHY_HCM	-1.98741	-1.67819	2.80782	2.31785
KEGG_INOSITOL_PHOSPHATE_METABOLISM	-2.20843	-2.26542	-0.999768	-1.6719
KEGG_INSULIN_SIGNALING_PATHWAY	-2.47155	-2.51723	1.59385	1.63031
KEGG_INTESTINAL_IMMUNE_NETWORK_FOR_IGA_PRODUCTION	1.49398	-1.6586	1.22583	1.62977
KEGG_JAK_STAT_SIGNALING_PATHWAY	0.709165	-1.0129	1.36281	1.8566
KEGG_LEISHMANIA_INFECTION	-1.02603	-1.84587	0.987563	1.65376
KEGG_LEUKOCYTE_TRANSENDOTHELIAL_MIGRATION	-1.54653	-1.52768	2.05011	1.32871
KEGG_LONG_TERM_DEPRESSION	-2.29329	-2.81492	2.81923	1.56049
KEGG_LONG_TERM_POTENTIATION	-2.76578	-3.59132	3.3084	1.4353
KEGG_LYSINE_DEGRADATION	-1.7157	-1.50851	-0.723857	-1.1798
KEGG_LYSOSOME	0.822862	1.06937	-2.29142	2.76031
KEGG_MAPK_SIGNALING_PATHWAY	-2.6504	-3.55237	3.01508	1.58303
KEGG_MELANOGENESIS	-2.13114	-1.28051	2.02864	1.85055
KEGG_MELANOMA	-2.16198	-2.05237	3.12155	2.61455
KEGG_METABOLISM_OF_XENOBIOTICS_BY_CYTOCHROME_P450	1.91788	1.88482	1.98352	1.26092
KEGG_MTOR_SIGNALING_PATHWAY	-2.56316	-2.40821	1.01884	1.13436
KEGG_NATURAL_KILLER_CELL_MEDIATED_CYTOTOXICITY	1.03644	-1.11075	2.74938	1.45559
KEGG_NEUROACTIVE_LIGAND_RECEPTOR_INTERACTION	0.812317	1.94285	3.48428	1.68683
KEGG_NEUROTROPHIN_SIGNALING_PATHWAY	-2.4986	-3.12529	2.2588	1.3879
KEGG_N_GLYCAN_BIOSYNTHESIS	-0.859852	0.974274	-1.47153	1.86566
KEGG_NOD_LIKE_RECEPTOR_SIGNALING_PATHWAY	-1.47681	-1.63761	1.20439	1.36617
KEGG_NON_SMALL_CELL_LUNG_CANCER	-2.03863	-2.52211	2.39742	1.8005
KEGG_NOTCH_SIGNALING_PATHWAY	-1.63038	0.83748	-0.761387	0.97337
KEGG_NUCLEOTIDE_EXCISION_REPAIR	-1.56984	-1.44853	-1.91143	1.27112
KEGG_OLFACTORY_TRANSDUCTION	4.25801	6.10257	8.23638	1.60249
KEGG_OOCYTE_MEIOSIS	-2.43485	-3.38427	-1.01083	0.905159
KEGG_OXIDATIVE_PHOSPHORYLATION	1.16173	1.59762	-1.83351	3.23878
KEGG_P53_SIGNALING_PATHWAY	-1.08899	-1.65633	-1.20097	1.41996
KEGG_PANCREATIC_CANCER	-2.30398	-3.29323	2.26409	2.18495
KEGG_PARKINSONS_DISEASE	0.796334	1.4114	-1.71962	3.2114
KEGG_PATHOGENIC_ESCHERICHIA_COLI_INFECTION	-1.79771	-2.51245	-0.792032	1.65272
KEGG_PATHWAYS_IN_CANCER	-2.46988	-2.30725	2.93927	2.24381
KEGG_PEROXISOME	0.629199	1.3428	-1.80712	2.20877
KEGG_PHOSPHATIDYLINOSITOL_SIGNALING_SYSTEM	-2.49392	-2.93174	1.70198	-1.78898
KEGG_PORPHYRIN_AND_CHLOROPHYLL_METABOLISM	1.34636	1.42135	1.14801	2.55348
KEGG_PPAR_SIGNALING_PATHWAY	-1.43032	1.12147	0.709857	1.62316
KEGG_PRIMARY_IMMUNODEFICIENCY	0.635625	-1.13254	1.26029	2.34118
KEGG_PRION_DISEASES	0.487967	1.04785	1.69987	0.966641
KEGG_PROGESTERONE_MEDIATED_OOCYTE_MATURATION	-2.81974	-2.84973	1.51285	1.23835
KEGG_PROPANOATE_METABOLISM	0.652391	1.53199	1.06369	2.50369
KEGG_PROSTATE_CANCER	-2.18449	-2.22221	2.73804	1.69619
KEGG_PROTEASOME	-2.07506	-2.28419	-1.42239	0.775317
KEGG_PURINE_METABOLISM	-1.07895	-0.704011	-1.25487	1.4491
KEGG_PYRIMIDINE_METABOLISM	-0.943649	-0.83267	-2.0158	1.38094
KEGG_PYRUVATE_METABOLISM	0.679043	0.938175	1.00024	1.95613
KEGG_REGULATION_OF_ACTIN_CYTOSKELETON	-2.48324	-2.78728	2.28173	1.32044
KEGG_REGULATION_OF_AUTOPHAGY	1.00317	1.16719	0.898347	0.815052
KEGG_RENAL_CELL_CARCINOMA	-2.67072	-2.79262	2.03937	2.09112
KEGG_RETINOL_METABOLISM	1.95446	2.10533	2.25673	1.45975
KEGG_RIBOSOME	0.970173	-3.15146	-2.31485	3.01613
KEGG_RIG_I_LIKE_RECEPTOR_SIGNALING_PATHWAY	0.96509	-0.93567	0.567306	1.58617
KEGG_RNA_DEGRADATION	-1.52598	-1.39939	-2.30836	1.21923
KEGG_RNA_POLYMERASE	-0.772765	-1.30529	-1.94404	1.37783
KEGG_SMALL_CELL_LUNG_CANCER	-1.90157	-1.73074	1.77167	1.21963
KEGG_SNARE_INTERACTIONS_IN_VESICULAR_TRANSPORT	0.902452	0.924597	-1.50585	2.28854
KEGG_SPHINGOLIPID_METABOLISM	0.942632	1.39544	-0.838419	1.9652
KEGG_SPLICEOSOME	-2.95823	-5.084	-2.04109	0.814676
KEGG_STARCH_AND_SUCROSE_METABOLISM	1.15907	1.83534	1.74668	1.94261
KEGG_STEROID_HORMONE_BIOSYNTHESIS	1.04096	1.46929	1.50392	2.3969
KEGG_SYSTEMIC_LUPUS_ERYTHEMATOSUS	1.58104	0.807589	3.05923	2.5126
KEGG_TASTE_TRANSDUCTION	1.68343	2.10065	2.54052	1.53458
KEGG_T_CELL_RECEPTOR_SIGNALING_PATHWAY	-2.18309	-2.55641	2.59356	1.25578
KEGG_TGF_BETA_SIGNALING_PATHWAY	-2.19191	-2.00417	-0.846591	1.73063
KEGG_TIGHT_JUNCTION	-1.87912	-1.67368	1.53912	-1.18331
KEGG_TOLL_LIKE_RECEPTOR_SIGNALING_PATHWAY	-1.19322	-1.54602	1.37221	1.38626
KEGG_TRYPTOPHAN_METABOLISM	0.810614	0.941285	0.853583	1.30258
KEGG_TYPE_I_DIABETES_MELLITUS	1.37079	0.422418	2.3972	1.06491
KEGG_TYPE_II_DIABETES_MELLITUS	-2.47029	-2.14199	2.26741	1.53882
KEGG_TYROSINE_METABOLISM	1.09089	1.92469	-0.986317	1.85059
KEGG_UBIQUITIN_MEDIATED_PROTEOLYSIS	-2.8489	-3.74203	-1.57603	-1.27024
KEGG_VALINE_LEUCINE_AND_ISOLEUCINE_DEGRADATION	-1.00464	1.25289	-1.91409	3.05577
KEGG_VASCULAR_SMOOTH_MUSCLE_CONTRACTION	-1.79697	-2.45382	1.93887	1.14997
KEGG_VASOPRESSIN_REGULATED_WATER_REABSORPTION	-1.41941	-1.3541	-1.13482	1.775
KEGG_VEGF_SIGNALING_PATHWAY	-1.46789	-1.49673	1.94429	1.40587
KEGG_VIBRIO_CHOLERAE_INFECTION	-1.52009	-1.86779	-0.740232	1.45991
KEGG_VIRAL_MYOCARDITIS	-0.832287	1.21309	3.11937	1.68209
KEGG_WNT_SIGNALING_PATHWAY	-2.40329	-2.51209	2.18166	1.29454

## Sheet: rare MAF<0.001
pathway	common	rare	cosmic	clinvar
KEGG_ABC_TRANSPORTERS	-1.81341	-1.91371	-1.36797	-1.53114
KEGG_ACUTE_MYELOID_LEUKEMIA	-2.49214	-3.09063	2.38323	1.80892
KEGG_ADHERENS_JUNCTION	-2.65473	-2.92147	2.92937	1.39635
KEGG_ADIPOCYTOKINE_SIGNALING_PATHWAY	-2.2612	-2.09332	1.02268	1.40193
KEGG_ALANINE_ASPARTATE_AND_GLUTAMATE_METABOLISM	-1.20914	-0.715489	-0.70046	1.94769
KEGG_ALDOSTERONE_REGULATED_SODIUM_REABSORPTION	-2.39825	-1.65004	1.46285	2.11418
KEGG_ALLOGRAFT_REJECTION	1.52068	-1.00228	1.81048	1.99089
KEGG_ALZHEIMERS_DISEASE	-1.14579	0.857902	-0.875324	2.77476
KEGG_AMINOACYL_TRNA_BIOSYNTHESIS	-0.976997	0.744939	-2.60545	2.30779
KEGG_AMINO_SUGAR_AND_NUCLEOTIDE_SUGAR_METABOLISM	-1.42181	-0.6882	-0.897431	2.0246
KEGG_AMYOTROPHIC_LATERAL_SCLEROSIS_ALS	-1.49108	-1.60887	1.24884	1.21052
KEGG_ANTIGEN_PROCESSING_AND_PRESENTATION	1.80488	0.871585	1.36875	0.760873
KEGG_APOPTOSIS	-0.982414	-1.72972	-0.965175	1.54648
KEGG_ARACHIDONIC_ACID_METABOLISM	1.81018	2.12113	-0.711669	0.978896
KEGG_ARGININE_AND_PROLINE_METABOLISM	-1.10833	1.04934	-0.742177	2.31335
KEGG_ARRHYTHMOGENIC_RIGHT_VENTRICULAR_CARDIOMYOPATHY_ARVC	-1.76759	-0.865062	2.6111	1.89339
KEGG_AUTOIMMUNE_THYROID_DISEASE	1.94537	1.45257	1.90544	2.43019
KEGG_AXON_GUIDANCE	-2.61611	-1.81568	3.44208	-1.94139
KEGG_BASAL_CELL_CARCINOMA	-1.13908	1.37329	0.952523	1.37519
KEGG_BASAL_TRANSCRIPTION_FACTORS	-2.14651	-1.99271	-1.8168	-0.522842
KEGG_BASE_EXCISION_REPAIR	1.53062	1.51793	-0.902456	-0.924625
KEGG_B_CELL_RECEPTOR_SIGNALING_PATHWAY	-2.21018	-1.9403	2.06463	0.991407
KEGG_BLADDER_CANCER	-1.30268	-1.2239	2.59677	1.99459
KEGG_BUTANOATE_METABOLISM	0.686824	0.807798	-0.765096	2.05071
KEGG_CALCIUM_SIGNALING_PATHWAY	-1.99024	-1.46757	3.34426	-1.0958
KEGG_CARDIAC_MUSCLE_CONTRACTION	-1.64251	-1.2001	1.83052	2.68862
KEGG_CELL_ADHESION_MOLECULES_CAMS	1.08335	0.976801	2.14152	-1.42194
KEGG_CELL_CYCLE	-2.4794	-2.58984	-1.43916	1.3777
KEGG_CHEMOKINE_SIGNALING_PATHWAY	-1.60049	-2.01715	1.65643	2.09587
KEGG_CHRONIC_MYELOID_LEUKEMIA	-2.45342	-2.88887	2.70558	2.24675
KEGG_COLORECTAL_CANCER	-2.20521	-2.04642	3.09262	2.33375
KEGG_COMPLEMENT_AND_COAGULATION_CASCADES	1.37678	1.7746	2.02162	2.46385
KEGG_CYSTEINE_AND_METHIONINE_METABOLISM	-1.04419	-1.00059	-0.820815	2.04268
KEGG_CYTOKINE_CYTOKINE_RECEPTOR_INTERACTION	1.42439	1.03419	1.58469	2.61154
KEGG_CYTOSOLIC_DNA_SENSING_PATHWAY	1.06479	1.10356	-0.982229	1.81013
KEGG_DILATED_CARDIOMYOPATHY	-2.0346	-1.67564	2.74047	2.2752
KEGG_DNA_REPLICATION	-1.42428	1.11164	-1.11527	-1.04751
KEGG_DRUG_METABOLISM_CYTOCHROME_P450	2.11073	2.2121	2.4436	1.00258
KEGG_DRUG_METABOLISM_OTHER_ENZYMES	1.45257	1.62884	1.93077	1.89655
KEGG_ECM_RECEPTOR_INTERACTION	1.02531	2.5272	2.03216	1.48088
KEGG_ENDOCYTOSIS	-2.22941	-2.06727	-0.876206	-1.34723
KEGG_ENDOMETRIAL_CANCER	-1.98778	-2.1016	2.72783	1.79463
KEGG_EPITHELIAL_CELL_SIGNALING_IN_HELICOBACTER_PYLORI_INFECTION	-1.92496	-2.09817	0.816551	1.36979
KEGG_ERBB_SIGNALING_PATHWAY	-2.5522	-2.67988	2.96055	1.15897
KEGG_ETHER_LIPID_METABOLISM	0.62671	1.40294	0.508963	1.25683
KEGG_FATTY_ACID_METABOLISM	-1.01159	1.7832	-0.657808	2.13397
KEGG_FC_EPSILON_RI_SIGNALING_PATHWAY	-1.8676	-2.14049	2.32528	1.51236
KEGG_FC_GAMMA_R_MEDIATED_PHAGOCYTOSIS	-2.14915	-2.711	1.42745	1.18872
KEGG_FOCAL_ADHESION	-2.36105	-1.68153	3.17205	1.521
KEGG_FRUCTOSE_AND_MANNOSE_METABOLISM	-1.68744	1.07943	-0.629971	1.66352
KEGG_GAP_JUNCTION	-2.52368	-3.81465	2.34855	1.72183
KEGG_GLIOMA	-2.09848	-2.76324	2.41336	1.78286
KEGG_GLUTATHIONE_METABOLISM	1.19611	-1.16873	-1.05756	1.58853
KEGG_GLYCEROLIPID_METABOLISM	-1.11317	-0.817122	-0.626008	0.946576
KEGG_GLYCEROPHOSPHOLIPID_METABOLISM	-1.397	-1.5875	-1.31128	0.993682
KEGG_GLYCINE_SERINE_AND_THREONINE_METABOLISM	-0.877972	1.27412	-1.47742	2.24568
KEGG_GLYCOLYSIS_GLUCONEOGENESIS	0.752806	1.79899	1.11623	2.43614
KEGG_GNRH_SIGNALING_PATHWAY	-1.97798	-2.28943	2.53269	1.53084
KEGG_GRAFT_VERSUS_HOST_DISEASE	1.77004	0.464128	2.51092	1.59765
KEGG_HEDGEHOG_SIGNALING_PATHWAY	-1.48995	-1.00626	0.947361	1.62365
KEGG_HEMATOPOIETIC_CELL_LINEAGE	1.33621	1.48106	1.38711	1.43327
KEGG_HISTIDINE_METABOLISM	1.03831	1.6046	1.04632	1.61426
KEGG_HOMOLOGOUS_RECOMBINATION	0.926863	1.06516	-1.02999	1.46716
KEGG_HUNTINGTONS_DISEASE	-1.33861	-1.01821	-1.55082	2.51439
KEGG_HYPERTROPHIC_CARDIOMYOPATHY_HCM	-1.98741	-1.67958	2.80782	2.31785
KEGG_INOSITOL_PHOSPHATE_METABOLISM	-2.20843	-2.0769	-0.999768	-1.6719
KEGG_INSULIN_SIGNALING_PATHWAY	-2.47155	-2.46272	1.59385	1.63031
KEGG_INTESTINAL_IMMUNE_NETWORK_FOR_IGA_PRODUCTION	1.49398	-1.50766	1.22583	1.62977
KEGG_JAK_STAT_SIGNALING_PATHWAY	0.709165	-0.983362	1.36281	1.8566
KEGG_LEISHMANIA_INFECTION	-1.02603	-1.9623	0.987563	1.65376
KEGG_LEUKOCYTE_TRANSENDOTHELIAL_MIGRATION	-1.54653	-1.41503	2.05011	1.32871
KEGG_LONG_TERM_DEPRESSION	-2.29329	-2.871	2.81923	1.56049
KEGG_LONG_TERM_POTENTIATION	-2.76578	-3.41186	3.3084	1.4353
KEGG_LYSINE_DEGRADATION	-1.7157	-1.60248	-0.723857	-1.1798
KEGG_LYSOSOME	0.822862	1.16962	-2.29142	2.76031
KEGG_MAPK_SIGNALING_PATHWAY	-2.6504	-3.51441	3.01508	1.58303
KEGG_MELANOGENESIS	-2.13114	-1.352	2.02864	1.85055
KEGG_MELANOMA	-2.16198	-2.13776	3.12155	2.61455
KEGG_METABOLISM_OF_XENOBIOTICS_BY_CYTOCHROME_P450	1.91788	2.00886	1.98352	1.26092
KEGG_MTOR_SIGNALING_PATHWAY	-2.56316	-2.27861	1.01884	1.13436
KEGG_NATURAL_KILLER_CELL_MEDIATED_CYTOTOXICITY	1.03644	-1.04679	2.74938	1.45559
KEGG_NEUROACTIVE_LIGAND_RECEPTOR_INTERACTION	0.812317	2.03446	3.48428	1.68683
KEGG_NEUROTROPHIN_SIGNALING_PATHWAY	-2.4986	-2.8395	2.2588	1.3879
KEGG_N_GLYCAN_BIOSYNTHESIS	-0.859852	0.918951	-1.47153	1.86566
KEGG_NOD_LIKE_RECEPTOR_SIGNALING_PATHWAY	-1.47681	-1.4123	1.20439	1.36617
KEGG_NON_SMALL_CELL_LUNG_CANCER	-2.03863	-2.57423	2.39742	1.8005
KEGG_NOTCH_SIGNALING_PATHWAY	-1.63038	0.960447	-0.761387	0.97337
KEGG_NUCLEOTIDE_EXCISION_REPAIR	-1.56984	-1.26203	-1.91143	1.27112
KEGG_OLFACTORY_TRANSDUCTION	4.25801	5.93226	8.23638	1.60249
KEGG_OOCYTE_MEIOSIS	-2.43485	-3.26473	-1.01083	0.905159
KEGG_OXIDATIVE_PHOSPHORYLATION	1.16173	1.6073	-1.83351	3.23878
KEGG_P53_SIGNALING_PATHWAY	-1.08899	-1.61791	-1.20097	1.41996
KEGG_PANCREATIC_CANCER	-2.30398	-3.33733	2.26409	2.18495
KEGG_PARKINSONS_DISEASE	0.796334	1.47834	-1.71962	3.2114
KEGG_PATHOGENIC_ESCHERICHIA_COLI_INFECTION	-1.79771	-2.56627	-0.792032	1.65272
KEGG_PATHWAYS_IN_CANCER	-2.46988	-2.19194	2.93927	2.24381
KEGG_PEROXISOME	0.629199	1.29514	-1.80712	2.20877
KEGG_PHOSPHATIDYLINOSITOL_SIGNALING_SYSTEM	-2.49392	-2.71738	1.70198	-1.78898
KEGG_PORPHYRIN_AND_CHLOROPHYLL_METABOLISM	1.34636	1.36161	1.14801	2.55348
KEGG_PPAR_SIGNALING_PATHWAY	-1.43032	0.984079	0.709857	1.62316
KEGG_PRIMARY_IMMUNODEFICIENCY	0.635625	-1.18477	1.26029	2.34118
KEGG_PRION_DISEASES	0.487967	0.878471	1.69987	0.966641
KEGG_PROGESTERONE_MEDIATED_OOCYTE_MATURATION	-2.81974	-2.69871	1.51285	1.23835
KEGG_PROPANOATE_METABOLISM	0.652391	1.56505	1.06369	2.50369
KEGG_PROSTATE_CANCER	-2.18449	-2.12038	2.73804	1.69619
KEGG_PROTEASOME	-2.07506	-2.33467	-1.42239	0.775317
KEGG_PURINE_METABOLISM	-1.07895	-0.653143	-1.25487	1.4491
KEGG_PYRIMIDINE_METABOLISM	-0.943649	-0.712438	-2.0158	1.38094
KEGG_PYRUVATE_METABOLISM	0.679043	0.939372	1.00024	1.95613
KEGG_REGULATION_OF_ACTIN_CYTOSKELETON	-2.48324	-2.64944	2.28173	1.32044
KEGG_REGULATION_OF_AUTOPHAGY	1.00317	1.11967	0.898347	0.815052
KEGG_RENAL_CELL_CARCINOMA	-2.67072	-2.67211	2.03937	2.09112
KEGG_RETINOL_METABOLISM	1.95446	2.15605	2.25673	1.45975
KEGG_RIBOSOME	0.970173	-3.09004	-2.31485	3.01613
KEGG_RIG_I_LIKE_RECEPTOR_SIGNALING_PATHWAY	0.96509	-0.75212	0.567306	1.58617
KEGG_RNA_DEGRADATION	-1.52598	-1.36057	-2.30836	1.21923
KEGG_RNA_POLYMERASE	-0.772765	-1.17689	-1.94404	1.37783
KEGG_SMALL_CELL_LUNG_CANCER	-1.90157	-1.68355	1.77167	1.21963
KEGG_SNARE_INTERACTIONS_IN_VESICULAR_TRANSPORT	0.902452	0.929821	-1.50585	2.28854
KEGG_SPHINGOLIPID_METABOLISM	0.942632	1.41574	-0.838419	1.9652
KEGG_SPLICEOSOME	-2.95823	-5.08722	-2.04109	0.814676
KEGG_STARCH_AND_SUCROSE_METABOLISM	1.15907	1.80394	1.74668	1.94261
KEGG_STEROID_HORMONE_BIOSYNTHESIS	1.04096	1.50657	1.50392	2.3969
KEGG_SYSTEMIC_LUPUS_ERYTHEMATOSUS	1.58104	0.728347	3.05923	2.5126
KEGG_TASTE_TRANSDUCTION	1.68343	1.70763	2.54052	1.53458
KEGG_T_CELL_RECEPTOR_SIGNALING_PATHWAY	-2.18309	-2.33542	2.59356	1.25578
KEGG_TGF_BETA_SIGNALING_PATHWAY	-2.19191	-1.94668	-0.846591	1.73063
KEGG_TIGHT_JUNCTION	-1.87912	-1.63865	1.53912	-1.18331
KEGG_TOLL_LIKE_RECEPTOR_SIGNALING_PATHWAY	-1.19322	-1.43278	1.37221	1.38626
KEGG_TRYPTOPHAN_METABOLISM	0.810614	0.88073	0.853583	1.30258
KEGG_TYPE_I_DIABETES_MELLITUS	1.37079	-0.602126	2.3972	1.06491
KEGG_TYPE_II_DIABETES_MELLITUS	-2.47029	-2.08244	2.26741	1.53882
KEGG_TYROSINE_METABOLISM	1.09089	1.89507	-0.986317	1.85059
KEGG_UBIQUITIN_MEDIATED_PROTEOLYSIS	-2.8489	-3.68486	-1.57603	-1.27024
KEGG_VALINE_LEUCINE_AND_ISOLEUCINE_DEGRADATION	-1.00464	1.32289	-1.91409	3.05577
KEGG_VASCULAR_SMOOTH_MUSCLE_CONTRACTION	-1.79697	-2.40083	1.93887	1.14997
KEGG_VASOPRESSIN_REGULATED_WATER_REABSORPTION	-1.41941	-1.45148	-1.13482	1.775
KEGG_VEGF_SIGNALING_PATHWAY	-1.46789	-1.36288	1.94429	1.40587
KEGG_VIBRIO_CHOLERAE_INFECTION	-1.52009	-1.83542	-0.740232	1.45991
KEGG_VIRAL_MYOCARDITIS	-0.832287	1.0241	3.11937	1.68209
KEGG_WNT_SIGNALING_PATHWAY	-2.40329	-2.4327	2.18166	1.29454

## Sheet: rare MAF<0.0001
pathway	common	rare	cosmic	clinvar
KEGG_ABC_TRANSPORTERS	-1.81341	-1.64607	-1.36797	-1.53114
KEGG_ACUTE_MYELOID_LEUKEMIA	-2.49214	-2.69846	2.38323	1.80892
KEGG_ADHERENS_JUNCTION	-2.65473	-2.48971	2.92937	1.39635
KEGG_ADIPOCYTOKINE_SIGNALING_PATHWAY	-2.2612	-1.88919	1.02268	1.40193
KEGG_ALANINE_ASPARTATE_AND_GLUTAMATE_METABOLISM	-1.20914	0.687447	-0.70046	1.94769
KEGG_ALDOSTERONE_REGULATED_SODIUM_REABSORPTION	-2.39825	-1.8134	1.46285	2.11418
KEGG_ALLOGRAFT_REJECTION	1.52068	-1.00221	1.81048	1.99089
KEGG_ALZHEIMERS_DISEASE	-1.14579	0.871149	-0.875324	2.77476
KEGG_AMINOACYL_TRNA_BIOSYNTHESIS	-0.976997	1.04536	-2.60545	2.30779
KEGG_AMINO_SUGAR_AND_NUCLEOTIDE_SUGAR_METABOLISM	-1.42181	0.898648	-0.897431	2.0246
KEGG_AMYOTROPHIC_LATERAL_SCLEROSIS_ALS	-1.49108	-1.65777	1.24884	1.21052
KEGG_ANTIGEN_PROCESSING_AND_PRESENTATION	1.80488	0.999009	1.36875	0.760873
KEGG_APOPTOSIS	-0.982414	-1.45439	-0.965175	1.54648
KEGG_ARACHIDONIC_ACID_METABOLISM	1.81018	2.3582	-0.711669	0.978896
KEGG_ARGININE_AND_PROLINE_METABOLISM	-1.10833	1.27562	-0.742177	2.31335
KEGG_ARRHYTHMOGENIC_RIGHT_VENTRICULAR_CARDIOMYOPATHY_ARVC	-1.76759	0.585517	2.6111	1.89339
KEGG_AUTOIMMUNE_THYROID_DISEASE	1.94537	1.60869	1.90544	2.43019
KEGG_AXON_GUIDANCE	-2.61611	-1.45249	3.44208	-1.94139
KEGG_BASAL_CELL_CARCINOMA	-1.13908	1.55612	0.952523	1.37519
KEGG_BASAL_TRANSCRIPTION_FACTORS	-2.14651	-1.90808	-1.8168	-0.522842
KEGG_BASE_EXCISION_REPAIR	1.53062	1.6153	-0.902456	-0.924625
KEGG_B_CELL_RECEPTOR_SIGNALING_PATHWAY	-2.21018	-1.73443	2.06463	0.991407
KEGG_BLADDER_CANCER	-1.30268	-0.708431	2.59677	1.99459
KEGG_BUTANOATE_METABOLISM	0.686824	-0.925526	-0.765096	2.05071
KEGG_CALCIUM_SIGNALING_PATHWAY	-1.99024	-1.26236	3.34426	-1.0958
KEGG_CARDIAC_MUSCLE_CONTRACTION	-1.64251	-0.938851	1.83052	2.68862
KEGG_CELL_ADHESION_MOLECULES_CAMS	1.08335	1.19735	2.14152	-1.42194
KEGG_CELL_CYCLE	-2.4794	-2.15571	-1.43916	1.3777
KEGG_CHEMOKINE_SIGNALING_PATHWAY	-1.60049	-1.66647	1.65643	2.09587
KEGG_CHRONIC_MYELOID_LEUKEMIA	-2.45342	-2.48687	2.70558	2.24675
KEGG_COLORECTAL_CANCER	-2.20521	-1.64114	3.09262	2.33375
KEGG_COMPLEMENT_AND_COAGULATION_CASCADES	1.37678	1.79383	2.02162	2.46385
KEGG_CYSTEINE_AND_METHIONINE_METABOLISM	-1.04419	-0.935822	-0.820815	2.04268
KEGG_CYTOKINE_CYTOKINE_RECEPTOR_INTERACTION	1.42439	1.02042	1.58469	2.61154
KEGG_CYTOSOLIC_DNA_SENSING_PATHWAY	1.06479	1.12711	-0.982229	1.81013
KEGG_DILATED_CARDIOMYOPATHY	-2.0346	-1.352	2.74047	2.2752
KEGG_DNA_REPLICATION	-1.42428	1.43178	-1.11527	-1.04751
KEGG_DRUG_METABOLISM_CYTOCHROME_P450	2.11073	2.04357	2.4436	1.00258
KEGG_DRUG_METABOLISM_OTHER_ENZYMES	1.45257	1.70784	1.93077	1.89655
KEGG_ECM_RECEPTOR_INTERACTION	1.02531	2.536	2.03216	1.48088
KEGG_ENDOCYTOSIS	-2.22941	-1.49242	-0.876206	-1.34723
KEGG_ENDOMETRIAL_CANCER	-1.98778	-1.70843	2.72783	1.79463
KEGG_EPITHELIAL_CELL_SIGNALING_IN_HELICOBACTER_PYLORI_INFECTION	-1.92496	-1.98714	0.816551	1.36979
KEGG_ERBB_SIGNALING_PATHWAY	-2.5522	-2.65302	2.96055	1.15897
KEGG_ETHER_LIPID_METABOLISM	0.62671	1.70633	0.508963	1.25683
KEGG_FATTY_ACID_METABOLISM	-1.01159	1.88307	-0.657808	2.13397
KEGG_FC_EPSILON_RI_SIGNALING_PATHWAY	-1.8676	-2.00013	2.32528	1.51236
KEGG_FC_GAMMA_R_MEDIATED_PHAGOCYTOSIS	-2.14915	-2.59303	1.42745	1.18872
KEGG_FOCAL_ADHESION	-2.36105	-1.45434	3.17205	1.521
KEGG_FRUCTOSE_AND_MANNOSE_METABOLISM	-1.68744	1.15448	-0.629971	1.66352
KEGG_GAP_JUNCTION	-2.52368	-3.07197	2.34855	1.72183
KEGG_GLIOMA	-2.09848	-2.64207	2.41336	1.78286
KEGG_GLUTATHIONE_METABOLISM	1.19611	-1.12048	-1.05756	1.58853
KEGG_GLYCEROLIPID_METABOLISM	-1.11317	0.699708	-0.626008	0.946576
KEGG_GLYCEROPHOSPHOLIPID_METABOLISM	-1.397	-1.27949	-1.31128	0.993682
KEGG_GLYCINE_SERINE_AND_THREONINE_METABOLISM	-0.877972	1.42913	-1.47742	2.24568
KEGG_GLYCOLYSIS_GLUCONEOGENESIS	0.752806	1.97298	1.11623	2.43614
KEGG_GNRH_SIGNALING_PATHWAY	-1.97798	-2.00825	2.53269	1.53084
KEGG_GRAFT_VERSUS_HOST_DISEASE	1.77004	-0.631633	2.51092	1.59765
KEGG_HEDGEHOG_SIGNALING_PATHWAY	-1.48995	-0.923707	0.947361	1.62365
KEGG_HEMATOPOIETIC_CELL_LINEAGE	1.33621	1.3404	1.38711	1.43327
KEGG_HISTIDINE_METABOLISM	1.03831	1.69596	1.04632	1.61426
KEGG_HOMOLOGOUS_RECOMBINATION	0.926863	1.20038	-1.02999	1.46716
KEGG_HUNTINGTONS_DISEASE	-1.33861	-0.806718	-1.55082	2.51439
KEGG_HYPERTROPHIC_CARDIOMYOPATHY_HCM	-1.98741	-1.30554	2.80782	2.31785
KEGG_INOSITOL_PHOSPHATE_METABOLISM	-2.20843	-1.59049	-0.999768	-1.6719
KEGG_INSULIN_SIGNALING_PATHWAY	-2.47155	-2.20324	1.59385	1.63031
KEGG_INTESTINAL_IMMUNE_NETWORK_FOR_IGA_PRODUCTION	1.49398	-1.3893	1.22583	1.62977
KEGG_JAK_STAT_SIGNALING_PATHWAY	0.709165	0.694752	1.36281	1.8566
KEGG_LEISHMANIA_INFECTION	-1.02603	-1.85537	0.987563	1.65376
KEGG_LEUKOCYTE_TRANSENDOTHELIAL_MIGRATION	-1.54653	-1.45833	2.05011	1.32871
KEGG_LONG_TERM_DEPRESSION	-2.29329	-2.46712	2.81923	1.56049
KEGG_LONG_TERM_POTENTIATION	-2.76578	-3.19374	3.3084	1.4353
KEGG_LYSINE_DEGRADATION	-1.7157	-1.23041	-0.723857	-1.1798
KEGG_LYSOSOME	0.822862	1.26437	-2.29142	2.76031
KEGG_MAPK_SIGNALING_PATHWAY	-2.6504	-2.91542	3.01508	1.58303
KEGG_MELANOGENESIS	-2.13114	-0.999203	2.02864	1.85055
KEGG_MELANOMA	-2.16198	-1.61713	3.12155	2.61455
KEGG_METABOLISM_OF_XENOBIOTICS_BY_CYTOCHROME_P450	1.91788	1.83615	1.98352	1.26092
KEGG_MTOR_SIGNALING_PATHWAY	-2.56316	-1.94659	1.01884	1.13436
KEGG_NATURAL_KILLER_CELL_MEDIATED_CYTOTOXICITY	1.03644	0.945209	2.74938	1.45559
KEGG_NEUROACTIVE_LIGAND_RECEPTOR_INTERACTION	0.812317	1.89562	3.48428	1.68683
KEGG_NEUROTROPHIN_SIGNALING_PATHWAY	-2.4986	-2.60354	2.2588	1.3879
KEGG_N_GLYCAN_BIOSYNTHESIS	-0.859852	1.19161	-1.47153	1.86566
KEGG_NOD_LIKE_RECEPTOR_SIGNALING_PATHWAY	-1.47681	-1.0763	1.20439	1.36617
KEGG_NON_SMALL_CELL_LUNG_CANCER	-2.03863	-2.19889	2.39742	1.8005
KEGG_NOTCH_SIGNALING_PATHWAY	-1.63038	0.838919	-0.761387	0.97337
KEGG_NUCLEOTIDE_EXCISION_REPAIR	-1.56984	-1.05028	-1.91143	1.27112
KEGG_OLFACTORY_TRANSDUCTION	4.25801	5.71034	8.23638	1.60249
KEGG_OOCYTE_MEIOSIS	-2.43485	-3.15704	-1.01083	0.905159
KEGG_OXIDATIVE_PHOSPHORYLATION	1.16173	1.69445	-1.83351	3.23878
KEGG_P53_SIGNALING_PATHWAY	-1.08899	-1.20053	-1.20097	1.41996
KEGG_PANCREATIC_CANCER	-2.30398	-3.00537	2.26409	2.18495
KEGG_PARKINSONS_DISEASE	0.796334	1.71576	-1.71962	3.2114
KEGG_PATHOGENIC_ESCHERICHIA_COLI_INFECTION	-1.79771	-2.32854	-0.792032	1.65272
KEGG_PATHWAYS_IN_CANCER	-2.46988	-1.63967	2.93927	2.24381
KEGG_PEROXISOME	0.629199	1.34483	-1.80712	2.20877
KEGG_PHOSPHATIDYLINOSITOL_SIGNALING_SYSTEM	-2.49392	-2.3496	1.70198	-1.78898
KEGG_PORPHYRIN_AND_CHLOROPHYLL_METABOLISM	1.34636	1.49814	1.14801	2.55348
KEGG_PPAR_SIGNALING_PATHWAY	-1.43032	1.186	0.709857	1.62316
KEGG_PRIMARY_IMMUNODEFICIENCY	0.635625	-1.10983	1.26029	2.34118
KEGG_PRION_DISEASES	0.487967	0.881966	1.69987	0.966641
KEGG_PROGESTERONE_MEDIATED_OOCYTE_MATURATION	-2.81974	-2.4387	1.51285	1.23835
KEGG_PROPANOATE_METABOLISM	0.652391	1.61633	1.06369	2.50369
KEGG_PROSTATE_CANCER	-2.18449	-1.5464	2.73804	1.69619
KEGG_PROTEASOME	-2.07506	-2.13332	-1.42239	0.775317
KEGG_PURINE_METABOLISM	-1.07895	0.642021	-1.25487	1.4491
KEGG_PYRIMIDINE_METABOLISM	-0.943649	0.576811	-2.0158	1.38094
KEGG_PYRUVATE_METABOLISM	0.679043	1.07985	1.00024	1.95613
KEGG_REGULATION_OF_ACTIN_CYTOSKELETON	-2.48324	-2.08603	2.28173	1.32044
KEGG_REGULATION_OF_AUTOPHAGY	1.00317	1.54167	0.898347	0.815052
KEGG_RENAL_CELL_CARCINOMA	-2.67072	-2.43145	2.03937	2.09112
KEGG_RETINOL_METABOLISM	1.95446	2.43057	2.25673	1.45975
KEGG_RIBOSOME	0.970173	-2.25625	-2.31485	3.01613
KEGG_RIG_I_LIKE_RECEPTOR_SIGNALING_PATHWAY	0.96509	0.79114	0.567306	1.58617
KEGG_RNA_DEGRADATION	-1.52598	-1.17892	-2.30836	1.21923
KEGG_RNA_POLYMERASE	-0.772765	-1.30913	-1.94404	1.37783
KEGG_SMALL_CELL_LUNG_CANCER	-1.90157	-1.42222	1.77167	1.21963
KEGG_SNARE_INTERACTIONS_IN_VESICULAR_TRANSPORT	0.902452	0.932572	-1.50585	2.28854
KEGG_SPHINGOLIPID_METABOLISM	0.942632	1.49103	-0.838419	1.9652
KEGG_SPLICEOSOME	-2.95823	-4.80174	-2.04109	0.814676
KEGG_STARCH_AND_SUCROSE_METABOLISM	1.15907	2.16235	1.74668	1.94261
KEGG_STEROID_HORMONE_BIOSYNTHESIS	1.04096	1.78338	1.50392	2.3969
KEGG_SYSTEMIC_LUPUS_ERYTHEMATOSUS	1.58104	0.787144	3.05923	2.5126
KEGG_TASTE_TRANSDUCTION	1.68343	2.41825	2.54052	1.53458
KEGG_T_CELL_RECEPTOR_SIGNALING_PATHWAY	-2.18309	-2.19105	2.59356	1.25578
KEGG_TGF_BETA_SIGNALING_PATHWAY	-2.19191	-1.69465	-0.846591	1.73063
KEGG_TIGHT_JUNCTION	-1.87912	-1.25278	1.53912	-1.18331
KEGG_TOLL_LIKE_RECEPTOR_SIGNALING_PATHWAY	-1.19322	-1.34732	1.37221	1.38626
KEGG_TRYPTOPHAN_METABOLISM	0.810614	1.08888	0.853583	1.30258
KEGG_TYPE_I_DIABETES_MELLITUS	1.37079	-0.571779	2.3972	1.06491
KEGG_TYPE_II_DIABETES_MELLITUS	-2.47029	-2.16278	2.26741	1.53882
KEGG_TYROSINE_METABOLISM	1.09089	2.08439	-0.986317	1.85059
KEGG_UBIQUITIN_MEDIATED_PROTEOLYSIS	-2.8489	-3.50853	-1.57603	-1.27024
KEGG_VALINE_LEUCINE_AND_ISOLEUCINE_DEGRADATION	-1.00464	1.29725	-1.91409	3.05577
KEGG_VASCULAR_SMOOTH_MUSCLE_CONTRACTION	-1.79697	-2.13499	1.93887	1.14997
KEGG_VASOPRESSIN_REGULATED_WATER_REABSORPTION	-1.41941	-1.28932	-1.13482	1.775
KEGG_VEGF_SIGNALING_PATHWAY	-1.46789	-1.22061	1.94429	1.40587
KEGG_VIBRIO_CHOLERAE_INFECTION	-1.52009	-1.76527	-0.740232	1.45991
KEGG_VIRAL_MYOCARDITIS	-0.832287	0.976019	3.11937	1.68209
KEGG_WNT_SIGNALING_PATHWAY	-2.40329	-2.22458	2.18166	1.29454

## Sheet: rare MAF<0.00001
pathway	common	rare	cosmic	clinvar
KEGG_ABC_TRANSPORTERS	-1.81341	-1.5755	-1.36797	-1.53114
KEGG_ACUTE_MYELOID_LEUKEMIA	-2.49214	-1.33157	2.38323	1.80892
KEGG_ADHERENS_JUNCTION	-2.65473	-1.28244	2.92937	1.39635
KEGG_ADIPOCYTOKINE_SIGNALING_PATHWAY	-2.2612	-0.989517	1.02268	1.40193
KEGG_ALANINE_ASPARTATE_AND_GLUTAMATE_METABOLISM	-1.20914	0.962892	-0.70046	1.94769
KEGG_ALDOSTERONE_REGULATED_SODIUM_REABSORPTION	-2.39825	-1.42205	1.46285	2.11418
KEGG_ALLOGRAFT_REJECTION	1.52068	0.463333	1.81048	1.99089
KEGG_ALZHEIMERS_DISEASE	-1.14579	1.00342	-0.875324	2.77476
KEGG_AMINOACYL_TRNA_BIOSYNTHESIS	-0.976997	1.43905	-2.60545	2.30779
KEGG_AMINO_SUGAR_AND_NUCLEOTIDE_SUGAR_METABOLISM	-1.42181	1.19939	-0.897431	2.0246
KEGG_AMYOTROPHIC_LATERAL_SCLEROSIS_ALS	-1.49108	-1.06646	1.24884	1.21052
KEGG_ANTIGEN_PROCESSING_AND_PRESENTATION	1.80488	0.8948	1.36875	0.760873
KEGG_APOPTOSIS	-0.982414	-0.628731	-0.965175	1.54648
KEGG_ARACHIDONIC_ACID_METABOLISM	1.81018	1.54404	-0.711669	0.978896
KEGG_ARGININE_AND_PROLINE_METABOLISM	-1.10833	0.87423	-0.742177	2.31335
KEGG_ARRHYTHMOGENIC_RIGHT_VENTRICULAR_CARDIOMYOPATHY_ARVC	-1.76759	1.21534	2.6111	1.89339
KEGG_AUTOIMMUNE_THYROID_DISEASE	1.94537	1.31215	1.90544	2.43019
KEGG_AXON_GUIDANCE	-2.61611	0.735808	3.44208	-1.94139
KEGG_BASAL_CELL_CARCINOMA	-1.13908	1.1641	0.952523	1.37519
KEGG_BASAL_TRANSCRIPTION_FACTORS	-2.14651	-1.20402	-1.8168	-0.522842
KEGG_BASE_EXCISION_REPAIR	1.53062	1.47553	-0.902456	-0.924625
KEGG_B_CELL_RECEPTOR_SIGNALING_PATHWAY	-2.21018	0.81527	2.06463	0.991407
KEGG_BLADDER_CANCER	-1.30268	0.490725	2.59677	1.99459
KEGG_BUTANOATE_METABOLISM	0.686824	0.622937	-0.765096	2.05071
KEGG_CALCIUM_SIGNALING_PATHWAY	-1.99024	-0.893297	3.34426	-1.0958
KEGG_CARDIAC_MUSCLE_CONTRACTION	-1.64251	0.516501	1.83052	2.68862
KEGG_CELL_ADHESION_MOLECULES_CAMS	1.08335	1.35032	2.14152	-1.42194
KEGG_CELL_CYCLE	-2.4794	-0.996185	-1.43916	1.3777
KEGG_CHEMOKINE_SIGNALING_PATHWAY	-1.60049	-0.955741	1.65643	2.09587
KEGG_CHRONIC_MYELOID_LEUKEMIA	-2.45342	-1.23206	2.70558	2.24675
KEGG_COLORECTAL_CANCER	-2.20521	0.61229	3.09262	2.33375
KEGG_COMPLEMENT_AND_COAGULATION_CASCADES	1.37678	1.83392	2.02162	2.46385
KEGG_CYSTEINE_AND_METHIONINE_METABOLISM	-1.04419	0.854878	-0.820815	2.04268
KEGG_CYTOKINE_CYTOKINE_RECEPTOR_INTERACTION	1.42439	1.41764	1.58469	2.61154
KEGG_CYTOSOLIC_DNA_SENSING_PATHWAY	1.06479	1.84009	-0.982229	1.81013
KEGG_DILATED_CARDIOMYOPATHY	-2.0346	0.915028	2.74047	2.2752
KEGG_DNA_REPLICATION	-1.42428	1.21303	-1.11527	-1.04751
KEGG_DRUG_METABOLISM_CYTOCHROME_P450	2.11073	2.05882	2.4436	1.00258
KEGG_DRUG_METABOLISM_OTHER_ENZYMES	1.45257	1.93007	1.93077	1.89655
KEGG_ECM_RECEPTOR_INTERACTION	1.02531	2.33496	2.03216	1.48088
KEGG_ENDOCYTOSIS	-2.22941	-1.04513	-0.876206	-1.34723
KEGG_ENDOMETRIAL_CANCER	-1.98778	-0.69623	2.72783	1.79463
KEGG_EPITHELIAL_CELL_SIGNALING_IN_HELICOBACTER_PYLORI_INFECTION	-1.92496	-1.15501	0.816551	1.36979
KEGG_ERBB_SIGNALING_PATHWAY	-2.5522	-1.55201	2.96055	1.15897
KEGG_ETHER_LIPID_METABOLISM	0.62671	1.66736	0.508963	1.25683
KEGG_FATTY_ACID_METABOLISM	-1.01159	1.5746	-0.657808	2.13397
KEGG_FC_EPSILON_RI_SIGNALING_PATHWAY	-1.8676	-1.02588	2.32528	1.51236
KEGG_FC_GAMMA_R_MEDIATED_PHAGOCYTOSIS	-2.14915	-1.64829	1.42745	1.18872
KEGG_FOCAL_ADHESION	-2.36105	0.892771	3.17205	1.521
KEGG_FRUCTOSE_AND_MANNOSE_METABOLISM	-1.68744	1.14501	-0.629971	1.66352
KEGG_GAP_JUNCTION	-2.52368	-1.94489	2.34855	1.72183
KEGG_GLIOMA	-2.09848	-1.83132	2.41336	1.78286
KEGG_GLUTATHIONE_METABOLISM	1.19611	-0.729996	-1.05756	1.58853
KEGG_GLYCEROLIPID_METABOLISM	-1.11317	0.875857	-0.626008	0.946576
KEGG_GLYCEROPHOSPHOLIPID_METABOLISM	-1.397	-0.817585	-1.31128	0.993682
KEGG_GLYCINE_SERINE_AND_THREONINE_METABOLISM	-0.877972	1.05024	-1.47742	2.24568
KEGG_GLYCOLYSIS_GLUCONEOGENESIS	0.752806	2.44444	1.11623	2.43614
KEGG_GNRH_SIGNALING_PATHWAY	-1.97798	-1.33843	2.53269	1.53084
KEGG_GRAFT_VERSUS_HOST_DISEASE	1.77004	0.668589	2.51092	1.59765
KEGG_HEDGEHOG_SIGNALING_PATHWAY	-1.48995	-1.10607	0.947361	1.62365
KEGG_HEMATOPOIETIC_CELL_LINEAGE	1.33621	1.4457	1.38711	1.43327
KEGG_HISTIDINE_METABOLISM	1.03831	1.79808	1.04632	1.61426
KEGG_HOMOLOGOUS_RECOMBINATION	0.926863	0.704576	-1.02999	1.46716
KEGG_HUNTINGTONS_DISEASE	-1.33861	1.08188	-1.55082	2.51439
KEGG_HYPERTROPHIC_CARDIOMYOPATHY_HCM	-1.98741	0.915126	2.80782	2.31785
KEGG_INOSITOL_PHOSPHATE_METABOLISM	-2.20843	-0.74751	-0.999768	-1.6719
KEGG_INSULIN_SIGNALING_PATHWAY	-2.47155	-1.51946	1.59385	1.63031
KEGG_INTESTINAL_IMMUNE_NETWORK_FOR_IGA_PRODUCTION	1.49398	-0.568115	1.22583	1.62977
KEGG_JAK_STAT_SIGNALING_PATHWAY	0.709165	1.41977	1.36281	1.8566
KEGG_LEISHMANIA_INFECTION	-1.02603	-0.859715	0.987563	1.65376
KEGG_LEUKOCYTE_TRANSENDOTHELIAL_MIGRATION	-1.54653	-0.872232	2.05011	1.32871
KEGG_LONG_TERM_DEPRESSION	-2.29329	-1.38519	2.81923	1.56049
KEGG_LONG_TERM_POTENTIATION	-2.76578	-2.0982	3.3084	1.4353
KEGG_LYSINE_DEGRADATION	-1.7157	-0.82271	-0.723857	-1.1798
KEGG_LYSOSOME	0.822862	1.11041	-2.29142	2.76031
KEGG_MAPK_SIGNALING_PATHWAY	-2.6504	-1.53581	3.01508	1.58303
KEGG_MELANOGENESIS	-2.13114	-0.65904	2.02864	1.85055
KEGG_MELANOMA	-2.16198	-1.06707	3.12155	2.61455
KEGG_METABOLISM_OF_XENOBIOTICS_BY_CYTOCHROME_P450	1.91788	1.66494	1.98352	1.26092
KEGG_MTOR_SIGNALING_PATHWAY	-2.56316	-1.07491	1.01884	1.13436
KEGG_NATURAL_KILLER_CELL_MEDIATED_CYTOTOXICITY	1.03644	1.25249	2.74938	1.45559
KEGG_NEUROACTIVE_LIGAND_RECEPTOR_INTERACTION	0.812317	1.94257	3.48428	1.68683
KEGG_NEUROTROPHIN_SIGNALING_PATHWAY	-2.4986	-1.45619	2.2588	1.3879
KEGG_N_GLYCAN_BIOSYNTHESIS	-0.859852	1.77053	-1.47153	1.86566
KEGG_NOD_LIKE_RECEPTOR_SIGNALING_PATHWAY	-1.47681	0.721707	1.20439	1.36617
KEGG_NON_SMALL_CELL_LUNG_CANCER	-2.03863	-1.31222	2.39742	1.8005
KEGG_NOTCH_SIGNALING_PATHWAY	-1.63038	0.580877	-0.761387	0.97337
KEGG_NUCLEOTIDE_EXCISION_REPAIR	-1.56984	-0.971231	-1.91143	1.27112
KEGG_OLFACTORY_TRANSDUCTION	4.25801	4.69873	8.23638	1.60249
KEGG_OOCYTE_MEIOSIS	-2.43485	-2.03369	-1.01083	0.905159
KEGG_OXIDATIVE_PHOSPHORYLATION	1.16173	1.41829	-1.83351	3.23878
KEGG_P53_SIGNALING_PATHWAY	-1.08899	0.564545	-1.20097	1.41996
KEGG_PANCREATIC_CANCER	-2.30398	-1.97615	2.26409	2.18495
KEGG_PARKINSONS_DISEASE	0.796334	1.70518	-1.71962	3.2114
KEGG_PATHOGENIC_ESCHERICHIA_COLI_INFECTION	-1.79771	-1.64702	-0.792032	1.65272
KEGG_PATHWAYS_IN_CANCER	-2.46988	0.711397	2.93927	2.24381
KEGG_PEROXISOME	0.629199	0.893162	-1.80712	2.20877
KEGG_PHOSPHATIDYLINOSITOL_SIGNALING_SYSTEM	-2.49392	-1.36694	1.70198	-1.78898
KEGG_PORPHYRIN_AND_CHLOROPHYLL_METABOLISM	1.34636	1.9497	1.14801	2.55348
KEGG_PPAR_SIGNALING_PATHWAY	-1.43032	1.3384	0.709857	1.62316
KEGG_PRIMARY_IMMUNODEFICIENCY	0.635625	-0.8418	1.26029	2.34118
KEGG_PRION_DISEASES	0.487967	1.66614	1.69987	0.966641
KEGG_PROGESTERONE_MEDIATED_OOCYTE_MATURATION	-2.81974	-1.31397	1.51285	1.23835
KEGG_PROPANOATE_METABOLISM	0.652391	1.73941	1.06369	2.50369
KEGG_PROSTATE_CANCER	-2.18449	-0.631076	2.73804	1.69619
KEGG_PROTEASOME	-2.07506	-1.43855	-1.42239	0.775317
KEGG_PURINE_METABOLISM	-1.07895	1.61477	-1.25487	1.4491
KEGG_PYRIMIDINE_METABOLISM	-0.943649	0.949858	-2.0158	1.38094
KEGG_PYRUVATE_METABOLISM	0.679043	1.34652	1.00024	1.95613
KEGG_REGULATION_OF_ACTIN_CYTOSKELETON	-2.48324	-1.11261	2.28173	1.32044
KEGG_REGULATION_OF_AUTOPHAGY	1.00317	1.7396	0.898347	0.815052
KEGG_RENAL_CELL_CARCINOMA	-2.67072	-1.32081	2.03937	2.09112
KEGG_RETINOL_METABOLISM	1.95446	2.11833	2.25673	1.45975
KEGG_RIBOSOME	0.970173	-1.24097	-2.31485	3.01613
KEGG_RIG_I_LIKE_RECEPTOR_SIGNALING_PATHWAY	0.96509	1.18251	0.567306	1.58617
KEGG_RNA_DEGRADATION	-1.52598	-0.663988	-2.30836	1.21923
KEGG_RNA_POLYMERASE	-0.772765	1.45896	-1.94404	1.37783
KEGG_SMALL_CELL_LUNG_CANCER	-1.90157	0.952594	1.77167	1.21963
KEGG_SNARE_INTERACTIONS_IN_VESICULAR_TRANSPORT	0.902452	1.17186	-1.50585	2.28854
KEGG_SPHINGOLIPID_METABOLISM	0.942632	1.25821	-0.838419	1.9652
KEGG_SPLICEOSOME	-2.95823	-3.15397	-2.04109	0.814676
KEGG_STARCH_AND_SUCROSE_METABOLISM	1.15907	2.03007	1.74668	1.94261
KEGG_STEROID_HORMONE_BIOSYNTHESIS	1.04096	1.88252	1.50392	2.3969
KEGG_SYSTEMIC_LUPUS_ERYTHEMATOSUS	1.58104	1.50398	3.05923	2.5126
KEGG_TASTE_TRANSDUCTION	1.68343	2.0052	2.54052	1.53458
KEGG_T_CELL_RECEPTOR_SIGNALING_PATHWAY	-2.18309	-0.89045	2.59356	1.25578
KEGG_TGF_BETA_SIGNALING_PATHWAY	-2.19191	-1.19637	-0.846591	1.73063
KEGG_TIGHT_JUNCTION	-1.87912	1.12773	1.53912	-1.18331
KEGG_TOLL_LIKE_RECEPTOR_SIGNALING_PATHWAY	-1.19322	0.790741	1.37221	1.38626
KEGG_TRYPTOPHAN_METABOLISM	0.810614	1.27868	0.853583	1.30258
KEGG_TYPE_I_DIABETES_MELLITUS	1.37079	1.00522	2.3972	1.06491
KEGG_TYPE_II_DIABETES_MELLITUS	-2.47029	-1.55821	2.26741	1.53882
KEGG_TYROSINE_METABOLISM	1.09089	1.78354	-0.986317	1.85059
KEGG_UBIQUITIN_MEDIATED_PROTEOLYSIS	-2.8489	-1.78347	-1.57603	-1.27024
KEGG_VALINE_LEUCINE_AND_ISOLEUCINE_DEGRADATION	-1.00464	1.23905	-1.91409	3.05577
KEGG_VASCULAR_SMOOTH_MUSCLE_CONTRACTION	-1.79697	-1.14934	1.93887	1.14997
KEGG_VASOPRESSIN_REGULATED_WATER_REABSORPTION	-1.41941	-0.80172	-1.13482	1.775
KEGG_VEGF_SIGNALING_PATHWAY	-1.46789	0.80532	1.94429	1.40587
KEGG_VIBRIO_CHOLERAE_INFECTION	-1.52009	-1.35817	-0.740232	1.45991
KEGG_VIRAL_MYOCARDITIS	-0.832287	1.37795	3.11937	1.68209
KEGG_WNT_SIGNALING_PATHWAY	-2.40329	-1.53621	2.18166	1.29454
