# Supplementary material for: Pathogenic missense protein variants affect different functional pathways and proteomic features than healthy population variants
Source: PLoS Biol. 2021 Apr 28;19(4):e3001207. doi: 10.1371/journal.pbio.3001207 (PMC8110273; doi:10.1371/journal.pbio.3001207)
Supplement: S7 Data — (Data underlying Fig 4). (CSV) [file pbio.3001207.s029.csv]

pathway	Cluster (1 - proliferative, 2 - nucleotide processing, 3 - response)
ACUTE_MYELOID_LEUKEMIA	1
ADHERENS_JUNCTION	1
ADIPOCYTOKINE_SIGNALING_PATHWAY	1
ALDOSTERONE_REGULATED_SODIUM_REABSORPTION	1
AMYOTROPHIC_LATERAL_SCLEROSIS_ALS	1
ARRHYTHMOGENIC_RIGHT_VENTRICULAR_CARDIOMYOPATHY_ARVC	1
AXON_GUIDANCE	1
B_CELL_RECEPTOR_SIGNALING_PATHWAY	1
BLADDER_CANCER	1
CALCIUM_SIGNALING_PATHWAY	1
CARDIAC_MUSCLE_CONTRACTION	1
CHEMOKINE_SIGNALING_PATHWAY	1
CHRONIC_MYELOID_LEUKEMIA	1
COLORECTAL_CANCER	1
DILATED_CARDIOMYOPATHY	1
ENDOMETRIAL_CANCER	1
EPITHELIAL_CELL_SIGNALING_IN_HELICOBACTER_PYLORI_INFECTION	1
ERBB_SIGNALING_PATHWAY	1
FC_EPSILON_RI_SIGNALING_PATHWAY	1
FC_GAMMA_R_MEDIATED_PHAGOCYTOSIS	1
FOCAL_ADHESION	1
GAP_JUNCTION	1
GLIOMA	1
GNRH_SIGNALING_PATHWAY	1
HEDGEHOG_SIGNALING_PATHWAY	1
HYPERTROPHIC_CARDIOMYOPATHY_HCM	1
INSULIN_SIGNALING_PATHWAY	1
LEISHMANIA_INFECTION	1
LEUKOCYTE_TRANSENDOTHELIAL_MIGRATION	1
LONG_TERM_DEPRESSION	1
LONG_TERM_POTENTIATION	1
MAPK_SIGNALING_PATHWAY	1
MELANOGENESIS	1
MELANOMA	1
MTOR_SIGNALING_PATHWAY	1
NEUROTROPHIN_SIGNALING_PATHWAY	1
NOD_LIKE_RECEPTOR_SIGNALING_PATHWAY	1
NON_SMALL_CELL_LUNG_CANCER	1
PANCREATIC_CANCER	1
PATHWAYS_IN_CANCER	1
PHOSPHATIDYLINOSITOL_SIGNALING_SYSTEM	1
PROGESTERONE_MEDIATED_OOCYTE_MATURATION	1
PROSTATE_CANCER	1
REGULATION_OF_ACTIN_CYTOSKELETON	1
RENAL_CELL_CARCINOMA	1
SMALL_CELL_LUNG_CANCER	1
T_CELL_RECEPTOR_SIGNALING_PATHWAY	1
TIGHT_JUNCTION	1
TOLL_LIKE_RECEPTOR_SIGNALING_PATHWAY	1
TYPE_II_DIABETES_MELLITUS	1
VASCULAR_SMOOTH_MUSCLE_CONTRACTION	1
VEGF_SIGNALING_PATHWAY	1
WNT_SIGNALING_PATHWAY	1
ABC_TRANSPORTERS	2
ALANINE_ASPARTATE_AND_GLUTAMATE_METABOLISM	2
ALZHEIMERS_DISEASE	2
AMINOACYL_TRNA_BIOSYNTHESIS	2
AMINO_SUGAR_AND_NUCLEOTIDE_SUGAR_METABOLISM	2
APOPTOSIS	2
ARGININE_AND_PROLINE_METABOLISM	2
BASAL_TRANSCRIPTION_FACTORS	2
BUTANOATE_METABOLISM	2
CELL_CYCLE	2
CYSTEINE_AND_METHIONINE_METABOLISM	2
DNA_REPLICATION	2
ENDOCYTOSIS	2
FRUCTOSE_AND_MANNOSE_METABOLISM	2
GLUTATHIONE_METABOLISM	2
GLYCEROLIPID_METABOLISM	2
GLYCEROPHOSPHOLIPID_METABOLISM	2
GLYCINE_SERINE_AND_THREONINE_METABOLISM	2
HUNTINGTONS_DISEASE	2
INOSITOL_PHOSPHATE_METABOLISM	2
LYSINE_DEGRADATION	2
N_GLYCAN_BIOSYNTHESIS	2
NOTCH_SIGNALING_PATHWAY	2
NUCLEOTIDE_EXCISION_REPAIR	2
OOCYTE_MEIOSIS	2
P53_SIGNALING_PATHWAY	2
PATHOGENIC_ESCHERICHIA_COLI_INFECTION	2
PROTEASOME	2
PURINE_METABOLISM	2
PYRIMIDINE_METABOLISM	2
RIBOSOME	2
RNA_DEGRADATION	2
RNA_POLYMERASE	2
SPLICEOSOME	2
TGF_BETA_SIGNALING_PATHWAY	2
UBIQUITIN_MEDIATED_PROTEOLYSIS	2
VALINE_LEUCINE_AND_ISOLEUCINE_DEGRADATION	2
VASOPRESSIN_REGULATED_WATER_REABSORPTION	2
VIBRIO_CHOLERAE_INFECTION	2
ALLOGRAFT_REJECTION	3
ANTIGEN_PROCESSING_AND_PRESENTATION	3
ARACHIDONIC_ACID_METABOLISM	3
AUTOIMMUNE_THYROID_DISEASE	3
BASAL_CELL_CARCINOMA	3
BASE_EXCISION_REPAIR	3
CELL_ADHESION_MOLECULES_CAMS	3
COMPLEMENT_AND_COAGULATION_CASCADES	3
CYTOKINE_CYTOKINE_RECEPTOR_INTERACTION	3
CYTOSOLIC_DNA_SENSING_PATHWAY	3
DRUG_METABOLISM_CYTOCHROME_P450	3
DRUG_METABOLISM_OTHER_ENZYMES	3
ECM_RECEPTOR_INTERACTION	3
ETHER_LIPID_METABOLISM	3
FATTY_ACID_METABOLISM	3
GLYCOLYSIS_GLUCONEOGENESIS	3
GRAFT_VERSUS_HOST_DISEASE	3
HEMATOPOIETIC_CELL_LINEAGE	3
HISTIDINE_METABOLISM	3
HOMOLOGOUS_RECOMBINATION	3
INTESTINAL_IMMUNE_NETWORK_FOR_IGA_PRODUCTION	3
JAK_STAT_SIGNALING_PATHWAY	3
LYSOSOME	3
METABOLISM_OF_XENOBIOTICS_BY_CYTOCHROME_P450	3
NATURAL_KILLER_CELL_MEDIATED_CYTOTOXICITY	3
NEUROACTIVE_LIGAND_RECEPTOR_INTERACTION	3
OLFACTORY_TRANSDUCTION	3
OXIDATIVE_PHOSPHORYLATION	3
PARKINSONS_DISEASE	3
PEROXISOME	3
PORPHYRIN_AND_CHLOROPHYLL_METABOLISM	3
PPAR_SIGNALING_PATHWAY	3
PRIMARY_IMMUNODEFICIENCY	3
PRION_DISEASES	3
PROPANOATE_METABOLISM	3
PYRUVATE_METABOLISM	3
REGULATION_OF_AUTOPHAGY	3
RETINOL_METABOLISM	3
RIG_I_LIKE_RECEPTOR_SIGNALING_PATHWAY	3
SNARE_INTERACTIONS_IN_VESICULAR_TRANSPORT	3
SPHINGOLIPID_METABOLISM	3
STARCH_AND_SUCROSE_METABOLISM	3
STEROID_HORMONE_BIOSYNTHESIS	3
SYSTEMIC_LUPUS_ERYTHEMATOSUS	3
TASTE_TRANSDUCTION	3
TRYPTOPHAN_METABOLISM	3
TYPE_I_DIABETES_MELLITUS	3
TYROSINE_METABOLISM	3
VIRAL_MYOCARDITIS	3
