# Supplementary material for: Pathogenic missense protein variants affect different functional pathways and proteomic features than healthy population variants
Source: PLoS Biol. 2021 Apr 28;19(4):e3001207. doi: 10.1371/journal.pbio.3001207 (PMC8110273; doi:10.1371/journal.pbio.3001207)
Supplement: S8 Data — (ZIP) [file pbio.3001207.s030.zip]

Archive with 32 entries (32 files):
- abundance_numbers_core.csv
- __MACOSX/._abundance_numbers_core.csv
- abundance_numbers_interact.csv
- __MACOSX/._abundance_numbers_interact.csv
- abundance_numbers_protein.csv
- __MACOSX/._abundance_numbers_protein.csv
- abundance_numbers_surf.csv
- __MACOSX/._abundance_numbers_surf.csv
- expression_abundance_numbers_core.csv
- __MACOSX/._expression_abundance_numbers_core.csv
- expression_abundance_numbers_interact.csv
- __MACOSX/._expression_abundance_numbers_interact.csv
- expression_abundance_numbers_protein.csv
- __MACOSX/._expression_abundance_numbers_protein.csv
- expression_abundance_numbers_surf.csv
- __MACOSX/._expression_abundance_numbers_surf.csv
- half_life_numbers_core.csv
- __MACOSX/._half_life_numbers_core.csv
- half_life_numbers_interact.csv
- __MACOSX/._half_life_numbers_interact.csv
- half_life_numbers_protein.csv
- __MACOSX/._half_life_numbers_protein.csv
- half_life_numbers_surf.csv
- __MACOSX/._half_life_numbers_surf.csv
- stability_numbers_core.csv
- __MACOSX/._stability_numbers_core.csv
- stability_numbers_interact.csv
- __MACOSX/._stability_numbers_interact.csv
- stability_numbers_protein.csv
- __MACOSX/._stability_numbers_protein.csv
- stability_numbers_surf.csv
- __MACOSX/._stability_numbers_surf.csv
