# Supplementary material for: Pathogenic missense protein variants affect different functional pathways and proteomic features than healthy population variants
Source: PLoS Biol. 2021 Apr 28;19(4):e3001207. doi: 10.1371/journal.pbio.3001207 (PMC8110273; doi:10.1371/journal.pbio.3001207)
Supplement: S8 Data — (ZIP) [file pbio.3001207.s030.zip › abundance_numbers_core.csv]

class	category	num_proteins	len_region	len_all	savs_region	savs_all
common	URINE	1255	161408	596465	788	4176
rare	URINE	2089	212615	801204	79222	331570
cosmic	URINE	2131	215977	814238	39558	167561
clinvar	URINE	495	74210	271696	1958	5097
common	SALIVA	730	100357	362264	393	2166
rare	SALIVA	1333	137745	514475	47708	198880
cosmic	SALIVA	1361	140118	523226	23571	98636
clinvar	SALIVA	290	46698	170493	882	2355
common	CELL_LINE	5263	543159	2051954	2625	14452
rare	CELL_LINE	9829	795335	3086051	287087	1248988
cosmic	CELL_LINE	10050	813372	3152688	146929	636133
clinvar	CELL_LINE	1611	191988	711404	5126	13984
common	UTERUS	1595	198685	724378	823	4465
rare	UTERUS	3144	300249	1122026	102494	429325
cosmic	UTERUS	3224	305755	1142093	47400	198469
clinvar	UTERUS	643	88548	315804	2173	5672
common	TESTIS	3863	443020	1650551	2045	10873
rare	TESTIS	7324	649070	2476337	228493	978850
cosmic	TESTIS	7502	664098	2531548	117505	502467
clinvar	TESTIS	1295	169254	622123	4181	11275
common	SKIN	1535	181624	658543	814	4277
rare	SKIN	2964	272173	1016110	95220	395890
cosmic	SKIN	3037	277479	1035069	43159	180137
clinvar	SKIN	619	80834	287706	2129	5622
common	SALIVA	730	100357	362264	393	2166
rare	SALIVA	1333	137745	514475	47708	198880
cosmic	SALIVA	1361	140118	523226	23571	98636
clinvar	SALIVA	290	46698	170493	882	2355
common	RECTUM	2750	334377	1229659	1484	7785
rare	RECTUM	5149	486653	1831160	170258	716585
cosmic	RECTUM	5268	496704	1867870	85528	359858
clinvar	RECTUM	951	136677	493178	3333	8753
common	PROSTATE_GLAND	2966	360241	1330063	1585	8500
rare	PROSTATE_GLAND	5602	525414	1987231	183642	779854
cosmic	PROSTATE_GLAND	5738	536149	2027434	91838	389491
clinvar	PROSTATE_GLAND	1034	146404	530531	3440	9197
common	PLACENTA	2179	269680	989057	1187	6248
rare	PLACENTA	4133	395578	1482712	136870	575590
cosmic	PLACENTA	4236	404052	1514225	67773	282613
clinvar	PLACENTA	813	117247	423672	2594	7073
common	PANCREAS	3094	369096	1356438	1646	8662
rare	PANCREAS	5859	542740	2044238	188961	798778
cosmic	PANCREAS	5997	554070	2086446	94689	399514
clinvar	PANCREAS	1082	149289	541964	3929	10467
common	FEMALE_GONAD	3696	424040	1580336	1861	10169
rare	FEMALE_GONAD	7022	622364	2376982	217432	934184
cosmic	FEMALE_GONAD	7197	636119	2428143	111020	474315
clinvar	FEMALE_GONAD	1230	161234	590536	4031	10939
common	LUNG	2405	302435	1099884	1363	7074
rare	LUNG	4375	428926	1595040	151628	626640
cosmic	LUNG	4492	439405	1632663	74307	307500
clinvar	LUNG	877	127907	458843	2891	7800
common	LIVER	4398	486536	1823747	2292	12389
rare	LIVER	8111	705907	2710441	252003	1084139
cosmic	LIVER	8304	722012	2769589	129260	555337
clinvar	LIVER	1404	179207	659371	4638	12557
common	KIDNEY	2542	317858	1165755	1385	7342
rare	KIDNEY	4725	457057	1712289	161140	673102
cosmic	KIDNEY	4842	467095	1748663	80579	336822
clinvar	KIDNEY	935	134849	484770	3474	9179
common	HEART	3522	406910	1531750	1787	9814
rare	HEART	6668	596568	2299168	208416	904620
cosmic	HEART	6824	608448	2343853	108379	468124
clinvar	HEART	1189	157990	580804	3892	10382
common	GALL_BLADDER	2546	312870	1145125	1417	7421
rare	GALL_BLADDER	4699	451827	1690542	158900	665164
cosmic	GALL_BLADDER	4811	461752	1726210	77743	325597
clinvar	GALL_BLADDER	923	131902	473395	3358	8767
common	ESOPHAGUS	2144	267819	983537	1164	6207
rare	ESOPHAGUS	3979	387332	1452274	135184	566805
cosmic	ESOPHAGUS	4088	396894	1486758	66815	281893
clinvar	ESOPHAGUS	786	114255	415144	2800	7635
common	COLON	2633	322436	1180202	1417	7657
rare	COLON	4940	470305	1765614	164805	691350
cosmic	COLON	5075	481414	1805236	82621	345713
clinvar	COLON	954	134268	483572	3267	8520
common	BRAIN	2858	346506	1286947	1464	7780
rare	BRAIN	5625	521789	1986248	175663	759499
cosmic	BRAIN	5767	534050	2030277	96270	412618
clinvar	BRAIN	1056	143020	526213	3331	9269
