# Supplementary material for: Pathogenic missense protein variants affect different functional pathways and proteomic features than healthy population variants
Source: PLoS Biol. 2021 Apr 28;19(4):e3001207. doi: 10.1371/journal.pbio.3001207 (PMC8110273; doi:10.1371/journal.pbio.3001207)
Supplement: S8 Data — (ZIP) [file pbio.3001207.s030.zip › abundance_numbers_interact.csv]

class	category	num_proteins	len_region	len_all	savs_region	savs_all
common	URINE	529	18770	240030	172	1624
rare	URINE	1003	36525	358802	13002	141124
cosmic	URINE	1005	36644	362215	7326	76342
clinvar	URINE	261	10329	123365	358	2558
common	SALIVA	345	14065	155392	97	908
rare	SALIVA	743	30370	251999	10273	93750
cosmic	SALIVA	748	30524	254514	5695	47404
clinvar	SALIVA	184	8073	82585	283	1482
common	CELL_LINE	1613	50242	666707	377	4127
rare	CELL_LINE	3406	105243	1111966	36939	415347
cosmic	CELL_LINE	3439	106405	1130901	21445	235386
clinvar	CELL_LINE	655	23275	283018	736	5684
common	UTERUS	690	24837	308116	194	1823
rare	UTERUS	1554	56051	529390	18244	189798
cosmic	UTERUS	1562	56389	534717	10161	99189
clinvar	UTERUS	315	12993	141017	414	2807
common	TESTIS	1281	42599	569979	302	3342
rare	TESTIS	2746	89986	945314	30891	348214
cosmic	TESTIS	2777	91107	963487	17654	194374
clinvar	TESTIS	546	20611	250374	598	4626
common	SKIN	636	23011	271216	191	1723
rare	SKIN	1415	51327	467357	17075	169582
cosmic	SKIN	1425	51777	472616	9500	88212
clinvar	SKIN	300	12524	130802	402	2734
common	SALIVA	345	14065	155392	97	908
rare	SALIVA	743	30370	251999	10273	93750
cosmic	SALIVA	748	30524	254514	5695	47404
clinvar	SALIVA	184	8073	82585	283	1482
common	RECTUM	1013	34325	455389	259	2676
rare	RECTUM	2144	72809	751056	24773	275151
cosmic	RECTUM	2164	73635	764087	13835	149098
clinvar	RECTUM	432	16978	203800	504	3874
common	PROSTATE_GLAND	1104	37092	494636	278	2903
rare	PROSTATE_GLAND	2347	78545	811566	26774	298090
cosmic	PROSTATE_GLAND	2367	79423	825398	14936	159829
clinvar	PROSTATE_GLAND	470	18310	218408	551	4160
common	PLACENTA	867	30073	381623	238	2313
rare	PLACENTA	1839	64125	633610	21625	230361
cosmic	PLACENTA	1861	64994	646781	11917	120775
clinvar	PLACENTA	385	15478	175859	491	3393
common	PANCREAS	1124	37770	502654	269	2955
rare	PANCREAS	2393	80038	830822	27234	305956
cosmic	PANCREAS	2422	81006	846659	15412	167342
clinvar	PANCREAS	470	18415	219676	542	4222
common	FEMALE_GONAD	1265	42014	560296	301	3277
rare	FEMALE_GONAD	2692	88361	923237	30234	339435
cosmic	FEMALE_GONAD	2721	89447	940753	17209	188494
clinvar	FEMALE_GONAD	522	19728	238161	581	4540
common	LUNG	903	31044	405254	243	2484
rare	LUNG	1885	65414	655657	22370	243098
cosmic	LUNG	1906	66230	668419	12243	126592
clinvar	LUNG	395	15354	185996	480	3636
common	LIVER	1421	45566	614184	339	3704
rare	LIVER	2958	95024	1010119	32960	373965
cosmic	LIVER	2988	96085	1027245	18715	208061
clinvar	LIVER	585	21757	263383	668	5166
common	KIDNEY	936	32504	419815	257	2529
rare	KIDNEY	2019	69639	695524	23766	257028
cosmic	KIDNEY	2037	70416	707127	13303	137967
clinvar	KIDNEY	419	16906	197084	542	3930
common	HEART	1227	40728	544759	300	3179
rare	HEART	2605	85870	899998	29474	331192
cosmic	HEART	2636	87002	917722	17232	189415
clinvar	HEART	526	20146	243209	618	4798
common	GALL_BLADDER	934	31814	423501	229	2510
rare	GALL_BLADDER	1988	67550	694883	23012	255891
cosmic	GALL_BLADDER	2012	68466	708478	12808	138582
clinvar	GALL_BLADDER	417	16265	195413	499	3687
common	ESOPHAGUS	845	29689	376944	226	2279
rare	ESOPHAGUS	1803	63371	627750	21581	230955
cosmic	ESOPHAGUS	1824	64219	640430	11972	123776
clinvar	ESOPHAGUS	377	15447	177489	503	3395
common	COLON	987	33789	438260	253	2627
rare	COLON	2087	71141	724493	24326	265637
cosmic	COLON	2114	72096	738686	13526	144795
clinvar	COLON	435	16973	198821	513	3931
common	BRAIN	1046	34947	474433	247	2695
rare	BRAIN	2322	77101	810057	25574	291759
cosmic	BRAIN	2344	77995	824728	15351	169997
clinvar	BRAIN	473	18144	218377	566	4127
