# Supplementary material for: Pathogenic missense protein variants affect different functional pathways and proteomic features than healthy population variants
Source: PLoS Biol. 2021 Apr 28;19(4):e3001207. doi: 10.1371/journal.pbio.3001207 (PMC8110273; doi:10.1371/journal.pbio.3001207)
Supplement: S8 Data — (ZIP) [file pbio.3001207.s030.zip › abundance_numbers_protein.csv]

class	category	num_proteins	total size (amino acids)	total SAVs
common	URINE	2693	1533001	9413
rare	URINE	2693	1533001	648891
cosmic	URINE	2693	1533001	306816
clinvar	URINE	2693	1533001	6983
common	SALIVA	1728	1014653	5605
rare	SALIVA	1728	1014653	405550
cosmic	SALIVA	1728	1014653	188572
clinvar	SALIVA	1728	1014653	3444
common	CELL_LINE	15685	8996276	51250
rare	CELL_LINE	15685	8996276	3662652
cosmic	CELL_LINE	15685	8996276	1658048
clinvar	CELL_LINE	15685	8996276	20690
common	UTERUS	4219	2401624	10696
rare	UTERUS	4219	2401624	926369
cosmic	UTERUS	4219	2401624	397189
clinvar	UTERUS	4219	2401624	7898
common	TESTIS	11229	7066193	36968
rare	TESTIS	11229	7066193	2816383
cosmic	TESTIS	11229	7066193	1293258
clinvar	TESTIS	11229	7066193	16823
common	SKIN	3979	2167250	10450
rare	SKIN	3979	2167250	856464
cosmic	SKIN	3979	2167250	367205
clinvar	SKIN	3979	2167250	7706
common	SALIVA	1728	1014653	5605
rare	SALIVA	1728	1014653	405550
cosmic	SALIVA	1728	1014653	188572
clinvar	SALIVA	1728	1014653	3444
common	RECTUM	7434	4788138	24291
rare	RECTUM	7434	4788138	1895201
cosmic	RECTUM	7434	4788138	870598
clinvar	RECTUM	7434	4788138	12536
common	PROSTATE_GLAND	8226	5272034	26563
rare	PROSTATE_GLAND	8226	5272034	2097113
cosmic	PROSTATE_GLAND	8226	5272034	954046
clinvar	PROSTATE_GLAND	8226	5272034	13445
common	PLACENTA	5925	3692674	17819
rare	PLACENTA	5925	3692674	1451688
cosmic	PLACENTA	5925	3692674	665365
clinvar	PLACENTA	5925	3692674	10500
common	PANCREAS	8642	5567917	27890
rare	PANCREAS	8642	5567917	2198711
cosmic	PANCREAS	8642	5567917	998697
clinvar	PANCREAS	8642	5567917	14992
common	FEMALE_GONAD	10664	6730151	34481
rare	FEMALE_GONAD	10664	6730151	2671466
cosmic	FEMALE_GONAD	10664	6730151	1220337
clinvar	FEMALE_GONAD	10664	6730151	16172
common	LUNG	6238	3953353	20275
rare	LUNG	6238	3953353	1560775
cosmic	LUNG	6238	3953353	713369
clinvar	LUNG	6238	3953353	11302
common	LIVER	12460	7794332	42559
rare	LIVER	12460	7794332	3130298
cosmic	LIVER	12460	7794332	1435415
clinvar	LIVER	12460	7794332	18639
common	KIDNEY	6862	4330297	22050
rare	KIDNEY	6862	4330297	1716331
cosmic	KIDNEY	6862	4330297	789274
clinvar	KIDNEY	6862	4330297	13103
common	HEART	10010	6462375	33216
rare	HEART	10010	6462375	2573933
cosmic	HEART	10010	6462375	1191936
clinvar	HEART	10010	6462375	15540
common	GALL_BLADDER	6681	4264178	21873
rare	GALL_BLADDER	6681	4264178	1689610
cosmic	GALL_BLADDER	6681	4264178	762742
clinvar	GALL_BLADDER	6681	4264178	12482
common	ESOPHAGUS	5613	3469703	16848
rare	ESOPHAGUS	5613	3469703	1353597
cosmic	ESOPHAGUS	5613	3469703	624800
clinvar	ESOPHAGUS	5613	3469703	10841
common	COLON	7166	4543410	22878
rare	COLON	7166	4543410	1794526
cosmic	COLON	7166	4543410	824054
clinvar	COLON	7166	4543410	12520
common	BRAIN	8366	5567244	26472
rare	BRAIN	8366	5567244	2172215
cosmic	BRAIN	8366	5567244	1037540
clinvar	BRAIN	8366	5567244	14038
