# Supplementary material for: Pathogenic missense protein variants affect different functional pathways and proteomic features than healthy population variants
Source: PLoS Biol. 2021 Apr 28;19(4):e3001207. doi: 10.1371/journal.pbio.3001207 (PMC8110273; doi:10.1371/journal.pbio.3001207)
Supplement: S8 Data — (ZIP) [file pbio.3001207.s030.zip › abundance_numbers_surf.csv]

class	category	num_proteins	len_region	len_all	savs_region	savs_all
common	URINE	1291	425232	605245	3316	4272
rare	URINE	2169	564909	813025	245719	337591
cosmic	URINE	2207	574383	825926	122969	169671
clinvar	URINE	517	192982	277105	2996	5299
common	SALIVA	761	255755	369963	1767	2251
rare	SALIVA	1403	358053	525025	146562	204164
cosmic	SALIVA	1427	364214	533637	71555	100614
clinvar	SALIVA	311	120978	175368	1397	2550
common	CELL_LINE	5327	1469540	2062668	11591	14584
rare	CELL_LINE	10116	2210514	3108542	935984	1259165
cosmic	CELL_LINE	10319	2257882	3175001	472053	640047
clinvar	CELL_LINE	1650	503278	718024	8417	14264
common	UTERUS	1628	508544	731852	3538	4549
rare	UTERUS	3264	780219	1134786	315086	435297
cosmic	UTERUS	3334	794244	1154591	143396	200692
clinvar	UTERUS	668	219668	320792	3297	5871
common	TESTIS	3915	1175072	1660378	8650	10987
rare	TESTIS	7549	1759353	2495842	729184	987702
cosmic	TESTIS	7713	1798434	2550959	371099	505871
clinvar	TESTIS	1331	439158	628466	6762	11524
common	SKIN	1571	461882	666265	3370	4367
rare	SKIN	3072	706264	1028193	289915	401668
cosmic	SKIN	3138	719489	1047025	129939	182340
clinvar	SKIN	639	199505	292351	3298	5815
common	SALIVA	761	255755	369963	1767	2251
rare	SALIVA	1403	358053	525025	146562	204164
cosmic	SALIVA	1427	364214	533637	71555	100614
clinvar	SALIVA	311	120978	175368	1397	2550
common	RECTUM	2799	870489	1238918	6164	7898
rare	RECTUM	5321	1290328	1847613	529985	724290
cosmic	RECTUM	5429	1316162	1884211	263802	362820
clinvar	RECTUM	981	346013	499151	5143	8965
common	PROSTATE_GLAND	3020	942624	1339644	6766	8619
rare	PROSTATE_GLAND	5803	1403771	2005247	578607	788185
cosmic	PROSTATE_GLAND	5924	1432214	2045185	286274	392670
clinvar	PROSTATE_GLAND	1067	372530	536687	5441	9415
common	PLACENTA	2228	699336	998797	4943	6359
rare	PLACENTA	4296	1041455	1499076	425510	583308
cosmic	PLACENTA	4387	1063584	1530389	206093	285445
clinvar	PLACENTA	842	297482	429650	4239	7307
common	PANCREAS	3145	959433	1366047	6868	8775
rare	PANCREAS	6062	1441943	2062422	591896	807335
cosmic	PANCREAS	6188	1471875	2104534	293010	402765
clinvar	PANCREAS	1116	381015	548202	6235	10691
common	FEMALE_GONAD	3747	1124041	1589822	8131	10284
rare	FEMALE_GONAD	7239	1687639	2395850	696001	942831
cosmic	FEMALE_GONAD	7398	1723871	2446810	349734	477586
clinvar	FEMALE_GONAD	1264	416287	596732	6566	11163
common	LUNG	2456	776377	1109604	5591	7189
rare	LUNG	4535	1119229	1611319	461206	634466
cosmic	LUNG	4641	1145460	1648727	224132	310343
clinvar	LUNG	905	322072	464816	4654	8010
common	LIVER	4459	1302560	1834349	9895	12516
rare	LIVER	8356	1932663	2731101	809453	1093574
cosmic	LIVER	8535	1974685	2790176	411377	558977
clinvar	LIVER	1439	465453	665860	7543	12832
common	KIDNEY	2594	825698	1175787	5826	7459
rare	KIDNEY	4896	1205086	1729382	497104	681226
cosmic	KIDNEY	5004	1230694	1765692	246317	339845
clinvar	KIDNEY	966	339785	491023	5443	9444
common	HEART	3578	1094689	1542054	7856	9934
rare	HEART	6878	1638300	2318268	676348	913414
cosmic	HEART	7019	1669872	2362739	346199	471439
clinvar	HEART	1226	409730	587349	6169	10664
common	GALL_BLADDER	2593	809991	1154423	5893	7531
rare	GALL_BLADDER	4866	1189865	1707175	491768	672999
cosmic	GALL_BLADDER	4967	1214688	1742721	238297	328532
clinvar	GALL_BLADDER	954	331898	479548	5167	9009
common	ESOPHAGUS	2191	695897	993191	4932	6316
rare	ESOPHAGUS	4135	1019894	1468623	418476	574631
cosmic	ESOPHAGUS	4233	1043962	1502952	206357	284844
clinvar	ESOPHAGUS	818	292362	421552	4617	7906
common	COLON	2682	833668	1189641	6106	7768
rare	COLON	5115	1243489	1782565	510974	699319
cosmic	COLON	5239	1271015	1822037	252945	348732
clinvar	COLON	984	338838	489562	4973	8738
common	BRAIN	2908	915433	1296613	6190	7892
rare	BRAIN	5821	1407654	2004170	567305	767773
cosmic	BRAIN	5950	1438522	2048075	304515	415775
clinvar	BRAIN	1089	371814	532461	5627	9509
