# Supplementary material for: Pathogenic missense protein variants affect different functional pathways and proteomic features than healthy population variants
Source: PLoS Biol. 2021 Apr 28;19(4):e3001207. doi: 10.1371/journal.pbio.3001207 (PMC8110273; doi:10.1371/journal.pbio.3001207)
Supplement: S8 Data — (ZIP) [file pbio.3001207.s030.zip › expression_abundance_numbers_core.csv]

class	category	num_proteins	len_region	len_all	savs_region	savs_all	region
common	KIDNEY	2283	290893	1060916	1219	6546	core
rare	KIDNEY	4335	424815	1584276	148833	620395	core
cosmic	KIDNEY	4404	432839	1612168	72695	300953	core
clinvar	KIDNEY	869	122654	438347	3188	8399	core
common	LIVER	3630	414590	1545955	1839	9967	core
rare	LIVER	6895	614796	2347842	216281	927417	core
cosmic	LIVER	7011	626968	2391589	106622	451584	core
clinvar	LIVER	1212	155910	568325	4111	10909	core
common	LUNG	2133	272696	986738	1179	6184	core
rare	LUNG	3997	395222	1464943	138267	572128	core
cosmic	LUNG	4071	403526	1494357	66092	271605	core
clinvar	LUNG	802	114810	409870	2587	6923	core
common	FEMALE_GONAD	3138	370048	1375987	1527	8407	core
rare	FEMALE_GONAD	6171	557070	2122639	191297	823955	core
cosmic	FEMALE_GONAD	6275	567550	2160918	95777	406983	core
clinvar	FEMALE_GONAD	1085	141228	514684	3599	9669	core
common	PANCREAS	2747	333510	1220288	1413	7503	core
rare	PANCREAS	5351	500000	1877551	172021	726779	core
cosmic	PANCREAS	5438	508984	1910392	84511	353445	core
clinvar	PANCREAS	999	133246	482682	3636	9654	core
common	PROSTATE_GLAND	2670	330997	1215742	1401	7577	core
rare	PROSTATE_GLAND	5162	490130	1847526	170117	721419	core
cosmic	PROSTATE_GLAND	5247	498837	1879100	83495	351569	core
clinvar	PROSTATE_GLAND	957	132497	478434	3114	8324	core
common	TESTIS	3714	426262	1586502	1934	10394	core
rare	TESTIS	7073	628688	2397257	221626	949677	core
cosmic	TESTIS	7193	640846	2441495	113116	482052	core
clinvar	TESTIS	1245	159663	584445	4058	10931	core
common	UTERUS	1442	186267	674145	733	3985	core
rare	UTERUS	2909	284551	1058186	95898	399535	core
cosmic	UTERUS	2953	288519	1072232	44136	183353	core
clinvar	UTERUS	595	83245	295826	2038	5320	core
