# Supplementary material for: Pathogenic missense protein variants affect different functional pathways and proteomic features than healthy population variants
Source: PLoS Biol. 2021 Apr 28;19(4):e3001207. doi: 10.1371/journal.pbio.3001207 (PMC8110273; doi:10.1371/journal.pbio.3001207)
Supplement: S8 Data — (ZIP) [file pbio.3001207.s030.zip › expression_abundance_numbers_interact.csv]

class	category	num_proteins	len_region	len_all	savs_region	savs_all	region
common	KIDNEY	847	28586	392430	210	2242	interact
rare	KIDNEY	1895	64675	661055	21286	240744	interact
cosmic	KIDNEY	1912	65444	672492	12318	129450	interact
clinvar	KIDNEY	389	15827	186987	510	3695	interact
common	LIVER	1223	39122	553337	271	3134	interact
rare	LIVER	2657	85879	924589	28793	336048	interact
cosmic	LIVER	2683	86867	940013	16668	184480	interact
clinvar	LIVER	518	19713	241651	609	4731	interact
common	LUNG	804	27006	374934	197	2168	interact
rare	LUNG	1759	60550	621015	19964	226282	interact
cosmic	LUNG	1780	61368	633621	11264	117988	interact
clinvar	LUNG	362	14248	174743	447	3329	interact
common	FEMALE_GONAD	1110	36402	507801	239	2760	interact
rare	FEMALE_GONAD	2482	81198	858650	26803	309055	interact
cosmic	FEMALE_GONAD	2509	82269	875902	15710	171925	interact
clinvar	FEMALE_GONAD	477	18247	219539	538	4178	interact
common	PANCREAS	1011	33508	462075	216	2556	interact
rare	PANCREAS	2231	74387	780485	24353	281814	interact
cosmic	PANCREAS	2260	75355	796322	14263	154316	interact
clinvar	PANCREAS	436	17274	203498	517	4040	interact
common	PROSTATE_GLAND	1005	33061	463164	233	2572	interact
rare	PROSTATE_GLAND	2204	73121	771629	24196	279007	interact
cosmic	PROSTATE_GLAND	2224	73999	785461	13883	151036	interact
clinvar	PROSTATE_GLAND	439	17151	207584	522	3931	interact
common	TESTIS	1255	41725	561905	293	3259	interact
rare	TESTIS	2701	88463	934320	30235	343552	interact
cosmic	TESTIS	2732	89584	952493	17363	192179	interact
clinvar	TESTIS	533	20299	245577	585	4541	interact
common	UTERUS	615	21559	283268	154	1559	interact
rare	UTERUS	1449	51695	498893	16152	175073	interact
cosmic	UTERUS	1457	52033	504220	9358	92733	interact
clinvar	UTERUS	288	11956	130522	394	2658	interact
