# Supplementary material for: Pathogenic missense protein variants affect different functional pathways and proteomic features than healthy population variants
Source: PLoS Biol. 2021 Apr 28;19(4):e3001207. doi: 10.1371/journal.pbio.3001207 (PMC8110273; doi:10.1371/journal.pbio.3001207)
Supplement: S8 Data — (ZIP) [file pbio.3001207.s030.zip › expression_abundance_numbers_protein.csv]

class	category	num_proteins	len_all	savs_all
common	KIDNEY	6186	3998575	19299
rare	KIDNEY	6186	3998575	1582674
cosmic	KIDNEY	6186	3998575	706341
clinvar	KIDNEY	6186	3998575	11962
common	LIVER	10365	6703626	33521
rare	LIVER	10365	6703626	2675705
cosmic	LIVER	10365	6703626	1171593
clinvar	LIVER	10365	6703626	16177
common	LUNG	5624	3632093	17701
rare	LUNG	5624	3632093	1430224
cosmic	LUNG	5624	3632093	637943
clinvar	LUNG	5624	3632093	10063
common	FEMALE_GONAD	9263	6025217	28893
rare	FEMALE_GONAD	9263	6025217	2386383
cosmic	FEMALE_GONAD	9263	6025217	1058887
clinvar	FEMALE_GONAD	9263	6025217	14349
common	PANCREAS	7796	5103099	23887
rare	PANCREAS	7796	5103099	2005235
cosmic	PANCREAS	7796	5103099	884220
clinvar	PANCREAS	7796	5103099	13782
common	PROSTATE_GLAND	7472	4896731	23565
rare	PROSTATE_GLAND	7472	4896731	1945648
cosmic	PROSTATE_GLAND	7472	4896731	867635
clinvar	PROSTATE_GLAND	7472	4896731	12210
common	TESTIS	10657	6832494	35359
rare	TESTIS	10657	6832494	2736137
cosmic	TESTIS	10657	6832494	1247154
clinvar	TESTIS	10657	6832494	16308
common	UTERUS	3864	2251040	9563
rare	UTERUS	3864	2251040	865117
cosmic	UTERUS	3864	2251040	368441
clinvar	UTERUS	3864	2251040	7366
