# Supplementary material for: Pathogenic missense protein variants affect different functional pathways and proteomic features than healthy population variants
Source: PLoS Biol. 2021 Apr 28;19(4):e3001207. doi: 10.1371/journal.pbio.3001207 (PMC8110273; doi:10.1371/journal.pbio.3001207)
Supplement: S8 Data — (ZIP) [file pbio.3001207.s030.zip › expression_abundance_numbers_surf.csv]

class	category	num_proteins	len_region	len_all	savs_region	savs_all	region
common	KIDNEY	2318	747091	1066370	5181	6602	surf
rare	KIDNEY	4482	1109267	1596430	456282	625665	surf
cosmic	KIDNEY	4538	1128101	1623944	218387	303056	surf
clinvar	KIDNEY	893	304820	442784	4964	8647	surf
common	LIVER	3667	1097644	1551156	7918	10020	surf
rare	LIVER	7099	1664118	2362413	689141	933448	surf
cosmic	LIVER	7196	1694354	2405696	331191	454124	surf
clinvar	LIVER	1237	397542	572648	6453	11158	surf
common	LUNG	2167	692471	991994	4873	6242	surf
rare	LUNG	4135	1022806	1476411	419641	577187	surf
cosmic	LUNG	4194	1042769	1505368	196562	273589	surf
clinvar	LUNG	823	285486	414027	4098	7117	surf
common	FEMALE_GONAD	3170	974370	1380620	6697	8455	surf
rare	FEMALE_GONAD	6360	1500263	2136090	612240	829552	surf
cosmic	FEMALE_GONAD	6445	1526666	2173931	298172	409292	surf
clinvar	FEMALE_GONAD	1111	359812	518770	5748	9870	surf
common	PANCREAS	2783	858920	1225759	5937	7559	surf
rare	PANCREAS	5532	1319076	1891237	536997	732663	surf
cosmic	PANCREAS	5603	1341673	1923668	257419	355857	surf
clinvar	PANCREAS	1027	337398	487401	5726	9864	surf
common	PROSTATE_GLAND	2709	857553	1221371	6013	7638	surf
rare	PROSTATE_GLAND	5341	1300347	1861188	533687	727210	surf
cosmic	PROSTATE_GLAND	5407	1321947	1892255	256915	353925	surf
clinvar	PROSTATE_GLAND	983	333946	483037	4907	8526	surf
common	TESTIS	3765	1128357	1596031	8284	10501	surf
rare	TESTIS	7293	1701665	2416249	707277	958272	surf
cosmic	TESTIS	7392	1732238	2459988	355206	485298	surf
clinvar	TESTIS	1280	411347	590752	6552	11178	surf
common	UTERUS	1461	470061	677746	3134	4016	surf
rare	UTERUS	3012	732267	1066853	291629	403200	surf
cosmic	UTERUS	3044	741685	1080513	131596	184835	surf
clinvar	UTERUS	614	204508	299292	3080	5499	surf
