# Supplementary material for: Pathogenic missense protein variants affect different functional pathways and proteomic features than healthy population variants
Source: PLoS Biol. 2021 Apr 28;19(4):e3001207. doi: 10.1371/journal.pbio.3001207 (PMC8110273; doi:10.1371/journal.pbio.3001207)
Supplement: S8 Data — (ZIP) [file pbio.3001207.s030.zip › half_life_numbers_core.csv]

class	category	num_proteins	len_region	len_all	savs_region	savs_all
common	Bcells.replicate.1.half_life	1129	139081	497894	499	2615
rare	Bcells.replicate.1.half_life	2493	231263	856804	74122	308513
cosmic	Bcells.replicate.1.half_life	2535	235345	872103	35131	142004
clinvar	Bcells.replicate.1.half_life	501	65070	230222	1399	3843
common	Bcells.replicate.2.half_life	1302	161236	571730	578	3068
rare	Bcells.replicate.2.half_life	2762	260767	957606	84989	350122
cosmic	Bcells.replicate.2.half_life	2812	265601	975652	40138	161659
clinvar	Bcells.replicate.2.half_life	566	74431	261314	1622	4306
common	NK.cells.replicate.1.half_life	1172	146281	519268	551	2842
rare	NK.cells.replicate.1.half_life	2427	231740	851720	76224	312822
cosmic	NK.cells.replicate.1.half_life	2466	235555	865669	35543	143172
clinvar	NK.cells.replicate.1.half_life	492	65698	231011	1570	4024
common	NK.cells.replicate.2.half_life	1222	149930	531943	565	2926
rare	NK.cells.replicate.2.half_life	2593	242864	892992	79398	326233
cosmic	NK.cells.replicate.2.half_life	2641	247305	909454	37477	150092
clinvar	NK.cells.replicate.2.half_life	509	67816	237021	1688	4263
common	NK.cells.replicate.1.half_life	1172	146281	519268	551	2842
rare	NK.cells.replicate.1.half_life	2427	231740	851720	76224	312822
cosmic	NK.cells.replicate.1.half_life	2466	235555	865669	35543	143172
clinvar	NK.cells.replicate.1.half_life	492	65698	231011	1570	4024
common	Hepatocytes.replicate.1.half_life	1561	198844	697578	845	4213
rare	Hepatocytes.replicate.1.half_life	2999	296264	1068767	105157	416619
cosmic	Hepatocytes.replicate.1.half_life	3061	302294	1090797	46270	182871
clinvar	Hepatocytes.replicate.1.half_life	706	95811	333189	2760	6904
common	Hepatocytes.replicate.2.half_life	1581	202321	709221	845	4284
rare	Hepatocytes.replicate.2.half_life	3054	301919	1091353	107098	425907
cosmic	Hepatocytes.replicate.2.half_life	3112	308296	1114261	47448	188567
clinvar	Hepatocytes.replicate.2.half_life	718	97987	340793	2677	6769
common	Monocytes.replicate.1.half_life	1387	172307	612771	649	3377
rare	Monocytes.replicate.1.half_life	2856	274813	1005515	90499	370573
cosmic	Monocytes.replicate.1.half_life	2899	279527	1022208	42159	169427
clinvar	Monocytes.replicate.1.half_life	575	75829	265369	1788	4745
common	Monocytes.replicate.2.half_life	1325	166268	588145	614	3273
rare	Monocytes.replicate.2.half_life	2789	267145	976892	88201	360961
cosmic	Monocytes.replicate.2.half_life	2828	271359	992359	41919	166891
clinvar	Monocytes.replicate.2.half_life	555	74136	258730	1651	4319
