# Supplementary material for: Pathogenic missense protein variants affect different functional pathways and proteomic features than healthy population variants
Source: PLoS Biol. 2021 Apr 28;19(4):e3001207. doi: 10.1371/journal.pbio.3001207 (PMC8110273; doi:10.1371/journal.pbio.3001207)
Supplement: S8 Data — (ZIP) [file pbio.3001207.s030.zip › half_life_numbers_interact.csv]

class	category	num_proteins	len_region	len_all	savs_region	savs_all
common	Bcells.replicate.1.half_life	490	16709	215478	84	1025
rare	Bcells.replicate.1.half_life	1199	41340	399697	12869	135082
cosmic	Bcells.replicate.1.half_life	1210	41641	406430	7383	70005
clinvar	Bcells.replicate.1.half_life	228	10084	102078	308	1809
common	Bcells.replicate.2.half_life	551	18992	241448	101	1222
rare	Bcells.replicate.2.half_life	1312	45835	442008	14594	151902
cosmic	Bcells.replicate.2.half_life	1326	46232	449352	8010	77495
clinvar	Bcells.replicate.2.half_life	263	11660	118111	311	2076
common	NK.cells.replicate.1.half_life	499	17511	225746	85	1116
rare	NK.cells.replicate.1.half_life	1173	41686	402569	13011	137542
cosmic	NK.cells.replicate.1.half_life	1182	42003	408389	7425	71037
clinvar	NK.cells.replicate.1.half_life	232	10051	105807	299	1968
common	NK.cells.replicate.2.half_life	523	17988	230292	93	1156
rare	NK.cells.replicate.2.half_life	1231	42947	419394	13501	142644
cosmic	NK.cells.replicate.2.half_life	1244	43251	426270	7479	73676
clinvar	NK.cells.replicate.2.half_life	236	10122	108623	262	1963
common	NK.cells.replicate.1.half_life	499	17511	225746	85	1116
rare	NK.cells.replicate.1.half_life	1173	41686	402569	13011	137542
cosmic	NK.cells.replicate.1.half_life	1182	42003	408389	7425	71037
clinvar	NK.cells.replicate.1.half_life	232	10051	105807	299	1968
common	Hepatocytes.replicate.1.half_life	588	20015	267551	119	1417
rare	Hepatocytes.replicate.1.half_life	1298	45185	447105	14784	161123
cosmic	Hepatocytes.replicate.1.half_life	1311	45566	454977	7864	78891
clinvar	Hepatocytes.replicate.1.half_life	290	11755	132280	345	2417
common	Hepatocytes.replicate.2.half_life	593	20302	268621	117	1422
rare	Hepatocytes.replicate.2.half_life	1323	45932	454369	14931	162869
cosmic	Hepatocytes.replicate.2.half_life	1335	46281	463712	7916	80077
clinvar	Hepatocytes.replicate.2.half_life	293	11631	133689	313	2260
common	Monocytes.replicate.1.half_life	580	19808	259636	93	1282
rare	Monocytes.replicate.1.half_life	1328	46175	460972	14549	159254
cosmic	Monocytes.replicate.1.half_life	1340	46569	468335	8315	82024
clinvar	Monocytes.replicate.1.half_life	251	10359	112971	306	2014
common	Monocytes.replicate.2.half_life	550	18485	245918	92	1217
rare	Monocytes.replicate.2.half_life	1304	44985	447374	14074	153847
cosmic	Monocytes.replicate.2.half_life	1313	45285	453762	8109	80053
clinvar	Monocytes.replicate.2.half_life	247	10547	112520	281	1875
