# Supplementary material for: Pathogenic missense protein variants affect different functional pathways and proteomic features than healthy population variants
Source: PLoS Biol. 2021 Apr 28;19(4):e3001207. doi: 10.1371/journal.pbio.3001207 (PMC8110273; doi:10.1371/journal.pbio.3001207)
Supplement: S8 Data — (ZIP) [file pbio.3001207.s030.zip › half_life_numbers_protein.csv]

class	category	num_proteins	length	SAVs
common	Bcells.replicate.1.half_life	3497	2195877	8196
rare	Bcells.replicate.1.half_life	3497	2195877	825483
cosmic	Bcells.replicate.1.half_life	3497	2195877	346950
clinvar	Bcells.replicate.1.half_life	3497	2195877	5066
common	Bcells.replicate.2.half_life	3835	2411577	9273
rare	Bcells.replicate.2.half_life	3835	2411577	918776
cosmic	Bcells.replicate.2.half_life	3835	2411577	391564
clinvar	Bcells.replicate.2.half_life	3835	2411577	5818
common	NK.cells.replicate.1.half_life	3298	2035360	7804
rare	NK.cells.replicate.1.half_life	3298	2035360	774717
cosmic	NK.cells.replicate.1.half_life	3298	2035360	330917
clinvar	NK.cells.replicate.1.half_life	3298	2035360	5176
common	NK.cells.replicate.2.half_life	3560	2224508	8549
rare	NK.cells.replicate.2.half_life	3560	2224508	845780
cosmic	NK.cells.replicate.2.half_life	3560	2224508	360627
clinvar	NK.cells.replicate.2.half_life	3560	2224508	5521
common	NK.cells.replicate.1.half_life	3298	2035360	7804
rare	NK.cells.replicate.1.half_life	3298	2035360	774717
cosmic	NK.cells.replicate.1.half_life	3298	2035360	330917
clinvar	NK.cells.replicate.1.half_life	3298	2035360	5176
common	Hepatocytes.replicate.1.half_life	4334	2598174	11369
rare	Hepatocytes.replicate.1.half_life	4334	2598174	1022325
cosmic	Hepatocytes.replicate.1.half_life	4334	2598174	422620
clinvar	Hepatocytes.replicate.1.half_life	4334	2598174	9172
common	Hepatocytes.replicate.2.half_life	4419	2683315	11767
rare	Hepatocytes.replicate.2.half_life	4419	2683315	1057707
cosmic	Hepatocytes.replicate.2.half_life	4419	2683315	439630
clinvar	Hepatocytes.replicate.2.half_life	4419	2683315	8872
common	Monocytes.replicate.1.half_life	3917	2483314	9634
rare	Monocytes.replicate.1.half_life	3917	2483314	946417
cosmic	Monocytes.replicate.1.half_life	3917	2483314	399564
clinvar	Monocytes.replicate.1.half_life	3917	2483314	6280
common	Monocytes.replicate.2.half_life	3831	2403204	9448
rare	Monocytes.replicate.2.half_life	3831	2403204	916267
cosmic	Monocytes.replicate.2.half_life	3831	2403204	392891
clinvar	Monocytes.replicate.2.half_life	3831	2403204	5751
