# Supplementary material for: Pathogenic missense protein variants affect different functional pathways and proteomic features than healthy population variants
Source: PLoS Biol. 2021 Apr 28;19(4):e3001207. doi: 10.1371/journal.pbio.3001207 (PMC8110273; doi:10.1371/journal.pbio.3001207)
Supplement: S8 Data — (ZIP) [file pbio.3001207.s030.zip › half_life_numbers_surf.csv]

class	category	num_proteins	len_region	len_all	savs_region	savs_all
common	Bcells.replicate.1.half_life	1142	343703	499403	2051	2630
rare	Bcells.replicate.1.half_life	2588	591774	862577	224402	310812
cosmic	Bcells.replicate.1.half_life	2620	602409	877677	100787	143030
clinvar	Bcells.replicate.1.half_life	511	156750	231670	2179	3877
common	Bcells.replicate.2.half_life	1316	393533	573561	2413	3084
rare	Bcells.replicate.2.half_life	2864	660173	964648	254037	352953
cosmic	Bcells.replicate.2.half_life	2904	672723	982471	115106	162932
clinvar	Bcells.replicate.2.half_life	580	178047	263822	2462	4383
common	NK.cells.replicate.1.half_life	1184	357338	520987	2225	2856
rare	NK.cells.replicate.1.half_life	2523	586778	858453	226725	315400
cosmic	NK.cells.replicate.1.half_life	2551	596296	872145	101675	144376
clinvar	NK.cells.replicate.1.half_life	506	158004	233519	2241	4101
common	NK.cells.replicate.2.half_life	1234	365644	533398	2288	2940
rare	NK.cells.replicate.2.half_life	2688	615275	899403	236346	328678
cosmic	NK.cells.replicate.2.half_life	2724	626689	915599	106568	151248
clinvar	NK.cells.replicate.2.half_life	523	161430	239134	2388	4329
common	NK.cells.replicate.1.half_life	1184	357338	520987	2225	2856
rare	NK.cells.replicate.1.half_life	2523	586778	858453	226725	315400
cosmic	NK.cells.replicate.1.half_life	2551	596296	872145	101675	144376
clinvar	NK.cells.replicate.1.half_life	506	158004	233519	2241	4101
common	Hepatocytes.replicate.1.half_life	1585	483266	701925	3301	4257
rare	Hepatocytes.replicate.1.half_life	3104	738375	1077642	301450	420679
cosmic	Hepatocytes.replicate.1.half_life	3156	753707	1099468	130709	184521
clinvar	Hepatocytes.replicate.1.half_life	721	228893	336138	3992	7084
common	Hepatocytes.replicate.2.half_life	1604	490452	712875	3367	4321
rare	Hepatocytes.replicate.2.half_life	3159	753674	1099328	308189	429488
cosmic	Hepatocytes.replicate.2.half_life	3207	769569	1122032	134969	190018
clinvar	Hepatocytes.replicate.2.half_life	731	233761	343140	3852	6832
common	Monocytes.replicate.1.half_life	1401	422584	614594	2654	3393
rare	Monocytes.replicate.1.half_life	2947	692339	1011556	268550	373028
cosmic	Monocytes.replicate.1.half_life	2978	703595	1028002	120315	170558
clinvar	Monocytes.replicate.1.half_life	590	181652	267618	2711	4799
common	Monocytes.replicate.2.half_life	1342	405642	590343	2589	3293
rare	Monocytes.replicate.2.half_life	2884	673037	983501	261929	363704
cosmic	Monocytes.replicate.2.half_life	2912	683715	998749	118354	168116
clinvar	Monocytes.replicate.2.half_life	570	176612	260979	2453	4373
