# Supplementary material for: Pathogenic missense protein variants affect different functional pathways and proteomic features than healthy population variants
Source: PLoS Biol. 2021 Apr 28;19(4):e3001207. doi: 10.1371/journal.pbio.3001207 (PMC8110273; doi:10.1371/journal.pbio.3001207)
Supplement: S8 Data — (ZIP) [file pbio.3001207.s030.zip › stability_numbers_core.csv]

class	category	num_proteins	len_region	len_all	savs_region	savs_all
common	vehicle_1	1199	142565	510219	527	2767
rare	vehicle_1	2665	242308	896955	78478	326687
cosmic	vehicle_1	2720	247485	915736	36499	147849
clinvar	vehicle_1	502	64365	227202	1517	4115
common	vehicle_2	1094	135314	479842	483	2527
rare	vehicle_2	2436	228745	839536	74421	305994
cosmic	vehicle_2	2485	233556	857131	34603	138848
clinvar	vehicle_2	468	61141	213705	1365	3574
