# Supplementary material for: Pathogenic missense protein variants affect different functional pathways and proteomic features than healthy population variants
Source: PLoS Biol. 2021 Apr 28;19(4):e3001207. doi: 10.1371/journal.pbio.3001207 (PMC8110273; doi:10.1371/journal.pbio.3001207)
Supplement: S8 Data — (ZIP) [file pbio.3001207.s030.zip › stability_numbers_interact.csv]

class	category	num_proteins	len_region	len_all	savs_region	savs_all
common	vehicle_1	496	17840	222055	87	1082
rare	vehicle_1	1240	44871	427036	13562	143293
cosmic	vehicle_1	1254	45263	435297	7664	74890
clinvar	vehicle_1	232	10196	103795	293	1847
common	vehicle_2	461	16684	210680	73	1008
rare	vehicle_2	1157	41893	403779	12633	135829
cosmic	vehicle_2	1169	42220	411655	7074	71264
clinvar	vehicle_2	221	9739	97686	243	1657
