# Supplementary material for: Pathogenic missense protein variants affect different functional pathways and proteomic features than healthy population variants
Source: PLoS Biol. 2021 Apr 28;19(4):e3001207. doi: 10.1371/journal.pbio.3001207 (PMC8110273; doi:10.1371/journal.pbio.3001207)
Supplement: S8 Data — (ZIP) [file pbio.3001207.s030.zip › stability_numbers_protein.csv]

class	category	num_proteins	length	SAVs
common	vehicle_1	3632	2200026	8096
rare	vehicle_1	3632	2200026	832262
cosmic	vehicle_1	3632	2200026	344272
clinvar	vehicle_1	3632	2200026	5139
common	vehicle_2	3323	2032696	7341
rare	vehicle_2	3323	2032696	768937
cosmic	vehicle_2	3323	2032696	318033
clinvar	vehicle_2	3323	2032696	4565
