# Supplementary material for: Pathogenic missense protein variants affect different functional pathways and proteomic features than healthy population variants
Source: PLoS Biol. 2021 Apr 28;19(4):e3001207. doi: 10.1371/journal.pbio.3001207 (PMC8110273; doi:10.1371/journal.pbio.3001207)
Supplement: S8 Data — (ZIP) [file pbio.3001207.s030.zip › stability_numbers_surf.csv]

class	category	num_proteins	len_region	len_all	savs_region	savs_all
common	vehicle_1	1206	351002	511243	2175	2783
rare	vehicle_1	2739	616282	901700	236969	328455
cosmic	vehicle_1	2785	629199	920216	104707	148586
clinvar	vehicle_1	513	154133	228378	2332	4130
common	vehicle_2	1104	329943	481725	1995	2545
rare	vehicle_2	2517	576582	845404	221977	308463
cosmic	vehicle_2	2557	588710	862726	98420	139810
clinvar	vehicle_2	481	145182	215746	2014	3610
