# Supplementary material for: Pathogenic missense protein variants affect different functional pathways and proteomic features than healthy population variants
Source: PLoS Biol. 2021 Apr 28;19(4):e3001207. doi: 10.1371/journal.pbio.3001207 (PMC8110273; doi:10.1371/journal.pbio.3001207)
Supplement: S9 Data — (Data underlying Figs 5A and 5B and S6–S9). (XLSX) [file pbio.3001207.s031.xlsx]

## Sheet: README
Proteomics features and correlation with variant enrichment scores
Contents
1	(S6 Fig)	Stability values of proteins enriched in each (clinvar/cosmic/common/rare) variant type.
2	(S6 Fig)	Abundance values of proteins enriched in each (clinvar/cosmic/common/rare) variant type.
3	(Fig 5A, S7 Fig panel A)	Correlation between protein stability and variant enrichment score (VES).
4	(Fig 5B, S7 Fig panel B)	Correlation between protein abundance and variant enrichment score (VES).
5	(S8 Fig)	Correlation between protein & transcript abundance and variant enrichment score (VES), for organs with both gene & protein expression data.
6	(S9 Fig)	Correlation between protein half-life and variant enrichment score (VES).

## Sheet: FigS6_baseline_stability_data
protein	Tm	Category	Setup
Q5JTZ9	47.9767	clinvar	vehicle_1
Q9H845	51.6013	clinvar	vehicle_1
P11310	57.1154	clinvar	vehicle_1
P16219	55.0891	clinvar	vehicle_1
P49748	57.7018	clinvar	vehicle_1
Q99798	50.1783	clinvar	vehicle_1
Q4G176	47.6002	clinvar	vehicle_1
P60709	55.3455	clinvar	vehicle_1
P63261	55.3455	clinvar	vehicle_1
P00813	61.0686	clinvar	vehicle_1
P30566	61.6045	clinvar	vehicle_1
O00170	48.7058	clinvar	vehicle_1
P00568	49.3623	clinvar	vehicle_1
P54819	63.0746	clinvar	vehicle_1
P54886	53.3413	clinvar	vehicle_1
P58335	51.7143	clinvar	vehicle_1
P15289	51.5776	clinvar	vehicle_1
P04424	56.1468	clinvar	vehicle_1
P08243	54.5014	clinvar	vehicle_1
P00966	50.3157	clinvar	vehicle_1
Q13825	52.2976	clinvar	vehicle_1
O95817	54.6236	clinvar	vehicle_1
F5H5P2	51.361	clinvar	vehicle_1
P12694	51.361	clinvar	vehicle_1
Q8TD16	48.0748	clinvar	vehicle_1
P15056	52.7939	clinvar	vehicle_1
O14936	53.0454	clinvar	vehicle_1
P22681	56.7256	clinvar	vehicle_1
P60953	51.7964	clinvar	vehicle_1
O75419	44.0272	clinvar	vehicle_1
O96017	50.1187	clinvar	vehicle_1
Q9UQN3	52.8666	clinvar	vehicle_1
P23786	47.6408	clinvar	vehicle_1
Q92793	50.9882	clinvar	vehicle_1
P04080	55.3874	clinvar	vehicle_1
Q6PI48	56.3939	clinvar	vehicle_1
Q14203	44.9477	clinvar	vehicle_1
O00571	45.2394	clinvar	vehicle_1
Q05193	47.714	clinvar	vehicle_1
O00429	50.6351	clinvar	vehicle_1
P50570	49.1664	clinvar	vehicle_1
Q14126	57.9319	clinvar	vehicle_1
Q14204	52.5407	clinvar	vehicle_1
Q5JPH6	45.939	clinvar	vehicle_1
P30084	53.1869	clinvar	vehicle_1
Q05639	56.8306	clinvar	vehicle_1
P49770	56.2687	clinvar	vehicle_1
Q13144	51.4423	clinvar	vehicle_1
P38117	58.2745	clinvar	vehicle_1
O95571	62.0784	clinvar	vehicle_1
P22830	52.7849	clinvar	vehicle_1
O75369	51.4862	clinvar	vehicle_1
P35637	53.3328	clinvar	vehicle_1
P11413	53.2649	clinvar	vehicle_1
P54803	58.3821	clinvar	vehicle_1
P34059	62.1163	clinvar	vehicle_1
Q14353	50.6682	clinvar	vehicle_1
Q9H2C0	50.6628	clinvar	vehicle_1
P41250	61.9531	clinvar	vehicle_1
P04062	56.4633	clinvar	vehicle_1
Q04446	46.5212	clinvar	vehicle_1
Q96RP9	49.3391	clinvar	vehicle_1
P16278	56.321	clinvar	vehicle_1
Q9Y5P6	50.624	clinvar	vehicle_1
Q9Y223	54.6422	clinvar	vehicle_1
P06744	55.1264	clinvar	vehicle_1
Q969Y2	55.7604	clinvar	vehicle_1
P55084	49.8835	clinvar	vehicle_1
P12081	54.2783	clinvar	vehicle_1
P69905	64.7448	clinvar	vehicle_1
P69892	59.926	clinvar	vehicle_1
Q9BY41	46.2898	clinvar	vehicle_1
P07686	58.7498	clinvar	vehicle_1
P49773	55.6877	clinvar	vehicle_1
P50747	49.8777	clinvar	vehicle_1
Q99714	56.005	clinvar	vehicle_1
P51659	54.5668	clinvar	vehicle_1
P04792	43.0898	clinvar	vehicle_1
P20839	53.2989	clinvar	vehicle_1
A4D126	66.3689	clinvar	vehicle_1
P41229	48.3586	clinvar	vehicle_1
Q12840	49.8041	clinvar	vehicle_1
P02545	55.8973	clinvar	vehicle_1
P36507	50.8399	clinvar	vehicle_1
Q96RQ3	52.5671	clinvar	vehicle_1
P40692	43.2429	clinvar	vehicle_1
Q9H3L0	46.1433	clinvar	vehicle_1
P49959	50.9429	clinvar	vehicle_1
P43246	47.378	clinvar	vehicle_1
P52701	45.4329	clinvar	vehicle_1
P42898	51.5946	clinvar	vehicle_1
P22033	51.5474	clinvar	vehicle_1
Q03426	52.6004	clinvar	vehicle_1
P41227	52.1631	clinvar	vehicle_1
P54802	58.2764	clinvar	vehicle_1
Q9NR45	54.5463	clinvar	vehicle_1
Q9BU61	58.9826	clinvar	vehicle_1
P28331	55.2416	clinvar	vehicle_1
P49821	55.789	clinvar	vehicle_1
Q99519	53.3365	clinvar	vehicle_1
P21359	48.1273	clinvar	vehicle_1
P04150	43.3363	clinvar	vehicle_1
P01111	59.5225	clinvar	vehicle_1
P04181	54.6309	clinvar	vehicle_1
O60313	50.2119	clinvar	vehicle_1
Q9BZ23	54.2237	clinvar	vehicle_1
Q99497	56.3689	clinvar	vehicle_1
P05165	52.9881	clinvar	vehicle_1
P05166	56.3616	clinvar	vehicle_1
P49585	51.384	clinvar	vehicle_1
P08559	52.8557	clinvar	vehicle_1
P12955	56.0556	clinvar	vehicle_1
P07737	53.3379	clinvar	vehicle_1
O95394	49.5522	clinvar	vehicle_1
Q8IWS0	49.2335	clinvar	vehicle_1
O43175	57.4692	clinvar	vehicle_1
P46019	49.2825	clinvar	vehicle_1
P15735	49.3219	clinvar	vehicle_1
P30613	58.2209	clinvar	vehicle_1
O15305	55.9878	clinvar	vehicle_1
Q8TCS8	49.0431	clinvar	vehicle_1
O15160	45.7902	clinvar	vehicle_1
O14802	46.9396	clinvar	vehicle_1
P50336	50.5733	clinvar	vehicle_1
P62140	52.2951	clinvar	vehicle_1
Q14738	47.5206	clinvar	vehicle_1
P50897	55.1573	clinvar	vehicle_1
P07225	52.0952	clinvar	vehicle_1
Q8WWY3	47.7058	clinvar	vehicle_1
Q06124	51.9982	clinvar	vehicle_1
P32322	61.6159	clinvar	vehicle_1
Q96C36	61.5797	clinvar	vehicle_1
P06737	61.5049	clinvar	vehicle_1
P51149	55.2495	clinvar	vehicle_1
P04049	44.2041	clinvar	vehicle_1
Q5T160	54.1697	clinvar	vehicle_1
P51812	48.6152	clinvar	vehicle_1
P08865	55.2285	clinvar	vehicle_1
Q01196	49.3172	clinvar	vehicle_1
Q9Y6B6	51.1982	clinvar	vehicle_1
Q9Y3A5	48.1852	clinvar	vehicle_1
P31040	61.2039	clinvar	vehicle_1
P21912	53.422	clinvar	vehicle_1
Q15437	51.8838	clinvar	vehicle_1
P51688	51.3705	clinvar	vehicle_1
P78314	46.6892	clinvar	vehicle_1
Q13485	52.4456	clinvar	vehicle_1
P51531	46.1008	clinvar	vehicle_1
Q12824	45.4494	clinvar	vehicle_1
Q14683	53.0809	clinvar	vehicle_1
P52788	59.8337	clinvar	vehicle_1
Q9UBP0	46.63	clinvar	vehicle_1
P42224	45.0602	clinvar	vehicle_1
P40763	47.3998	clinvar	vehicle_1
Q9UNE7	44.8345	clinvar	vehicle_1
P61764	46.2995	clinvar	vehicle_1
P53597	51.2926	clinvar	vehicle_1
Q9ULP9	49.7061	clinvar	vehicle_1
P01137	61.9576	clinvar	vehicle_1
P60174	58.7676	clinvar	vehicle_1
O14773	53.0184	clinvar	vehicle_1
O75648	51.6124	clinvar	vehicle_1
P49815	47.323	clinvar	vehicle_1
Q71U36	52.579	clinvar	vehicle_1
P07437	53.3497	clinvar	vehicle_1
Q13509	55.5841	clinvar	vehicle_1
Q9GZZ9	53.57	clinvar	vehicle_1
Q05086	52.5199	clinvar	vehicle_1
Q9UHD9	54.0588	clinvar	vehicle_1
P06132	59.1824	clinvar	vehicle_1
P10746	50.5908	clinvar	vehicle_1
P55072	66.9463	clinvar	vehicle_1
P40337	44.8535	clinvar	vehicle_1
Q99986	46.9726	clinvar	vehicle_1
P42768	47.0004	clinvar	vehicle_1
Q96EX3	50.1717	clinvar	vehicle_1
Q9Y2Z4	45.7848	clinvar	vehicle_1
P49918	NA	clinvar	vehicle_1
P20933	NA	clinvar	vehicle_1
Q9UBM7	NA	clinvar	vehicle_1
P02766	NA	clinvar	vehicle_1
P29400	NA	clinvar	vehicle_1
Q9UK17	NA	clinvar	vehicle_1
Q92834	NA	clinvar	vehicle_1
Q92838	NA	clinvar	vehicle_1
O60938	NA	clinvar	vehicle_1
Q9UHF7	NA	clinvar	vehicle_1
P10916	NA	clinvar	vehicle_1
P10912	NA	clinvar	vehicle_1
Q9BZS1	NA	clinvar	vehicle_1
Q13642	NA	clinvar	vehicle_1
Q02127	NA	clinvar	vehicle_1
E9PLN8	NA	clinvar	vehicle_1
Q8IY17	NA	clinvar	vehicle_1
P43026	NA	clinvar	vehicle_1
Q9UH77	NA	clinvar	vehicle_1
P01009	NA	clinvar	vehicle_1
P01008	NA	clinvar	vehicle_1
P42771	NA	clinvar	vehicle_1
Q16518	NA	clinvar	vehicle_1
P19224	NA	clinvar	vehicle_1
P11686	NA	clinvar	vehicle_1
P04839	NA	clinvar	vehicle_1
P55895	NA	clinvar	vehicle_1
H3BRW5	NA	clinvar	vehicle_1
Q13586	NA	clinvar	vehicle_1
P53007	NA	clinvar	vehicle_1
Q9NP59	NA	clinvar	vehicle_1
O95343	NA	clinvar	vehicle_1
Q14623	NA	clinvar	vehicle_1
P38398	NA	clinvar	vehicle_1
Q96CU9	NA	clinvar	vehicle_1
Q8TAB3	NA	clinvar	vehicle_1
Q96QS3	NA	clinvar	vehicle_1
P35625	NA	clinvar	vehicle_1
P06280	NA	clinvar	vehicle_1
P23378	NA	clinvar	vehicle_1
Q8N157	NA	clinvar	vehicle_1
O95500	NA	clinvar	vehicle_1
P12755	NA	clinvar	vehicle_1
Q03431	NA	clinvar	vehicle_1
O14746	NA	clinvar	vehicle_1
P22413	NA	clinvar	vehicle_1
Q96L73	NA	clinvar	vehicle_1
Q3T906	NA	clinvar	vehicle_1
Q04844	NA	clinvar	vehicle_1
P17900	NA	clinvar	vehicle_1
P19429	NA	clinvar	vehicle_1
Q8NFJ6	NA	clinvar	vehicle_1
P37231	NA	clinvar	vehicle_1
Q16134	NA	clinvar	vehicle_1
P09493	NA	clinvar	vehicle_1
Q00577	NA	clinvar	vehicle_1
P35609	NA	clinvar	vehicle_1
O76082	NA	clinvar	vehicle_1
H7C0S8	NA	clinvar	vehicle_1
P35499	NA	clinvar	vehicle_1
O95528	NA	clinvar	vehicle_1
P40879	NA	clinvar	vehicle_1
Q5T442	NA	clinvar	vehicle_1
P07339	NA	clinvar	vehicle_1
P18507	NA	clinvar	vehicle_1
P61769	NA	clinvar	vehicle_1
P11182	NA	clinvar	vehicle_1
P02462	NA	clinvar	vehicle_1
P02461	NA	clinvar	vehicle_1
P15918	NA	clinvar	vehicle_1
P07101	NA	clinvar	vehicle_1
O75027	NA	clinvar	vehicle_1
Q96MP8	NA	clinvar	vehicle_1
Q13402	NA	clinvar	vehicle_1
P11166	NA	clinvar	vehicle_1
P11161	NA	clinvar	vehicle_1
P55316	NA	clinvar	vehicle_1
Q9UBC3	NA	clinvar	vehicle_1
Q12948	NA	clinvar	vehicle_1
Q9UIF7	NA	clinvar	vehicle_1
Q6KF10	NA	clinvar	vehicle_1
P02787	NA	clinvar	vehicle_1
Q9Y3Q4	NA	clinvar	vehicle_1
Q5JUK3	NA	clinvar	vehicle_1
P07315	NA	clinvar	vehicle_1
Q15475	NA	clinvar	vehicle_1
Q96NR8	NA	clinvar	vehicle_1
P26440	NA	clinvar	vehicle_1
Q9Y5Q3	NA	clinvar	vehicle_1
P68032	NA	clinvar	vehicle_1
Q15910	NA	clinvar	vehicle_1
Q9GZV9	NA	clinvar	vehicle_1
O60260	NA	clinvar	vehicle_1
P11362	NA	clinvar	vehicle_1
P45381	NA	clinvar	vehicle_1
P01112	NA	clinvar	vehicle_1
P63267	NA	clinvar	vehicle_1
P37023	NA	clinvar	vehicle_1
P51787	NA	clinvar	vehicle_1
P29371	NA	clinvar	vehicle_1
Q07837	NA	clinvar	vehicle_1
P43657	NA	clinvar	vehicle_1
P08034	NA	clinvar	vehicle_1
Q99593	NA	clinvar	vehicle_1
Q9Y5I7	NA	clinvar	vehicle_1
Q30201	NA	clinvar	vehicle_1
P13645	NA	clinvar	vehicle_1
P13647	NA	clinvar	vehicle_1
P15924	NA	clinvar	vehicle_1
P15882	NA	clinvar	vehicle_1
P22310	NA	clinvar	vehicle_1
Q9GZT5	NA	clinvar	vehicle_1
P41180	NA	clinvar	vehicle_1
P41181	NA	clinvar	vehicle_1
Q9ULV1	NA	clinvar	vehicle_1
Q09470	NA	clinvar	vehicle_1
P05186	NA	clinvar	vehicle_1
P17405	NA	clinvar	vehicle_1
Q9NSU2	NA	clinvar	vehicle_1
Q9NZC2	NA	clinvar	vehicle_1
O95672	NA	clinvar	vehicle_1
P08246	NA	clinvar	vehicle_1
P14138	NA	clinvar	vehicle_1
P14136	NA	clinvar	vehicle_1
Q9BVA1	NA	clinvar	vehicle_1
P43080	NA	clinvar	vehicle_1
P07949	NA	clinvar	vehicle_1
P08581	NA	clinvar	vehicle_1
P35453	NA	clinvar	vehicle_1
P33897	NA	clinvar	vehicle_1
P12235	NA	clinvar	vehicle_1
H3BQ06	NA	clinvar	vehicle_1
P16452	NA	clinvar	vehicle_1
E9PAM4	NA	clinvar	vehicle_1
Q92781	NA	clinvar	vehicle_1
P14222	NA	clinvar	vehicle_1
P82279	NA	clinvar	vehicle_1
P00491	NA	clinvar	vehicle_1
P00492	NA	clinvar	vehicle_1
Q10713	NA	clinvar	vehicle_1
P09471	NA	clinvar	vehicle_1
P08397	NA	clinvar	vehicle_1
P43694	NA	clinvar	vehicle_1
O43405	NA	clinvar	vehicle_1
O95972	NA	clinvar	vehicle_1
O75792	NA	clinvar	vehicle_1
P13686	NA	clinvar	vehicle_1
P61457	NA	clinvar	vehicle_1
P0DN79	NA	clinvar	vehicle_1
Q9Y345	NA	clinvar	vehicle_1
O75190	NA	clinvar	vehicle_1
Q76LX8	NA	clinvar	vehicle_1
O75712	NA	clinvar	vehicle_1
Q13635	NA	clinvar	vehicle_1
Q9NP85	NA	clinvar	vehicle_1
Q9GZX7	NA	clinvar	vehicle_1
P62158	NA	clinvar	vehicle_1
P61916	NA	clinvar	vehicle_1
Q719H9	NA	clinvar	vehicle_1
P35557	NA	clinvar	vehicle_1
P43320	NA	clinvar	vehicle_1
O95967	NA	clinvar	vehicle_1
O43790	NA	clinvar	vehicle_1
Q16854	NA	clinvar	vehicle_1
P04629	NA	clinvar	vehicle_1
O75360	NA	clinvar	vehicle_1
P98172	NA	clinvar	vehicle_1
Q15319	NA	clinvar	vehicle_1
P08236	NA	clinvar	vehicle_1
Q04771	NA	clinvar	vehicle_1
O15520	NA	clinvar	vehicle_1
O15528	NA	clinvar	vehicle_1
Q86WV6	NA	clinvar	vehicle_1
P02792	NA	clinvar	vehicle_1
P00995	NA	clinvar	vehicle_1
Q8NFJ9	NA	clinvar	vehicle_1
P07477	NA	clinvar	vehicle_1
P01130	NA	clinvar	vehicle_1
O43526	NA	clinvar	vehicle_1
P00846	NA	clinvar	vehicle_1
P12271	NA	clinvar	vehicle_1
P35498	NA	clinvar	vehicle_1
O75881	NA	clinvar	vehicle_1
Q9NR61	NA	clinvar	vehicle_1
P37173	NA	clinvar	vehicle_1
Q05066	NA	clinvar	vehicle_1
Q99456	NA	clinvar	vehicle_1
Q12879	NA	clinvar	vehicle_1
Q9NY72	NA	clinvar	vehicle_1
P32004	NA	clinvar	vehicle_1
Q6ZUT3	NA	clinvar	vehicle_1
P16930	NA	clinvar	vehicle_1
Q00604	NA	clinvar	vehicle_1
P78363	NA	clinvar	vehicle_1
P08603	NA	clinvar	vehicle_1
Q9HBA0	NA	clinvar	vehicle_1
P62736	NA	clinvar	vehicle_1
P15538	NA	clinvar	vehicle_1
Q6VVB1	NA	clinvar	vehicle_1
P21549	NA	clinvar	vehicle_1
Q9H161	NA	clinvar	vehicle_1
Q9NZN9	NA	clinvar	vehicle_1
P00451	NA	clinvar	vehicle_1
P00450	NA	clinvar	vehicle_1
Q8NI22	NA	clinvar	vehicle_1
P23769	NA	clinvar	vehicle_1
O75342	NA	clinvar	vehicle_1
P23760	NA	clinvar	vehicle_1
P02452	NA	clinvar	vehicle_1
O43318	NA	clinvar	vehicle_1
Q0ZGT2	NA	clinvar	vehicle_1
P84022	NA	clinvar	vehicle_1
P16615	NA	clinvar	vehicle_1
P57727	NA	clinvar	vehicle_1
Q5JWF2	NA	clinvar	vehicle_1
Q9Y6H8	NA	clinvar	vehicle_1
P39019	NA	clinvar	vehicle_1
P63252	NA	clinvar	vehicle_1
P01116	NA	clinvar	vehicle_1
P61626	NA	clinvar	vehicle_1
P51587	NA	clinvar	vehicle_1
P49638	NA	clinvar	vehicle_1
O60481	NA	clinvar	vehicle_1
Q03393	NA	clinvar	vehicle_1
P05108	NA	clinvar	vehicle_1
P05107	NA	clinvar	vehicle_1
Q12756	NA	clinvar	vehicle_1
Q99502	NA	clinvar	vehicle_1
O75923	NA	clinvar	vehicle_1
P15884	NA	clinvar	vehicle_1
Q0VG99	NA	clinvar	vehicle_1
Q9HC78	NA	clinvar	vehicle_1
P16435	NA	clinvar	vehicle_1
Q5T481	NA	clinvar	vehicle_1
P08590	NA	clinvar	vehicle_1
Q07699	NA	clinvar	vehicle_1
P36894	NA	clinvar	vehicle_1
P36897	NA	clinvar	vehicle_1
Q9HAN9	NA	clinvar	vehicle_1
P02489	NA	clinvar	vehicle_1
O60733	NA	clinvar	vehicle_1
Q9Y6J6	NA	clinvar	vehicle_1
Q8WZ55	NA	clinvar	vehicle_1
P02753	NA	clinvar	vehicle_1
P08709	NA	clinvar	vehicle_1
Q99697	NA	clinvar	vehicle_1
P21802	NA	clinvar	vehicle_1
Q13224	NA	clinvar	vehicle_1
Q8TB36	NA	clinvar	vehicle_1
P50416	NA	clinvar	vehicle_1
Q8TDI8	NA	clinvar	vehicle_1
P00156	NA	clinvar	vehicle_1
Q8WZA1	NA	clinvar	vehicle_1
Q06710	NA	clinvar	vehicle_1
O00142	NA	clinvar	vehicle_1
Q9NXB0	NA	clinvar	vehicle_1
Q9H078	NA	clinvar	vehicle_1
P17661	NA	clinvar	vehicle_1
Q8WXF7	NA	clinvar	vehicle_1
P31513	NA	clinvar	vehicle_1
B3KWA1	NA	clinvar	vehicle_1
P28329	NA	clinvar	vehicle_1
P35749	NA	clinvar	vehicle_1
P29965	NA	clinvar	vehicle_1
Q9H3D4	NA	clinvar	vehicle_1
O95477	NA	clinvar	vehicle_1
O14896	NA	clinvar	vehicle_1
Q93099	NA	clinvar	vehicle_1
Q02846	NA	clinvar	vehicle_1
P06858	NA	clinvar	vehicle_1
O60315	NA	clinvar	vehicle_1
P03951	NA	clinvar	vehicle_1
P49675	NA	clinvar	vehicle_1
P63316	NA	clinvar	vehicle_1
P07320	NA	clinvar	vehicle_1
Q8NI60	NA	clinvar	vehicle_1
P15848	NA	clinvar	vehicle_1
P00439	NA	clinvar	vehicle_1
P68133	NA	clinvar	vehicle_1
P35555	NA	clinvar	vehicle_1
Q96EY8	NA	clinvar	vehicle_1
Q9UM47	NA	clinvar	vehicle_1
Q15858	NA	clinvar	vehicle_1
Q92743	NA	clinvar	vehicle_1
P55075	NA	clinvar	vehicle_1
P52952	NA	clinvar	vehicle_1
Q99959	NA	clinvar	vehicle_1
Q04656	NA	clinvar	vehicle_1
P08235	NA	clinvar	vehicle_1
O75030	NA	clinvar	vehicle_1
O00238	NA	clinvar	vehicle_1
P02511	NA	clinvar	vehicle_1
P26367	NA	clinvar	vehicle_1
P68871	NA	clinvar	vehicle_1
Q9BX79	NA	clinvar	vehicle_1
Q8N653	NA	clinvar	vehicle_1
O76090	NA	clinvar	vehicle_1
P07902	NA	clinvar	vehicle_1
O43525	NA	clinvar	vehicle_1
P38935	NA	clinvar	vehicle_1
Q9Y6A1	NA	clinvar	vehicle_1
P10636	NA	clinvar	vehicle_1
P31785	NA	clinvar	vehicle_1
P51690	NA	clinvar	vehicle_1
P43251	NA	clinvar	vehicle_1
P48436	NA	clinvar	vehicle_1
P48431	NA	clinvar	vehicle_1
O00555	NA	clinvar	vehicle_1
O15146	NA	clinvar	vehicle_1
P09622	NA	clinvar	vehicle_1
Q99972	NA	clinvar	vehicle_1
Q07001	NA	clinvar	vehicle_1
Q14654	NA	clinvar	vehicle_1
P36382	NA	clinvar	vehicle_1
Q9UBH0	NA	clinvar	vehicle_1
O95363	NA	clinvar	vehicle_1
P51795	NA	clinvar	vehicle_1
Q8N6F1	NA	clinvar	vehicle_1
Q9NRM0	NA	clinvar	vehicle_1
Q15738	NA	clinvar	vehicle_1
P54132	NA	clinvar	vehicle_1
Q9HC10	NA	clinvar	vehicle_1
P35527	NA	clinvar	vehicle_1
J3KRW8	NA	clinvar	vehicle_1
P49335	NA	clinvar	vehicle_1
P23415	NA	clinvar	vehicle_1
P00387	NA	clinvar	vehicle_1
P20807	NA	clinvar	vehicle_1
P02458	NA	clinvar	vehicle_1
P10721	NA	clinvar	vehicle_1
Q08499	NA	clinvar	vehicle_1
P20908	NA	clinvar	vehicle_1
Q07973	NA	clinvar	vehicle_1
O00255	NA	clinvar	vehicle_1
Q04695	NA	clinvar	vehicle_1
P35908	NA	clinvar	vehicle_1
O15266	NA	clinvar	vehicle_1
Q15672	NA	clinvar	vehicle_1
P21817	NA	clinvar	vehicle_1
P05089	NA	clinvar	vehicle_1
P12883	NA	clinvar	vehicle_1
P00734	NA	clinvar	vehicle_1
P35670	NA	clinvar	vehicle_1
P41221	NA	clinvar	vehicle_1
P12111	NA	clinvar	vehicle_1
Q13950	NA	clinvar	vehicle_1
P17302	NA	clinvar	vehicle_1
P00441	NA	clinvar	vehicle_1
P08123	NA	clinvar	vehicle_1
P11055	NA	clinvar	vehicle_1
Q9UJS0	NA	clinvar	vehicle_1
Q9NR23	NA	clinvar	vehicle_1
O60880	NA	clinvar	vehicle_1
P06753	NA	clinvar	vehicle_1
P31327	NA	clinvar	vehicle_1
P55000	NA	clinvar	vehicle_1
O43602	NA	clinvar	vehicle_1
P10828	NA	clinvar	vehicle_1
P49419	NA	clinvar	vehicle_1
O75838	NA	clinvar	vehicle_1
P05067	NA	clinvar	vehicle_1
P05062	NA	clinvar	vehicle_1
P51648	NA	clinvar	vehicle_1
O00628	NA	clinvar	vehicle_1
Q09428	NA	clinvar	vehicle_1
P00488	NA	clinvar	vehicle_1
P08100	NA	clinvar	vehicle_1
P11217	NA	clinvar	vehicle_1
Q13285	NA	clinvar	vehicle_1
P12110	NA	clinvar	vehicle_1
Q96P20	NA	clinvar	vehicle_1
Q9NTQ9	NA	clinvar	vehicle_1
Q27J81	NA	clinvar	vehicle_1
P49747	NA	clinvar	vehicle_1
Q92562	NA	clinvar	vehicle_1
P03905	NA	clinvar	vehicle_1
Q8WYQ3	NA	clinvar	vehicle_1
Q8NBK3	NA	clinvar	vehicle_1
Q13702	NA	clinvar	vehicle_1
P28069	NA	clinvar	vehicle_1
P10253	NA	clinvar	vehicle_1
P23945	NA	clinvar	vehicle_1
Q3ZCM7	NA	clinvar	vehicle_1
O60741	NA	clinvar	vehicle_1
P04350	NA	clinvar	vehicle_1
O95970	NA	clinvar	vehicle_1
Q8TDN2	NA	clinvar	vehicle_1
P55064	NA	clinvar	vehicle_1
Q9H4W6	NA	clinvar	vehicle_1
Q9UBX5	NA	clinvar	vehicle_1
Q9UBX0	NA	clinvar	vehicle_1
O75197	NA	clinvar	vehicle_1
P49810	NA	clinvar	vehicle_1
P03950	NA	clinvar	vehicle_1
P21953	NA	clinvar	vehicle_1
Q13936	NA	clinvar	vehicle_1
P06276	NA	clinvar	vehicle_1
P46100	NA	clinvar	vehicle_1
P45452	NA	clinvar	vehicle_1
P30968	NA	clinvar	vehicle_1
P13637	NA	clinvar	vehicle_1
P49768	NA	clinvar	vehicle_1
P00740	NA	clinvar	vehicle_1
Q02643	NA	clinvar	vehicle_1
P84074	NA	clinvar	vehicle_1
Q92963	NA	clinvar	vehicle_1
Q8TC36	NA	clinvar	vehicle_1
P09172	NA	clinvar	vehicle_1
P78562	NA	clinvar	vehicle_1
P19438	NA	clinvar	vehicle_1
P54098	NA	clinvar	vehicle_1
P02708	NA	clinvar	vehicle_1
Q16595	NA	clinvar	vehicle_1
Q9Y653	NA	clinvar	vehicle_1
Q92629	NA	clinvar	vehicle_1
Q96FM1	NA	clinvar	vehicle_1
Q9UGJ0	NA	clinvar	vehicle_1
P04637	NA	clinvar	vehicle_1
Q9HAW8	NA	clinvar	vehicle_1
Q7Z6L0	NA	clinvar	vehicle_1
Q13351	NA	clinvar	vehicle_1
O15537	NA	clinvar	vehicle_1
P48048	NA	clinvar	vehicle_1
Q06413	NA	clinvar	vehicle_1
P21333	NA	clinvar	vehicle_1
P78381	NA	clinvar	vehicle_1
Q14524	NA	clinvar	vehicle_1
P07911	NA	clinvar	vehicle_1
G3V4G9	NA	clinvar	vehicle_1
P29992	NA	clinvar	vehicle_1
Q9Y4W6	NA	clinvar	vehicle_1
O60706	NA	clinvar	vehicle_1
Q7Z412	NA	clinvar	vehicle_1
Q12809	NA	clinvar	vehicle_1
P02538	NA	clinvar	vehicle_1
P51608	NA	clinvar	vehicle_1
P37058	NA	clinvar	vehicle_1
P14923	NA	clinvar	vehicle_1
P51793	NA	clinvar	vehicle_1
P28360	NA	clinvar	vehicle_1
P01241	NA	clinvar	vehicle_1
P06213	NA	clinvar	vehicle_1
H3BM21	NA	clinvar	vehicle_1
Q99732	NA	clinvar	vehicle_1
P35523	NA	clinvar	vehicle_1
O43186	NA	clinvar	vehicle_1
P11473	NA	clinvar	vehicle_1
Q8IVH4	NA	clinvar	vehicle_1
P03886	NA	clinvar	vehicle_1
Q00266	NA	clinvar	vehicle_1
P08779	NA	clinvar	vehicle_1
P07951	NA	clinvar	vehicle_1
Q15147	NA	clinvar	vehicle_1
P51160	NA	clinvar	vehicle_1
Q6P5W5	NA	clinvar	vehicle_1
Q01718	NA	clinvar	vehicle_1
O15273	NA	clinvar	vehicle_1
Q9GZU1	NA	clinvar	vehicle_1
Q7LG56	NA	clinvar	vehicle_1
P41235	NA	clinvar	vehicle_1
Q15582	NA	clinvar	vehicle_1
Q15583	NA	clinvar	vehicle_1
P48728	NA	clinvar	vehicle_1
Q9UQD0	NA	clinvar	vehicle_1
Q2I0M5	NA	clinvar	vehicle_1
O00300	NA	clinvar	vehicle_1
O75443	NA	clinvar	vehicle_1
P56696	NA	clinvar	vehicle_1
Q9Y276	NA	clinvar	vehicle_1
P22304	NA	clinvar	vehicle_1
P22309	NA	clinvar	vehicle_1
Q86YT5	NA	clinvar	vehicle_1
P03897	NA	clinvar	vehicle_1
Q96L58	NA	clinvar	vehicle_1
Q75V66	NA	clinvar	vehicle_1
Q13315	NA	clinvar	vehicle_1
Q99217	NA	clinvar	vehicle_1
P19971	NA	clinvar	vehicle_1
Q9UNE0	NA	clinvar	vehicle_1
O95455	NA	clinvar	vehicle_1
Q9NWW5	NA	clinvar	vehicle_1
P11487	NA	clinvar	vehicle_1
Q16637	NA	clinvar	vehicle_1
Q2TAA5	NA	clinvar	vehicle_1
O14836	NA	clinvar	vehicle_1
Q8N2K0	NA	clinvar	vehicle_1
Q8NCH0	NA	clinvar	vehicle_1
Q93074	NA	clinvar	vehicle_1
P00480	NA	clinvar	vehicle_1
P12830	NA	clinvar	vehicle_1
O60762	NA	clinvar	vehicle_1
Q9Y234	NA	clinvar	vehicle_1
P22557	NA	clinvar	vehicle_1
Q8TBB6	NA	clinvar	vehicle_1
P12109	NA	clinvar	vehicle_1
Q9Y4U1	NA	clinvar	vehicle_1
P35913	NA	clinvar	vehicle_1
Q9Y6K1	NA	clinvar	vehicle_1
P17787	NA	clinvar	vehicle_1
O60683	NA	clinvar	vehicle_1
O00217	NA	clinvar	vehicle_1
Q9NQ40	NA	clinvar	vehicle_1
Q8NEW7	NA	clinvar	vehicle_1
Q14739	NA	clinvar	vehicle_1
O15553	NA	clinvar	vehicle_1
A0A0B4J269	NA	clinvar	vehicle_1
O75380	NA	clinvar	vehicle_1
P51810	NA	clinvar	vehicle_1
J3QW42	NA	clinvar	vehicle_1
P50548	NA	clinvar	vehicle_1
Q8TAM1	NA	clinvar	vehicle_1
O00294	NA	clinvar	vehicle_1
Q96D53	NA	clinvar	vehicle_1
P02656	NA	clinvar	vehicle_1
Q96RR1	NA	clinvar	vehicle_1
P28472	NA	clinvar	vehicle_1
P05093	NA	clinvar	vehicle_1
P09467	NA	clinvar	vehicle_1
O15232	NA	clinvar	vehicle_1
O95831	NA	clinvar	vehicle_1
O43520	NA	clinvar	vehicle_1
P14770	NA	clinvar	vehicle_1
P45379	NA	clinvar	vehicle_1
P16871	NA	clinvar	vehicle_1
Q9H9S5	NA	clinvar	vehicle_1
O14832	NA	clinvar	vehicle_1
O95259	NA	clinvar	vehicle_1
P10275	NA	clinvar	vehicle_1
Q13627	NA	clinvar	vehicle_1
P05155	NA	clinvar	vehicle_1
Q5SV17	NA	clinvar	vehicle_1
O76024	NA	clinvar	vehicle_1
Q96G97	NA	clinvar	vehicle_1
Q8NBS3	NA	clinvar	vehicle_1
P12644	NA	clinvar	vehicle_1
P00918	NA	clinvar	vehicle_1
O75503	NA	clinvar	vehicle_1
Q9BTV4	NA	clinvar	vehicle_1
Q03692	NA	clinvar	vehicle_1
P20823	NA	clinvar	vehicle_1
O75204	NA	clinvar	vehicle_1
O14521	NA	clinvar	vehicle_1
Q86XE5	NA	clinvar	vehicle_1
O00755	NA	clinvar	vehicle_1
P55771	NA	clinvar	vehicle_1
P01185	NA	clinvar	vehicle_1
O75444	NA	clinvar	vehicle_1
Q9UPM9	NA	clinvar	vehicle_1
P54851	NA	clinvar	vehicle_1
Q13608	NA	clinvar	vehicle_1
Q9HC23	NA	clinvar	vehicle_1
P30793	NA	clinvar	vehicle_1
P80365	NA	clinvar	vehicle_1
Q9NSK7	NA	clinvar	vehicle_1
Q5HYA8	NA	clinvar	vehicle_1
P58418	NA	clinvar	vehicle_1
Q5TEU4	NA	clinvar	vehicle_1
P04264	NA	clinvar	vehicle_1
O60500	NA	clinvar	vehicle_1
P29033	NA	clinvar	vehicle_1
O75462	NA	clinvar	vehicle_1
P02649	NA	clinvar	vehicle_1
P02647	NA	clinvar	vehicle_1
Q92508	NA	clinvar	vehicle_1
Q99250	NA	clinvar	vehicle_1
Q02318	NA	clinvar	vehicle_1
Q8TF17	NA	clinvar	vehicle_1
P03915	NA	clinvar	vehicle_1
O14649	NA	clinvar	vehicle_1
P50443	NA	clinvar	vehicle_1
Q5RI15	NA	clinvar	vehicle_1
Q9BT22	NA	clinvar	vehicle_1
P30518	NA	clinvar	vehicle_1
Q16635	NA	clinvar	vehicle_1
P04180	NA	clinvar	vehicle_1
P35916	NA	clinvar	vehicle_1
Q9NZV5	NA	clinvar	vehicle_1
Q7LGC8	NA	clinvar	vehicle_1
Q7Z2E3	NA	clinvar	vehicle_1
Q9NQZ6	NA	clinvar	vehicle_1
Q6KC79	NA	clinvar	vehicle_1
P07202	NA	clinvar	vehicle_1
P15382	NA	clinvar	vehicle_1
P19544	NA	clinvar	vehicle_1
B7U540	NA	clinvar	vehicle_1
P50993	NA	clinvar	vehicle_1
Q01453	NA	clinvar	vehicle_1
Q96JG9	NA	clinvar	vehicle_1
Q9NVS9	NA	clinvar	vehicle_1
P22607	NA	clinvar	vehicle_1
Q16281	NA	clinvar	vehicle_1
Q68CP4	NA	clinvar	vehicle_1
O43819	NA	clinvar	vehicle_1
P52945	NA	clinvar	vehicle_1
P02655	NA	clinvar	vehicle_1
P36021	NA	clinvar	vehicle_1
A6NFY7	NA	clinvar	vehicle_1
O15120	NA	clinvar	vehicle_1
Q96H96	NA	clinvar	vehicle_1
Q13326	NA	clinvar	vehicle_1
Q15465	NA	clinvar	vehicle_1
Q9HAB3	NA	clinvar	vehicle_1
P78508	NA	clinvar	vehicle_1
O43462	NA	clinvar	vehicle_1
P05549	NA	clinvar	vehicle_1
Q8N130	NA	clinvar	vehicle_1
Q9NUD9	NA	clinvar	vehicle_1
P58012	NA	clinvar	vehicle_1
P25445	NA	clinvar	vehicle_1
Q9Y5U8	NA	clinvar	vehicle_1
Q13510	NA	clinvar	vehicle_1
O15239	NA	clinvar	vehicle_1
Q8N511	NA	clinvar	vehicle_1
Q8N5M9	NA	clinvar	vehicle_1
Q15125	NA	clinvar	vehicle_1
Q96AG3	NA	clinvar	vehicle_1
M0R0W3	NA	clinvar	vehicle_1
Q9Y619	NA	clinvar	vehicle_1
P32245	NA	clinvar	vehicle_1
Q9GZX3	NA	clinvar	vehicle_1
Q9BZV2	NA	clinvar	vehicle_1
F6WH68	NA	clinvar	vehicle_1
Q13286	NA	clinvar	vehicle_1
Q9NPJ1	NA	clinvar	vehicle_1
P82251	NA	clinvar	vehicle_1
P38435	NA	clinvar	vehicle_1
Q9UHJ9	NA	clinvar	vehicle_1
Q9P0N5	NA	clinvar	vehicle_1
P54840	NA	clinvar	vehicle_1
P21439	NA	clinvar	vehicle_1
O75603	NA	clinvar	vehicle_1
Q9H9J2	NA	clinvar	vehicle_1
Q9H5I5	NA	clinvar	vehicle_1
Q9BQB6	NA	clinvar	vehicle_1
Q16586	NA	clinvar	vehicle_1
P35575	NA	clinvar	vehicle_1
P14867	NA	clinvar	vehicle_1
Q9UBV7	NA	clinvar	vehicle_1
Q8IWT1	NA	clinvar	vehicle_1
Q13873	NA	clinvar	vehicle_1
P23942	NA	clinvar	vehicle_1
P03923	NA	clinvar	vehicle_1
Q9UBY8	NA	clinvar	vehicle_1
P00395	NA	clinvar	vehicle_1
Q96AA3	NA	clinvar	vehicle_1
Q96S37	NA	clinvar	vehicle_1
Q9Y5Z9	NA	clinvar	vehicle_1
O75072	NA	clinvar	vehicle_1
Q04671	NA	clinvar	vehicle_1
P08F94	NA	clinvar	vehicle_1
P13498	NA	clinvar	vehicle_1
P48165	NA	clinvar	vehicle_1
P02533	NA	clinvar	vehicle_1
Q92685	NA	clinvar	vehicle_1
Q9UM01	NA	clinvar	vehicle_1
P39210	NA	clinvar	vehicle_1
Q9BUM1	NA	clinvar	vehicle_1
O60931	NA	clinvar	vehicle_1
Q13253	NA	clinvar	vehicle_1
P55017	NA	clinvar	vehicle_1
P51168	NA	clinvar	vehicle_1
O75665	NA	clinvar	vehicle_1
Q9BXC9	NA	clinvar	vehicle_1
Q9NZ71	NA	clinvar	vehicle_1
P56539	NA	clinvar	vehicle_1
Q9BSI4	NA	clinvar	vehicle_1
Q5JTZ9	49.2924	clinvar	vehicle_2
Q9H845	52.7005	clinvar	vehicle_2
P11310	58.2336	clinvar	vehicle_2
P16219	55.9627	clinvar	vehicle_2
P49748	57.3098	clinvar	vehicle_2
Q99798	50.7053	clinvar	vehicle_2
Q4G176	48.2792	clinvar	vehicle_2
P60709	54.8194	clinvar	vehicle_2
P63261	54.8194	clinvar	vehicle_2
P00813	59.0606	clinvar	vehicle_2
P30566	60.1159	clinvar	vehicle_2
O00170	48.4801	clinvar	vehicle_2
P00568	50.9123	clinvar	vehicle_2
P54819	64.5277	clinvar	vehicle_2
P54886	52.7491	clinvar	vehicle_2
P58335	54.4235	clinvar	vehicle_2
P15289	54.147	clinvar	vehicle_2
P04424	56.6201	clinvar	vehicle_2
P08243	55.3057	clinvar	vehicle_2
P00966	52.9717	clinvar	vehicle_2
Q13825	51.662	clinvar	vehicle_2
O95817	58.3438	clinvar	vehicle_2
F5H5P2	51.4763	clinvar	vehicle_2
P12694	51.4763	clinvar	vehicle_2
Q8TD16	47.9442	clinvar	vehicle_2
P15056	51.9126	clinvar	vehicle_2
O14936	54.4441	clinvar	vehicle_2
P22681	55.2118	clinvar	vehicle_2
P60953	51.4564	clinvar	vehicle_2
O75419	44.3909	clinvar	vehicle_2
O96017	50.9764	clinvar	vehicle_2
Q9UQN3	51.8967	clinvar	vehicle_2
P23786	47.6396	clinvar	vehicle_2
Q92793	51.3925	clinvar	vehicle_2
P04080	54.7972	clinvar	vehicle_2
Q6PI48	57.2313	clinvar	vehicle_2
Q14203	44.3112	clinvar	vehicle_2
O00571	45.5738	clinvar	vehicle_2
Q05193	48.4979	clinvar	vehicle_2
O00429	51.113	clinvar	vehicle_2
P50570	50.0358	clinvar	vehicle_2
Q14126	53.4158	clinvar	vehicle_2
Q14204	51.3331	clinvar	vehicle_2
Q5JPH6	47.3049	clinvar	vehicle_2
P30084	53.3371	clinvar	vehicle_2
Q05639	57.9915	clinvar	vehicle_2
P49770	55.5592	clinvar	vehicle_2
Q13144	51.0612	clinvar	vehicle_2
P38117	59.2935	clinvar	vehicle_2
O95571	63.1425	clinvar	vehicle_2
P22830	53.2803	clinvar	vehicle_2
O75369	50.6724	clinvar	vehicle_2
P35637	54.1537	clinvar	vehicle_2
P11413	53.659	clinvar	vehicle_2
P54803	57.5161	clinvar	vehicle_2
P34059	59.2961	clinvar	vehicle_2
Q14353	51.0715	clinvar	vehicle_2
Q9H2C0	49.0854	clinvar	vehicle_2
P41250	62.7514	clinvar	vehicle_2
P04062	62.7582	clinvar	vehicle_2
Q04446	49.1425	clinvar	vehicle_2
Q96RP9	49.881	clinvar	vehicle_2
P16278	55.293	clinvar	vehicle_2
Q9Y5P6	54.6069	clinvar	vehicle_2
Q9Y223	54.07	clinvar	vehicle_2
P06744	55.109	clinvar	vehicle_2
Q969Y2	56.1845	clinvar	vehicle_2
P55084	49.9234	clinvar	vehicle_2
P12081	54.9494	clinvar	vehicle_2
P69905	62.5805	clinvar	vehicle_2
P69892	57.5596	clinvar	vehicle_2
Q9BY41	47.2214	clinvar	vehicle_2
P07686	57.2825	clinvar	vehicle_2
P49773	57.6509	clinvar	vehicle_2
P50747	50.334	clinvar	vehicle_2
Q99714	56.2152	clinvar	vehicle_2
P51659	54.3683	clinvar	vehicle_2
P04792	42.3802	clinvar	vehicle_2
P20839	54.5971	clinvar	vehicle_2
A4D126	61.108	clinvar	vehicle_2
P41229	47.6378	clinvar	vehicle_2
Q12840	49.8412	clinvar	vehicle_2
P02545	55.9097	clinvar	vehicle_2
P36507	52.073	clinvar	vehicle_2
Q96RQ3	52.6796	clinvar	vehicle_2
P40692	43.4079	clinvar	vehicle_2
Q9H3L0	47.5178	clinvar	vehicle_2
P49959	49.9945	clinvar	vehicle_2
P43246	47.477	clinvar	vehicle_2
P52701	46.0248	clinvar	vehicle_2
P42898	52.1489	clinvar	vehicle_2
P22033	51.9377	clinvar	vehicle_2
Q03426	55.5844	clinvar	vehicle_2
P41227	52.4169	clinvar	vehicle_2
P54802	55.4468	clinvar	vehicle_2
Q9NR45	54.2835	clinvar	vehicle_2
Q9BU61	58.7316	clinvar	vehicle_2
P28331	55.5837	clinvar	vehicle_2
P49821	57.6336	clinvar	vehicle_2
Q99519	51.0785	clinvar	vehicle_2
P21359	48.0432	clinvar	vehicle_2
P04150	43.8442	clinvar	vehicle_2
P01111	61.0465	clinvar	vehicle_2
P04181	54.8626	clinvar	vehicle_2
O60313	48.0041	clinvar	vehicle_2
Q9BZ23	55.9039	clinvar	vehicle_2
Q99497	57.242	clinvar	vehicle_2
P05165	54.3508	clinvar	vehicle_2
P05166	56.8957	clinvar	vehicle_2
P49585	50.819	clinvar	vehicle_2
P08559	55.9692	clinvar	vehicle_2
P12955	57.6739	clinvar	vehicle_2
P07737	53.3959	clinvar	vehicle_2
O95394	50.5221	clinvar	vehicle_2
Q8IWS0	48.9758	clinvar	vehicle_2
O43175	57.1928	clinvar	vehicle_2
P46019	50.1876	clinvar	vehicle_2
P15735	50.0855	clinvar	vehicle_2
P30613	56.4943	clinvar	vehicle_2
O15305	56.2995	clinvar	vehicle_2
Q8TCS8	48.9688	clinvar	vehicle_2
O15160	46.1951	clinvar	vehicle_2
O14802	47.5478	clinvar	vehicle_2
P50336	51.6004	clinvar	vehicle_2
P62140	52.6805	clinvar	vehicle_2
Q14738	47.2845	clinvar	vehicle_2
P50897	55.2052	clinvar	vehicle_2
P07225	53.4735	clinvar	vehicle_2
Q8WWY3	47.6343	clinvar	vehicle_2
Q06124	52.3962	clinvar	vehicle_2
P32322	58.7265	clinvar	vehicle_2
Q96C36	61.7745	clinvar	vehicle_2
P06737	62.8063	clinvar	vehicle_2
P51149	57.4013	clinvar	vehicle_2
P04049	44.9314	clinvar	vehicle_2
Q5T160	54.0181	clinvar	vehicle_2
P51812	50.2219	clinvar	vehicle_2
P08865	56.3316	clinvar	vehicle_2
Q01196	47.4105	clinvar	vehicle_2
Q9Y6B6	53.5588	clinvar	vehicle_2
Q9Y3A5	47.7488	clinvar	vehicle_2
P31040	61.6293	clinvar	vehicle_2
P21912	51.915	clinvar	vehicle_2
Q15437	50.0333	clinvar	vehicle_2
P51688	56.8821	clinvar	vehicle_2
P78314	46.7169	clinvar	vehicle_2
Q13485	51.8358	clinvar	vehicle_2
P51531	46.2494	clinvar	vehicle_2
Q12824	45.8033	clinvar	vehicle_2
Q14683	53.7995	clinvar	vehicle_2
P52788	59.2269	clinvar	vehicle_2
Q9UBP0	47.3873	clinvar	vehicle_2
P42224	44.8672	clinvar	vehicle_2
P40763	47.3523	clinvar	vehicle_2
Q9UNE7	44.1464	clinvar	vehicle_2
P61764	47.0528	clinvar	vehicle_2
P53597	52.1933	clinvar	vehicle_2
Q9ULP9	50.327	clinvar	vehicle_2
P01137	57.292	clinvar	vehicle_2
P60174	58.6281	clinvar	vehicle_2
O14773	52.4041	clinvar	vehicle_2
O75648	52.2546	clinvar	vehicle_2
P49815	47.9059	clinvar	vehicle_2
Q71U36	54.0693	clinvar	vehicle_2
P07437	52.4556	clinvar	vehicle_2
Q13509	54.3782	clinvar	vehicle_2
Q9GZZ9	53.7443	clinvar	vehicle_2
Q05086	52.1085	clinvar	vehicle_2
Q9UHD9	54.3925	clinvar	vehicle_2
P06132	60.4469	clinvar	vehicle_2
P10746	49.9197	clinvar	vehicle_2
P55072	65.6654	clinvar	vehicle_2
P40337	45.6114	clinvar	vehicle_2
Q99986	47.2132	clinvar	vehicle_2
P42768	45.9251	clinvar	vehicle_2
Q96EX3	50.3294	clinvar	vehicle_2
Q9Y2Z4	46.2567	clinvar	vehicle_2
P49918	NA	clinvar	vehicle_2
P20933	NA	clinvar	vehicle_2
Q9UBM7	NA	clinvar	vehicle_2
P02766	NA	clinvar	vehicle_2
P29400	NA	clinvar	vehicle_2
Q9UK17	NA	clinvar	vehicle_2
Q92834	NA	clinvar	vehicle_2
Q92838	NA	clinvar	vehicle_2
O60938	NA	clinvar	vehicle_2
Q9UHF7	NA	clinvar	vehicle_2
P10916	NA	clinvar	vehicle_2
P10912	NA	clinvar	vehicle_2
Q9BZS1	NA	clinvar	vehicle_2
Q13642	NA	clinvar	vehicle_2
Q02127	NA	clinvar	vehicle_2
E9PLN8	NA	clinvar	vehicle_2
Q8IY17	NA	clinvar	vehicle_2
P43026	NA	clinvar	vehicle_2
Q9UH77	NA	clinvar	vehicle_2
P01009	NA	clinvar	vehicle_2
P01008	NA	clinvar	vehicle_2
P42771	NA	clinvar	vehicle_2
Q16518	NA	clinvar	vehicle_2
P19224	NA	clinvar	vehicle_2
P11686	NA	clinvar	vehicle_2
P04839	NA	clinvar	vehicle_2
P55895	NA	clinvar	vehicle_2
H3BRW5	NA	clinvar	vehicle_2
Q13586	NA	clinvar	vehicle_2
P53007	NA	clinvar	vehicle_2
Q9NP59	NA	clinvar	vehicle_2
O95343	NA	clinvar	vehicle_2
Q14623	NA	clinvar	vehicle_2
P38398	NA	clinvar	vehicle_2
Q96CU9	NA	clinvar	vehicle_2
Q8TAB3	NA	clinvar	vehicle_2
Q96QS3	NA	clinvar	vehicle_2
P35625	NA	clinvar	vehicle_2
P06280	NA	clinvar	vehicle_2
P23378	NA	clinvar	vehicle_2
Q8N157	NA	clinvar	vehicle_2
O95500	NA	clinvar	vehicle_2
P12755	NA	clinvar	vehicle_2
Q03431	NA	clinvar	vehicle_2
O14746	NA	clinvar	vehicle_2
P22413	NA	clinvar	vehicle_2
Q96L73	NA	clinvar	vehicle_2
Q3T906	NA	clinvar	vehicle_2
Q04844	NA	clinvar	vehicle_2
P17900	NA	clinvar	vehicle_2
P19429	NA	clinvar	vehicle_2
Q8NFJ6	NA	clinvar	vehicle_2
P37231	NA	clinvar	vehicle_2
Q16134	NA	clinvar	vehicle_2
P09493	NA	clinvar	vehicle_2
Q00577	NA	clinvar	vehicle_2
P35609	NA	clinvar	vehicle_2
O76082	NA	clinvar	vehicle_2
H7C0S8	NA	clinvar	vehicle_2
P35499	NA	clinvar	vehicle_2
O95528	NA	clinvar	vehicle_2
P40879	NA	clinvar	vehicle_2
Q5T442	NA	clinvar	vehicle_2
P07339	NA	clinvar	vehicle_2
P18507	NA	clinvar	vehicle_2
P61769	NA	clinvar	vehicle_2
P11182	NA	clinvar	vehicle_2
P02462	NA	clinvar	vehicle_2
P02461	NA	clinvar	vehicle_2
P15918	NA	clinvar	vehicle_2
P07101	NA	clinvar	vehicle_2
O75027	NA	clinvar	vehicle_2
Q96MP8	NA	clinvar	vehicle_2
Q13402	NA	clinvar	vehicle_2
P11166	NA	clinvar	vehicle_2
P11161	NA	clinvar	vehicle_2
P55316	NA	clinvar	vehicle_2
Q9UBC3	NA	clinvar	vehicle_2
Q12948	NA	clinvar	vehicle_2
Q9UIF7	NA	clinvar	vehicle_2
Q6KF10	NA	clinvar	vehicle_2
P02787	NA	clinvar	vehicle_2
Q9Y3Q4	NA	clinvar	vehicle_2
Q5JUK3	NA	clinvar	vehicle_2
P07315	NA	clinvar	vehicle_2
Q15475	NA	clinvar	vehicle_2
Q96NR8	NA	clinvar	vehicle_2
P26440	NA	clinvar	vehicle_2
Q9Y5Q3	NA	clinvar	vehicle_2
P68032	NA	clinvar	vehicle_2
Q15910	NA	clinvar	vehicle_2
Q9GZV9	NA	clinvar	vehicle_2
O60260	NA	clinvar	vehicle_2
P11362	NA	clinvar	vehicle_2
P45381	NA	clinvar	vehicle_2
P01112	NA	clinvar	vehicle_2
P63267	NA	clinvar	vehicle_2
P37023	NA	clinvar	vehicle_2
P51787	NA	clinvar	vehicle_2
P29371	NA	clinvar	vehicle_2
Q07837	NA	clinvar	vehicle_2
P43657	NA	clinvar	vehicle_2
P08034	NA	clinvar	vehicle_2
Q99593	NA	clinvar	vehicle_2
Q9Y5I7	NA	clinvar	vehicle_2
Q30201	NA	clinvar	vehicle_2
P13645	NA	clinvar	vehicle_2
P13647	NA	clinvar	vehicle_2
P15924	NA	clinvar	vehicle_2
P15882	NA	clinvar	vehicle_2
P22310	NA	clinvar	vehicle_2
Q9GZT5	NA	clinvar	vehicle_2
P41180	NA	clinvar	vehicle_2
P41181	NA	clinvar	vehicle_2
Q9ULV1	NA	clinvar	vehicle_2
Q09470	NA	clinvar	vehicle_2
P05186	NA	clinvar	vehicle_2
P17405	NA	clinvar	vehicle_2
Q9NSU2	NA	clinvar	vehicle_2
Q9NZC2	NA	clinvar	vehicle_2
O95672	NA	clinvar	vehicle_2
P08246	NA	clinvar	vehicle_2
P14138	NA	clinvar	vehicle_2
P14136	NA	clinvar	vehicle_2
Q9BVA1	NA	clinvar	vehicle_2
P43080	NA	clinvar	vehicle_2
P07949	NA	clinvar	vehicle_2
P08581	NA	clinvar	vehicle_2
P35453	NA	clinvar	vehicle_2
P33897	NA	clinvar	vehicle_2
P12235	NA	clinvar	vehicle_2
H3BQ06	NA	clinvar	vehicle_2
P16452	NA	clinvar	vehicle_2
E9PAM4	NA	clinvar	vehicle_2
Q92781	NA	clinvar	vehicle_2
P14222	NA	clinvar	vehicle_2
P82279	NA	clinvar	vehicle_2
P00491	NA	clinvar	vehicle_2
P00492	NA	clinvar	vehicle_2
Q10713	NA	clinvar	vehicle_2
P09471	NA	clinvar	vehicle_2
P08397	NA	clinvar	vehicle_2
P43694	NA	clinvar	vehicle_2
O43405	NA	clinvar	vehicle_2
O95972	NA	clinvar	vehicle_2
O75792	NA	clinvar	vehicle_2
P13686	NA	clinvar	vehicle_2
P61457	NA	clinvar	vehicle_2
P0DN79	NA	clinvar	vehicle_2
Q9Y345	NA	clinvar	vehicle_2
O75190	NA	clinvar	vehicle_2
Q76LX8	NA	clinvar	vehicle_2
O75712	NA	clinvar	vehicle_2
Q13635	NA	clinvar	vehicle_2
Q9NP85	NA	clinvar	vehicle_2
Q9GZX7	NA	clinvar	vehicle_2
P62158	NA	clinvar	vehicle_2
P61916	NA	clinvar	vehicle_2
Q719H9	NA	clinvar	vehicle_2
P35557	NA	clinvar	vehicle_2
P43320	NA	clinvar	vehicle_2
O95967	NA	clinvar	vehicle_2
O43790	NA	clinvar	vehicle_2
Q16854	NA	clinvar	vehicle_2
P04629	NA	clinvar	vehicle_2
O75360	NA	clinvar	vehicle_2
P98172	NA	clinvar	vehicle_2
Q15319	NA	clinvar	vehicle_2
P08236	NA	clinvar	vehicle_2
Q04771	NA	clinvar	vehicle_2
O15520	NA	clinvar	vehicle_2
O15528	NA	clinvar	vehicle_2
Q86WV6	NA	clinvar	vehicle_2
P02792	NA	clinvar	vehicle_2
P00995	NA	clinvar	vehicle_2
Q8NFJ9	NA	clinvar	vehicle_2
P07477	NA	clinvar	vehicle_2
P01130	NA	clinvar	vehicle_2
O43526	NA	clinvar	vehicle_2
P00846	NA	clinvar	vehicle_2
P12271	NA	clinvar	vehicle_2
P35498	NA	clinvar	vehicle_2
O75881	NA	clinvar	vehicle_2
Q9NR61	NA	clinvar	vehicle_2
P37173	NA	clinvar	vehicle_2
Q05066	NA	clinvar	vehicle_2
Q99456	NA	clinvar	vehicle_2
Q12879	NA	clinvar	vehicle_2
Q9NY72	NA	clinvar	vehicle_2
P32004	NA	clinvar	vehicle_2
Q6ZUT3	NA	clinvar	vehicle_2
P16930	NA	clinvar	vehicle_2
Q00604	NA	clinvar	vehicle_2
P78363	NA	clinvar	vehicle_2
P08603	NA	clinvar	vehicle_2
Q9HBA0	NA	clinvar	vehicle_2
P62736	NA	clinvar	vehicle_2
P15538	NA	clinvar	vehicle_2
Q6VVB1	NA	clinvar	vehicle_2
P21549	NA	clinvar	vehicle_2
Q9H161	NA	clinvar	vehicle_2
Q9NZN9	NA	clinvar	vehicle_2
P00451	NA	clinvar	vehicle_2
P00450	NA	clinvar	vehicle_2
Q8NI22	NA	clinvar	vehicle_2
P23769	NA	clinvar	vehicle_2
O75342	NA	clinvar	vehicle_2
P23760	NA	clinvar	vehicle_2
P02452	NA	clinvar	vehicle_2
O43318	NA	clinvar	vehicle_2
Q0ZGT2	NA	clinvar	vehicle_2
P84022	NA	clinvar	vehicle_2
P16615	NA	clinvar	vehicle_2
P57727	NA	clinvar	vehicle_2
Q5JWF2	NA	clinvar	vehicle_2
Q9Y6H8	NA	clinvar	vehicle_2
P39019	NA	clinvar	vehicle_2
P63252	NA	clinvar	vehicle_2
P01116	NA	clinvar	vehicle_2
P61626	NA	clinvar	vehicle_2
P51587	NA	clinvar	vehicle_2
P49638	NA	clinvar	vehicle_2
O60481	NA	clinvar	vehicle_2
Q03393	NA	clinvar	vehicle_2
P05108	NA	clinvar	vehicle_2
P05107	NA	clinvar	vehicle_2
Q12756	NA	clinvar	vehicle_2
Q99502	NA	clinvar	vehicle_2
O75923	NA	clinvar	vehicle_2
P15884	NA	clinvar	vehicle_2
Q0VG99	NA	clinvar	vehicle_2
Q9HC78	NA	clinvar	vehicle_2
P16435	NA	clinvar	vehicle_2
Q5T481	NA	clinvar	vehicle_2
P08590	NA	clinvar	vehicle_2
Q07699	NA	clinvar	vehicle_2
P36894	NA	clinvar	vehicle_2
P36897	NA	clinvar	vehicle_2
Q9HAN9	NA	clinvar	vehicle_2
P02489	NA	clinvar	vehicle_2
O60733	NA	clinvar	vehicle_2
Q9Y6J6	NA	clinvar	vehicle_2
Q8WZ55	NA	clinvar	vehicle_2
P02753	NA	clinvar	vehicle_2
P08709	NA	clinvar	vehicle_2
Q99697	NA	clinvar	vehicle_2
P21802	NA	clinvar	vehicle_2
Q13224	NA	clinvar	vehicle_2
Q8TB36	NA	clinvar	vehicle_2
P50416	NA	clinvar	vehicle_2
Q8TDI8	NA	clinvar	vehicle_2
P00156	NA	clinvar	vehicle_2
Q8WZA1	NA	clinvar	vehicle_2
Q06710	NA	clinvar	vehicle_2
O00142	NA	clinvar	vehicle_2
Q9NXB0	NA	clinvar	vehicle_2
Q9H078	NA	clinvar	vehicle_2
P17661	NA	clinvar	vehicle_2
Q8WXF7	NA	clinvar	vehicle_2
P31513	NA	clinvar	vehicle_2
B3KWA1	NA	clinvar	vehicle_2
P28329	NA	clinvar	vehicle_2
P35749	NA	clinvar	vehicle_2
P29965	NA	clinvar	vehicle_2
Q9H3D4	NA	clinvar	vehicle_2
O95477	NA	clinvar	vehicle_2
O14896	NA	clinvar	vehicle_2
Q93099	NA	clinvar	vehicle_2
Q02846	NA	clinvar	vehicle_2
P06858	NA	clinvar	vehicle_2
O60315	NA	clinvar	vehicle_2
P03951	NA	clinvar	vehicle_2
P49675	NA	clinvar	vehicle_2
P63316	NA	clinvar	vehicle_2
P07320	NA	clinvar	vehicle_2
Q8NI60	NA	clinvar	vehicle_2
P15848	NA	clinvar	vehicle_2
P00439	NA	clinvar	vehicle_2
P68133	NA	clinvar	vehicle_2
P35555	NA	clinvar	vehicle_2
Q96EY8	NA	clinvar	vehicle_2
Q9UM47	NA	clinvar	vehicle_2
Q15858	NA	clinvar	vehicle_2
Q92743	NA	clinvar	vehicle_2
P55075	NA	clinvar	vehicle_2
P52952	NA	clinvar	vehicle_2
Q99959	NA	clinvar	vehicle_2
Q04656	NA	clinvar	vehicle_2
P08235	NA	clinvar	vehicle_2
O75030	NA	clinvar	vehicle_2
O00238	NA	clinvar	vehicle_2
P02511	NA	clinvar	vehicle_2
P26367	NA	clinvar	vehicle_2
P68871	NA	clinvar	vehicle_2
Q9BX79	NA	clinvar	vehicle_2
Q8N653	NA	clinvar	vehicle_2
O76090	NA	clinvar	vehicle_2
P07902	NA	clinvar	vehicle_2
O43525	NA	clinvar	vehicle_2
P38935	NA	clinvar	vehicle_2
Q9Y6A1	NA	clinvar	vehicle_2
P10636	NA	clinvar	vehicle_2
P31785	NA	clinvar	vehicle_2
P51690	NA	clinvar	vehicle_2
P43251	NA	clinvar	vehicle_2
P48436	NA	clinvar	vehicle_2
P48431	NA	clinvar	vehicle_2
O00555	NA	clinvar	vehicle_2
O15146	NA	clinvar	vehicle_2
P09622	NA	clinvar	vehicle_2
Q99972	NA	clinvar	vehicle_2
Q07001	NA	clinvar	vehicle_2
Q14654	NA	clinvar	vehicle_2
P36382	NA	clinvar	vehicle_2
Q9UBH0	NA	clinvar	vehicle_2
O95363	NA	clinvar	vehicle_2
P51795	NA	clinvar	vehicle_2
Q8N6F1	NA	clinvar	vehicle_2
Q9NRM0	NA	clinvar	vehicle_2
Q15738	NA	clinvar	vehicle_2
P54132	NA	clinvar	vehicle_2
Q9HC10	NA	clinvar	vehicle_2
P35527	NA	clinvar	vehicle_2
J3KRW8	NA	clinvar	vehicle_2
P49335	NA	clinvar	vehicle_2
P23415	NA	clinvar	vehicle_2
P00387	NA	clinvar	vehicle_2
P20807	NA	clinvar	vehicle_2
P02458	NA	clinvar	vehicle_2
P10721	NA	clinvar	vehicle_2
Q08499	NA	clinvar	vehicle_2
P20908	NA	clinvar	vehicle_2
Q07973	NA	clinvar	vehicle_2
O00255	NA	clinvar	vehicle_2
Q04695	NA	clinvar	vehicle_2
P35908	NA	clinvar	vehicle_2
O15266	NA	clinvar	vehicle_2
Q15672	NA	clinvar	vehicle_2
P21817	NA	clinvar	vehicle_2
P05089	NA	clinvar	vehicle_2
P12883	NA	clinvar	vehicle_2
P00734	NA	clinvar	vehicle_2
P35670	NA	clinvar	vehicle_2
P41221	NA	clinvar	vehicle_2
P12111	NA	clinvar	vehicle_2
Q13950	NA	clinvar	vehicle_2
P17302	NA	clinvar	vehicle_2
P00441	NA	clinvar	vehicle_2
P08123	NA	clinvar	vehicle_2
P11055	NA	clinvar	vehicle_2
Q9UJS0	NA	clinvar	vehicle_2
Q9NR23	NA	clinvar	vehicle_2
O60880	NA	clinvar	vehicle_2
P06753	NA	clinvar	vehicle_2
P31327	NA	clinvar	vehicle_2
P55000	NA	clinvar	vehicle_2
O43602	NA	clinvar	vehicle_2
P10828	NA	clinvar	vehicle_2
P49419	NA	clinvar	vehicle_2
O75838	NA	clinvar	vehicle_2
P05067	NA	clinvar	vehicle_2
P05062	NA	clinvar	vehicle_2
P51648	NA	clinvar	vehicle_2
O00628	NA	clinvar	vehicle_2
Q09428	NA	clinvar	vehicle_2
P00488	NA	clinvar	vehicle_2
P08100	NA	clinvar	vehicle_2
P11217	NA	clinvar	vehicle_2
Q13285	NA	clinvar	vehicle_2
P12110	NA	clinvar	vehicle_2
Q96P20	NA	clinvar	vehicle_2
Q9NTQ9	NA	clinvar	vehicle_2
Q27J81	NA	clinvar	vehicle_2
P49747	NA	clinvar	vehicle_2
Q92562	NA	clinvar	vehicle_2
P03905	NA	clinvar	vehicle_2
Q8WYQ3	NA	clinvar	vehicle_2
Q8NBK3	NA	clinvar	vehicle_2
Q13702	NA	clinvar	vehicle_2
P28069	NA	clinvar	vehicle_2
P10253	NA	clinvar	vehicle_2
P23945	NA	clinvar	vehicle_2
Q3ZCM7	NA	clinvar	vehicle_2
O60741	NA	clinvar	vehicle_2
P04350	NA	clinvar	vehicle_2
O95970	NA	clinvar	vehicle_2
Q8TDN2	NA	clinvar	vehicle_2
P55064	NA	clinvar	vehicle_2
Q9H4W6	NA	clinvar	vehicle_2
Q9UBX5	NA	clinvar	vehicle_2
Q9UBX0	NA	clinvar	vehicle_2
O75197	NA	clinvar	vehicle_2
P49810	NA	clinvar	vehicle_2
P03950	NA	clinvar	vehicle_2
P21953	NA	clinvar	vehicle_2
Q13936	NA	clinvar	vehicle_2
P06276	NA	clinvar	vehicle_2
P46100	NA	clinvar	vehicle_2
P45452	NA	clinvar	vehicle_2
P30968	NA	clinvar	vehicle_2
P13637	NA	clinvar	vehicle_2
P49768	NA	clinvar	vehicle_2
P00740	NA	clinvar	vehicle_2
Q02643	NA	clinvar	vehicle_2
P84074	NA	clinvar	vehicle_2
Q92963	NA	clinvar	vehicle_2
Q8TC36	NA	clinvar	vehicle_2
P09172	NA	clinvar	vehicle_2
P78562	NA	clinvar	vehicle_2
P19438	NA	clinvar	vehicle_2
P54098	NA	clinvar	vehicle_2
P02708	NA	clinvar	vehicle_2
Q16595	NA	clinvar	vehicle_2
Q9Y653	NA	clinvar	vehicle_2
Q92629	NA	clinvar	vehicle_2
Q96FM1	NA	clinvar	vehicle_2
Q9UGJ0	NA	clinvar	vehicle_2
P04637	NA	clinvar	vehicle_2
Q9HAW8	NA	clinvar	vehicle_2
Q7Z6L0	NA	clinvar	vehicle_2
Q13351	NA	clinvar	vehicle_2
O15537	NA	clinvar	vehicle_2
P48048	NA	clinvar	vehicle_2
Q06413	NA	clinvar	vehicle_2
P21333	NA	clinvar	vehicle_2
P78381	NA	clinvar	vehicle_2
Q14524	NA	clinvar	vehicle_2
P07911	NA	clinvar	vehicle_2
G3V4G9	NA	clinvar	vehicle_2
P29992	NA	clinvar	vehicle_2
Q9Y4W6	NA	clinvar	vehicle_2
O60706	NA	clinvar	vehicle_2
Q7Z412	NA	clinvar	vehicle_2
Q12809	NA	clinvar	vehicle_2
P02538	NA	clinvar	vehicle_2
P51608	NA	clinvar	vehicle_2
P37058	NA	clinvar	vehicle_2
P14923	NA	clinvar	vehicle_2
P51793	NA	clinvar	vehicle_2
P28360	NA	clinvar	vehicle_2
P01241	NA	clinvar	vehicle_2
P06213	NA	clinvar	vehicle_2
H3BM21	NA	clinvar	vehicle_2
Q99732	NA	clinvar	vehicle_2
P35523	NA	clinvar	vehicle_2
O43186	NA	clinvar	vehicle_2
P11473	NA	clinvar	vehicle_2
Q8IVH4	NA	clinvar	vehicle_2
P03886	NA	clinvar	vehicle_2
Q00266	NA	clinvar	vehicle_2
P08779	NA	clinvar	vehicle_2
P07951	NA	clinvar	vehicle_2
Q15147	NA	clinvar	vehicle_2
P51160	NA	clinvar	vehicle_2
Q6P5W5	NA	clinvar	vehicle_2
Q01718	NA	clinvar	vehicle_2
O15273	NA	clinvar	vehicle_2
Q9GZU1	NA	clinvar	vehicle_2
Q7LG56	NA	clinvar	vehicle_2
P41235	NA	clinvar	vehicle_2
Q15582	NA	clinvar	vehicle_2
Q15583	NA	clinvar	vehicle_2
P48728	NA	clinvar	vehicle_2
Q9UQD0	NA	clinvar	vehicle_2
Q2I0M5	NA	clinvar	vehicle_2
O00300	NA	clinvar	vehicle_2
O75443	NA	clinvar	vehicle_2
P56696	NA	clinvar	vehicle_2
Q9Y276	NA	clinvar	vehicle_2
P22304	NA	clinvar	vehicle_2
P22309	NA	clinvar	vehicle_2
Q86YT5	NA	clinvar	vehicle_2
P03897	NA	clinvar	vehicle_2
Q96L58	NA	clinvar	vehicle_2
Q75V66	NA	clinvar	vehicle_2
Q13315	NA	clinvar	vehicle_2
Q99217	NA	clinvar	vehicle_2
P19971	NA	clinvar	vehicle_2
Q9UNE0	NA	clinvar	vehicle_2
O95455	NA	clinvar	vehicle_2
Q9NWW5	NA	clinvar	vehicle_2
P11487	NA	clinvar	vehicle_2
Q16637	NA	clinvar	vehicle_2
Q2TAA5	NA	clinvar	vehicle_2
O14836	NA	clinvar	vehicle_2
Q8N2K0	NA	clinvar	vehicle_2
Q8NCH0	NA	clinvar	vehicle_2
Q93074	NA	clinvar	vehicle_2
P00480	NA	clinvar	vehicle_2
P12830	NA	clinvar	vehicle_2
O60762	NA	clinvar	vehicle_2
Q9Y234	NA	clinvar	vehicle_2
P22557	NA	clinvar	vehicle_2
Q8TBB6	NA	clinvar	vehicle_2
P12109	NA	clinvar	vehicle_2
Q9Y4U1	NA	clinvar	vehicle_2
P35913	NA	clinvar	vehicle_2
Q9Y6K1	NA	clinvar	vehicle_2
P17787	NA	clinvar	vehicle_2
O60683	NA	clinvar	vehicle_2
O00217	NA	clinvar	vehicle_2
Q9NQ40	NA	clinvar	vehicle_2
Q8NEW7	NA	clinvar	vehicle_2
Q14739	NA	clinvar	vehicle_2
O15553	NA	clinvar	vehicle_2
A0A0B4J269	NA	clinvar	vehicle_2
O75380	NA	clinvar	vehicle_2
P51810	NA	clinvar	vehicle_2
J3QW42	NA	clinvar	vehicle_2
P50548	NA	clinvar	vehicle_2
Q8TAM1	NA	clinvar	vehicle_2
O00294	NA	clinvar	vehicle_2
Q96D53	NA	clinvar	vehicle_2
P02656	NA	clinvar	vehicle_2
Q96RR1	NA	clinvar	vehicle_2
P28472	NA	clinvar	vehicle_2
P05093	NA	clinvar	vehicle_2
P09467	NA	clinvar	vehicle_2
O15232	NA	clinvar	vehicle_2
O95831	NA	clinvar	vehicle_2
O43520	NA	clinvar	vehicle_2
P14770	NA	clinvar	vehicle_2
P45379	NA	clinvar	vehicle_2
P16871	NA	clinvar	vehicle_2
Q9H9S5	NA	clinvar	vehicle_2
O14832	NA	clinvar	vehicle_2
O95259	NA	clinvar	vehicle_2
P10275	NA	clinvar	vehicle_2
Q13627	NA	clinvar	vehicle_2
P05155	NA	clinvar	vehicle_2
Q5SV17	NA	clinvar	vehicle_2
O76024	NA	clinvar	vehicle_2
Q96G97	NA	clinvar	vehicle_2
Q8NBS3	NA	clinvar	vehicle_2
P12644	NA	clinvar	vehicle_2
P00918	NA	clinvar	vehicle_2
O75503	NA	clinvar	vehicle_2
Q9BTV4	NA	clinvar	vehicle_2
Q03692	NA	clinvar	vehicle_2
P20823	NA	clinvar	vehicle_2
O75204	NA	clinvar	vehicle_2
O14521	NA	clinvar	vehicle_2
Q86XE5	NA	clinvar	vehicle_2
O00755	NA	clinvar	vehicle_2
P55771	NA	clinvar	vehicle_2
P01185	NA	clinvar	vehicle_2
O75444	NA	clinvar	vehicle_2
Q9UPM9	NA	clinvar	vehicle_2
P54851	NA	clinvar	vehicle_2
Q13608	NA	clinvar	vehicle_2
Q9HC23	NA	clinvar	vehicle_2
P30793	NA	clinvar	vehicle_2
P80365	NA	clinvar	vehicle_2
Q9NSK7	NA	clinvar	vehicle_2
Q5HYA8	NA	clinvar	vehicle_2
P58418	NA	clinvar	vehicle_2
Q5TEU4	NA	clinvar	vehicle_2
P04264	NA	clinvar	vehicle_2
O60500	NA	clinvar	vehicle_2
P29033	NA	clinvar	vehicle_2
O75462	NA	clinvar	vehicle_2
P02649	NA	clinvar	vehicle_2
P02647	NA	clinvar	vehicle_2
Q92508	NA	clinvar	vehicle_2
Q99250	NA	clinvar	vehicle_2
Q02318	NA	clinvar	vehicle_2
Q8TF17	NA	clinvar	vehicle_2
P03915	NA	clinvar	vehicle_2
O14649	NA	clinvar	vehicle_2
P50443	NA	clinvar	vehicle_2
Q5RI15	NA	clinvar	vehicle_2
Q9BT22	NA	clinvar	vehicle_2
P30518	NA	clinvar	vehicle_2
Q16635	NA	clinvar	vehicle_2
P04180	NA	clinvar	vehicle_2
P35916	NA	clinvar	vehicle_2
Q9NZV5	NA	clinvar	vehicle_2
Q7LGC8	NA	clinvar	vehicle_2
Q7Z2E3	NA	clinvar	vehicle_2
Q9NQZ6	NA	clinvar	vehicle_2
Q6KC79	NA	clinvar	vehicle_2
P07202	NA	clinvar	vehicle_2
P15382	NA	clinvar	vehicle_2
P19544	NA	clinvar	vehicle_2
B7U540	NA	clinvar	vehicle_2
P50993	NA	clinvar	vehicle_2
Q01453	NA	clinvar	vehicle_2
Q96JG9	NA	clinvar	vehicle_2
Q9NVS9	NA	clinvar	vehicle_2
P22607	NA	clinvar	vehicle_2
Q16281	NA	clinvar	vehicle_2
Q68CP4	NA	clinvar	vehicle_2
O43819	NA	clinvar	vehicle_2
P52945	NA	clinvar	vehicle_2
P02655	NA	clinvar	vehicle_2
P36021	NA	clinvar	vehicle_2
A6NFY7	NA	clinvar	vehicle_2
O15120	NA	clinvar	vehicle_2
Q96H96	NA	clinvar	vehicle_2
Q13326	NA	clinvar	vehicle_2
Q15465	NA	clinvar	vehicle_2
Q9HAB3	NA	clinvar	vehicle_2
P78508	NA	clinvar	vehicle_2
O43462	NA	clinvar	vehicle_2
P05549	NA	clinvar	vehicle_2
Q8N130	NA	clinvar	vehicle_2
Q9NUD9	NA	clinvar	vehicle_2
P58012	NA	clinvar	vehicle_2
P25445	NA	clinvar	vehicle_2
Q9Y5U8	NA	clinvar	vehicle_2
Q13510	NA	clinvar	vehicle_2
O15239	NA	clinvar	vehicle_2
Q8N511	NA	clinvar	vehicle_2
Q8N5M9	NA	clinvar	vehicle_2
Q15125	NA	clinvar	vehicle_2
Q96AG3	NA	clinvar	vehicle_2
M0R0W3	NA	clinvar	vehicle_2
Q9Y619	NA	clinvar	vehicle_2
P32245	NA	clinvar	vehicle_2
Q9GZX3	NA	clinvar	vehicle_2
Q9BZV2	NA	clinvar	vehicle_2
F6WH68	NA	clinvar	vehicle_2
Q13286	NA	clinvar	vehicle_2
Q9NPJ1	NA	clinvar	vehicle_2
P82251	NA	clinvar	vehicle_2
P38435	NA	clinvar	vehicle_2
Q9UHJ9	NA	clinvar	vehicle_2
Q9P0N5	NA	clinvar	vehicle_2
P54840	NA	clinvar	vehicle_2
P21439	NA	clinvar	vehicle_2
O75603	NA	clinvar	vehicle_2
Q9H9J2	NA	clinvar	vehicle_2
Q9H5I5	NA	clinvar	vehicle_2
Q9BQB6	NA	clinvar	vehicle_2
Q16586	NA	clinvar	vehicle_2
P35575	NA	clinvar	vehicle_2
P14867	NA	clinvar	vehicle_2
Q9UBV7	NA	clinvar	vehicle_2
Q8IWT1	NA	clinvar	vehicle_2
Q13873	NA	clinvar	vehicle_2
P23942	NA	clinvar	vehicle_2
P03923	NA	clinvar	vehicle_2
Q9UBY8	NA	clinvar	vehicle_2
P00395	NA	clinvar	vehicle_2
Q96AA3	NA	clinvar	vehicle_2
Q96S37	NA	clinvar	vehicle_2
Q9Y5Z9	NA	clinvar	vehicle_2
O75072	NA	clinvar	vehicle_2
Q04671	NA	clinvar	vehicle_2
P08F94	NA	clinvar	vehicle_2
P13498	NA	clinvar	vehicle_2
P48165	NA	clinvar	vehicle_2
P02533	NA	clinvar	vehicle_2
Q92685	NA	clinvar	vehicle_2
Q9UM01	NA	clinvar	vehicle_2
P39210	NA	clinvar	vehicle_2
Q9BUM1	NA	clinvar	vehicle_2
O60931	NA	clinvar	vehicle_2
Q13253	NA	clinvar	vehicle_2
P55017	NA	clinvar	vehicle_2
P51168	NA	clinvar	vehicle_2
O75665	NA	clinvar	vehicle_2
Q9BXC9	NA	clinvar	vehicle_2
Q9NZ71	NA	clinvar	vehicle_2
P56539	NA	clinvar	vehicle_2
Q9BSI4	NA	clinvar	vehicle_2
Q9UG63	50.4838	cosmic	vehicle_1
P00519	43.866	cosmic	vehicle_1
P42684	44.9963	cosmic	vehicle_1
Q6JQN1	49.4274	cosmic	vehicle_1
P21399	53.9052	cosmic	vehicle_1
O00154	58.4444	cosmic	vehicle_1
Q9NR19	50.8806	cosmic	vehicle_1
P60709	55.3455	cosmic	vehicle_1
P35612	54.6243	cosmic	vehicle_1
P30566	61.6045	cosmic	vehicle_1
P52594	52.3044	cosmic	vehicle_1
Q96HN2	55.532	cosmic	vehicle_1
Q9ULX6	44.6008	cosmic	vehicle_1
P49189	57.1453	cosmic	vehicle_1
Q96BT7	46.7533	cosmic	vehicle_1
P16157	43.4749	cosmic	vehicle_1
P58335	51.7143	cosmic	vehicle_1
P08133	49.6995	cosmic	vehicle_1
O43747	47.6036	cosmic	vehicle_1
O14617	49.024	cosmic	vehicle_1
Q99767	46.3999	cosmic	vehicle_1
Q9BZZ5	54.6808	cosmic	vehicle_1
Q96P48	44.8751	cosmic	vehicle_1
Q53QZ3	44.0531	cosmic	vehicle_1
Q68EM7	46.3241	cosmic	vehicle_1
P42331	45.8673	cosmic	vehicle_1
Q9NRY4	44.2427	cosmic	vehicle_1
O43182	45.2684	cosmic	vehicle_1
O15085	44.8885	cosmic	vehicle_1
Q92974	44.7571	cosmic	vehicle_1
Q14155	47.0452	cosmic	vehicle_1
P49407	54.6905	cosmic	vehicle_1
P08243	54.5014	cosmic	vehicle_1
O75143	51.8613	cosmic	vehicle_1
Q96DT6	48.2338	cosmic	vehicle_1
P23634	51.6874	cosmic	vehicle_1
Q8WWM7	51.2065	cosmic	vehicle_1
P54252	47.5305	cosmic	vehicle_1
Q92560	46.3482	cosmic	vehicle_1
P56945	48.3193	cosmic	vehicle_1
Q9H6U6	48.9036	cosmic	vehicle_1
Q8TD16	48.0748	cosmic	vehicle_1
Q9NR09	50.9534	cosmic	vehicle_1
Q12830	45.7839	cosmic	vehicle_1
P15056	52.7939	cosmic	vehicle_1
Q9NXR7	60.0822	cosmic	vehicle_1
Q13555	46.2875	cosmic	vehicle_1
Q5T5Y3	47.4499	cosmic	vehicle_1
O75155	46.7042	cosmic	vehicle_1
Q9BXL7	46.8943	cosmic	vehicle_1
P49589	54.192	cosmic	vehicle_1
Q14790	46.9924	cosmic	vehicle_1
Q13951	47.2145	cosmic	vehicle_1
P22681	56.7256	cosmic	vehicle_1
Q16773	56.9342	cosmic	vehicle_1
Q9UQB8	47.9176	cosmic	vehicle_1
Q3V6T2	46.6158	cosmic	vehicle_1
P08174	50.6253	cosmic	vehicle_1
P30305	50.1842	cosmic	vehicle_1
P30260	54.0442	cosmic	vehicle_1
Q5VT25	49.7381	cosmic	vehicle_1
P50613	55.6485	cosmic	vehicle_1
O96017	50.1187	cosmic	vehicle_1
O14578	48.7903	cosmic	vehicle_1
Q7Z460	44.2082	cosmic	vehicle_1
Q9NZA1	51.6365	cosmic	vehicle_1
Q14677	51.4412	cosmic	vehicle_1
A5YKK6	49.7575	cosmic	vehicle_1
O95628	51.1822	cosmic	vehicle_1
Q8IYK4	48.0918	cosmic	vehicle_1
P53621	51.5188	cosmic	vehicle_1
P14854	54.0339	cosmic	vehicle_1
Q16630	51.3754	cosmic	vehicle_1
O75534	44.7668	cosmic	vehicle_1
P48729	47.5788	cosmic	vehicle_1
P48730	47.3644	cosmic	vehicle_1
O60716	42.5058	cosmic	vehicle_1
Q2VPK5	54.2538	cosmic	vehicle_1
P07108	58.6267	cosmic	vehicle_1
Q16643	52.9722	cosmic	vehicle_1
Q13561	50.0966	cosmic	vehicle_1
Q92841	51.073	cosmic	vehicle_1
O00571	45.2394	cosmic	vehicle_1
P17844	48.8607	cosmic	vehicle_1
Q5T1V6	49.823	cosmic	vehicle_1
O75064	49.9898	cosmic	vehicle_1
Q13574	49.2774	cosmic	vehicle_1
O60231	48.4815	cosmic	vehicle_1
Q9H2U1	47.9368	cosmic	vehicle_1
Q9BTC0	47.1672	cosmic	vehicle_1
Q14689	50.7137	cosmic	vehicle_1
Q12959	52.1584	cosmic	vehicle_1
Q5F1R6	48.5591	cosmic	vehicle_1
O75061	50.2894	cosmic	vehicle_1
Q05193	47.714	cosmic	vehicle_1
P50570	49.1664	cosmic	vehicle_1
Q96N67	51.1815	cosmic	vehicle_1
Q8NF50	45.6818	cosmic	vehicle_1
Q9BZ29	48.9049	cosmic	vehicle_1
Q96EV8	53.9682	cosmic	vehicle_1
Q16610	54.1689	cosmic	vehicle_1
Q8WWZ3	50.5577	cosmic	vehicle_1
P29692	50.279	cosmic	vehicle_1
O00418	43.67	cosmic	vehicle_1
O43432	44.3	cosmic	vehicle_1
P63241	48.3021	cosmic	vehicle_1
O95834	51.56	cosmic	vehicle_1
Q7L5Y1	55.2322	cosmic	vehicle_1
Q9Y6I3	49.5419	cosmic	vehicle_1
O95718	46.1449	cosmic	vehicle_1
O60447	46.4407	cosmic	vehicle_1
Q8TAG9	46.579	cosmic	vehicle_1
Q9UPT5	47.1852	cosmic	vehicle_1
Q96TA1	52.0092	cosmic	vehicle_1
Q9BXW9	46.2784	cosmic	vehicle_1
Q96ME1	51.9903	cosmic	vehicle_1
P22570	49.2072	cosmic	vehicle_1
Q86UX7	49.3961	cosmic	vehicle_1
Q96C11	60.1796	cosmic	vehicle_1
O75369	51.4862	cosmic	vehicle_1
Q8IVF7	46.6362	cosmic	vehicle_1
Q96RU3	46.3897	cosmic	vehicle_1
Q96AE4	58.07	cosmic	vehicle_1
O15117	47.6864	cosmic	vehicle_1
P11413	53.2649	cosmic	vehicle_1
Q06547	44.6837	cosmic	vehicle_1
Q14697	48.6915	cosmic	vehicle_1
Q86YP4	46.5704	cosmic	vehicle_1
Q04446	46.5212	cosmic	vehicle_1
Q6Y7W6	45.5058	cosmic	vehicle_1
Q14161	45.6979	cosmic	vehicle_1
P16278	56.321	cosmic	vehicle_1
P04899	50.8723	cosmic	vehicle_1
Q9Y223	54.6422	cosmic	vehicle_1
Q08378	51.4938	cosmic	vehicle_1
Q4V328	46.6259	cosmic	vehicle_1
P49841	51.0491	cosmic	vehicle_1
P06396	55.2513	cosmic	vehicle_1
Q16774	46.7559	cosmic	vehicle_1
P02100	61.9053	cosmic	vehicle_1
Q92769	53.0193	cosmic	vehicle_1
P51858	53.1836	cosmic	vehicle_1
Q00341	43.3345	cosmic	vehicle_1
Q15751	50.4231	cosmic	vehicle_1
P19367	50.0713	cosmic	vehicle_1
P09651	51.0598	cosmic	vehicle_1
P22626	51.3642	cosmic	vehicle_1
P52597	46.9005	cosmic	vehicle_1
P61978	49.231	cosmic	vehicle_1
O43390	46.6939	cosmic	vehicle_1
Q00839	46.4042	cosmic	vehicle_1
O43837	54.7538	cosmic	vehicle_1
Q13422	52.6617	cosmic	vehicle_1
Q14005	52.8287	cosmic	vehicle_1
Q12906	58.9026	cosmic	vehicle_1
Q96PE3	52.6352	cosmic	vehicle_1
Q5JU85	44.6713	cosmic	vehicle_1
P05556	52.7877	cosmic	vehicle_1
Q15811	47.2225	cosmic	vehicle_1
Q9H7Z6	42.1569	cosmic	vehicle_1
Q9Y4C1	46.1202	cosmic	vehicle_1
P41229	48.3586	cosmic	vehicle_1
Q8N371	53.0375	cosmic	vehicle_1
Q14145	49.5123	cosmic	vehicle_1
A0MZ66	46.9201	cosmic	vehicle_1
Q9H1H9	51.3648	cosmic	vehicle_1
Q7Z4S6	46.7796	cosmic	vehicle_1
Q9Y496	47.5241	cosmic	vehicle_1
Q07866	51.6681	cosmic	vehicle_1
Q9NSK0	48.3562	cosmic	vehicle_1
Q9Y448	46.6833	cosmic	vehicle_1
Q8IVT5	45.927	cosmic	vehicle_1
Q13094	45.7784	cosmic	vehicle_1
P00338	61.5613	cosmic	vehicle_1
Q04726	52.4219	cosmic	vehicle_1
Q14693	49.9074	cosmic	vehicle_1
Q96II8	44.6028	cosmic	vehicle_1
Q9NQ29	49.1059	cosmic	vehicle_1
Q9Y383	48.7893	cosmic	vehicle_1
Q9UBF1	53.5372	cosmic	vehicle_1
Q96QZ7	50.403	cosmic	vehicle_1
P36507	50.8399	cosmic	vehicle_1
P45985	50.2382	cosmic	vehicle_1
O14733	48.3	cosmic	vehicle_1
Q9Y6R4	49.745	cosmic	vehicle_1
P27816	54.3064	cosmic	vehicle_1
P27361	49.4064	cosmic	vehicle_1
P45983	46.026	cosmic	vehicle_1
Q7KZI7	46.0557	cosmic	vehicle_1
P27448	45.1437	cosmic	vehicle_1
Q5VZF2	49.8018	cosmic	vehicle_1
Q9NR56	52.9861	cosmic	vehicle_1
Q9ULC4	56.5128	cosmic	vehicle_1
Q9BUE0	49.9097	cosmic	vehicle_1
Q9ULK4	54.5289	cosmic	vehicle_1
Q14814	56.3339	cosmic	vehicle_1
Q9BVC4	50.3776	cosmic	vehicle_1
P49959	50.9429	cosmic	vehicle_1
P42898	51.5946	cosmic	vehicle_1
P35580	50.6834	cosmic	vehicle_1
Q92614	49.1063	cosmic	vehicle_1
Q13459	46.109	cosmic	vehicle_1
Q9UBB6	48.1574	cosmic	vehicle_1
Q15788	47.5429	cosmic	vehicle_1
O75376	47.1007	cosmic	vehicle_1
Q9NXR1	53.5428	cosmic	vehicle_1
Q9UHB4	51.6773	cosmic	vehicle_1
P21359	48.1273	cosmic	vehicle_1
P35240	47.1113	cosmic	vehicle_1
Q12968	45.6599	cosmic	vehicle_1
P04150	43.3363	cosmic	vehicle_1
P01111	59.5225	cosmic	vehicle_1
Q92636	52.0364	cosmic	vehicle_1
Q9H0P0	48.4674	cosmic	vehicle_1
Q9BZD4	44.6365	cosmic	vehicle_1
P49790	55.8121	cosmic	vehicle_1
P52948	45.1772	cosmic	vehicle_1
O75147	44.0266	cosmic	vehicle_1
Q02218	51.9427	cosmic	vehicle_1
O15294	49.6956	cosmic	vehicle_1
Q9BZF3	45.6464	cosmic	vehicle_1
Q8N573	52.8217	cosmic	vehicle_1
Q13310	49.7209	cosmic	vehicle_1
Q13177	55.5643	cosmic	vehicle_1
Q96RG2	49.1837	cosmic	vehicle_1
O94913	44.2273	cosmic	vehicle_1
P08559	52.8557	cosmic	vehicle_1
P07205	53.6572	cosmic	vehicle_1
Q8IWS0	49.2335	cosmic	vehicle_1
Q93100	48.4232	cosmic	vehicle_1
P42336	46.555	cosmic	vehicle_1
P27986	50.1579	cosmic	vehicle_1
Q5JRX3	53.1409	cosmic	vehicle_1
P14618	57.1375	cosmic	vehicle_1
Q16512	47.5147	cosmic	vehicle_1
Q00722	46.5647	cosmic	vehicle_1
Q15149	47.1021	cosmic	vehicle_1
P29590	49.2414	cosmic	vehicle_1
P06746	46.4509	cosmic	vehicle_1
P28340	46.9167	cosmic	vehicle_1
Q07864	44.5626	cosmic	vehicle_1
O00411	47.1919	cosmic	vehicle_1
P09086	47.7201	cosmic	vehicle_1
P14859	47.7201	cosmic	vehicle_1
P35813	50.352	cosmic	vehicle_1
O75688	51.3718	cosmic	vehicle_1
P62136	54.0811	cosmic	vehicle_1
O00743	57.2037	cosmic	vehicle_1
Q5H9R7	55.8464	cosmic	vehicle_1
P17612	51.7163	cosmic	vehicle_1
P05771	48.6082	cosmic	vehicle_1
Q04759	46.3687	cosmic	vehicle_1
P78527	52.6302	cosmic	vehicle_1
P07225	52.0952	cosmic	vehicle_1
O75400	44.4153	cosmic	vehicle_1
Q92530	55.0072	cosmic	vehicle_1
Q05397	52.7377	cosmic	vehicle_1
Q14289	45.0126	cosmic	vehicle_1
Q06124	51.9982	cosmic	vehicle_1
P35236	45.8647	cosmic	vehicle_1
P18433	51.8045	cosmic	vehicle_1
P08575	55.3818	cosmic	vehicle_1
Q7Z7A4	49.6703	cosmic	vehicle_1
P49023	59.4419	cosmic	vehicle_1
Q96PU8	46.679	cosmic	vehicle_1
P63000	54.741	cosmic	vehicle_1
O15315	49.3575	cosmic	vehicle_1
P04049	44.2041	cosmic	vehicle_1
Q9P0K7	47.2858	cosmic	vehicle_1
Q6GYQ0	48.4529	cosmic	vehicle_1
P47736	46.533	cosmic	vehicle_1
Q13905	48.0527	cosmic	vehicle_1
P20936	47.2991	cosmic	vehicle_1
Q15283	45.4671	cosmic	vehicle_1
P06400	51.2498	cosmic	vehicle_1
Q5T8P6	45.974	cosmic	vehicle_1
Q06330	56.5448	cosmic	vehicle_1
Q9P2K3	49.6563	cosmic	vehicle_1
Q9BWE0	53.4884	cosmic	vehicle_1
P61586	52.1069	cosmic	vehicle_1
O75116	48.3184	cosmic	vehicle_1
P18621	58.4421	cosmic	vehicle_1
P78346	57.4357	cosmic	vehicle_1
Q5VT52	46.1193	cosmic	vehicle_1
Q7L099	48.3846	cosmic	vehicle_1
Q01196	49.3172	cosmic	vehicle_1
Q9NSI8	49.5697	cosmic	vehicle_1
Q9NP81	51.3723	cosmic	vehicle_1
O95248	48.4852	cosmic	vehicle_1
Q9Y6U3	45.0846	cosmic	vehicle_1
Q14160	45.2691	cosmic	vehicle_1
O95810	49.9762	cosmic	vehicle_1
O15027	49.5568	cosmic	vehicle_1
O95487	46.6124	cosmic	vehicle_1
O94979	46.8571	cosmic	vehicle_1
Q14141	58.2871	cosmic	vehicle_1
Q9UHD8	54.5701	cosmic	vehicle_1
Q01105	59.7543	cosmic	vehicle_1
Q15047	45.3611	cosmic	vehicle_1
Q15637	55.2559	cosmic	vehicle_1
P78314	46.6892	cosmic	vehicle_1
Q99963	45.4811	cosmic	vehicle_1
Q96B97	51.2758	cosmic	vehicle_1
P29353	53.699	cosmic	vehicle_1
Q15796	48.8284	cosmic	vehicle_1
Q13485	52.4456	cosmic	vehicle_1
Q8IYB5	51.3306	cosmic	vehicle_1
P51531	46.1008	cosmic	vehicle_1
P51532	44.852	cosmic	vehicle_1
Q12824	45.4494	cosmic	vehicle_1
Q8TAQ2	45.945	cosmic	vehicle_1
P53814	44.9734	cosmic	vehicle_1
O60271	48.6422	cosmic	vehicle_1
[truncated: 21,191 more rows]

## Sheet: FigS6_baseline_abundance_data
uniprot	abundance	organ	Category
Q9UHR4	9.57	URINE	rare
Q24JP5	4.87	URINE	rare
Q24JP5	4.87	URINE	cosmic
Q14002	17	URINE	rare
Q14002	17	URINE	cosmic
P26006	6.76	URINE	rare
O76009	112	URINE	rare
O75594	2191	URINE	rare
P53041	1.24	URINE	rare
Q8NFJ5	115	URINE	rare
Q9NRV9	86	URINE	rare
Q12864	2.1	URINE	rare
Q99972	11.7	URINE	rare
Q99972	11.7	URINE	clinvar
Q9BZR6	1.95	URINE	rare
Q969Z4	128	URINE	rare
P29992	77.7	URINE	clinvar
Q68CJ9	0.738	URINE	rare
P32942	0.604	URINE	rare
Q9H6S0	2.16	URINE	rare
P19438	4.57	URINE	clinvar
P11217	7.39	URINE	rare
P11217	7.39	URINE	clinvar
P02533	899	URINE	clinvar
P02533	899	URINE	rare
P35900	29.1	URINE	rare
Q13103	20	URINE	rare
Q99714	33.5	URINE	clinvar
Q8N4F0	13.5	URINE	rare
Q96CN7	1.15	URINE	rare
P08243	1.57	URINE	clinvar
P08243	1.57	URINE	cosmic
O43570	58.5	URINE	rare
O95168	15.1	URINE	rare
Q9NZA1	2.84	URINE	cosmic
P41181	116	URINE	clinvar
P41181	116	URINE	rare
P40199	7.06	URINE	rare
P11597	124	URINE	rare
O00204	37.6	URINE	cosmic
O00204	37.6	URINE	rare
Q8TE68	71.6	URINE	rare
Q8TE68	71.6	URINE	cosmic
O75628	0.334	URINE	rare
P31930	7.44	URINE	rare
P98172	86.9	URINE	clinvar
P09622	11.8	URINE	clinvar
P02749	4812	URINE	common
P22735	126	URINE	rare
Q16772	90.6	URINE	common
Q16772	90.6	URINE	rare
Q13445	37.2	URINE	rare
P30049	83.9	URINE	rare
P05546	85.6	URINE	cosmic
P05546	85.6	URINE	rare
P14174	167	URINE	rare
P20062	9.59	URINE	rare
P53007	7.91	URINE	clinvar
P09601	99.1	URINE	rare
P15289	703	URINE	clinvar
P15289	703	URINE	rare
Q14166	39.3	URINE	rare
P14784	8.62	URINE	rare
Q99798	14.4	URINE	clinvar
Q99798	14.4	URINE	rare
P08311	278	URINE	cosmic
O43405	43.4	URINE	clinvar
O43405	43.4	URINE	cosmic
P06737	17.1	URINE	clinvar
P06737	17.1	URINE	rare
P10645	35.8	URINE	rare
O95741	3.39	URINE	cosmic
Q16822	20.7	URINE	rare
P11216	25.2	URINE	rare
Q9UNN8	1882	URINE	rare
Q9UBR2	192	URINE	rare
Q9H4B7	3.77	URINE	common
Q9H4B7	3.77	URINE	rare
Q05639	197	URINE	clinvar
Q9H3Y6	0.457	URINE	common
Q9H3Y6	0.457	URINE	rare
Q8NEV1	31.3	URINE	rare
P18428	42.2	URINE	rare
P18428	42.2	URINE	common
P01036	21.6	URINE	rare
O43396	2.19	URINE	rare
Q9NR99	20.8	URINE	cosmic
P00740	13	URINE	clinvar
P06280	190	URINE	clinvar
P54707	0.804	URINE	cosmic
P54707	0.804	URINE	rare
P13686	4.11	URINE	cosmic
P13686	4.11	URINE	rare
P13686	4.11	URINE	clinvar
Q6UX06	689	URINE	rare
Q08AH3	1.89	URINE	cosmic
Q08AH3	1.89	URINE	rare
P08253	4.26	URINE	rare
P30519	36	URINE	rare
Q9H223	27	URINE	rare
Q8N474	72.7	URINE	cosmic
Q15833	46.9	URINE	rare
Q13011	6.26	URINE	rare
Q13011	3.45	URINE	rare
P01229	4.37	URINE	common
P01229	4.37	URINE	rare
P31944	236	URINE	rare
P51693	1.46	URINE	rare
O60664	26.3	URINE	rare
M0QXV9	13.9	URINE	common
M0QXV9	23	URINE	common
P06731	13.9	URINE	rare
P06731	13.9	URINE	common
Q9BYD5	92.2	URINE	rare
Q13938	13.9	URINE	rare
P49747	152	URINE	clinvar
O00322	26.3	URINE	rare
O14556	45.4	URINE	rare
P07942	6.5	URINE	rare
Q9UI42	34.4	URINE	rare
Q02218	7.16	URINE	cosmic
Q8NES3	7.7	URINE	cosmic
Q13155	0.892	URINE	rare
Q15113	360	URINE	rare
O60568	1.65	URINE	rare
P07360	63	URINE	rare
P08670	162	URINE	cosmic
P62736	244	URINE	clinvar
P11678	15	URINE	rare
O76014	8.89	URINE	rare
O76014	8.89	URINE	common
Q9NVS9	2.1	URINE	clinvar
P07737	785	URINE	clinvar
P30838	0.146	URINE	rare
P17844	2.77	URINE	cosmic
Q14532	20.3	URINE	common
Q14532	20.3	URINE	rare
P54802	1563	URINE	clinvar
P02452	41.4	URINE	clinvar
P12882	0.264	URINE	rare
P12882	0.264	URINE	cosmic
P11055	0.028	URINE	clinvar
P04004	1106	URINE	rare
P43652	191	URINE	rare
O00462	25.8	URINE	rare
P27701	1.05	URINE	rare
P02511	1100	URINE	clinvar
Q9BVC6	8.19	URINE	rare
Q6Q788	27.7	URINE	rare
P02656	1168	URINE	rare
P02656	1168	URINE	clinvar
Q00325	39.4	URINE	cosmic
P52566	317	URINE	rare
P45974	0.47	URINE	cosmic
P60174	1020	URINE	clinvar
Q13308	0.349	URINE	rare
Q16819	8.15	URINE	common
Q16819	8.15	URINE	rare
P10912	3.17	URINE	clinvar
P10912	3.17	URINE	rare
Q9ULB4	0.152	URINE	cosmic
Q9NPG4	7.84	URINE	rare
P36406	12.3	URINE	cosmic
P02788	648	URINE	rare
P04196	239	URINE	common
P04196	239	URINE	rare
P09455	15	URINE	cosmic
P11488	8.41	URINE	rare
P04114	32.5	URINE	cosmic
P04114	32.5	URINE	rare
Q96HR9	14.7	URINE	rare
O43813	26.9	URINE	rare
P05451	2512	URINE	cosmic
P20160	115	URINE	rare
P24158	46.4	URINE	rare
P15313	40	URINE	rare
O95841	3.23	URINE	rare
O43488	78.3	URINE	rare
O43488	78.3	URINE	common
P14151	20.3	URINE	cosmic
P07339	690	URINE	clinvar
P22894	8.92	URINE	rare
P02647	4899	URINE	clinvar
P31939	1.47	URINE	rare
P02766	2513	URINE	clinvar
P04844	30.2	URINE	rare
Q9Y2T3	17.1	URINE	cosmic
P04040	318	URINE	rare
Q8N436	0.195	URINE	cosmic
Q8N436	0.195	URINE	rare
P28161	24	URINE	cosmic
P48960	3.07	URINE	rare
Q01064	69	URINE	cosmic
Q01064	69	URINE	rare
P57729	3.76	URINE	rare
P19957	175	URINE	rare
P12955	171	URINE	rare
P12955	171	URINE	clinvar
O95274	22	URINE	rare
P31997	160	URINE	rare
P16402	197	URINE	rare
P16402	197	URINE	cosmic
Q02539	91.5	URINE	rare
P62807	251	URINE	cosmic
P68431	683	URINE	cosmic
P68431	683	URINE	rare
O95969	21.9	URINE	rare
O75022	0.383	URINE	common
O75022	0.383	URINE	rare
O75022	0.383	URINE	cosmic
Q9NPY3	14	URINE	rare
P55000	5127	URINE	clinvar
P14854	4.87	URINE	cosmic
P13646	17253	URINE	rare
O76015	6.58	URINE	rare
P35527	3421	URINE	rare
P35527	3421	URINE	clinvar
P10301	13.2	URINE	rare
Q12931	11.8	URINE	common
Q12931	11.8	URINE	rare
Q9NRX4	419	URINE	rare
P68366	141	URINE	cosmic
P04792	2672	URINE	rare
P04792	2672	URINE	clinvar
P15153	94.1	URINE	rare
O15240	140	URINE	rare
P31249	5.39	URINE	rare
O14498	274	URINE	rare
Q9UKR0	25.5	URINE	rare
Q9UKR0	25.5	URINE	cosmic
P61224	224	URINE	rare
Q6UWM9	0.114	URINE	rare
P69905	24942	URINE	clinvar
Q15198	1.2	URINE	rare
Q99456	2088	URINE	rare
Q99456	2088	URINE	clinvar
Q15323	229	URINE	cosmic
Q15323	229	URINE	rare
Q14525	78.7	URINE	rare
Q9UKX3	0.027	URINE	rare
Q9UKX3	0.027	URINE	cosmic
P13647	1579	URINE	clinvar
P13647	1579	URINE	rare
P04264	9850	URINE	clinvar
P04264	9850	URINE	rare
O95678	314	URINE	common
O95678	314	URINE	rare
P48668	1919	URINE	rare
P04259	2019	URINE	rare
P14314	13	URINE	rare
P02649	1436	URINE	rare
P02649	1436	URINE	clinvar
O95336	952	URINE	rare
O43707	254	URINE	rare
O15143	11	URINE	rare
Q99988	55.5	URINE	rare
Q16186	2.92	URINE	rare
P00966	573	URINE	clinvar
Q13263	14.6	URINE	rare
O75074	1.62	URINE	rare
P14136	88.9	URINE	rare
P14136	88.9	URINE	clinvar
P14136	88.9	URINE	cosmic
P13073	30.5	URINE	rare
P00748	35.6	URINE	rare
O96009	1620	URINE	rare
O94808	0.852	URINE	rare
Q9HBG4	0.681	URINE	rare
P17931	566	URINE	rare
P18827	126	URINE	rare
Q9BXX0	0.488	URINE	rare
P36955	703	URINE	rare
O15054	115	URINE	rare
P02743	159	URINE	cosmic
P02743	159	URINE	rare
Q96HD9	31.6	URINE	rare
P48448	0.148	URINE	common
P48448	0.148	URINE	rare
Q9Y623	0.166	URINE	cosmic
Q9Y623	0.166	URINE	rare
P36222	7.53	URINE	rare
P01116	37.1	URINE	clinvar
P01116	37.1	URINE	cosmic
P00915	1907	URINE	rare
Q9Y5Y7	758	URINE	rare
Q96S96	111	URINE	rare
Q96S96	111	URINE	common
O00533	39.9	URINE	cosmic
O00533	39.9	URINE	rare
P46439	18.3	URINE	rare
P46439	18.3	URINE	common
P46439	18.3	URINE	cosmic
Q04721	0.498	URINE	rare
Q9BXR6	4.68	URINE	cosmic
Q9BXR6	4.68	URINE	rare
Q86UX2	0.332	URINE	rare
Q86UX2	0.332	URINE	cosmic
P32926	114	URINE	rare
P32926	114	URINE	cosmic
Q08554	7.81	URINE	cosmic
Q08554	7.81	URINE	rare
A0A0B4J203	3.37	URINE	cosmic
P04083	3301	URINE	rare
Q9GZZ8	11.8	URINE	rare
P78386	194	URINE	rare
Q9NSB2	19.3	URINE	rare
Q9NSB4	39.6	URINE	rare
Q9HAY6	9.63	URINE	rare
P11047	15.5	URINE	rare
Q96BY6	0.05	URINE	cosmic
Q969X1	34.6	URINE	rare
Q9C0H2	71.9	URINE	rare
P51451	0.96	URINE	rare
P18510	252	URINE	cosmic
Q9UBH0	4.83	URINE	rare
Q9UBH0	4.83	URINE	clinvar
P02763	10230	URINE	rare
O60911	1.01	URINE	rare
P48745	140	URINE	rare
Q9H1H9	0.07	URINE	cosmic
Q9BVA1	135	URINE	clinvar
P04118	11.6	URINE	rare
Q9BYJ0	12.2	URINE	rare
O43692	4.77	URINE	cosmic
Q92673	11.1	URINE	rare
P09237	68.9	URINE	rare
Q9Y6N5	4.04	URINE	rare
Q9Y6N5	4.17	URINE	rare
H3BNX3	4.04	URINE	rare
H3BNX3	4.17	URINE	rare
P50053	84.5	URINE	cosmic
P50053	84.5	URINE	rare
Q07837	13.7	URINE	clinvar
Q07837	13.7	URINE	rare
P42704	2.66	URINE	rare
Q96JB6	1.06	URINE	rare
O75874	151	URINE	rare
Q9UKU6	49.6	URINE	rare
Q9UKU6	49.6	URINE	cosmic
P42357	8.99	URINE	rare
P61626	1279	URINE	clinvar
P54803	8.12	URINE	clinvar
P54803	8.12	URINE	rare
Q86Y38	60.3	URINE	rare
P07686	71	URINE	clinvar
Q16706	45.9	URINE	rare
Q709C8	1.32	URINE	rare
Q709C8	1.32	URINE	cosmic
Q14126	13.5	URINE	clinvar
Q14126	13.5	URINE	rare
O94818	2.58	URINE	cosmic
P16444	1035	URINE	rare
F8VP50	2.13	URINE	cosmic
F8VP50	2.13	URINE	rare
F8VP50	1.33	URINE	cosmic
F8VP50	1.33	URINE	rare
P16930	85.7	URINE	clinvar
P12830	1182	URINE	cosmic
P12830	1182	URINE	clinvar
O75339	18.4	URINE	rare
Q9BYE9	48.5	URINE	rare
Q9BYE9	48.5	URINE	common
Q14767	133	URINE	rare
O60271	0.406	URINE	cosmic
H3BM21	0.983	URINE	clinvar
H3BM21	0.983	URINE	cosmic
H3BM21	0.984	URINE	clinvar
H3BM21	0.984	URINE	cosmic
O00194	2.4	URINE	rare
Q15796	0.185	URINE	cosmic
O75190	8.4	URINE	clinvar
P27216	27	URINE	rare
P20138	18.6	URINE	cosmic
P20138	18.6	URINE	common
Q7Z406	20.8	URINE	rare
Q7Z406	20.8	URINE	cosmic
P43005	1.13	URINE	rare
Q9BT22	0.283	URINE	clinvar
Q9BT22	0.283	URINE	rare
Q9NPG3	21.4	URINE	rare
Q7Z3B3	6.14	URINE	rare
Q9H0B8	0.513	URINE	rare
Q14019	383	URINE	rare
Q9BZ71	3.22	URINE	rare
P09471	19.9	URINE	cosmic
P09471	19.9	URINE	clinvar
Q15437	1.99	URINE	rare
Q15437	1.99	URINE	clinvar
P05981	2.14	URINE	rare
Q06830	856	URINE	rare
Q8WVV4	29.7	URINE	cosmic
Q08380	3532	URINE	rare
P17213	39.1	URINE	common
P17213	39.1	URINE	rare
A7E2Y1	0.027	URINE	rare
O95049	2.94	URINE	rare
P27361	15.2	URINE	cosmic
P45381	1.25	URINE	clinvar
P45381	1.25	URINE	rare
P17516	8.06	URINE	rare
P98153	0.596	URINE	rare
Q02818	66.1	URINE	rare
P30043	652	URINE	rare
Q9UM47	0.197	URINE	rare
Q9UM47	0.197	URINE	clinvar
Q9UM47	0.197	URINE	cosmic
P02748	118	URINE	cosmic
P02748	118	URINE	rare
P13671	31.8	URINE	cosmic
P13671	31.8	URINE	rare
P13671	31.8	URINE	common
Q06481	12.7	URINE	rare
Q4KMG0	0.398	URINE	rare
P31025	200	URINE	rare
P08246	221	URINE	rare
P08246	221	URINE	clinvar
Q04771	0.777	URINE	clinvar
P16109	0.407	URINE	cosmic
P16109	0.407	URINE	rare
P16422	2.16	URINE	rare
Q9UQN3	336	URINE	clinvar
Q06418	1.96	URINE	cosmic
Q06418	1.96	URINE	rare
P98164	460	URINE	rare
P98164	460	URINE	cosmic
O95342	2.61	URINE	cosmic
O95342	2.61	URINE	rare
P40121	99.2	URINE	rare
Q13835	242	URINE	cosmic
Q13835	242	URINE	rare
P04180	143	URINE	clinvar
P22223	3.09	URINE	rare
Q15223	7.82	URINE	cosmic
O43280	7.51	URINE	rare
O00526	83.9	URINE	rare
P04350	124	URINE	clinvar
P06734	17.7	URINE	rare
Q13753	4.43	URINE	rare
P14543	787	URINE	rare
P47756	137	URINE	cosmic
P06276	0.699	URINE	rare
P06276	0.699	URINE	clinvar
P06276	0.699	URINE	cosmic
P14410	2.2	URINE	rare
P14410	2.2	URINE	cosmic
P42262	21.3	URINE	cosmic
Q9Y6N8	0.146	URINE	cosmic
P20933	34.6	URINE	rare
P20933	34.6	URINE	clinvar
P00450	1218	URINE	rare
P00450	1218	URINE	clinvar
Q2M2I5	39.4	URINE	rare
P40763	8.86	URINE	clinvar
O75830	1.33	URINE	cosmic
P03952	15.2	URINE	cosmic
P01189	4.48	URINE	rare
P35611	6.13	URINE	rare
P25940	13.7	URINE	rare
P25940	13.7	URINE	cosmic
P05362	68.6	URINE	rare
P12429	209	URINE	rare
P15848	11.8	URINE	clinvar
P31040	7.94	URINE	clinvar
P31040	7.94	URINE	rare
P51149	239	URINE	clinvar
P17342	3.01	URINE	rare
P17342	3.01	URINE	cosmic
P02760	20181	URINE	rare
Q07075	220	URINE	cosmic
Q07075	220	URINE	rare
O14786	1.92	URINE	cosmic
P36537	0.103	URINE	rare
P36537	0.103	URINE	cosmic
P36537	0.103	URINE	common
P50995	636	URINE	rare
Q15031	4.86	URINE	rare
Q96RQ3	1.81	URINE	clinvar
Q96RQ3	1.81	URINE	rare
Q9UQV4	1.14	URINE	rare
Q9H2A2	13.6	URINE	rare
P16157	21.4	URINE	cosmic
P16157	21.4	URINE	rare
P21439	9.98	URINE	clinvar
P21439	9.98	URINE	cosmic
P08183	141	URINE	cosmic
Q9P0K1	0.459	URINE	cosmic
P02790	3519	URINE	rare
Q12794	73.6	URINE	rare
Q14624	3597	URINE	rare
Q14624	3597	URINE	cosmic
Q9NZP8	722	URINE	rare
Q16795	6.77	URINE	rare
Q16795	6.77	URINE	cosmic
Q9BQT9	2.96	URINE	rare
P26842	110	URINE	rare
Q9BSJ8	0.343	URINE	rare
Q3SY84	74.8	URINE	common
Q3SY84	74.8	URINE	rare
Q9H9H4	89.2	URINE	rare
O14975	0.895	URINE	rare
Q9UBD6	318	URINE	rare
Q08431	12.3	URINE	rare
P80404	10.3	URINE	rare
P55287	114	URINE	cosmic
O96000	10	URINE	rare
P34059	261	URINE	rare
P34059	261	URINE	clinvar
O75376	15.7	URINE	cosmic
Q9UBL6	3.01	URINE	rare
Q86SG6	0.198	URINE	cosmic
Q86SG6	0.198	URINE	rare
P19022	590	URINE	cosmic
P35580	3.8	URINE	cosmic
Q8WVN6	3908	URINE	common
Q8WVN6	3908	URINE	rare
Q96P63	231	URINE	rare
P13645	6626	URINE	clinvar
Q6NT55	20.7	URINE	rare
P00441	1728	URINE	clinvar
P50895	93.2	URINE	rare
Q8NHJ6	3.12	URINE	common
Q8NHJ6	3.12	URINE	cosmic
Q8NHJ6	3.12	URINE	rare
Q75N90	1.01	URINE	rare
Q75N90	1.01	URINE	common
Q9H299	7210	URINE	rare
Q9GZM7	11	URINE	rare
P12318	5.35	URINE	rare
Q6UY14	0.528	URINE	cosmic
Q6UY14	0.528	URINE	rare
Q9UBG3	3961	URINE	rare
Q3T8J9	0.251	URINE	cosmic
Q8TEY5	0.74	URINE	rare
P24666	1.96	URINE	rare
Q96C23	36.8	URINE	rare
P62158	269	URINE	clinvar
P62979	596	URINE	rare
P62979	943	URINE	rare
Q16281	8.47	URINE	rare
Q16281	8.47	URINE	clinvar
P54756	0.41	URINE	cosmic
Q93088	1006	URINE	rare
Q96A08	46.7	URINE	rare
P00533	0.591	URINE	cosmic
P00533	0.591	URINE	rare
Q14117	22.8	URINE	rare
Q14117	22.8	URINE	cosmic
Q9Y6M9	2.72	URINE	rare
Q16620	0.656	URINE	cosmic
P46531	0.205	URINE	cosmic
P46531	0.205	URINE	rare
Q14520	5	URINE	rare
P35318	2.66	URINE	rare
P35542	129	URINE	rare
P05155	3279	URINE	clinvar
O94919	584	URINE	rare
O15484	5.79	URINE	rare
Q9Y5Y6	0.477	URINE	rare
Q9BX51	24.8	URINE	cosmic
Q9BX51	24.8	URINE	rare
P07384	71	URINE	rare
P09238	9.17	URINE	rare
Q5SZK8	26.9	URINE	rare
Q9NZV1	4.2	URINE	rare
Q9NP78	0.093	URINE	rare
P07864	37.9	URINE	rare
Q6ZMR3	41.2	URINE	rare
Q02487	257	URINE	rare
Q02487	257	URINE	cosmic
Q9H0C2	15	URINE	rare
P12235	39.9	URINE	clinvar
Q9H361	0.3	URINE	cosmic
Q9H361	0.3	URINE	rare
P48058	20.9	URINE	cosmic
Q00839	55.6	URINE	cosmic
P29508	1024	URINE	rare
P29508	1024	URINE	cosmic
Q93099	31.1	URINE	clinvar
Q7RTV2	22.1	URINE	rare
P78310	1.83	URINE	cosmic
P05067	66.3	URINE	clinvar
Q9UHI8	9.85	URINE	rare
Q9ULV0	5.15	URINE	rare
P42765	4.41	URINE	rare
P00918	885	URINE	clinvar
P07451	1.33	URINE	rare
P42261	20.9	URINE	cosmic
P15121	294	URINE	rare
P13667	0.515	URINE	rare
Q08174	45.6	URINE	cosmic
Q6YHK3	0.303	URINE	rare
Q6ZNA5	13.2	URINE	rare
Q9UGJ0	0.259	URINE	clinvar
P10721	0.704	URINE	rare
P10721	0.704	URINE	clinvar
P10721	0.704	URINE	cosmic
Q12965	0.111	URINE	rare
P58876	251	URINE	rare
P58876	251	URINE	cosmic
P55291	50.4	URINE	rare
P09093	11.2	URINE	cosmic
P09093	11.2	URINE	rare
Q96FV2	7.72	URINE	rare
P48047	15.1	URINE	rare
P48047	40.4	URINE	rare
Q96NY7	2.45	URINE	common
O75828	64.4	URINE	rare
P68032	267	URINE	cosmic
P68032	267	URINE	clinvar
P28070	29.4	URINE	rare
P30038	11	URINE	rare
P12821	90.5	URINE	cosmic
P12273	555	URINE	rare
Q8IUL8	123	URINE	rare
P04155	178	URINE	rare
Q01081	0.725	URINE	cosmic
P04080	2900	URINE	clinvar
O95954	88.3	URINE	cosmic
O95954	88.3	URINE	rare
Q15485	232	URINE	rare
Q15485	232	URINE	common
P54710	582	URINE	rare
Q5VY43	2.43	URINE	rare
P25311	10684	URINE	rare
P22455	1.51	URINE	cosmic
P22455	1.51	URINE	rare
P56134	9.13	URINE	rare
P02100	210	URINE	cosmic
P05787	350	URINE	rare
P81605	996	URINE	rare
O43790	71.6	URINE	clinvar
O43790	71.6	URINE	rare
P78385	66.5	URINE	rare
Q14CN4	30.7	URINE	rare
Q14CN4	30.7	URINE	common
O95159	6.18	URINE	rare
P18577	2.7	URINE	cosmic
P18577	2.7	URINE	rare
P18577	2.7	URINE	common
Q8N8V2	0.153	URINE	rare
Q92542	2.12	URINE	cosmic
O75015	459	URINE	rare
P63267	238	URINE	clinvar
Q9UBC9	1933	URINE	cosmic
P09923	5.44	URINE	rare
P12111	123	URINE	cosmic
P12111	123	URINE	clinvar
P12111	123	URINE	rare
P12111	123	URINE	common
P05023	103	URINE	rare
Q16849	2.4	URINE	rare
Q6UWU2	7.22	URINE	rare
A0AV96	8.44	URINE	cosmic
Q9UKZ9	8.65	URINE	rare
P62140	43.3	URINE	clinvar
P04843	11	URINE	rare
P25815	106	URINE	rare
Q9ULC0	28.2	URINE	rare
Q8N114	702	URINE	rare
Q9UPA5	0.121	URINE	rare
Q04912	0.168	URINE	rare
Q04912	0.168	URINE	cosmic
Q96DG6	215	URINE	rare
P00995	696	URINE	clinvar
Q6UWR7	39.8	URINE	rare
Q9NZ08	1.34	URINE	rare
Q96QV6	55.8	URINE	rare
Q96QV6	55.8	URINE	cosmic
P08123	37.3	URINE	cosmic
P08123	37.3	URINE	clinvar
P15259	56.9	URINE	rare
P60022	2034	URINE	rare
P09669	44.8	URINE	cosmic
P09669	44.8	URINE	rare
O14520	6.15	URINE	cosmic
O14520	6.15	URINE	common
P14207	3.86	URINE	rare
P00492	93.7	URINE	clinvar
P29622	90.5	URINE	rare
Q5S007	3.64	URINE	cosmic
Q96JQ2	6.46	URINE	rare
Q96BW5	25.7	URINE	rare
Q9H9P2	4.09	URINE	cosmic
P61457	30.7	URINE	clinvar
Q9NY72	3.16	URINE	clinvar
Q9NY72	3.16	URINE	cosmic
P78369	1.83	URINE	cosmic
O14773	1342	URINE	clinvar
Q96JQ0	2.92	URINE	rare
P05120	9.9	URINE	rare
P05120	9.9	URINE	cosmic
O75309	1.6	URINE	rare
Q8WTW3	0.471	URINE	rare
P15144	2085	URINE	rare
P51170	5.09	URINE	cosmic
P51170	5.09	URINE	rare
Q9UBC5	1.48	URINE	rare
Q9NX20	33.6	URINE	rare
P16452	19.2	URINE	clinvar
P30101	161	URINE	rare
Q01196	2.56	URINE	cosmic
Q01196	2.56	URINE	clinvar
O94759	0.232	URINE	rare
P12110	3.38	URINE	clinvar
P12110	3.38	URINE	rare
P12110	3.38	URINE	cosmic
Q9NZH0	396	URINE	rare
P53602	16.2	URINE	rare
Q71U36	132	URINE	clinvar
P21695	149	URINE	rare
P30530	413	URINE	cosmic
P30530	413	URINE	rare
Q6ISS4	109	URINE	rare
O43653	712	URINE	rare
Q96BF3	4.38	URINE	common
Q96BF3	4.38	URINE	rare
Q9BZV1	1.82	URINE	rare
Q9NPF0	40.2	URINE	rare
P24592	39.9	URINE	rare
Q92817	170	URINE	rare
P08779	907	URINE	clinvar
P08779	907	URINE	rare
Q7Z3Y8	230	URINE	rare
Q96QA5	5.22	URINE	cosmic
Q96QA5	5.22	URINE	rare
Q9H6X2	93.1	URINE	cosmic
Q93091	19	URINE	rare
P12724	10.9	URINE	rare
Q9BYZ2	17.3	URINE	rare
Q9BYZ2	17.3	URINE	common
P13637	13.5	URINE	rare
P13637	13.5	URINE	clinvar
Q99954	624	URINE	cosmic
Q99954	624	URINE	rare
P02814	624	URINE	rare
P02814	624	URINE	cosmic
Q9BXN2	7.44	URINE	cosmic
P02750	3310	URINE	rare
P08236	261	URINE	clinvar
P45877	72.6	URINE	rare
P19224	0.139	URINE	clinvar
P19224	0.139	URINE	cosmic
P48304	614	URINE	rare
P48304	614	URINE	cosmic
P05107	4.19	URINE	clinvar
P05107	4.19	URINE	rare
P05556	15.5	URINE	cosmic
Q7Z4W1	194	URINE	rare
Q12907	3433	URINE	rare
A0PJW6	63.6	URINE	rare
P13521	0.575	URINE	rare
O75526	0.637	URINE	cosmic
O75526	0.637	URINE	rare
P49773	300	URINE	clinvar
P08571	3912	URINE	rare
P30408	8.89	URINE	rare
P02461	164	URINE	cosmic
P02461	164	URINE	clinvar
P49327	81.7	URINE	rare
P16662	9.28	URINE	rare
P22309	0.167	URINE	cosmic
P22309	0.167	URINE	clinvar
Q96A05	2.3	URINE	rare
Q8IY95	22.3	URINE	rare
Q7Z3Y7	53.8	URINE	rare
Q695T7	33.2	URINE	rare
P05771	1.42	URINE	cosmic
Q9P1W8	12.4	URINE	rare
P10253	2737	URINE	clinvar
P10253	2737	URINE	rare
P01037	15.8	URINE	rare
P31948	0.952	URINE	rare
P07205	43	URINE	rare
P07205	43	URINE	cosmic
P56385	18.9	URINE	rare
P19021	2.87	URINE	cosmic
P63162	0.358	URINE	cosmic
Q14643	9.62	URINE	cosmic
P07911	35311	URINE	cosmic
P07911	35311	URINE	clinvar
P07911	35311	URINE	rare
P02671	3411	URINE	cosmic
P47985	2.06	URINE	rare
P22528	200	URINE	rare
P22528	200	URINE	cosmic
P43251	328	URINE	rare
P43251	328	URINE	clinvar
Q6NSJ5	6.86	URINE	rare
Q6EMK4	4795	URINE	rare
Q9UKY0	2.09	URINE	rare
P16278	829	URINE	clinvar
P16278	829	URINE	rare
P16278	829	URINE	cosmic
P34096	27.2	URINE	rare
P55268	4.74	URINE	rare
Q9BTL3	30.1	URINE	rare
H7C0S8	3.57	URINE	clinvar
P04424	3.57	URINE	clinvar
P04424	3.57	URINE	rare
Q7RTS7	99.4	URINE	common
Q7RTS7	99.4	URINE	rare
Q969G5	1.96	URINE	rare
P35321	128	URINE	rare
P22676	17.1	URINE	rare
Q9UBG0	9.22	URINE	rare
Q9UL52	35.1	URINE	rare
P09228	19.4	URINE	rare
P09228	19.4	URINE	cosmic
P47897	17	URINE	rare
P10412	1103	URINE	rare
P10412	1103	URINE	cosmic
Q9BRK3	871	URINE	rare
P26373	13.5	URINE	rare
Q6NW40	1.75	URINE	rare
P14651	131	URINE	rare
P33241	66.2	URINE	rare
P33241	66.2	URINE	cosmic
Q04695	329	URINE	clinvar
Q04695	329	URINE	rare
P00734	1881	URINE	clinvar
P07477	199	URINE	clinvar
P07477	199	URINE	cosmic
P07477	199	URINE	rare
O60279	3.16	URINE	rare
Q9HCN6	182	URINE	rare
P00747	504	URINE	rare
Q92876	2.3	URINE	rare
P21399	43.4	URINE	rare
P21399	43.4	URINE	cosmic
P0DJD9	918	URINE	cosmic
Q6ZQN7	1.55	URINE	cosmic
Q6ZQN7	1.55	URINE	rare
P06858	15.5	URINE	rare
P06858	15.5	URINE	clinvar
P01112	44.3	URINE	clinvar
P01112	44.3	URINE	cosmic
O95967	106	URINE	clinvar
O95967	106	URINE	rare
O00303	34.3	URINE	rare
Q9UL54	0.276	URINE	cosmic
P17066	57.6	URINE	rare
Q7Z3Z0	40.1	URINE	rare
P35908	1970	URINE	rare
P35908	1970	URINE	clinvar
P14923	454	URINE	clinvar
P14923	454	URINE	rare
P30154	15.1	URINE	rare
Q96DR8	1575	URINE	rare
O15020	3.1	URINE	cosmic
O15020	3.1	URINE	rare
O43240	1.13	URINE	rare
Q9Y2V2	48	URINE	rare
Q8N2S1	21.4	URINE	cosmic
Q8N2S1	21.4	URINE	rare
P12036	4.95	URINE	rare
P09564	404	URINE	rare
P13727	20.4	URINE	rare
P13727	198	URINE	rare
Q7KYR7	63	URINE	cosmic
Q7KYR7	63	URINE	rare
Q13470	3.07	URINE	rare
Q9UIB8	185	URINE	cosmic
Q9UIB8	185	URINE	rare
Q14118	72.6	URINE	rare
Q6UVK1	54	URINE	rare
Q6UVK1	54	URINE	common
Q6UXD5	9.78	URINE	rare
Q6UXD5	9.78	URINE	cosmic
P14550	449	URINE	rare
Q96JY6	9.51	URINE	rare
P04899	148	URINE	cosmic
P20794	0.667	URINE	rare
Q6UWI4	4.45	URINE	rare
P98082	0.489	URINE	rare
P78527	0.098	URINE	cosmic
O15067	2.03	URINE	rare
P20151	1.36	URINE	cosmic
Q6P1N0	5.39	URINE	rare
Q6MZM0	0.118	URINE	rare
Q9UJ68	3.4	URINE	rare
P07288	625	URINE	cosmic
P07288	625	URINE	rare
Q03591	162	URINE	rare
P60953	250	URINE	clinvar
P60953	250	URINE	cosmic
O14976	0.451	URINE	rare
P51688	88.9	URINE	rare
P51688	88.9	URINE	clinvar
Q9UBP4	7.67	URINE	rare
O75342	8.2	URINE	clinvar
O75342	8.2	URINE	cosmic
Q9NZD2	278	URINE	rare
P27482	374	URINE	rare
Q9NNX6	4.04	URINE	cosmic
Q9NNX6	4.04	URINE	rare
O00217	10.5	URINE	clinvar
O00217	10.5	URINE	rare
Q9NR16	0.323	URINE	cosmic
Q9NR16	0.323	URINE	rare
Q8NHS0	10.7	URINE	cosmic
Q8NHS0	10.7	URINE	rare
P08174	768	URINE	cosmic
Q9UQB8	4.38	URINE	cosmic
Q9BPW9	30.1	URINE	rare
Q9BPW9	30.1	URINE	cosmic
Q6DKI7	5.03	URINE	rare
P80365	9.09	URINE	clinvar
Q9H9B4	2.41	URINE	rare
Q92874	87	URINE	rare
Q99829	2.15	URINE	rare
P08581	0.138	URINE	cosmic
P08581	0.138	URINE	clinvar
Q96RF0	16.6	URINE	cosmic
Q96RF0	16.6	URINE	rare
Q96FZ7	50.5	URINE	rare
O14791	101	URINE	rare
O14791	101	URINE	common
Q6XPR3	15.1	URINE	cosmic
Q6XPR3	15.1	URINE	rare
P19338	7.46	URINE	rare
Q6PEY2	49.5	URINE	common
Q6PEY2	49.5	URINE	rare
Q96E39	1.71	URINE	rare
Q96IQ7	3.77	URINE	rare
P55957	77.9	URINE	rare
P61225	26.7	URINE	rare
Q9ULB5	0.191	URINE	cosmic
P40197	5.05	URINE	cosmic
P40197	5.05	URINE	rare
P22792	593	URINE	rare
Q5ZPR3	112	URINE	rare
P14618	637	URINE	cosmic
Q13509	65.1	URINE	clinvar
Q15848	42.5	URINE	rare
O43896	0.131	URINE	rare
Q9H6S3	160	URINE	rare
Q9UBP0	4.17	URINE	clinvar
Q6UXG3	712	URINE	rare
Q6UXG3	712	URINE	cosmic
P37837	162	URINE	rare
Q93077	136	URINE	cosmic
Q14194	0.602	URINE	cosmic
P08697	270	URINE	rare
P50225	2.55	URINE	cosmic
P10643	79.6	URINE	rare
P10643	79.6	URINE	cosmic
O95490	0.252	URINE	cosmic
Q8IZL9	1.42	URINE	rare
P05387	352	URINE	rare
P03956	95.1	URINE	rare
P15309	1569	URINE	rare
P15309	1569	URINE	cosmic
Q8WWA0	94.3	URINE	rare
Q15149	9.33	URINE	rare
Q15149	9.33	URINE	cosmic
Q14332	1.65	URINE	rare
P13929	252	URINE	rare
P01210	29.2	URINE	rare
P01210	29.2	URINE	cosmic
Q9UBR1	1.39	URINE	rare
O94832	22.7	URINE	rare
Q16787	0.213	URINE	rare
Q16787	0.213	URINE	cosmic
Q6UX73	117	URINE	cosmic
Q6UX73	117	URINE	rare
Q8NFY4	0.621	URINE	cosmic
O43365	7.65	URINE	rare
P55084	1.45	URINE	clinvar
Q99715	102	URINE	rare
P35555	84.5	URINE	clinvar
P35555	84.5	URINE	rare
Q96KP4	270	URINE	rare
Q12860	73	URINE	cosmic
P62136	24.6	URINE	cosmic
P40926	90.1	URINE	rare
Q8TDQ1	9.09	URINE	cosmic
Q14315	4.86	URINE	rare
P32241	0.721	URINE	rare
Q68CK6	1.87	URINE	cosmic
Q68CK6	1.87	URINE	rare
Q6UXB4	39.9	URINE	rare
Q92530	13.4	URINE	rare
Q92530	13.4	URINE	cosmic
P07237	457	URINE	rare
P09871	49.6	URINE	rare
Q5XKE5	114	URINE	rare
Q99878	143	URINE	rare
P52943	56.7	URINE	rare
P56747	7.37	URINE	rare
Q3ZCM7	34.3	URINE	clinvar
Q86SG5	51.6	URINE	rare
Q86SG5	51.6	URINE	cosmic
O76013	27.6	URINE	common
O76013	27.6	URINE	rare
P08729	297	URINE	rare
P05543	659	URINE	cosmic
P07359	11.4	URINE	rare
Q6DKI2	20.5	URINE	common
Q496F6	13.8	URINE	cosmic
P16401	934	URINE	cosmic
P16401	934	URINE	rare
Q6PK18	30.6	URINE	cosmic
Q6PK18	30.6	URINE	rare
Q01546	111	URINE	rare
Q01546	111	URINE	common
Q96KK5	143	URINE	rare
P01127	4.66	URINE	cosmic
P01127	4.66	URINE	rare
P53990	283	URINE	rare
P53990	1452	URINE	rare
Q86T26	38.4	URINE	rare
P80294	10.9	URINE	common
P80294	10.9	URINE	rare
Q8IUC1	5.33	URINE	cosmic
P13164	31.4	URINE	rare
Q14982	36.8	URINE	cosmic
A6NDG6	1.31	URINE	rare
Q86WC6	1.8	URINE	rare
Q96GW7	2.73	URINE	cosmic
Q53RD9	31	URINE	rare
P28827	1.11	URINE	cosmic
P63261	1849	URINE	clinvar
P23142	169	URINE	cosmic
P16581	0.577	URINE	rare
Q02161	2.96	URINE	rare
Q02161	2.96	URINE	common
P00746	905	URINE	rare
Q16777	513	URINE	cosmic
Q9Y487	0.601	URINE	rare
Q86UD1	57.8	URINE	rare
Q6UWV6	3.86	URINE	common
Q6UWV6	3.86	URINE	rare
Q8IUE6	123	URINE	cosmic
Q14289	5.6	URINE	cosmic
Q86WQ0	2.79	URINE	rare
O43155	2.89	URINE	cosmic
O43155	2.89	URINE	rare
Q9UDW1	8.59	URINE	rare
P84022	0.227	URINE	clinvar
P84022	0.227	URINE	cosmic
P05154	3645	URINE	rare
Q5TEC6	683	URINE	rare
Q5TEC6	616	URINE	rare
Q71DI3	616	URINE	rare
P34897	6.59	URINE	rare
P68871	26185	URINE	clinvar
Q5UCC4	4.09	URINE	rare
Q7Z7M0	23.7	URINE	rare
Q7Z7M0	23.7	URINE	cosmic
Q7Z3Y9	15.7	URINE	rare
P23467	0.391	URINE	rare
P23467	0.391	URINE	cosmic
Q8IU80	0.082	URINE	cosmic
Q8IU80	0.082	URINE	rare
Q86UN3	97.7	URINE	rare
P08263	226	URINE	rare
Q00005	12.5	URINE	cosmic
Q99571	10.2	URINE	rare
P63241	109	URINE	cosmic
P53667	0.372	URINE	cosmic
P03950	75.6	URINE	clinvar
P03950	75.6	URINE	rare
Q8IWA5	164	URINE	rare
P04075	376	URINE	rare
P14138	8.71	URINE	cosmic
P14138	8.71	URINE	rare
P14138	8.71	URINE	clinvar
P16083	51.9	URINE	rare
P06239	1.61	URINE	cosmic
Q9NQC3	15.9	URINE	rare
P69892	277	URINE	clinvar
O14639	6.28	URINE	cosmic
P35237	14.9	URINE	rare
P08861	12.4	URINE	rare
P08861	12.4	URINE	cosmic
P52597	16.1	URINE	cosmic
Q13277	47.5	URINE	rare
P50226	2.8	URINE	common
P50226	2.8	URINE	rare
P15311	643	URINE	rare
P07437	214	URINE	clinvar
Q03405	17.3	URINE	cosmic
P36639	72.3	URINE	rare
P16403	809	URINE	common
P16403	809	URINE	rare
P16403	809	URINE	cosmic
O00483	37	URINE	rare
P35443	8.01	URINE	rare
B3KWA1	8.88	URINE	clinvar
B3KWA1	8.88	URINE	cosmic
P22304	8.88	URINE	clinvar
P22304	8.88	URINE	cosmic
P22607	0.753	URINE	clinvar
P22607	0.753	URINE	rare
P22607	0.753	URINE	cosmic
Q6NXT2	19.3	URINE	rare
Q6NXT2	19.3	URINE	cosmic
Q6NXT2	19.3	URINE	common
P30613	27.4	URINE	rare
P30613	27.4	URINE	clinvar
Q9BR76	44.9	URINE	rare
Q99497	126	URINE	clinvar
O15013	0.546	URINE	rare
O15013	0.546	URINE	cosmic
Q9HCY8	464	URINE	rare
Q14697	36	URINE	cosmic
Q14697	36	URINE	rare
O60437	386	URINE	rare
O60437	386	URINE	common
O94910	6.81	URINE	rare
P35325	26.4	URINE	rare
Q8N386	6.42	URINE	rare
P54855	0.098	URINE	rare
P20671	143	URINE	rare
Q9Y2J2	2.58	URINE	cosmic
P22492	61.1	URINE	cosmic
P22492	61.1	URINE	rare
P22492	61.1	URINE	common
Q32P51	20.5	URINE	rare
P09651	35.8	URINE	cosmic
Q6E0U4	51.2	URINE	cosmic
P07858	668	URINE	rare
O43278	39.2	URINE	rare
Q6ZVX7	203	URINE	rare
O14493	9.49	URINE	rare
Q7Z794	197	URINE	common
Q7Z794	197	URINE	rare
P08185	481	URINE	cosmic
P08185	481	URINE	rare
P06899	231	URINE	rare
Q9H190	19.2	URINE	cosmic
Q6UX27	3.39	URINE	cosmic
P48594	649	URINE	cosmic
P48594	649	URINE	rare
Q66K66	0.751	URINE	rare
Q66K66	0.751	URINE	cosmic
A0A0A0MRA3	2.58	URINE	cosmic
A0A0A0MRA3	2.58	URINE	rare
Q9HAW8	0.145	URINE	clinvar
Q9HAW8	0.145	URINE	cosmic
Q9HAW8	0.145	URINE	rare
O95197	2.55	URINE	rare
P07998	9034	URINE	rare
Q14703	0.854	URINE	rare
P35240	8.45	URINE	cosmic
Q13268	140	URINE	rare
Q13268	140	URINE	cosmic
O94856	0.418	URINE	cosmic
O00160	0.122	URINE	rare
Q9UBX5	615	URINE	clinvar
P05090	10279	URINE	rare
Q8NFT8	28.7	URINE	rare
Q8NFT8	28.7	URINE	cosmic
O95428	0.602	URINE	common
O95428	0.602	URINE	cosmic
O95428	0.602	URINE	rare
P51648	0.159	URINE	clinvar
P51648	0.159	URINE	rare
Q9UKX7	12.9	URINE	rare
Q96PD5	1239	URINE	cosmic
P10092	3.93	URINE	rare
P07355	2042	URINE	rare
P08865	43.2	URINE	clinvar
P13489	280	URINE	rare
P08133	109	URINE	rare
P08133	109	URINE	cosmic
P06241	4.23	URINE	cosmic
P22626	60	URINE	cosmic
P49189	29.9	URINE	cosmic
P49189	29.9	URINE	rare
P54819	3.3	URINE	rare
P54819	3.3	URINE	clinvar
Q7Z4R8	179	URINE	rare
Q6ZMJ2	0.804	URINE	rare
Q06828	11.7	URINE	rare
P07307	27.4	URINE	rare
P42858	0.093	URINE	rare
P12883	0.028	URINE	cosmic
P12883	0.028	URINE	rare
P12883	0.028	URINE	clinvar
P39060	190	URINE	cosmic
P39060	190	URINE	rare
P39060	190	URINE	common
P50570	2.93	URINE	cosmic
P50570	2.93	URINE	clinvar
P50570	2.93	URINE	rare
P01009	7285	URINE	clinvar
P01009	7285	URINE	rare
P17735	0.272	URINE	cosmic
Q9ULC5	0.25	URINE	rare
P13533	0.028	URINE	rare
Q86YT9	2.69	URINE	cosmic
Q86YT9	2.69	URINE	rare
Q8NCL4	0.664	URINE	rare
P23468	0.29	URINE	cosmic
P10828	0.287	URINE	clinvar
P01833	3228	URINE	rare
Q8IV08	96	URINE	rare
Q14204	6.2	URINE	rare
Q14204	6.2	URINE	clinvar
O75095	0.583	URINE	common
O75095	0.583	URINE	rare
P31943	3.28	URINE	cosmic
P49748	2.36	URINE	rare
P49748	2.36	URINE	clinvar
P54289	10.5	URINE	cosmic
P26599	20.2	URINE	rare
O60814	251	URINE	cosmic
O60814	251	URINE	rare
P11717	5.24	URINE	rare
O00587	0.284	URINE	rare
Q02747	989	URINE	rare
P17900	3431	URINE	rare
P17900	3431	URINE	clinvar
P61077	27	URINE	cosmic
P20849	1.39	URINE	cosmic
Q13332	29.9	URINE	rare
Q13332	29.9	URINE	cosmic
A0A0A0MR60	29.9	URINE	cosmic
A0A0A0MR60	29.9	URINE	rare
P60709	1894	URINE	clinvar
P60709	1894	URINE	cosmic
P40198	19	URINE	common
Q14764	25.6	URINE	rare
A5A3E0	72.9	URINE	common
A5A3E0	72.9	URINE	rare
A5A3E0	72.9	URINE	cosmic
Q9P283	0.166	URINE	rare
Q9P283	0.166	URINE	cosmic
P06727	2025	URINE	rare
P20711	142	URINE	cosmic
P50454	8.65	URINE	rare
O96013	1.2	URINE	rare
Q9UGT4	135	URINE	rare
Q9UGT4	135	URINE	common
Q9HBB8	118	URINE	rare
P19823	318	URINE	rare
Q7Z6L0	3.3	URINE	clinvar
Q7Z6L0	3.3	URINE	rare
Q96KN2	1.85	URINE	rare
P55072	201	URINE	clinvar
P37173	4.88	URINE	cosmic
P37173	4.88	URINE	clinvar
A8MQ03	77.7	URINE	rare
Q86VB7	1.48	URINE	cosmic
Q6UXB3	9.35	URINE	rare
Q9UJ72	23.1	URINE	cosmic
O15031	1.89	URINE	rare
Q13361	10.2	URINE	rare
O60218	231	URINE	rare
Q8IYS5	347	URINE	rare
O00159	75.7	URINE	rare
O00159	75.7	URINE	cosmic
Q5JXA9	1.05	URINE	cosmic
Q9NQ38	71.6	URINE	cosmic
Q9NQ38	71.6	URINE	rare
Q8IWU5	262	URINE	rare
Q86T13	90.2	URINE	rare
Q86T13	90.2	URINE	cosmic
P10586	1.89	URINE	rare
P10586	1.89	URINE	cosmic
Q13286	7.93	URINE	rare
Q13286	7.93	URINE	clinvar
Q9BRK5	117	URINE	rare
P01911	24.1	URINE	cosmic
P01911	24.1	URINE	common
P02786	0.379	URINE	rare
Q15746	1.31	URINE	rare
P17693	0.26	URINE	cosmic
P17693	0.26	URINE	rare
P22532	23.9	URINE	rare
O60462	0.637	URINE	cosmic
O60462	0.637	URINE	rare
Q14574	23.7	URINE	rare
Q14574	23.7	URINE	cosmic
P08572	19.3	URINE	rare
P08473	747	URINE	rare
P08473	747	URINE	cosmic
P36776	0.472	URINE	rare
Q8IWY4	2.78	URINE	rare
P19801	138	URINE	rare
P19801	138	URINE	cosmic
Q8WUF5	11.3	URINE	rare
P07951	23.4	URINE	cosmic
P07951	23.4	URINE	clinvar
Q9Y5U8	14.1	URINE	clinvar
P22413	0.428	URINE	clinvar
Q66K79	1.36	URINE	common
Q66K79	1.36	URINE	rare
P35030	144	URINE	cosmic
Q9Y6N6	0.739	URINE	rare
Q9Y6N6	0.739	URINE	cosmic
Q86VI3	0.851	URINE	rare
P07357	63.5	URINE	cosmic
P07357	63.5	URINE	rare
P07357	63.5	URINE	common
P00387	10.6	URINE	clinvar
P00387	10.6	URINE	rare
P50993	9.76	URINE	rare
P50993	9.76	URINE	cosmic
P50993	9.76	URINE	clinvar
P21964	95.1	URINE	rare
P00491	372	URINE	clinvar
P59796	3.9	URINE	common
P59796	3.9	URINE	cosmic
P00846	47.1	URINE	clinvar
Q12802	1.76	URINE	rare
Q12802	1.76	URINE	cosmic
P08034	11.1	URINE	clinvar
Q9HCE6	19.4	URINE	rare
Q9HCE6	19.4	URINE	cosmic
P08727	2769	URINE	rare
P12109	1217	URINE	clinvar
P12109	1217	URINE	rare
O95154	129	URINE	rare
P35609	9.4	URINE	cosmic
P35609	9.4	URINE	rare
P35609	9.4	URINE	clinvar
Q6ZTA4	0.645	URINE	cosmic
P01019	869	URINE	rare
P68133	260	URINE	clinvar
Q16695	25.1	URINE	rare
Q16695	25.1	URINE	cosmic
P35442	1.88	URINE	rare
P17927	43.8	URINE	common
P17927	43.8	URINE	cosmic
O00750	1.31	URINE	rare
Q13231	4.49	URINE	rare
Q13231	4.49	URINE	common
P82279	14.1	URINE	cosmic
P82279	14.1	URINE	clinvar
P05160	7.41	URINE	cosmic
Q92496	3.32	URINE	cosmic
Q92496	3.32	URINE	common
Q92496	3.32	URINE	rare
P08603	145	URINE	cosmic
P08603	145	URINE	rare
P08603	145	URINE	clinvar
Q13637	2.94	URINE	rare
Q9BZQ8	9.54	URINE	rare
O00391	316	URINE	rare
Q9NP85	32.7	URINE	clinvar
Q9BXP8	40	URINE	cosmic
P01008	777	URINE	clinvar
P12259	1.14	URINE	rare
Q07507	1073	URINE	rare
Q16832	11.6	URINE	cosmic
O95497	34.4	URINE	common
O95497	34.4	URINE	rare
P08637	474	URINE	rare
P08637	474	URINE	common
P53621	19.3	URINE	cosmic
P31415	15.6	URINE	rare
P05089	44.9	URINE	clinvar
P41218	35.2	URINE	cosmic
P41218	35.2	URINE	rare
O43866	84.5	URINE	cosmic
O43866	84.5	URINE	rare
Q15262	1.28	URINE	cosmic
P02545	172	URINE	clinvar
Q96AQ6	4.95	URINE	rare
P06753	59.7	URINE	clinvar
P06753	59.7	URINE	cosmic
P30084	148	URINE	clinvar
A2VDF0	7.4	URINE	rare
P46013	0.447	URINE	common
P46013	0.447	URINE	rare
Q96FQ6	57.4	URINE	rare
P29034	40.1	URINE	cosmic
P31151	909	URINE	rare
P80511	198	URINE	rare
Q9BYE4	10.7	URINE	cosmic
Q9BYE4	10.7	URINE	rare
P22531	23.7	URINE	rare
P07476	269	URINE	common
P07476	269	URINE	cosmic
P07476	269	URINE	rare
Q5T749	81.1	URINE	common
Q5T749	81.1	URINE	cosmic
Q5T749	81.1	URINE	rare
P20930	56.7	URINE	cosmic
P20930	56.7	URINE	common
P20930	56.7	URINE	rare
Q86YZ3	17.5	URINE	cosmic
Q86YZ3	17.5	URINE	common
Q86YZ3	17.5	URINE	rare
Q13228	98.1	URINE	rare
Q9UGM3	0.204	URINE	cosmic
Q9UGM3	0.204	URINE	common
Q9UGM3	0.204	URINE	rare
Q92743	1.76	URINE	clinvar
Q16610	103	URINE	cosmic
Q16610	103	URINE	rare
Q16778	231	URINE	cosmic
Q9NU22	2.4	URINE	rare
P54868	6.52	URINE	rare
O43175	117	URINE	rare
O43175	117	URINE	clinvar
Q96DA2	4.44	URINE	cosmic
P01111	50.3	URINE	cosmic
P01111	50.3	URINE	clinvar
Q16690	45.9	URINE	rare
Q16690	45.9	URINE	cosmic
H0YAA0	12.4	URINE	cosmic
P24539	21.2	URINE	rare
Q12889	0.808	URINE	rare
Q12889	0.808	URINE	common
Q12889	0.808	URINE	cosmic
Q03013	12.9	URINE	cosmic
P21333	40.5	URINE	cosmic
P21333	40.5	URINE	rare
P21333	40.5	URINE	clinvar
Q9UM54	16.5	URINE	cosmic
P32004	4.85	URINE	clinvar
P11182	6.65	URINE	clinvar
Q15738	12.9	URINE	clinvar
Q92887	1.88	URINE	rare
Q96PP9	2.16	URINE	common
Q96PP9	2.16	URINE	rare
Q9NQ79	15.5	URINE	cosmic
Q9NQ79	15.5	URINE	rare
Q9HAC8	14.1	URINE	rare
P22694	1.84	URINE	cosmic
P18669	346	URINE	rare
Q01973	7.58	URINE	rare
Q5JWF2	104	URINE	clinvar
Q5JWF2	104	URINE	cosmic
P08F94	1.53	URINE	clinvar
P08F94	1.53	URINE	cosmic
P08F94	1.53	URINE	rare
Q9Y5C1	2.3	URINE	rare
P09758	3.78	URINE	rare
P07358	9.62	URINE	cosmic
P07358	9.62	URINE	rare
Q8N5I2	20.9	URINE	rare
P02753	13632	URINE	cosmic
P02753	13632	URINE	clinvar
Q9UHL4	310	URINE	rare
Q9NQX5	6.19	URINE	rare
P41222	25025	URINE	rare
P20908	1.94	URINE	clinvar
P20908	1.94	URINE	cosmic
P20908	1.94	URINE	rare
P52735	2.94	URINE	rare
P52735	2.94	URINE	cosmic
O76070	13.6	URINE	rare
Q9H8L6	114	URINE	rare
P19835	630	URINE	rare
P14780	76.9	URINE	rare
Q9GZM5	86.5	URINE	rare
Q5T013	38.9	URINE	rare
Q96PL5	1.01	URINE	rare
Q16661	185	URINE	rare
Q13813	5.53	URINE	cosmic
P00749	711	URINE	rare
Q02383	120	URINE	cosmic
Q02383	120	URINE	rare
Q13310	9.51	URINE	cosmic
P20073	205	URINE	rare
Q05193	0.133	URINE	cosmic
Q05193	0.133	URINE	clinvar
O43920	8.2	URINE	rare
Q5JZY3	12.3	URINE	cosmic
Q13823	6.35	URINE	rare
P00568	25.8	URINE	clinvar
P17813	9.82	URINE	rare
Q96TA1	163	URINE	cosmic
Q96TA1	163	URINE	rare
P22310	0.13	URINE	cosmic
P22310	0.13	URINE	clinvar
P84074	5.65	URINE	clinvar
Q5IJ48	20.2	URINE	rare
Q9UBV8	224	URINE	rare
Q96SA4	10.3	URINE	rare
P06396	3421	URINE	common
P06396	3421	URINE	cosmic
P06396	3421	URINE	rare
A0A0A0MT01	3421	URINE	cosmic
A0A0A0MT01	3421	URINE	common
A0A0A0MT01	3421	URINE	rare
P17661	12.6	URINE	clinvar
Q9ULD0	0.508	URINE	rare
Q9ULD0	0.508	URINE	cosmic
Q13873	2.39	URINE	clinvar
P29323	15.1	URINE	cosmic
P02747	9.33	URINE	rare
P98160	656	URINE	rare
P98160	656	URINE	common
Q06278	5.25	URINE	rare
P05186	1.79	URINE	clinvar
P28067	12.8	URINE	cosmic
P05062	1725	URINE	clinvar
P05062	1725	URINE	rare
P05997	0.115	URINE	cosmic
O43432	21.3	URINE	cosmic
Q30154	9.72	URINE	cosmic
Q30154	9.72	URINE	common
P36897	2.1	URINE	clinvar
P39059	688	URINE	common
P39059	688	URINE	rare
Q9P1Z9	27.5	URINE	cosmic
Q9P1Z9	27.5	URINE	rare
P09467	505	URINE	rare
P09467	505	URINE	clinvar
O00757	18.6	URINE	rare
P21912	4.24	URINE	rare
P21912	4.24	URINE	clinvar
Q13145	15.9	URINE	rare
P22891	833	URINE	rare
P00742	1.07	URINE	rare
P08709	7.41	URINE	rare
P08709	7.41	URINE	clinvar
Q6UX15	20.8	URINE	rare
Q99519	130	URINE	clinvar
P34931	37.9	URINE	rare
Q01974	8.21	URINE	cosmic
Q01974	8.21	URINE	rare
P43405	18.3	URINE	cosmic
P02462	0.356	URINE	cosmic
P02462	0.356	URINE	clinvar
P08631	3.39	URINE	rare
P08631	3.39	URINE	cosmic
O60812	3.44	URINE	rare
O60812	3.44	URINE	cosmic
O60812	3.44	URINE	common
P61978	121	URINE	cosmic
Q08345	36.9	URINE	cosmic
Q08345	36.9	URINE	rare
O95837	27.2	URINE	rare
Q16653	5.58	URINE	cosmic
P01034	2042	URINE	rare
Q9Y625	2.59	URINE	rare
Q9Y625	2.59	URINE	cosmic
Q96PX8	4.48	URINE	rare
Q96PX8	4.48	URINE	cosmic
P07204	264	URINE	rare
Q6UX71	30.9	URINE	cosmic
O94985	19	URINE	rare
P02792	167	URINE	rare
P02792	167	URINE	clinvar
Q99880	251	URINE	rare
O75503	12.9	URINE	clinvar
O75503	12.9	URINE	rare
Q96S37	18.6	URINE	rare
Q96S37	18.6	URINE	clinvar
Q9NVH1	4.85	URINE	cosmic
P30837	0.122	URINE	rare
Q6A162	4.48	URINE	rare
Q6A162	4.48	URINE	common
O60494	674	URINE	common
O60494	674	URINE	cosmic
O60494	674	URINE	rare
Q4U2R8	14.3	URINE	rare
O14917	0.337	URINE	cosmic
Q5VUB5	4.58	URINE	rare
Q5VUB5	4.58	URINE	cosmic
Q6P1X5	11.8	URINE	cosmic
O00592	191	URINE	cosmic
Q8WUT4	98.6	URINE	common
Q8WUT4	98.6	URINE	rare
P05060	37.2	URINE	cosmic
P05060	37.2	URINE	rare
P05060	37.2	URINE	common
Q92823	0.659	URINE	cosmic
P43489	1.41	URINE	rare
O00468	112	URINE	rare
Q6ZVM7	1.67	URINE	rare
P51812	0.291	URINE	clinvar
Q8TAV4	12.2	URINE	rare
Q9Y653	41.6	URINE	clinvar
Q9Y653	41.6	URINE	rare
Q8N752	1.7	URINE	rare
Q8N752	1.7	URINE	cosmic
P15924	446	URINE	clinvar
Q8N339	30.2	URINE	rare
O15198	0.155	URINE	rare
O15198	0.155	URINE	cosmic
Q5K651	0.283	URINE	rare
P01589	2.13	URINE	rare
P02538	2412	URINE	clinvar
P02538	2412	URINE	rare
Q14533	71.6	URINE	rare
Q9H756	21.6	URINE	rare
Q6UW56	37.9	URINE	rare
Q13126	7.63	URINE	rare
Q13126	3.78	URINE	rare
O15296	12.6	URINE	rare
P02042	5261	URINE	cosmic
P02042	5261	URINE	rare
Q9NZT1	70.7	URINE	rare
A6NHL2	2.95	URINE	rare
P02458	15.1	URINE	cosmic
P02458	15.1	URINE	clinvar
P49589	6.71	URINE	rare
P49589	6.71	URINE	cosmic
P50453	1.46	URINE	rare
O95248	0.373	URINE	cosmic
O95248	0.373	URINE	rare
Q04828	20.8	URINE	rare
Q13621	198	URINE	rare
Q13621	198	URINE	cosmic
Q5R3I4	3.78	URINE	rare
Q01813	9.62	URINE	rare
Q01813	9.62	URINE	cosmic
P14209	1147	URINE	rare
O00567	5.59	URINE	rare
P57103	1.94	URINE	cosmic
P57103	1.94	URINE	rare
P55259	5.6	URINE	rare
P55259	5.6	URINE	cosmic
P12236	53.1	URINE	rare
Q08188	40	URINE	rare
Q08188	40	URINE	cosmic
Q13510	733	URINE	cosmic
Q13510	733	URINE	rare
Q13510	733	URINE	clinvar
Q9UIJ7	4.8	URINE	rare
Q14956	26.3	URINE	rare
Q9NS68	2.27	URINE	rare
Q96DA0	913	URINE	rare
P0C870	5.71	URINE	rare
P0C870	5.71	URINE	cosmic
Q13591	1.38	URINE	rare
Q13591	1.38	URINE	cosmic
Q04756	33.7	URINE	rare
Q04756	33.7	URINE	common
Q13421	31.8	URINE	common
Q13421	31.8	URINE	cosmic
Q13421	31.8	URINE	rare
Q5D862	18.9	URINE	rare
Q5D862	18.9	URINE	cosmic
P17643	2.42	URINE	rare
O95398	0.572	URINE	cosmic
O95398	0.572	URINE	rare
P41250	17.1	URINE	clinvar
P02812	4.49	URINE	rare
P02812	4.49	URINE	cosmic
P11277	28	URINE	rare
P11277	28	URINE	cosmic
P0C7H8	4.11	URINE	common
Q9BYU5	4.11	URINE	common
Q9BYR6	3.19	URINE	rare
Q9BYR7	3.19	URINE	common
Q9BYR7	3.19	URINE	rare
Q9BYR8	1.6	URINE	rare
Q6GTX8	597	URINE	common
Q6GTX8	597	URINE	rare
P40429	13.3	URINE	rare
P05187	1.8	URINE	rare
P05187	1.8	URINE	common
P20916	2.5	URINE	rare
P20916	2.5	URINE	cosmic
Q96AX2	3.98	URINE	cosmic
Q96AX2	3.98	URINE	rare
Q9NQ84	370	URINE	rare
Q9NQ84	370	URINE	cosmic
P35326	29	URINE	rare
O15197	16.9	URINE	rare
P01011	1733	URINE	cosmic
Q9GZP0	2.03	URINE	cosmic
Q9GZP0	2.03	URINE	rare
Q9P2B2	2.61	URINE	rare
P42785	341	URINE	rare
O75891	105	URINE	rare
O43747	0.518	URINE	cosmic
P11413	12.9	URINE	cosmic
P11413	12.9	URINE	clinvar
Q5DX21	6.61	URINE	cosmic
P53597	6.57	URINE	clinvar
P53597	6.57	URINE	rare
Q92764	140	URINE	rare
O76011	66	URINE	rare
P07225	11.9	URINE	clinvar
P07225	11.9	URINE	cosmic
P07225	11.9	URINE	rare
P51654	80.9	URINE	cosmic
Q6V0I7	3	URINE	cosmic
P12814	31.4	URINE	cosmic
P05156	247	URINE	rare
Q12904	6.9	URINE	rare
Q12904	6.9	URINE	cosmic
Q6KB66	104	URINE	cosmic
Q6KB66	104	URINE	rare
P28332	16.4	URINE	cosmic
P24298	4.44	URINE	rare
P10451	6838	URINE	rare
Q9BXS9	0.722	URINE	rare
A0PJK1	13.6	URINE	rare
P48061	119	URINE	cosmic
Q1EHB4	19.2	URINE	cosmic
P35749	6.21	URINE	rare
P35749	6.21	URINE	clinvar
P35749	6.21	URINE	cosmic
P17050	209	URINE	rare
Q92841	1.95	URINE	cosmic
P25325	266	URINE	rare
A0A0A6YYG9	10.1	URINE	rare
Q13459	2.74	URINE	cosmic
Q8TAM6	0.48	URINE	rare
Q16775	4.23	URINE	rare
O14817	5.01	URINE	rare
Q13790	4.93	URINE	rare
A8MTJ3	13.5	URINE	cosmic
O15393	19.6	URINE	rare
O15393	19.6	URINE	cosmic
P09211	1497	URINE	cosmic
P09211	1497	URINE	rare
O60716	35	URINE	cosmic
A8MZ36	1.33	URINE	rare
Q01628	50.8	URINE	rare
Q01629	13.7	URINE	rare
O00571	69.3	URINE	clinvar
O00571	69.3	URINE	cosmic
Q5KU26	63	URINE	cosmic
P57721	7.03	URINE	cosmic
P31152	0.351	URINE	rare
Q9NSI8	33.5	URINE	cosmic
O00187	2051	URINE	rare
O15232	25.1	URINE	clinvar
O94901	3.01	URINE	rare
O94901	3.01	URINE	cosmic
Q13620	0.626	URINE	cosmic
Q96L93	0.105	URINE	cosmic
P98095	105	URINE	cosmic
P98095	105	URINE	rare
Q8N3J6	15.2	URINE	cosmic
Q03154	500	URINE	rare
Q03154	253	URINE	rare
P13535	0.165	URINE	rare
P13535	0.165	URINE	cosmic
Q2M3G0	1.87	URINE	cosmic
P03951	44.8	URINE	clinvar
P03951	44.8	URINE	cosmic
P03951	44.8	URINE	rare
Q9ULB1	0.787	URINE	cosmic
Q9ULB1	0.787	URINE	rare
Q9Y6B6	3.77	URINE	clinvar
P36268	82.4	URINE	common
P02787	6021	URINE	clinvar
Q14766	25.6	URINE	cosmic
O43493	2.89	URINE	rare
O43731	15.7	URINE	rare
O43731	15.7	URINE	cosmic
P49419	33.7	URINE	clinvar
P0CG39	47.9	URINE	common
P0CG39	47.9	URINE	rare
P62820	105	URINE	rare
P13598	231	URINE	rare
P54108	221	URINE	cosmic
P54108	221	URINE	rare
Q9UJ70	17.7	URINE	rare
Q8TF66	85.3	URINE	cosmic
Q8TF66	85.3	URINE	rare
C9JRZ8	63.1	URINE	rare
C9JRZ8	63.1	URINE	cosmic
Q9UHD8	6.58	URINE	cosmic
Q9UHD8	6.58	URINE	rare
P13640	49.5	URINE	rare
P01344	73.3	URINE	cosmic
P01344	73.3	URINE	rare
P29692	1.56	URINE	rare
P29692	1.56	URINE	cosmic
P28331	5.9	URINE	rare
P28331	5.9	URINE	clinvar
P0CG38	55.4	URINE	common
P0CG38	55.4	URINE	rare
Q6U841	0.1	URINE	cosmic
P11362	4.95	URINE	clinvar
P11362	4.95	URINE	rare
P11362	4.95	URINE	cosmic
Q9Y6R1	23.3	URINE	cosmic
P56159	1.26	URINE	cosmic
P02765	6667	URINE	rare
Q12923	2.33	URINE	rare
P28676	10.5	URINE	rare
P50897	121	URINE	clinvar
P19652	5257	URINE	common
P19652	5257	URINE	rare
O00754	12.3	URINE	rare
O00754	15.5	URINE	rare
Q63ZY3	1.89	URINE	rare
Q63ZY3	1.89	URINE	cosmic
Q9P121	20.1	URINE	cosmic
Q9P121	20.1	URINE	rare
Q8N307	9.51	URINE	common
Q8N307	9.51	URINE	cosmic
Q8N307	9.51	URINE	rare
Q8NDF8	0.594	URINE	cosmic
Q96FX8	16	URINE	rare
O95484	14	URINE	rare
O00622	1.22	URINE	rare
Q92954	22.8	URINE	rare
Q66LE6	12.2	URINE	rare
O75127	1.47	URINE	rare
O75127	1.47	URINE	cosmic
G3V325	1.47	URINE	cosmic
G3V325	1.47	URINE	rare
P61586	378	URINE	cosmic
P24043	0.361	URINE	cosmic
P24043	0.361	URINE	rare
Q96L46	1.62	URINE	rare
Q6XQN6	22.1	URINE	cosmic
Q6XQN6	22.1	URINE	rare
P55017	112	URINE	clinvar
P55017	112	URINE	rare
H0Y626	3.7	URINE	rare
Q9H3U5	0.932	URINE	cosmic
Q9H3U5	0.932	URINE	rare
P29401	134	URINE	rare
Q2Y0W8	0.102	URINE	cosmic
Q14517	0.114	URINE	cosmic
Q14517	0.114	URINE	rare
Q9UPZ6	0.244	URINE	cosmic
Q9UPZ6	0.244	URINE	rare
Q6W4X9	4.1	URINE	common
Q6W4X9	4.1	URINE	cosmic
Q6W4X9	4.1	URINE	rare
Q96EG1	80.9	URINE	rare
Q9H3U1	6.62	URINE	rare
P22105	82.9	URINE	cosmic
P22105	82.9	URINE	common
P22105	82.9	URINE	rare
Q12840	0.264	URINE	clinvar
Q4KMQ2	5.72	URINE	cosmic
Q4KMQ2	5.72	URINE	rare
Q9BSW2	0.471	URINE	common
Q9BSW2	0.471	URINE	cosmic
Q9BSW2	0.471	URINE	rare
P11310	1.11	URINE	clinvar
P21802	2.79	URINE	rare
P21802	2.79	URINE	clinvar
P21802	2.79	URINE	cosmic
Q9BZG1	0.851	URINE	cosmic
Q6FHJ7	39.6	URINE	rare
Q6FHJ7	39.6	URINE	cosmic
Q04446	2.61	URINE	clinvar
Q04446	2.61	URINE	rare
Q04446	2.61	URINE	cosmic
Q96A23	3.44	URINE	cosmic
Q9Y6F6	0.329	URINE	cosmic
Q9Y6F6	0.329	URINE	rare
Q96RL6	21.1	URINE	common
Q96RL6	21.1	URINE	rare
P12035	161	URINE	rare
O60784	40.5	URINE	rare
O60784	40.5	URINE	cosmic
O15389	1.13	URINE	rare
O43490	254	URINE	rare
Q9HCM3	0.378	URINE	cosmic
Q9HCM3	0.378	URINE	rare
Q9HCM3	0.378	URINE	common
H7BY64	25.8	URINE	rare
P11166	26.3	URINE	clinvar
P35858	121	URINE	rare
Q562R1	197	URINE	rare
Q9HCK4	0.299	URINE	rare
Q9HCK4	0.299	URINE	cosmic
Q8N7X1	0.106	URINE	common
Q8N7X1	0.106	URINE	rare
Q99102	0.409	URINE	cosmic
Q9UJU6	57.7	URINE	rare
P23470	24	URINE	rare
Q96RM1	2.4	URINE	common
P05166	49.3	URINE	clinvar
P05166	49.3	URINE	rare
Q96I99	1.35	URINE	cosmic
Q96I99	1.35	URINE	rare
O95833	233	URINE	rare
Q14390	129	URINE	common
Q14390	129	URINE	rare
P16435	12.3	URINE	clinvar
P16435	12.3	URINE	rare
P09210	216	URINE	rare
O75369	10.6	URINE	rare
O75369	10.6	URINE	clinvar
O75369	10.6	URINE	cosmic
Q9Y6N7	0.729	URINE	rare
Q9Y6N7	0.729	URINE	cosmic
Q9BUJ0	253	URINE	rare
P51659	24.1	URINE	clinvar
P51659	24.1	URINE	rare
P49908	12.1	URINE	rare
K7N7A8	184	URINE	rare
Q9NQW7	12.3	URINE	cosmic
Q13428	12.5	URINE	rare
Q13428	12.5	URINE	cosmic
P02774	1439	URINE	cosmic
O94813	1.7	URINE	cosmic
Q68DU8	1.04	URINE	cosmic
Q15349	0.309	URINE	cosmic
Q9Y5H8	0.063	URINE	rare
Q9Y5H8	0.063	URINE	cosmic
O75094	0.939	URINE	cosmic
O75094	0.939	URINE	rare
P51178	11.3	URINE	rare
Q6IS14	113	URINE	rare
Q6IS14	113	URINE	cosmic
B9A064	6917	URINE	cosmic
B9A064	6917	URINE	rare
Q8NBI5	20.4	URINE	rare
Q7LBR1	1355	URINE	rare
Q8WWI1	9.61	URINE	cosmic
Q9UN73	0.056	URINE	rare
Q9UN73	0.056	URINE	cosmic
Q9ULV1	53.8	URINE	clinvar
Q9ULV1	53.8	URINE	rare
Q9BYE2	3.72	URINE	cosmic
Q9Y5H6	0.059	URINE	cosmic
Q9Y5H6	0.059	URINE	common
Q9Y5H6	0.059	URINE	rare
Q9Y5H5	0.06	URINE	rare
Q9Y5H5	0.06	URINE	common
Q9Y5H5	0.06	URINE	cosmic
Q9UN72	0.06	URINE	cosmic
Q9UN72	0.06	URINE	rare
Q9Y5H7	0.054	URINE	cosmic
Q9Y5H7	0.054	URINE	rare
Q9HC84	2.57	URINE	rare
Q9HC84	2.57	URINE	common
Q9HC84	2.57	URINE	cosmic
Q9H8J5	2.05	URINE	rare
F5H284	16.2	URINE	common
P16615	8.58	URINE	clinvar
P07108	326	URINE	cosmic
Q96CP6	5.79	URINE	rare
P00338	645	URINE	cosmic
Q5QNW6	241	URINE	cosmic
O43451	234	URINE	rare
O43451	234	URINE	cosmic
P00439	11.1	URINE	clinvar
P00439	11.1	URINE	cosmic
P00439	11.1	URINE	rare
P19013	9649	URINE	rare
P61916	535	URINE	clinvar
A0A0B4J269	39	URINE	common
A0A0B4J269	39	URINE	rare
A0A0B4J269	39	URINE	clinvar
Q01726	8.57	URINE	common
Q01726	8.57	URINE	rare
Q01726	39	URINE	common
Q01726	39	URINE	rare
Q96B86	7.39	URINE	rare
Q96B86	7.39	URINE	cosmic
O15320	0.527	URINE	cosmic
O15320	0.527	URINE	rare
G3V599	0.527	URINE	rare
G3V599	0.527	URINE	cosmic
H0YJW9	67.3	URINE	rare
E7ENQ6	5.35	URINE	rare
O43586	0.913	URINE	cosmic
O43586	0.913	URINE	rare
P61769	5143	URINE	clinvar
P61769	5143	URINE	cosmic
P78325	1.86	URINE	rare
P01130	7.03	URINE	rare
P01130	7.03	URINE	clinvar
H3BML4	109	URINE	common
H3BML4	109	URINE	rare
P0C7U0	8.42	URINE	rare
Q0VD83	1.14	URINE	cosmic
Q0VD83	1.14	URINE	rare
P49913	148	URINE	rare
Q6P531	157	URINE	rare
P55286	0.184	URINE	cosmic
F6X3S4	54.3	URINE	cosmic
Q13057	1.63	URINE	rare
P02655	450	URINE	clinvar
K7ESF4	5.57	URINE	rare
Q9BRP1	5.57	URINE	rare
P39019	12.2	URINE	clinvar
Q9UHX3	0.549	URINE	rare
Q9UBX7	5.89	URINE	cosmic
Q24JP5	13.2	SALIVA	rare
Q24JP5	13.2	SALIVA	cosmic
O76009	9.35	SALIVA	rare
O75594	20.6	SALIVA	rare
Q13395	0.361	SALIVA	rare
P11169	64.4	SALIVA	rare
Q9P0G3	29.7	SALIVA	rare
Q9P0G3	29.7	SALIVA	cosmic
Q9P0G3	29.7	SALIVA	common
Q9NSC7	16.5	SALIVA	rare
P32942	21.9	SALIVA	rare
P11217	30.9	SALIVA	clinvar
P11217	30.9	SALIVA	rare
P02533	5715	SALIVA	clinvar
P02533	5715	SALIVA	rare
P35900	460	SALIVA	rare
Q99714	46.9	SALIVA	clinvar
Q8N4F0	1966	SALIVA	rare
O94804	17	SALIVA	rare
O95168	47.8	SALIVA	rare
P40199	52.2	SALIVA	rare
P37059	53.4	SALIVA	rare
O00204	45.3	SALIVA	rare
O00204	45.3	SALIVA	cosmic
Q8TE68	22	SALIVA	rare
Q8TE68	22	SALIVA	cosmic
P31930	41.9	SALIVA	rare
[truncated: 90,312 more rows]

## Sheet: Fig5A_S7A_stability_cor
rho	pval	low_95%CI	high_95%CI	variant_type	category	qval	region
0.112195	1.1963e-11	0.0799632	0.144193	common	replicate_1	1.1963e-11	protein
-0.029868	0.0718909	-0.0623312	0.0026584	rare	replicate_1	0.143782	protein
0.0157091	0.343914	-0.0168233	0.0482083	cosmic	replicate_1	0.427814	protein
0.321195	6.11513e-88	0.291719	0.350062	clinvar	replicate_1	6.11513e-88	protein
0.13627	3.04064e-15	0.102744	0.169487	common	replicate_2	6.08128e-15	protein
-0.00283743	0.870122	-0.0368364	0.0311681	rare	replicate_2	0.870122	protein
0.0137599	0.427814	-0.0202521	0.0477402	cosmic	replicate_2	0.427814	protein
0.335998	1.68645e-88	0.305485	0.365821	clinvar	replicate_2	3.3729e-88	protein
0.000493785	0.986333	-0.0559564	0.0569408	common	replicate_1	0.986333	surf
-0.0995676	1.77464e-07	-0.136512	-0.0623471	rare	replicate_1	1.77464e-07	surf
-0.0315501	0.0959795	-0.0686121	0.0055988	cosmic	replicate_1	0.0959795	surf
0.00115246	0.979226	-0.0854275	0.0877151	clinvar	replicate_1	0.979226	surf
0.00176343	0.953329	-0.0572422	0.0607568	common	replicate_2	0.986333	surf
-0.113418	1.15835e-08	-0.151815	-0.0746789	rare	replicate_2	2.31669e-08	surf
-0.0425666	0.0313673	-0.0811959	-0.00380969	cosmic	replicate_2	0.0627347	surf
-0.0136641	0.765007	-0.102946	0.0758358	clinvar	replicate_2	0.979226	surf
-0.061704	0.170047	-0.148939	0.0264836	common	replicate_1	0.296277	interact
0.0501484	0.0775237	-0.00553609	0.105523	rare	replicate_1	0.115828	interact
0.0880892	0.00179406	0.0328922	0.14275	cosmic	replicate_1	0.00358812	interact
0.0483799	0.463345	-0.080923	0.176081	clinvar	replicate_1	0.779945	interact
-0.0487483	0.296277	-0.139455	0.04277	common	replicate_2	0.296277	interact
0.0462561	0.115828	-0.0114063	0.103612	rare	replicate_2	0.115828	interact
0.0777497	0.00782577	0.0205058	0.134486	cosmic	replicate_2	0.00782577	interact
0.0188993	0.779945	-0.113355	0.150495	clinvar	replicate_2	0.779945	interact
-0.0768254	0.00778259	-0.132861	-0.0203004	common	replicate_1	0.0138391	core
0.12701	4.69474e-11	0.089472	0.164188	rare	replicate_1	4.69474e-11	core
0.0369636	0.0539104	-0.000620935	0.0744438	cosmic	replicate_1	0.0539104	core
-0.08357	0.0613419	-0.169843	0.0039746	clinvar	replicate_1	0.122684	core
-0.0743995	0.0138391	-0.133082	-0.0151977	common	replicate_2	0.0138391	core
0.135033	2.20252e-11	0.0958326	0.173815	rare	replicate_2	4.40504e-11	core
0.0545213	0.00655726	0.0152331	0.0936415	cosmic	replicate_2	0.0131145	core
-0.0639224	0.167412	-0.153674	0.026875	clinvar	replicate_2	0.167412	core

## Sheet: Fig5B_S7B_abundance_cor
rho	pval	low_95%CI	high_95%CI	variant_type	category	qval	region
0.129188	1.70616e-11	0.0918644	0.166149	common	URINE	4.87475e-11	protein
0.0452341	0.0189001	0.00747526	0.0828641	rare	URINE	0.0252002	protein
-0.0361706	0.0605479	-0.0738413	0.00160322	cosmic	URINE	0.0807306	protein
0.263151	6.76753e-44	0.227642	0.297961	clinvar	URINE	7.12372e-44	protein
0.165276	4.74472e-12	0.119048	0.210788	common	SALIVA	1.58157e-11	protein
0.0709415	0.00317194	0.0238659	0.117703	rare	SALIVA	0.00453134	protein
0.103116	1.74861e-05	0.0562337	0.149544	cosmic	SALIVA	6.99443e-05	protein
0.362814	6.64607e-55	0.321153	0.403073	clinvar	SALIVA	7.38452e-55	protein
-0.114136	1.22775e-46	-0.129555	-0.0986627	common	CELL_LINE	2.45549e-45	protein
-0.0771727	3.7118e-22	-0.0927107	-0.0615972	rare	CELL_LINE	1.8559e-21	protein
-0.0878808	2.8432e-28	-0.103389	-0.0723303	cosmic	CELL_LINE	2.8432e-27	protein
0.0401482	4.91038e-07	0.0245137	0.0557631	clinvar	CELL_LINE	4.91038e-07	protein
0.0489587	0.00146759	0.0188102	0.0790182	common	UTERUS	0.00195678	protein
-0.0519208	0.00074156	-0.0819687	-0.0217787	rare	UTERUS	0.00123593	protein
-0.00910144	0.554514	-0.0392669	0.0210806	cosmic	UTERUS	0.616126	protein
0.295585	7.9204e-86	0.267797	0.322881	clinvar	UTERUS	9.9005e-86	protein
-0.0967974	8.64297e-25	-0.115088	-0.0784415	common	TESTIS	8.64297e-24	protein
-0.127662	5.11675e-42	-0.145814	-0.109424	rare	TESTIS	1.02335e-40	protein
-0.104074	2.02335e-28	-0.122335	-0.0857425	cosmic	TESTIS	2.8432e-27	protein
0.278561	3.27976e-199	0.261412	0.295535	clinvar	TESTIS	7.28836e-199	protein
0.103413	6.2055e-11	0.072573	0.134055	common	SKIN	1.55137e-10	protein
-0.00549144	0.729125	-0.0365583	0.0255861	rare	SKIN	0.729125	protein
0.00132156	0.933584	-0.0297528	0.0323934	cosmic	SKIN	0.933584	protein
0.319144	6.74199e-95	0.290956	0.346778	clinvar	SKIN	8.98932e-95	protein
0.165276	4.74472e-12	0.119048	0.210788	common	SALIVA	1.58157e-11	protein
0.0709415	0.00317194	0.0238659	0.117703	rare	SALIVA	0.00453134	protein
0.103116	1.74861e-05	0.0562337	0.149544	cosmic	SALIVA	6.99443e-05	protein
0.362814	6.64607e-55	0.321153	0.403073	clinvar	SALIVA	7.38452e-55	protein
0.0239247	0.039136	0.00119275	0.046632	common	RECTUM	0.04892	protein
-0.074003	1.67766e-10	-0.0965732	-0.0513568	rare	RECTUM	4.79332e-10	protein
-0.032637	0.00488903	-0.0553285	-0.00991168	cosmic	RECTUM	0.00888914	protein
0.39595	1.48374e-277	0.376607	0.414948	clinvar	RECTUM	7.41868e-277	protein
0.0117849	0.285189	-0.00982812	0.0333869	common	PROSTATE_GLAND	0.285189	protein
-0.0840452	2.25776e-14	-0.105464	-0.0625483	rare	PROSTATE_GLAND	7.52587e-14	protein
-0.025653	0.0199818	-0.0472374	-0.00404475	cosmic	PROSTATE_GLAND	0.0307412	protein
0.387781	2.18981e-293	0.369265	0.405989	clinvar	PROSTATE_GLAND	4.37963e-292	protein
0.0225956	0.0820114	-0.00286962	0.0480316	common	PLACENTA	0.0911238	protein
-0.0731351	1.74184e-08	-0.0984154	-0.0477604	rare	PLACENTA	3.87076e-08	protein
-0.0437987	0.000745524	-0.0691851	-0.0183555	cosmic	PLACENTA	0.00149665	protein
0.369577	3.61501e-191	0.347383	0.391358	clinvar	PLACENTA	6.57275e-191	protein
0.0127088	0.237476	-0.00837738	0.0337837	common	PANCREAS	0.249975	protein
-0.0662156	7.20913e-10	-0.0871778	-0.0451947	rare	PANCREAS	1.80228e-09	protein
-0.0423567	8.18965e-05	-0.0633841	-0.0212918	cosmic	PANCREAS	0.000272988	protein
0.36318	9.88018e-268	0.344736	0.381344	clinvar	PANCREAS	3.95207e-267	protein
-0.0710924	1.98335e-13	-0.0899511	-0.0521828	common	FEMALE_GONAD	9.91676e-13	protein
-0.123754	1.14971e-37	-0.1424	-0.105021	rare	FEMALE_GONAD	1.14971e-36	protein
-0.0769259	1.79505e-15	-0.0957662	-0.0580306	cosmic	FEMALE_GONAD	1.1967e-14	protein
0.303842	1.39533e-226	0.286514	0.320971	clinvar	FEMALE_GONAD	3.48834e-226	protein
0.0709413	2.03543e-08	0.0462062	0.0955896	common	LUNG	4.07085e-08	protein
-0.0165408	0.191473	-0.0413403	0.00827914	rare	LUNG	0.212748	protein
-0.0130535	0.302627	-0.0378577	0.0117668	cosmic	LUNG	0.378284	protein
0.409978	1.59163e-251	0.389121	0.430416	clinvar	LUNG	5.30542e-251	protein
-0.0360616	5.66711e-05	-0.0535866	-0.0185145	common	LIVER	8.09587e-05	protein
-0.0452209	4.42189e-07	-0.06273	-0.027684	rare	LIVER	8.0398e-07	protein
-0.0322489	0.000317803	-0.0497796	-0.0146984	cosmic	LIVER	0.000794507	protein
0.19774	4.53079e-110	0.180809	0.214554	clinvar	LIVER	6.47256e-110	protein
0.062856	1.87804e-07	0.0392532	0.0863887	common	KIDNEY	3.41461e-07	protein
-0.0230531	0.0561899	-0.0466888	0.00060842	rare	KIDNEY	0.0702373	protein
-0.033008	0.00624684	-0.0566249	-0.00935409	cosmic	KIDNEY	0.0104114	protein
0.417408	1.5525e-287	0.397674	0.436755	clinvar	KIDNEY	1.035e-286	protein
-0.045806	4.54578e-06	-0.0653377	-0.0262393	common	HEART	7.5763e-06	protein
-0.0783482	4.16614e-15	-0.0977884	-0.0588483	rare	HEART	1.66645e-14	protein
-0.0365787	0.000251752	-0.0561288	-0.0170007	cosmic	HEART	0.000719291	protein
0.292597	8.50281e-197	0.274581	0.310408	clinvar	HEART	1.70056e-196	protein
0.077863	1.85602e-10	0.0539842	0.101653	common	GALL_BLADDER	4.12448e-10	protein
-0.0143994	0.23927	-0.0383658	0.00958346	rare	GALL_BLADDER	0.251863	protein
0.00760904	0.53405	-0.0163735	0.0315829	cosmic	GALL_BLADDER	0.616126	protein
0.424213	4.16207e-290	0.404347	0.44368	clinvar	GALL_BLADDER	4.16207e-289	protein
0.0588228	1.03446e-05	0.0327114	0.0848541	common	ESOPHAGUS	1.59148e-05	protein
-0.0184885	0.166063	-0.0446287	0.00767704	rare	ESOPHAGUS	0.195368	protein
-0.0269034	0.0438506	-0.0530279	-0.000742109	cosmic	ESOPHAGUS	0.0626437	protein
0.367779	2.46581e-179	0.344936	0.390186	clinvar	ESOPHAGUS	3.79355e-179	protein
0.0226532	0.0551673	-0.000500888	0.045783	common	COLON	0.0649027	protein
-0.0655576	2.78243e-08	-0.088577	-0.0424682	rare	COLON	5.56487e-08	protein
-0.0398156	0.000748327	-0.0629115	-0.0166772	cosmic	COLON	0.00149665	protein
0.375653	5.67831e-239	0.355592	0.395368	clinvar	COLON	1.62237e-238	protein
-0.0810517	1.13142e-13	-0.102303	-0.0597266	common	BRAIN	7.54279e-13	protein
-0.133857	9.41776e-35	-0.154841	-0.112751	rare	BRAIN	6.27851e-34	protein
0.00184828	0.865773	-0.0195814	0.0232763	cosmic	BRAIN	0.91134	protein
0.308848	2.38831e-184	0.289334	0.328105	clinvar	BRAIN	3.98051e-184	protein
-0.0360759	0.195186	-0.0904559	0.0185186	common	URINE	0.336864	surf
-0.0325959	0.129115	-0.074582	0.00950549	rare	URINE	0.143461	surf
0.00790883	0.710383	-0.0338267	0.0496169	cosmic	URINE	0.710383	surf
0.042195	0.338306	-0.0442015	0.127965	clinvar	URINE	0.676612	surf
-0.0618937	0.0879627	-0.13238	0.0092159	common	SALIVA	0.251322	surf
-0.091741	0.000580635	-0.143387	-0.0395967	rare	SALIVA	0.00151383	surf
-0.0247655	0.349862	-0.0765594	0.0271617	cosmic	SALIVA	0.388736	surf
0.0658942	0.246604	-0.0456577	0.175823	clinvar	SALIVA	0.676612	surf
-0.0164363	0.230364	-0.0432721	0.0104233	common	CELL_LINE	0.354406	surf
0.0164268	0.0985174	-0.00306158	0.0359026	rare	CELL_LINE	0.115903	surf
-0.0327369	0.000881068	-0.0519988	-0.0134507	cosmic	CELL_LINE	0.00293689	surf
-0.0135071	0.583506	-0.0617243	0.034773	clinvar	CELL_LINE	0.769006	surf
-0.0371994	0.133535	-0.0856271	0.0114036	common	UTERUS	0.313541	surf
-0.035663	0.0416156	-0.069886	-0.00135609	rare	UTERUS	0.0554875	surf
-0.0485778	0.00502343	-0.0823884	-0.0146556	cosmic	UTERUS	0.00913351	surf
0.0892086	0.021114	0.0134414	0.163957	clinvar	UTERUS	0.42228	surf
-0.0020003	0.90043	-0.0333243	0.0293277	common	TESTIS	0.947821	surf
-0.0164849	0.152101	-0.0390292	0.00607615	rare	TESTIS	0.160106	surf
-0.0485717	1.97611e-05	-0.0708126	-0.0262825	cosmic	TESTIS	0.000386195	surf
-0.00357858	0.896223	-0.0572993	0.0501628	clinvar	TESTIS	0.943392	surf
-0.0808608	0.00133806	-0.129798	-0.0315307	common	SKIN	0.0135405	surf
-0.0583381	0.00121699	-0.0935098	-0.0230211	rare	SKIN	0.00202832	surf
-0.0153256	0.390772	-0.0502893	0.0196756	cosmic	SKIN	0.411339	surf
0.0395352	0.318365	-0.0381432	0.116739	clinvar	SKIN	0.676612	surf
-0.0618937	0.0879627	-0.13238	0.0092159	common	SALIVA	0.251322	surf
-0.091741	0.000580635	-0.143387	-0.0395967	rare	SALIVA	0.00151383	surf
-0.0247655	0.349862	-0.0765594	0.0271617	cosmic	SALIVA	0.388736	surf
0.0658942	0.246604	-0.0456577	0.175823	clinvar	SALIVA	0.676612	surf
-0.00327545	0.862484	-0.0403199	0.033778	common	RECTUM	0.947821	surf
-0.0469947	0.000605531	-0.0737716	-0.02015	rare	RECTUM	0.00151383	surf
-0.0381033	0.00498676	-0.0646392	-0.0115135	cosmic	RECTUM	0.00913351	surf
0.0185929	0.560799	-0.0440491	0.0810894	clinvar	RECTUM	0.769006	surf
0.00322411	0.859425	-0.0324474	0.0388874	common	PROSTATE_GLAND	0.947821	surf
-0.0466027	0.000383426	-0.072246	-0.0208978	rare	PROSTATE_GLAND	0.00151383	surf
-0.0354334	0.00638159	-0.0608443	-0.00997664	cosmic	PROSTATE_GLAND	0.0105174	surf
0.0180887	0.555041	-0.0419712	0.0780184	clinvar	PROSTATE_GLAND	0.769006	surf
0.0047596	0.82234	-0.0367749	0.0462777	common	PLACENTA	0.947821	surf
-0.049482	0.00117746	-0.0792693	-0.0196064	rare	PLACENTA	0.00202832	surf
-0.0552526	0.000250864	-0.0847069	-0.0257018	cosmic	PLACENTA	0.00125432	surf
-0.000198828	0.995404	-0.0677603	0.0673645	clinvar	PLACENTA	0.995404	surf
-0.0159248	0.371982	-0.0508482	0.0190375	common	PANCREAS	0.5078	surf
-0.0463203	0.000308999	-0.0714112	-0.0211708	rare	PANCREAS	0.00151383	surf
-0.0342881	0.00698655	-0.0591542	-0.00937958	cosmic	PANCREAS	0.0105174	surf
0.0104504	0.727292	-0.0482607	0.0690895	clinvar	PANCREAS	0.808102	surf
-0.023692	0.147067	-0.0556705	0.0083351	common	FEMALE_GONAD	0.313541	surf
-0.0248803	0.034274	-0.0478896	-0.00184454	rare	FEMALE_GONAD	0.0489629	surf
-0.0411912	0.000394359	-0.0639191	-0.0184206	cosmic	FEMALE_GONAD	0.00157744	surf
0.0141517	0.615205	-0.0410182	0.0692355	clinvar	FEMALE_GONAD	0.769006	surf
-0.0476735	0.0181401	-0.0870617	-0.00813646	common	LUNG	0.108065	surf
-0.0699439	2.4211e-06	-0.0988485	-0.0409213	rare	LUNG	2.25543e-05	surf
-0.0430434	0.00335816	-0.0717261	-0.0142896	cosmic	LUNG	0.00839541	surf
-0.0212747	0.522693	-0.0863222	0.0439534	clinvar	LUNG	0.769006	surf
-0.0343997	0.021613	-0.0636883	-0.00505191	common	LIVER	0.108065	surf
-0.029762	0.00651296	-0.0511711	-0.00832553	rare	LIVER	0.0100199	surf
-0.0409546	0.000153939	-0.0621163	-0.0197561	cosmic	LIVER	0.00102626	surf
-0.0417044	0.113801	-0.093179	0.00999251	clinvar	LIVER	0.569007	surf
-0.0628816	0.00135405	-0.101123	-0.024455	common	KIDNEY	0.0135405	surf
-0.0663434	3.38314e-06	-0.0941805	-0.0384025	rare	KIDNEY	2.25543e-05	surf
-0.0434507	0.00210966	-0.0710734	-0.0157615	cosmic	KIDNEY	0.00602759	surf
0.0285247	0.375835	-0.0346126	0.0914353	clinvar	KIDNEY	0.683336	surf
-0.0343708	0.0397992	-0.0670636	-0.00160428	common	HEART	0.159197	surf
-0.02274	0.05932	-0.0463488	0.000894127	rare	HEART	0.07415	surf
-0.0491032	3.86195e-05	-0.072415	-0.0257377	cosmic	HEART	0.000386195	surf
0.0513366	0.0723569	-0.00466292	0.107015	clinvar	HEART	0.569007	surf
-0.0172165	0.38085	-0.0556728	0.0212908	common	GALL_BLADDER	0.5078	surf
-0.08605	1.83047e-09	-0.113873	-0.0580921	rare	GALL_BLADDER	3.66094e-08	surf
-0.0376939	0.00788808	-0.0654365	-0.00989299	cosmic	GALL_BLADDER	0.0105174	surf
-0.0313588	0.333273	-0.0946411	0.032176	clinvar	GALL_BLADDER	0.676612	surf
-0.0272609	0.202119	-0.0690585	0.0146323	common	ESOPHAGUS	0.336864	surf
-0.0513369	0.000958791	-0.0816904	-0.0208883	rare	ESOPHAGUS	0.00202832	surf
-0.032765	0.0330327	-0.0628294	-0.0026413	cosmic	ESOPHAGUS	0.0412909	surf
0.0592193	0.0905301	-0.00936564	0.12725	clinvar	ESOPHAGUS	0.569007	surf
-0.0273502	0.15677	-0.0651318	0.0105097	common	COLON	0.313541	surf
-0.0457252	0.00107113	-0.0730396	-0.0183423	rare	COLON	0.00202832	surf
-0.0387851	0.00498984	-0.0657956	-0.0117178	cosmic	COLON	0.00913351	surf
0.0127912	0.688603	-0.0497438	0.0752264	clinvar	COLON	0.808102	surf
-0.000890766	0.961705	-0.0372378	0.0354586	common	BRAIN	0.961705	surf
-0.00870476	0.506688	-0.0343872	0.0169891	rare	BRAIN	0.506688	surf
-0.0347334	0.00737425	-0.0600905	-0.00933163	cosmic	BRAIN	0.0105174	surf
0.0377784	0.212874	-0.021675	0.0969656	clinvar	BRAIN	0.676612	surf
-0.0469143	0.281449	-0.131639	0.0384907	common	URINE	0.296262	interact
-0.0393585	0.212978	-0.101013	0.0225968	rare	URINE	0.85191	interact
-0.0447727	0.156098	-0.106317	0.0171133	cosmic	URINE	0.222998	interact
0.010489	0.866075	-0.111072	0.131741	clinvar	URINE	0.866627	interact
-0.142167	0.00818139	-0.24409	-0.0371365	common	SALIVA	0.018776	interact
0.016278	0.657773	-0.0557125	0.0881002	rare	SALIVA	0.959347	interact
-0.0439301	0.230124	-0.115252	0.0278419	cosmic	SALIVA	0.255693	interact
-0.0743533	0.315816	-0.216684	0.0710722	clinvar	SALIVA	0.866627	interact
-0.0328814	0.186861	-0.0815584	0.0159521	common	CELL_LINE	0.207623	interact
-0.0266651	0.119731	-0.0601968	0.00692676	rare	CELL_LINE	0.798204	interact
0.0445581	0.0089654	0.0111506	0.0778663	cosmic	CELL_LINE	0.089654	interact
0.0541358	0.1664	-0.0225655	0.130204	clinvar	CELL_LINE	0.866627	interact
-0.0115724	0.761555	-0.0861362	0.0631204	common	UTERUS	0.761555	interact
0.0343849	0.175484	-0.0153674	0.0839674	rare	UTERUS	0.85191	interact
0.0557777	0.0274958	0.00619637	0.105086	cosmic	UTERUS	0.137479	interact
0.0756686	0.180386	-0.0351331	0.184633	clinvar	UTERUS	0.866627	interact
-0.0622638	0.0258489	-0.116637	-0.00751881	common	TESTIS	0.0402469	interact
-0.0125839	0.509798	-0.0499657	0.024833	rare	TESTIS	0.959347	interact
0.0426606	0.0245693	0.00547345	0.0797299	cosmic	TESTIS	0.137479	interact
0.008259	0.847314	-0.0757058	0.0921075	clinvar	TESTIS	0.866627	interact
-0.0779114	0.0495334	-0.154719	-0.000168026	common	SKIN	0.0707621	interact
0.0174549	0.511785	-0.0346886	0.0695036	rare	SKIN	0.959347	interact
0.0211693	0.424573	-0.0307932	0.0730177	cosmic	SKIN	0.424573	interact
0.0261228	0.652244	-0.0873766	0.138953	clinvar	SKIN	0.866627	interact
-0.142167	0.00818139	-0.24409	-0.0371365	common	SALIVA	0.018776	interact
0.016278	0.657773	-0.0557125	0.0881002	rare	SALIVA	0.959347	interact
-0.0439301	0.230124	-0.115252	0.0278419	cosmic	SALIVA	0.255693	interact
-0.0743533	0.315816	-0.216684	0.0710722	clinvar	SALIVA	0.866627	interact
-0.0893977	0.00440628	-0.150165	-0.0279578	common	RECTUM	0.0176251	interact
0.00444937	0.836868	-0.0378909	0.0467737	rare	RECTUM	0.96046	interact
0.0349108	0.104468	-0.00723682	0.0769346	cosmic	RECTUM	0.222998	interact
0.041406	0.390626	-0.0531481	0.135224	clinvar	RECTUM	0.866627	interact
-0.090831	0.00252088	-0.149032	-0.0320028	common	PROSTATE_GLAND	0.0155769	interact
-0.0158651	0.442345	-0.0562896	0.0246112	rare	PROSTATE_GLAND	0.959347	interact
0.0297872	0.147406	-0.0105147	0.0699924	cosmic	PROSTATE_GLAND	0.222998	interact
-0.00776729	0.866627	-0.0981468	0.0827393	clinvar	PROSTATE_GLAND	0.866627	interact
-0.0881742	0.00938801	-0.153852	-0.021721	common	PLACENTA	0.018776	interact
0.00115687	0.96046	-0.0445553	0.0468642	rare	PLACENTA	0.96046	interact
0.0405729	0.0801477	-0.00487485	0.0858533	cosmic	PLACENTA	0.222998	interact
-0.0129686	0.799769	-0.112768	0.08709	clinvar	PLACENTA	0.866627	interact
-0.103042	0.000540274	-0.160546	-0.0448395	common	PANCREAS	0.00890029	interact
-0.003268	0.873053	-0.0433321	0.0368066	rare	PANCREAS	0.96046	interact
0.0200647	0.323619	-0.0197802	0.0598459	cosmic	PANCREAS	0.340652	interact
0.0581779	0.208039	-0.0324412	0.147848	clinvar	PANCREAS	0.866627	interact
-0.0625258	0.0261605	-0.117238	-0.00743533	common	FEMALE_GONAD	0.0402469	interact
-0.00115474	0.952247	-0.0389316	0.0366255	rare	FEMALE_GONAD	0.96046	interact
0.0299123	0.118771	-0.00767308	0.0674132	cosmic	FEMALE_GONAD	0.222998	interact
0.0310111	0.479572	-0.0549564	0.116522	clinvar	FEMALE_GONAD	0.866627	interact
-0.08658	0.00924093	-0.150967	-0.0214619	common	LUNG	0.018776	interact
0.00827668	0.719511	-0.0368856	0.0534052	rare	LUNG	0.959347	interact
0.032726	0.153237	-0.0121909	0.0775111	cosmic	LUNG	0.222998	interact
-0.010772	0.831002	-0.109327	0.0879925	clinvar	LUNG	0.866627	interact
-0.078368	0.00311538	-0.129841	-0.0264741	common	LIVER	0.0155769	interact
-0.0134591	0.464333	-0.0494748	0.0225916	rare	LIVER	0.959347	interact
0.0346275	0.0584102	-0.00123229	0.0703984	cosmic	LIVER	0.222998	interact
0.0405894	0.32707	-0.040609	0.121255	clinvar	LIVER	0.866627	interact
-0.108445	0.000890029	-0.171333	-0.0446775	common	KIDNEY	0.00890029	interact
0.0106329	0.633013	-0.0330065	0.054232	rare	KIDNEY	0.959347	interact
0.032913	0.137555	-0.010533	0.076235	cosmic	KIDNEY	0.222998	interact
-0.0211947	0.665308	-0.116758	0.0747575	clinvar	KIDNEY	0.866627	interact
-0.0467916	0.101366	-0.102487	0.00919579	common	HEART	0.119254	interact
-0.0169901	0.386047	-0.0553584	0.0214282	rare	HEART	0.959347	interact
0.0327572	0.0926712	-0.00542746	0.0708464	cosmic	HEART	0.222998	interact
0.0088535	0.839469	-0.0766986	0.0942762	clinvar	HEART	0.866627	interact
-0.0897144	0.00607583	-0.152981	-0.0257153	common	GALL_BLADDER	0.018776	interact
0.0415842	0.063775	-0.00238322	0.0853911	rare	GALL_BLADDER	0.798204	interact
0.0632689	0.00452509	0.0196232	0.106674	cosmic	GALL_BLADDER	0.089654	interact
-0.0106	0.829132	-0.106522	0.0855172	clinvar	GALL_BLADDER	0.866627	interact
-0.0632838	0.0659581	-0.13017	0.00417635	common	ESOPHAGUS	0.0824476	interact
-0.00543736	0.817531	-0.0515884	0.0407368	rare	ESOPHAGUS	0.96046	interact
0.0296339	0.205862	-0.0162856	0.0754287	cosmic	ESOPHAGUS	0.255693	interact
-0.0106685	0.836429	-0.11155	0.0904307	clinvar	ESOPHAGUS	0.866627	interact
-0.0612504	0.0543993	-0.12318	0.00115424	common	COLON	0.0725324	interact
-0.00928677	0.671559	-0.0521734	0.0336341	rare	COLON	0.959347	interact
0.0276007	0.204611	-0.0150495	0.0701507	cosmic	COLON	0.255693	interact
0.04392	0.360806	-0.050308	0.137373	clinvar	COLON	0.866627	interact
-0.076664	0.0131328	-0.136643	-0.0161249	common	BRAIN	0.0238779	interact
-0.0350032	0.0917354	-0.0755735	0.00568271	rare	BRAIN	0.798204	interact
0.0319714	0.121752	-0.00852606	0.0723642	cosmic	BRAIN	0.222998	interact
-0.0493373	0.284247	-0.13888	0.041006	clinvar	BRAIN	0.866627	interact
0.0641264	0.0230976	0.00882248	0.119039	common	URINE	0.153984	core
0.0775943	0.000385636	0.0348233	0.120082	rare	URINE	0.000437144	core
0.0294775	0.173748	-0.0130008	0.0718496	cosmic	URINE	0.173748	core
-0.0488357	0.278176	-0.136381	0.039467	clinvar	URINE	0.347721	core
0.0710015	0.055176	-0.00156988	0.142829	common	SALIVA	0.220704	core
0.146019	8.55982e-08	0.0930571	0.198157	rare	SALIVA	1.71196e-07	core
0.0627898	0.0205264	0.00968614	0.11554	cosmic	SALIVA	0.0228071	core
-0.0572736	0.331091	-0.171323	0.0582906	clinvar	SALIVA	0.367879	core
0.0160278	0.245009	-0.0109948	0.0430269	common	CELL_LINE	0.445471	core
0.00444958	0.659152	-0.0153216	0.0242173	rare	CELL_LINE	0.659152	core
0.0209432	0.0357711	0.00139253	0.0404779	cosmic	CELL_LINE	0.0376538	core
-0.0463764	0.062747	-0.0949994	0.00246732	clinvar	CELL_LINE	0.104578	core
-0.00696415	0.781077	-0.0560276	0.0421328	common	UTERUS	0.905985	core
0.0625746	0.00044695	0.0276779	0.0973189	rare	UTERUS	0.000470474	core
0.0503383	0.00425079	0.0158451	0.0847118	cosmic	UTERUS	0.00566772	core
-0.131391	0.000838574	-0.206611	-0.0546259	clinvar	UTERUS	0.00838574	core
0.0274802	0.0876833	-0.00405961	0.0589654	common	TESTIS	0.248747	core
0.041406	0.000393429	0.0185208	0.0642477	rare	TESTIS	0.000437144	core
0.0550804	1.80988e-06	0.0324916	0.0776131	cosmic	TESTIS	1.27079e-05	core
-0.0718482	0.00969894	-0.125829	-0.0174427	clinvar	TESTIS	0.0360225	core
0.0832656	0.00109355	0.0333717	0.132745	common	SKIN	0.0109355	core
0.0941466	2.82393e-07	0.0583411	0.12971	rare	SKIN	5.13442e-07	core
0.0427423	0.0184934	0.00718537	0.0781912	cosmic	SKIN	0.0228071	core
-0.0898278	0.0254244	-0.167448	-0.011101	clinvar	SKIN	0.0504939	core
0.0710015	0.055176	-0.00156988	0.142829	common	SALIVA	0.220704	core
0.146019	8.55982e-08	0.0930571	0.198157	rare	SALIVA	1.71196e-07	core
0.0627898	0.0205264	0.00968614	0.11554	cosmic	SALIVA	0.0228071	core
-0.0572736	0.331091	-0.171323	0.0582906	clinvar	SALIVA	0.367879	core
-0.00287443	0.880237	-0.0402481	0.0345073	common	RECTUM	0.905985	core
0.0779176	2.16523e-08	0.0507103	0.105009	rare	RECTUM	5.41308e-08	core
0.0553064	5.91145e-05	0.0283438	0.0821886	cosmic	RECTUM	0.000126218	core
-0.0808686	0.0126079	-0.143701	-0.0173872	clinvar	RECTUM	0.0360225	core
-0.00216951	0.905985	-0.0381576	0.0338242	common	PROSTATE_GLAND	0.905985	core
0.0836253	3.642e-10	0.0575639	0.109573	rare	PROSTATE_GLAND	1.58007e-09	core
0.0548664	3.2058e-05	0.0290323	0.0806271	cosmic	PROSTATE_GLAND	0.00010686	core
-0.0684347	0.0277716	-0.128862	-0.00750114	clinvar	PROSTATE_GLAND	0.0504939	core
0.00757433	0.723811	-0.0344283	0.0495502	common	PLACENTA	0.905985	core
0.0895252	8.15251e-09	0.0591982	0.119687	rare	PLACENTA	2.32929e-08	core
0.061432	6.31091e-05	0.0313744	0.0913786	cosmic	PLACENTA	0.000126218	core
-0.0442694	0.207332	-0.112684	0.0245628	clinvar	PLACENTA	0.284505	core
-0.00323758	0.857142	-0.0384718	0.0320047	common	PANCREAS	0.905985	core
0.0816115	3.95017e-10	0.0561221	0.106995	rare	PANCREAS	1.58007e-09	core
0.0614617	1.90618e-06	0.0362078	0.0866372	cosmic	PANCREAS	1.27079e-05	core
-0.0768186	0.0114823	-0.135794	-0.017301	clinvar	PANCREAS	0.0360225	core
0.023628	0.150953	-0.00861953	0.0558264	common	FEMALE_GONAD	0.301907	core
0.0497693	3.01431e-05	0.02641	0.0730743	rare	FEMALE_GONAD	4.01907e-05	core
0.0500085	2.19186e-05	0.0269357	0.073028	cosmic	FEMALE_GONAD	8.76744e-05	core
-0.0762136	0.00749333	-0.131548	-0.0204055	clinvar	FEMALE_GONAD	0.0360225	core
-0.00664624	0.744598	-0.0466035	0.0333322	common	LUNG	0.905985	core
0.102439	1.10844e-11	0.0730278	0.131673	rare	LUNG	1.10844e-10	core
0.0520471	0.000483538	0.022837	0.0811684	cosmic	LUNG	0.000690769	core
-0.0206792	0.54081	-0.0867602	0.045583	clinvar	LUNG	0.54081	core
0.00588703	0.696311	-0.0236729	0.0354366	common	LIVER	0.905985	core
0.050791	4.7273e-06	0.0290599	0.0724741	rare	LIVER	7.27277e-06	core
0.0428119	9.52082e-05	0.0213227	0.0642615	cosmic	LIVER	0.00015868	core
-0.045242	0.0901563	-0.0973273	0.00709055	clinvar	LIVER	0.138702	core
0.0308104	0.120421	-0.00807675	0.0696044	common	KIDNEY	0.267602	core
0.0922311	2.12942e-10	0.0638845	0.120429	rare	KIDNEY	1.41961e-09	core
0.0659046	4.43796e-06	0.0378068	0.0938982	cosmic	KIDNEY	2.21898e-05	core
-0.0720718	0.0275446	-0.135558	-0.00799602	clinvar	KIDNEY	0.0504939	core
0.0161721	0.337319	-0.0168648	0.0491737	common	HEART	0.562198	core
0.0507653	3.36446e-05	0.026795	0.0746773	rare	HEART	4.20557e-05	core
0.0595486	8.53882e-07	0.0358723	0.0831581	cosmic	HEART	1.27079e-05	core
-0.114382	7.72013e-05	-0.170126	-0.0579073	clinvar	HEART	0.00154403	core
-0.0147353	0.457369	-0.0535515	0.0241254	common	GALL_BLADDER	0.703645	core
0.10659	2.37844e-13	0.078235	0.134773	rare	GALL_BLADDER	4.75688e-12	core
0.0562727	9.41337e-05	0.0280588	0.0843971	cosmic	GALL_BLADDER	0.00015868	core
-0.0285648	0.386038	-0.0929218	0.0360299	clinvar	GALL_BLADDER	0.406356	core
0.0355855	0.0994989	-0.0067578	0.0778014	common	ESOPHAGUS	0.248747	core
0.0977215	6.53085e-10	0.0668513	0.128405	rare	ESOPHAGUS	2.17695e-09	core
0.0627682	5.92014e-05	0.0321741	0.0932448	cosmic	ESOPHAGUS	0.000126218	core
-0.0444325	0.213379	-0.114007	0.025576	clinvar	ESOPHAGUS	0.284505	core
0.0357146	0.0669024	-0.0024884	0.0738135	common	COLON	0.223008	core
0.072673	3.16583e-07	0.0448768	0.100357	rare	COLON	5.27639e-07	core
0.0497666	0.000390168	0.0222834	0.0771746	cosmic	COLON	0.000600259	core
-0.071941	0.0262833	-0.134796	-0.00850908	clinvar	COLON	0.0504939	core
0.0711418	0.000140993	0.0345671	0.107526	common	BRAIN	0.00281987	core
0.0565598	2.19139e-05	0.030471	0.0825716	rare	BRAIN	3.13055e-05	core
0.0535646	4.70577e-05	0.027793	0.0792651	cosmic	BRAIN	0.000126218	core
-0.0843789	0.00607629	-0.143972	-0.0241757	clinvar	BRAIN	0.0360225	core

## Sheet: FigS8_expression_abundance_cor
rho	pval	low_95%CI	high_95%CI	variant_type	category	qval	region	dataset
0.0337651	0.106767	-0.00726891	0.0746855	common	KIDNEY	0.154162	core	expression
0.00282114	0.852686	-0.0269509	0.0325882	rare	KIDNEY	0.852686	core	expression
0.0563627	0.00018235	0.0268718	0.0857556	cosmic	KIDNEY	0.000412675	core	expression
-0.0611846	0.0714285	-0.127171	0.00534107	clinvar	KIDNEY	0.190476	core	expression
-0.0253888	0.12617	-0.0578738	0.00714989	common	LIVER	0.154162	core	expression
0.0226642	0.0598569	-0.000940829	0.0462439	rare	LIVER	0.159619	core	expression
0.0439159	0.000234818	0.0205286	0.0672552	cosmic	LIVER	0.000412675	core	expression
-0.0258282	0.368973	-0.0820176	0.0305249	clinvar	LIVER	0.421684	core	expression
0.0323826	0.134892	-0.0100734	0.074722	common	LUNG	0.154162	core	expression
-0.0337814	0.032707	-0.0647167	-0.0027812	rare	LUNG	0.130828	core	expression
0.0337471	0.0313055	0.00303029	0.0644004	cosmic	LUNG	0.0357778	core	expression
-0.0274684	0.43726	-0.0965126	0.0418387	clinvar	LUNG	0.43726	core	expression
0.0390577	0.0286775	0.00407261	0.0739473	common	OVARY	0.145431	core	expression
-0.0074771	0.55703	-0.0324219	0.017477	rare	OVARY	0.636606	core	expression
0.0429965	0.000657151	0.0182727	0.0676677	cosmic	OVARY	0.000876201	core	expression
-0.0607564	0.0454122	-0.119837	-0.00124663	clinvar	OVARY	0.181649	core	expression
0.0350101	0.0665543	-0.00239144	0.0723139	common	PANCREAS	0.154162	core	expression
0.00892978	0.513706	-0.0178692	0.0357159	rare	PANCREAS	0.636606	core	expression
0.0605381	7.92068e-06	0.0340133	0.0869776	cosmic	PANCREAS	4.61971e-05	core	expression
-0.0485189	0.125394	-0.110211	0.0135459	clinvar	PANCREAS	0.200631	core	expression
0.040506	0.0363577	0.00257597	0.0783196	common	PROSTATE_GLAND	0.145431	core	expression
-0.0158083	0.256136	-0.0430705	0.0114775	rare	PROSTATE_GLAND	0.473199	core	expression
0.050428	0.000257922	0.023401	0.0773813	cosmic	PROSTATE_GLAND	0.000412675	core	expression
-0.073852	0.0223258	-0.136584	-0.0105302	clinvar	PROSTATE_GLAND	0.178607	core	expression
0.0286667	0.080673	-0.00349924	0.0607734	common	TESTIS	0.154162	core	expression
-0.0298173	0.0121492	-0.053086	-0.00651623	rare	TESTIS	0.0971937	core	expression
0.0516882	1.15493e-05	0.028612	0.0747093	cosmic	TESTIS	4.61971e-05	core	expression
-0.0353557	0.212527	-0.0907346	0.0202412	clinvar	TESTIS	0.283369	core	expression
0.0203236	0.440606	-0.0313309	0.0718698	common	UTERUS	0.440606	core	expression
-0.0193926	0.29575	-0.0556954	0.0169614	rare	UTERUS	0.473199	core	expression
0.0188572	0.305652	-0.0172247	0.0548901	cosmic	UTERUS	0.305652	core	expression
-0.0663849	0.105731	-0.145986	0.0140704	clinvar	UTERUS	0.200631	core	expression
0.0216178	0.301852	-0.0194233	0.0625862	common	KIDNEY	0.603704	core	abundance
0.0927336	9.53106e-10	0.0631381	0.122166	rare	KIDNEY	1.90621e-09	core	abundance
0.0655512	1.33922e-05	0.0360854	0.0949031	cosmic	KIDNEY	2.95937e-05	core	abundance
-0.0782661	0.0210319	-0.144021	-0.0118237	clinvar	KIDNEY	0.033651	core	abundance
-0.0214271	0.196815	-0.0539223	0.0111134	common	LIVER	0.603704	core	abundance
0.0562663	2.93965e-06	0.0327052	0.0797649	rare	LIVER	3.91953e-06	core	abundance
0.0399176	0.000828463	0.0165246	0.0632669	cosmic	LIVER	0.000946815	core	abundance
-0.055443	0.0536472	-0.111404	0.000868358	clinvar	LIVER	0.061311	core	abundance
-0.0134582	0.534455	-0.0558684	0.0290006	common	LUNG	0.712606	core	abundance
0.101289	1.3791e-10	0.0705073	0.131878	rare	LUNG	3.86283e-10	core	abundance
0.0585512	0.000185576	0.0278814	0.0891109	cosmic	LUNG	0.000247434	core	abundance
-0.0237412	0.501973	-0.0928163	0.0455613	clinvar	LUNG	0.501973	core	abundance
0.0185748	0.298249	-0.0164265	0.0535306	common	OVARY	0.603704	core	abundance
0.0611989	1.50134e-06	0.0363034	0.0860184	rare	OVARY	2.40214e-06	core	abundance
0.0531625	2.51553e-05	0.0284567	0.0778034	cosmic	OVARY	4.02485e-05	core	abundance
-0.0786792	0.00952335	-0.137549	-0.0192551	clinvar	OVARY	0.0235876	core	abundance
-0.0119424	0.531539	-0.0493188	0.0254674	common	PANCREAS	0.712606	core	abundance
0.0874894	1.44856e-10	0.0608374	0.114017	rare	PANCREAS	3.86283e-10	core	abundance
0.0642556	2.11412e-06	0.0377406	0.0906802	cosmic	PANCREAS	8.45649e-06	core	abundance
-0.0801377	0.0112829	-0.141459	-0.0182041	clinvar	PANCREAS	0.0235876	core	abundance
0.000944819	0.96108	-0.0369905	0.0388774	common	PROSTATE_GLAND	0.96108	core	abundance
0.0908448	6.19838e-11	0.0637219	0.117834	rare	PROSTATE_GLAND	3.86283e-10	core	abundance
0.0597609	1.47969e-05	0.0327549	0.0866797	cosmic	PROSTATE_GLAND	2.95937e-05	core	abundance
-0.0624309	0.0535219	-0.125306	0.00094395	clinvar	PROSTATE_GLAND	0.061311	core	abundance
0.0299128	0.0683405	-0.00225213	0.0620158	common	TESTIS	0.546724	core	abundance
0.0407484	0.000608481	0.0174594	0.0639932	rare	TESTIS	0.000608481	core	abundance
0.0599935	3.54603e-07	0.0369343	0.0829887	cosmic	TESTIS	2.83683e-06	core	abundance
-0.0713506	0.0117938	-0.126407	-0.0158563	clinvar	TESTIS	0.0235876	core	abundance
0.00915946	0.728198	-0.0424822	0.0607523	common	UTERUS	0.832226	core	abundance
0.0711121	0.000123711	0.0348602	0.107177	rare	UTERUS	0.000141384	core	abundance
0.0596482	0.00118324	0.0236289	0.0955129	cosmic	UTERUS	0.00118324	core	abundance
-0.124748	0.00230024	-0.203092	-0.0448173	clinvar	UTERUS	0.018402	core	abundance
0.0298039	0.386325	-0.0376343	0.0969717	common	KIDNEY	0.77265	interact	expression
0.0498796	0.0299116	0.00486141	0.0946961	rare	KIDNEY	0.0868278	interact	expression
0.0791375	0.000533056	0.0344312	0.123528	cosmic	KIDNEY	0.00142148	interact	expression
-0.0165663	0.744644	-0.115805	0.0830003	clinvar	KIDNEY	0.899414	interact	expression
-0.0149708	0.600944	-0.070966	0.0411185	common	LIVER	0.884829	interact	expression
0.0414687	0.0325604	0.00344745	0.0793702	rare	LIVER	0.0868278	interact	expression
0.0792459	3.96851e-05	0.0415285	0.116738	cosmic	LIVER	0.00015874	interact	expression
0.00452566	0.918158	-0.0816584	0.0906426	clinvar	LIVER	0.918158	interact	expression
0.010132	0.774225	-0.0590508	0.0792179	common	LUNG	0.884829	interact	expression
0.032978	0.166817	-0.0137811	0.0795933	rare	LUNG	0.222422	interact	expression
0.0683499	0.00391373	0.0219583	0.114448	cosmic	LUNG	0.00391373	interact	expression
-0.0537564	0.307736	-0.155968	0.049594	clinvar	LUNG	0.899414	interact	expression
0.0406071	0.176399	-0.0182765	0.09921	common	OVARY	0.470398	interact	expression
0.0137092	0.49481	-0.0256492	0.0530253	rare	OVARY	0.49481	interact	expression
0.0644127	0.00124583	0.0253443	0.103285	cosmic	OVARY	0.00199333	interact	expression
0.0169281	0.712298	-0.0729645	0.106548	clinvar	OVARY	0.899414	interact	expression
-0.000364617	0.990761	-0.062018	0.0612915	common	PANCREAS	0.990761	interact	expression
0.0310686	0.142373	-0.0104442	0.0724745	rare	PANCREAS	0.222422	interact	expression
0.0642745	0.00223529	0.0231036	0.105228	cosmic	PANCREAS	0.00298039	interact	expression
0.0203507	0.671742	-0.0737025	0.114045	clinvar	PANCREAS	0.899414	interact	expression
0.0108199	0.731904	-0.0510529	0.0726099	common	PROSTATE_GLAND	0.884829	interact	expression
0.0210998	0.322116	-0.0206712	0.0627973	rare	PROSTATE_GLAND	0.368133	interact	expression
0.0693549	0.00106476	0.0278707	0.110601	cosmic	PROSTATE_GLAND	0.00199333	interact	expression
-0.0129335	0.786987	-0.106395	0.0807548	clinvar	PROSTATE_GLAND	0.899414	interact	expression
0.0733023	0.00938468	0.0180402	0.128118	common	TESTIS	0.0750774	interact	expression
0.0492949	0.0103986	0.0116009	0.0868491	rare	TESTIS	0.0831884	interact	expression
0.094962	6.60978e-07	0.0576663	0.131993	cosmic	TESTIS	5.28782e-06	interact	expression
0.0142189	0.743279	-0.0707969	0.0990296	clinvar	TESTIS	0.899414	interact	expression
0.0627648	0.119974	-0.016378	0.141126	common	UTERUS	0.470398	interact	expression
0.0389039	0.138823	-0.0126181	0.0902199	rare	UTERUS	0.222422	interact	expression
0.0781966	0.00281889	0.0269497	0.129033	cosmic	UTERUS	0.00322159	interact	expression
0.0326123	0.581504	-0.083281	0.147635	clinvar	UTERUS	0.899414	interact	expression
-0.108875	0.00150672	-0.174955	-0.0418195	common	KIDNEY	0.00549082	interact	abundance
0.0167587	0.465939	-0.0282918	0.0617412	rare	KIDNEY	0.980458	interact	abundance
0.0376118	0.100148	-0.00722887	0.0823015	cosmic	KIDNEY	0.128809	interact	abundance
-0.0407612	0.422736	-0.139625	0.0589075	clinvar	KIDNEY	0.837435	interact	abundance
-0.0652061	0.0225814	-0.120819	-0.00918486	common	LIVER	0.0301085	interact	abundance
-0.00571505	0.768412	-0.0437322	0.0323186	rare	LIVER	0.980458	interact	abundance
0.0390094	0.0433392	0.00116923	0.0767381	cosmic	LIVER	0.110313	interact	abundance
0.0319166	0.468551	-0.0543852	0.117745	clinvar	LIVER	0.837435	interact	abundance
-0.085928	0.0148016	-0.154154	-0.0168869	common	LUNG	0.0236826	interact	abundance
0.00326461	0.891171	-0.0434799	0.0499949	rare	LUNG	0.980458	interact	abundance
0.0425398	0.0727641	-0.00392929	0.0888256	cosmic	LUNG	0.116423	interact	abundance
-0.0233124	0.658435	-0.126085	0.0799553	clinvar	LUNG	0.877913	interact	abundance
-0.0767334	0.0105461	-0.134964	-0.0179746	common	OVARY	0.0210922	interact	abundance
-0.000491906	0.980458	-0.0398358	0.0388535	rare	OVARY	0.980458	interact	abundance
0.038289	0.0551567	-0.000844607	0.0773055	cosmic	OVARY	0.110313	interact	abundance
-0.00124343	0.978391	-0.091015	0.0885482	clinvar	OVARY	0.978391	interact	abundance
-0.0968086	0.00205906	-0.157523	-0.0353649	common	PANCREAS	0.00549082	interact	abundance
0.00783371	0.711523	-0.0336766	0.049317	rare	PANCREAS	0.980458	interact	abundance
0.0221676	0.292165	-0.019082	0.0633419	cosmic	PANCREAS	0.292165	interact	abundance
0.0309952	0.518606	-0.0631008	0.124545	clinvar	PANCREAS	0.837435	interact	abundance
-0.107079	0.00067351	-0.167806	-0.0455418	common	PROSTATE_GLAND	0.00538808	interact	abundance
-0.0197158	0.354883	-0.0614181	0.0220551	rare	PROSTATE_GLAND	0.980458	interact	abundance
0.033643	0.112708	-0.00793266	0.0751026	cosmic	PROSTATE_GLAND	0.128809	interact	abundance
-0.0305357	0.523397	-0.123773	0.0632356	clinvar	PROSTATE_GLAND	0.837435	interact	abundance
-0.0596274	0.0346751	-0.114585	-0.00430632	common	TESTIS	0.0396286	interact	abundance
-0.00982623	0.609732	-0.0475242	0.0278997	rare	TESTIS	0.980458	interact	abundance
0.0452631	0.017983	0.00777535	0.0826239	cosmic	TESTIS	0.110313	interact	abundance
-0.00786713	0.856208	-0.0927355	0.0771147	clinvar	TESTIS	0.978391	interact	abundance
-0.0258849	0.521701	-0.104732	0.0532857	common	UTERUS	0.521701	interact	abundance
0.0249519	0.342549	-0.026579	0.0763505	rare	UTERUS	0.980458	interact	abundance
0.0547527	0.036643	0.00340714	0.10581	cosmic	UTERUS	0.110313	interact	abundance
0.0495124	0.40253	-0.0664473	0.164152	clinvar	UTERUS	0.837435	interact	abundance
-0.0303331	0.017042	-0.055212	-0.00541662	common	KIDNEY	0.017042	protein	expression
-0.051104	5.79023e-05	-0.0759279	-0.0262168	rare	KIDNEY	7.7203e-05	protein	expression
-0.096962	2.12802e-14	-0.121589	-0.0722159	cosmic	KIDNEY	2.83736e-14	protein	expression
0.264327	2.09855e-99	0.240994	0.287355	clinvar	KIDNEY	8.39419e-99	protein	expression
-0.0355731	0.000291933	-0.0547874	-0.0163324	common	LIVER	0.000333638	protein	expression
-0.0389513	7.29037e-05	-0.0581595	-0.0197142	rare	LIVER	8.33185e-05	protein	expression
-0.104908	9.25234e-27	-0.12391	-0.0858297	cosmic	LIVER	3.70094e-26	protein	expression
0.260637	1.48307e-160	0.242602	0.278491	clinvar	LIVER	1.18646e-159	protein	expression
-0.083506	3.56529e-10	-0.109403	-0.0574953	common	LUNG	7.13059e-10	protein	expression
-0.0870229	6.27274e-11	-0.112902	-0.0610255	rare	LUNG	1.67273e-10	protein	expression
-0.0537658	5.48131e-05	-0.0797898	-0.0276684	cosmic	LUNG	6.26436e-05	protein	expression
0.177294	6.11445e-41	0.151861	0.202492	clinvar	LUNG	8.15261e-41	protein	expression
-0.110143	2.12554e-26	-0.130215	-0.0899795	common	OVARY	8.50217e-26	protein	expression
-0.0947666	6.23918e-20	-0.11491	-0.0745455	rare	OVARY	4.99135e-19	protein	expression
-0.10194	7.92142e-23	-0.122051	-0.0817446	cosmic	OVARY	2.11238e-22	protein	expression
0.150319	6.00121e-48	0.130353	0.170163	clinvar	OVARY	9.60194e-48	protein	expression
-0.0442187	9.40008e-05	-0.0663522	-0.0220418	common	PANCREAS	0.000125334	protein	expression
-0.041028	0.000290636	-0.063169	-0.0188466	rare	PANCREAS	0.000290636	protein	expression
-0.103193	6.58064e-20	-0.125105	-0.0811803	cosmic	PANCREAS	1.31613e-19	protein	expression
0.201868	1.72437e-72	0.180478	0.223067	clinvar	PANCREAS	4.59833e-72	protein	expression
-0.0749377	8.83185e-11	-0.0974468	-0.0523519	common	PROSTATE_GLAND	2.35516e-10	protein	expression
-0.0727503	3.05667e-10	-0.0952678	-0.0501583	rare	PROSTATE_GLAND	6.11335e-10	protein	expression
-0.0923366	1.27078e-15	-0.114771	-0.069808	cosmic	PROSTATE_GLAND	2.03325e-15	protein	expression
0.196558	5.73195e-66	0.174661	0.21826	clinvar	PROSTATE_GLAND	1.14639e-65	protein	expression
-0.103002	1.56033e-26	-0.121751	-0.0841808	common	TESTIS	8.50217e-26	protein	expression
-0.0874998	1.44088e-19	-0.106309	-0.0686276	rare	TESTIS	5.76352e-19	protein	expression
-0.153451	3.69239e-57	-0.171937	-0.134858	cosmic	TESTIS	2.95391e-56	protein	expression
0.104611	2.54488e-27	0.0857948	0.123352	clinvar	TESTIS	2.90843e-27	protein	expression
-0.0747774	3.2673e-06	-0.10606	-0.0433475	common	UTERUS	5.22768e-06	protein	expression
-0.0760414	2.22165e-06	-0.107316	-0.0446162	rare	UTERUS	3.55463e-06	protein	expression
-0.0218098	0.175276	-0.0533053	0.00972909	cosmic	UTERUS	0.175276	protein	expression
0.0859394	8.78305e-08	0.054555	0.117154	clinvar	UTERUS	8.78305e-08	protein	expression
0.0828577	6.72072e-11	0.058057	0.107556	common	KIDNEY	2.68829e-10	protein	abundance
-0.0222556	0.0800681	-0.04715	0.00266648	rare	KIDNEY	0.0915065	protein	abundance
-0.00961664	0.449515	-0.034529	0.0153076	cosmic	KIDNEY	0.775785	protein	abundance
0.433597	5.07404e-282	0.413141	0.453616	clinvar	KIDNEY	2.02961e-281	protein	abundance
-0.00435755	0.657343	-0.0236074	0.0148956	common	LIVER	0.657343	protein	abundance
-0.0402386	4.1709e-05	-0.0594444	-0.021003	rare	LIVER	6.67344e-05	protein	abundance
-0.00681128	0.488077	-0.0260597	0.0124422	cosmic	LIVER	0.775785	protein	abundance
0.223292	2.83182e-117	0.204922	0.241506	clinvar	LIVER	3.23636e-117	protein	abundance
0.0833981	3.75655e-10	0.0573869	0.109296	common	LUNG	1.00175e-09	protein	abundance
-0.0186254	0.162537	-0.0447398	0.00751448	rare	LUNG	0.162537	protein	abundance
0.00475901	0.721229	-0.0213798	0.0308914	cosmic	LUNG	0.775785	protein	abundance
0.420125	2.11693e-239	0.398363	0.441415	clinvar	LUNG	4.23385e-239	protein	abundance
-0.039004	0.000173453	-0.0593218	-0.0186539	common	OVARY	0.000231271	protein	abundance
-0.120544	2.50202e-31	-0.140564	-0.100426	rare	OVARY	1.00081e-30	protein	abundance
-0.0440362	2.23797e-05	-0.0643434	-0.0236925	cosmic	OVARY	8.95188e-05	protein	abundance
0.330849	1.84745e-235	0.31259	0.348863	clinvar	OVARY	2.95592e-235	protein	abundance
0.042678	0.000163661	0.0204989	0.0648152	common	PANCREAS	0.000231271	protein	abundance
-0.0604009	9.44386e-08	-0.0824888	-0.0382536	rare	PANCREAS	1.88877e-07	protein	abundance
-0.00954296	0.39952	-0.0317348	0.0126583	cosmic	PANCREAS	0.775785	protein	abundance
0.372594	2.70953e-255	0.353318	0.391554	clinvar	PANCREAS	7.22541e-255	protein	abundance
0.0350532	0.00244194	0.0123883	0.0576821	common	PROSTATE_GLAND	0.00279079	protein	abundance
-0.0839811	3.56786e-13	-0.106453	-0.0614233	rare	PROSTATE_GLAND	9.51429e-13	protein	abundance
-0.0048299	0.676362	-0.0275016	0.0178468	cosmic	PROSTATE_GLAND	0.775785	protein	abundance
0.400898	1.43186e-286	0.381693	0.419757	clinvar	PROSTATE_GLAND	1.14548e-285	protein	abundance
-0.09064	6.90292e-21	-0.109438	-0.0717773	common	TESTIS	5.52234e-20	protein	abundance
-0.126584	2.56528e-39	-0.145222	-0.107857	rare	TESTIS	2.05222e-38	protein	abundance
-0.101771	6.13819e-26	-0.120524	-0.0829448	cosmic	TESTIS	4.91055e-25	protein	abundance
0.288327	4.13078e-203	0.270823	0.30564	clinvar	TESTIS	5.50771e-203	protein	abundance
0.065038	5.21435e-05	0.0335746	0.0963725	common	UTERUS	0.000104287	protein	abundance
-0.0480984	0.00278417	-0.07951	-0.0165914	rare	UTERUS	0.00371223	protein	abundance
0.00458336	0.775785	-0.0269527	0.0361103	cosmic	UTERUS	0.775785	protein	abundance
0.306453	8.23892e-85	0.277603	0.33475	clinvar	UTERUS	8.23892e-85	protein	abundance
0.0215031	0.300742	-0.0192266	0.0621617	common	KIDNEY	0.343706	surf	expression
0.0179018	0.230821	-0.0113816	0.0471546	rare	KIDNEY	0.272011	surf	expression
-0.0305438	0.0396392	-0.0595871	-0.00144889	cosmic	KIDNEY	0.0962645	surf	expression
0.0268725	0.422522	-0.0387997	0.0923135	clinvar	KIDNEY	0.563362	surf	expression
0.00177524	0.914421	-0.0305947	0.0341415	common	LIVER	0.914421	surf	expression
-0.012265	0.301485	-0.0355177	0.011001	rare	LIVER	0.301485	surf	expression
-0.0257434	0.0289784	-0.0488199	-0.0026395	cosmic	LIVER	0.0962645	surf	expression
-0.0509258	0.0733797	-0.10636	0.00482449	clinvar	LIVER	0.178703	surf	expression
0.0584052	0.00653653	0.0163376	0.100266	common	LUNG	0.0130731	surf	expression
0.0573632	0.000223721	0.026929	0.0876912	rare	LUNG	0.00132349	surf	expression
-0.0282342	0.0675047	-0.0584504	0.00203362	cosmic	LUNG	0.108008	surf	expression
0.0365951	0.294364	-0.0318227	0.104672	clinvar	LUNG	0.470983	surf	expression
0.0419797	0.0180943	0.00717662	0.0766812	common	OVARY	0.0289509	surf	expression
0.0417255	0.000873503	0.0171658	0.0662349	rare	OVARY	0.00174701	surf	expression
-0.0201169	0.106344	-0.0445097	0.00429996	cosmic	OVARY	0.141792	surf	expression
0.0509916	0.0893515	-0.00784534	0.109477	clinvar	OVARY	0.178703	surf	expression
0.0403589	0.0332536	0.00320796	0.0773985	common	PANCREAS	0.0443381	surf	expression
0.0158673	0.23801	-0.0104897	0.0422023	rare	PANCREAS	0.272011	surf	expression
-0.0264023	0.0481323	-0.0525511	-0.000217303	cosmic	PANCREAS	0.0962645	surf	expression
0.00459977	0.882951	-0.0565886	0.0657537	clinvar	PANCREAS	0.882951	surf	expression
0.0587958	0.00220274	0.0211828	0.0962425	common	PROSTATE_GLAND	0.00587398	surf	expression
0.0465884	0.000659628	0.0197934	0.0733165	rare	PROSTATE_GLAND	0.00174701	surf	expression
-0.0183384	0.177574	-0.0449719	0.00832125	cosmic	PROSTATE_GLAND	0.202941	surf	expression
0.0673435	0.0347619	0.00483682	0.129326	clinvar	PROSTATE_GLAND	0.139048	surf	expression
0.0639791	8.5494e-05	0.0321006	0.0957276	common	TESTIS	0.000683952	surf	expression
0.0420248	0.000330873	0.0190918	0.0649135	rare	TESTIS	0.00132349	surf	expression
-0.0332881	0.0042056	-0.0560427	-0.010499	cosmic	TESTIS	0.0336448	surf	expression
0.0113777	0.684246	-0.0434414	0.0661285	clinvar	TESTIS	0.781996	surf	expression
0.0856508	0.00104896	0.0345177	0.136337	common	UTERUS	0.00419585	surf	expression
0.0576993	0.00153513	0.0220296	0.0932223	rare	UTERUS	0.00245621	surf	expression
-0.0101798	0.574507	-0.0456901	0.0253563	cosmic	UTERUS	0.574507	surf	expression
0.0986888	0.0144289	0.0197169	0.176437	clinvar	UTERUS	0.115431	surf	expression
-0.0657133	0.00154804	-0.106142	-0.0250675	common	KIDNEY	0.0123843	surf	abundance
-0.0674654	6.16806e-06	-0.0965521	-0.0382635	rare	KIDNEY	4.93445e-05	surf	abundance
-0.0462318	0.00183822	-0.0752268	-0.0171586	cosmic	KIDNEY	0.00210082	surf	abundance
0.0308543	0.357076	-0.0348199	0.0962632	clinvar	KIDNEY	0.8644	surf	abundance
-0.0409842	0.0130637	-0.0732552	-0.00862746	common	LIVER	0.0522549	surf	abundance
-0.0372654	0.00168744	-0.0604758	-0.0140147	rare	LIVER	0.0026999	surf	abundance
-0.0422349	0.000338723	-0.0652767	-0.019148	cosmic	LIVER	0.00090326	surf	abundance
-0.0321433	0.258619	-0.0877227	0.0236356	clinvar	LIVER	0.8644	surf	abundance
-0.0486446	0.023544	-0.0905669	-0.0065502	common	LUNG	0.0627839	surf	abundance
-0.0659083	2.22037e-05	-0.0961963	-0.0354983	rare	LUNG	8.88146e-05	surf	abundance
-0.0526405	0.000648671	-0.0827747	-0.0224101	cosmic	LUNG	0.00120266	surf	abundance
-0.0159227	0.6483	-0.0841694	0.0524726	clinvar	LUNG	0.8644	surf	abundance
-0.0360553	0.0423695	-0.07078	-0.00124331	common	OVARY	0.084739	surf	abundance
-0.0311749	0.0129077	-0.0557096	-0.00660268	rare	OVARY	0.0172103	surf	abundance
-0.0447193	0.000329157	-0.0690586	-0.0203268	cosmic	OVARY	0.00090326	surf	abundance
0.0204773	0.495336	-0.0383824	0.0791954	clinvar	OVARY	0.8644	surf	abundance
-0.0195932	0.301484	-0.0567076	0.0175753	common	PANCREAS	0.401978	surf	abundance
-0.0551354	4.0779e-05	-0.0813698	-0.0288246	rare	PANCREAS	0.000108744	surf	abundance
-0.0425028	0.00146161	-0.0686116	-0.0163359	cosmic	PANCREAS	0.00194881	surf	abundance
0.00955095	0.759824	-0.0516516	0.0706821	clinvar	PANCREAS	0.86837	surf	abundance
-0.00690201	0.719539	-0.0445503	0.0307658	common	PROSTATE_GLAND	0.74909	surf	abundance
-0.052658	0.000118055	-0.0793657	-0.0258748	rare	PROSTATE_GLAND	0.000236111	surf	abundance
-0.0458168	0.000751665	-0.0723839	-0.0191847	cosmic	PROSTATE_GLAND	0.00120266	surf	abundance
0.0188631	0.554714	-0.0437156	0.0812943	clinvar	PROSTATE_GLAND	0.8644	surf	abundance
-0.00521424	0.74909	-0.0371522	0.0267343	common	TESTIS	0.74909	surf	abundance
-0.0171648	0.142727	-0.0401003	0.00578887	rare	TESTIS	0.142727	surf	abundance
-0.0555103	1.79291e-06	-0.0782084	-0.0327546	cosmic	TESTIS	1.43433e-05	surf	abundance
0.00161428	0.953989	-0.0531825	0.0564013	clinvar	TESTIS	0.953989	surf	abundance
-0.0439787	0.0928845	-0.0950491	0.00732252	common	UTERUS	0.148615	surf	abundance
-0.0381521	0.0362825	-0.0737667	-0.00244033	rare	UTERUS	0.0414658	surf	abundance
-0.0540155	0.00287198	-0.0893708	-0.0185241	cosmic	UTERUS	0.00287198	surf	abundance
0.0905365	0.0248683	0.0114929	0.168456	clinvar	UTERUS	0.198946	surf	abundance

## Sheet: FigS9_half_life_correlation_da
rho	pval	low_95%CI	high_95%CI	variant_type	category	qval	region
-0.0392705	0.187317	-0.0973899	0.0191159	common	Bcells.1	0.680956	core
0.0874201	1.23644e-05	0.0483282	0.126245	rare	Bcells.1	1.89125e-05	core
0.0145445	0.464183	-0.0244004	0.0534454	cosmic	Bcells.1	0.696274	core
-0.0968425	0.0302113	-0.182894	-0.00931856	clinvar	Bcells.1	0.271901	core
-0.0542343	0.050405	-0.108242	9.29333e-05	common	Bcells.2	0.453645	core
0.10243	6.85533e-08	0.0653827	0.139195	rare	Bcells.2	1.54245e-07	core
-0.00284314	0.880212	-0.0398026	0.034124	cosmic	Bcells.2	0.880212	core
-0.00311148	0.941121	-0.0855048	0.0793241	clinvar	Bcells.2	0.942736	core
-0.0227365	0.43678	-0.0798943	0.0345704	common	NK.cells.1	0.680956	core
0.11143	3.71527e-08	0.0719611	0.150551	rare	NK.cells.1	1.11458e-07	core
0.0191577	0.341628	-0.0203298	0.0585855	cosmic	NK.cells.1	0.61493	core
0.00324665	0.942736	-0.0851791	0.0916216	clinvar	NK.cells.1	0.942736	core
-0.0227365	0.43678	-0.0798943	0.0345704	common	NK.cells.1	0.680956	core
0.11143	3.71527e-08	0.0719611	0.150551	rare	NK.cells.1	1.11458e-07	core
0.0191577	0.341628	-0.0203298	0.0585855	cosmic	NK.cells.1	0.61493	core
0.00324665	0.942736	-0.0851791	0.0916216	clinvar	NK.cells.1	0.942736	core
-0.0147982	0.605294	-0.0708172	0.0413138	common	NK.cells.2	0.680956	core
0.113549	6.70956e-09	0.0753849	0.15138	rare	NK.cells.2	6.03861e-08	core
0.0263143	0.176406	-0.0118392	0.0643914	cosmic	NK.cells.2	0.61493	core
-0.052254	0.239271	-0.138536	0.0348153	clinvar	NK.cells.2	0.717813	core
-0.0171081	0.499395	-0.0666659	0.0325339	common	Hepatocytes.1	0.680956	core
0.0464889	0.0108905	0.0107143	0.0821447	rare	Hepatocytes.1	0.0122518	core
0.0194862	0.28114	-0.0159529	0.0548764	cosmic	Hepatocytes.1	0.61493	core
0.0282411	0.453734	-0.0456411	0.101816	clinvar	Hepatocytes.1	0.816721	core
-0.0130792	0.603299	-0.0623385	0.0362437	common	Hepatocytes.2	0.680956	core
0.0429117	0.0177135	0.00745443	0.0782613	rare	Hepatocytes.2	0.0177135	core
0.0235501	0.189048	-0.0115961	0.0586381	cosmic	Hepatocytes.2	0.61493	core
0.0308069	0.409801	-0.0424563	0.103741	clinvar	Hepatocytes.2	0.816721	core
-0.0203775	0.448271	-0.0729347	0.0322926	common	Monocytes.1	0.680956	core
0.0758136	4.99924e-05	0.039245	0.112179	rare	Monocytes.1	6.42759e-05	core
0.00434982	0.814904	-0.0320599	0.040748	cosmic	Monocytes.1	0.880212	core
-0.0763218	0.0674269	-0.157109	0.00547964	clinvar	Monocytes.1	0.303421	core
-0.00184436	0.946524	-0.0556921	0.0520141	common	Monocytes.2	0.946524	core
0.082583	1.26083e-05	0.0456071	0.119333	rare	Monocytes.2	1.89125e-05	core
0.00664632	0.72387	-0.03022	0.0434945	cosmic	Monocytes.2	0.880212	core
0.00692153	0.870759	-0.0763511	0.0900983	clinvar	Monocytes.2	0.942736	core
-0.0113279	0.802493	-0.0998094	0.0773313	common	Bcells.1	0.923003	interact
0.0504774	0.080611	-0.00615337	0.106785	rare	Bcells.1	0.120917	interact
0.0474472	0.0990092	-0.00893191	0.103526	cosmic	Bcells.1	0.222771	interact
-0.00881316	0.89471	-0.13858	0.121251	clinvar	Bcells.1	0.996457	interact
-0.0447336	0.294552	-0.127786	0.0389424	common	Bcells.2	0.923003	interact
0.0524794	0.057383	-0.00164477	0.106297	rare	Bcells.2	0.103289	interact
0.0377169	0.169868	-0.0161488	0.0913643	cosmic	Bcells.2	0.305763	interact
0.0144524	0.815549	-0.106691	0.135173	clinvar	Bcells.2	0.996457	interact
-0.00433757	0.923003	-0.092081	0.0834727	common	NK.cells.1	0.923003	interact
0.0672916	0.021176	0.0100931	0.124051	rare	NK.cells.1	0.0635279	interact
0.0623699	0.032024	0.00536998	0.118966	cosmic	NK.cells.1	0.0991248	interact
0.0358274	0.587176	-0.0934023	0.16387	clinvar	NK.cells.1	0.880764	interact
-0.00433757	0.923003	-0.092081	0.0834727	common	NK.cells.1	0.923003	interact
0.0672916	0.021176	0.0100931	0.124051	rare	NK.cells.1	0.0635279	interact
0.0623699	0.032024	0.00536998	0.118966	cosmic	NK.cells.1	0.0991248	interact
0.0358274	0.587176	-0.0934023	0.16387	clinvar	NK.cells.1	0.880764	interact
-0.0342095	0.434979	-0.119598	0.0516812	common	NK.cells.2	0.923003	interact
0.0665047	0.0196182	0.0106721	0.121924	rare	NK.cells.2	0.0635279	interact
0.0604408	0.0330416	0.00487775	0.115632	cosmic	NK.cells.2	0.0991248	interact
-0.000290558	0.996457	-0.127986	0.127415	clinvar	NK.cells.2	0.996457	interact
-0.0194219	0.638357	-0.100122	0.0615324	common	Hepatocytes.1	0.923003	interact
0.057438	0.0385389	0.00303678	0.1115	rare	Hepatocytes.1	0.0867126	interact
0.00280078	0.919302	-0.0513471	0.0569323	cosmic	Hepatocytes.1	0.984359	interact
-0.110833	0.0594193	-0.223164	0.00440279	clinvar	Hepatocytes.1	0.267387	interact
-0.0168982	0.681323	-0.0972816	0.0637043	common	Hepatocytes.2	0.923003	interact
0.0454069	0.0987636	-0.00850792	0.0990584	rare	Hepatocytes.2	0.126982	interact
-0.000537047	0.984359	-0.0541866	0.0531156	cosmic	Hepatocytes.2	0.984359	interact
-0.11325	0.0528087	-0.224919	0.00135477	clinvar	Hepatocytes.2	0.267387	interact
-0.0512379	0.217905	-0.132101	0.0303023	common	Monocytes.1	0.923003	interact
0.0309642	0.25949	-0.0228663	0.0846156	rare	Monocytes.1	0.25949	interact
-0.00919996	0.736519	-0.06272	0.0443728	cosmic	Monocytes.1	0.946953	interact
-0.0894152	0.157843	-0.2109	0.0347891	clinvar	Monocytes.1	0.473529	interact
-0.0405998	0.341922	-0.123786	0.0431531	common	Monocytes.2	0.923003	interact
0.042616	0.124018	-0.0116964	0.0966776	rare	Monocytes.2	0.13952	interact
0.0216327	0.433503	-0.0325043	0.075643	cosmic	Monocytes.2	0.650254	interact
-0.0589267	0.356419	-0.182405	0.066381	clinvar	Monocytes.2	0.801944	interact
0.143843	1.25619e-17	0.111227	0.176149	common	Bcells.1	5.65285e-17	protein
0.042445	0.0120649	0.0093124	0.0754846	rare	Bcells.1	0.0339519	protein
0.077167	4.91263e-06	0.0441341	0.110031	cosmic	Bcells.1	2.21068e-05	protein
0.282249	4.71962e-65	0.251456	0.312472	clinvar	Bcells.1	1.41589e-64	protein
0.150771	6.14491e-21	0.11969	0.181555	common	Bcells.2	5.53042e-20	protein
0.0531441	0.000993617	0.0215291	0.0846529	rare	Bcells.2	0.00894256	protein
0.0798068	7.47836e-07	0.0482776	0.111177	cosmic	Bcells.2	6.73053e-06	protein
0.272677	2.32328e-66	0.243124	0.301724	clinvar	Bcells.2	1.04548e-65	protein
0.142134	2.38214e-16	0.10853	0.175415	common	NK.cells.1	4.28784e-16	protein
0.0408885	0.0188621	0.00676672	0.0749151	rare	NK.cells.1	0.0339519	protein
3.13992e-05	0.998562	-0.0340998	0.0341626	cosmic	NK.cells.1	0.998562	protein
0.272835	2.19353e-57	0.240947	0.304134	clinvar	NK.cells.1	3.94836e-57	protein
0.142134	2.38214e-16	0.10853	0.175415	common	NK.cells.1	4.28784e-16	protein
0.0408885	0.0188621	0.00676672	0.0749151	rare	NK.cells.1	0.0339519	protein
3.13992e-05	0.998562	-0.0340998	0.0341626	cosmic	NK.cells.1	0.998562	protein
0.272835	2.19353e-57	0.240947	0.304134	clinvar	NK.cells.1	3.94836e-57	protein
0.140429	3.84199e-17	0.108077	0.172485	common	NK.cells.2	1.1526e-16	protein
0.0290453	0.0831368	-0.00380939	0.0618374	rare	NK.cells.2	0.124705	protein
0.027756	0.0977583	-0.00509974	0.0605519	cosmic	NK.cells.2	0.125689	protein
0.286631	2.70691e-68	0.256192	0.316502	clinvar	NK.cells.2	2.43622e-67	protein
0.0642181	2.32833e-05	0.0345109	0.093812	common	Hepatocytes.1	2.32833e-05	protein
0.0203501	0.18042	-0.00942884	0.0500929	rare	Hepatocytes.1	0.202973	protein
0.0265617	0.0803867	-0.003214	0.0562904	cosmic	Hepatocytes.1	0.12058	protein
0.193696	6.63955e-38	0.164874	0.222188	clinvar	Hepatocytes.1	7.4695e-38	protein
0.0729546	1.20512e-06	0.0435628	0.10222	common	Hepatocytes.2	1.35576e-06	protein
0.0106095	0.480754	-0.0188819	0.0400824	rare	Hepatocytes.2	0.480754	protein
0.0302987	0.0440081	0.000813959	0.0597308	cosmic	Hepatocytes.2	0.0792145	protein
0.22011	1.26603e-49	0.19187	0.247986	clinvar	Hepatocytes.2	1.89904e-49	protein
0.11561	3.94106e-13	0.0845977	0.146398	common	Monocytes.1	5.91159e-13	protein
0.0458611	0.00409368	0.0145639	0.0770685	rare	Monocytes.1	0.0184216	protein
0.051309	0.00131672	0.020023	0.0824945	cosmic	Monocytes.1	0.00395015	protein
0.209362	4.75873e-40	0.179219	0.239113	clinvar	Monocytes.1	6.11836e-40	protein
0.0857456	1.06487e-07	0.0542251	0.117095	common	Monocytes.2	1.36912e-07	protein
0.0250014	0.121815	-0.00667159	0.0566243	rare	Monocytes.2	0.156619	protein
0.0418555	0.00957149	0.0102013	0.0734259	cosmic	Monocytes.2	0.0215358	protein
0.195585	2.43072e-34	0.164939	0.225854	clinvar	Monocytes.2	2.43072e-34	protein
-0.00735041	0.804036	-0.065332	0.0506806	common	Bcells.1	0.804036	surf
-0.0980615	5.78483e-07	-0.136078	-0.059757	rare	Bcells.1	1.04127e-06	surf
-0.0232637	0.233903	-0.0615031	0.015044	cosmic	Bcells.1	0.350854	surf
0.0175794	0.691777	-0.069267	0.104161	clinvar	Bcells.1	0.823094	surf
-0.0174994	0.525906	-0.071469	0.0365723	common	Bcells.2	0.591644	surf
-0.101985	4.50736e-08	-0.138095	-0.0656031	rare	Bcells.2	1.01416e-07	surf
-0.00434341	0.815015	-0.0407103	0.0320349	cosmic	Bcells.2	0.815015	surf
-0.0323214	0.437203	-0.113437	0.0492219	clinvar	Bcells.2	0.769919	surf
-0.0742528	0.0105939	-0.130671	-0.0173554	common	NK.cells.1	0.0476726	surf
-0.133036	1.96179e-11	-0.171171	-0.0945027	rare	NK.cells.1	8.82808e-11	surf
-0.0278332	0.159912	-0.0665701	0.0109874	cosmic	NK.cells.1	0.350854	surf
-0.0291282	0.513279	-0.116002	0.0581882	clinvar	NK.cells.1	0.769919	surf
-0.0742528	0.0105939	-0.130671	-0.0173554	common	NK.cells.1	0.0476726	surf
-0.133036	1.96179e-11	-0.171171	-0.0945027	rare	NK.cells.1	8.82808e-11	surf
-0.0278332	0.159912	-0.0665701	0.0109874	cosmic	NK.cells.1	0.350854	surf
-0.0291282	0.513279	-0.116002	0.0581882	clinvar	NK.cells.1	0.769919	surf
-0.0583651	0.0403703	-0.113799	-0.00256921	common	NK.cells.2	0.121111	surf
-0.119144	5.77986e-10	-0.156247	-0.0817049	rare	NK.cells.2	1.73396e-09	surf
-0.036889	0.0542195	-0.074342	0.00066797	cosmic	NK.cells.2	0.350854	surf
-0.00262114	0.952315	-0.0883404	0.0831366	clinvar	NK.cells.2	0.952315	surf
-0.0188677	0.452872	-0.0680417	0.0303978	common	Hepatocytes.1	0.582264	surf
-0.0736356	4.01828e-05	-0.108536	-0.0385537	rare	Hepatocytes.1	4.52056e-05	surf
-0.0219337	0.218002	-0.056781	0.0129669	cosmic	Hepatocytes.1	0.350854	surf
-0.0127936	0.731639	-0.0857286	0.0602777	clinvar	Hepatocytes.1	0.823094	surf
-0.0337505	0.176684	-0.0825588	0.0152193	common	Hepatocytes.2	0.326079	surf
-0.0700629	8.10855e-05	-0.104681	-0.0352749	rare	Hepatocytes.2	8.10855e-05	surf
-0.0286303	0.105008	-0.0631798	0.0059878	cosmic	Hepatocytes.2	0.350854	surf
-0.0280118	0.449525	-0.100322	0.0445924	clinvar	Hepatocytes.2	0.769919	surf
-0.0258654	0.333325	-0.0781313	0.0265423	common	Monocytes.1	0.499987	surf
-0.0874141	2.00944e-06	-0.123132	-0.0514696	rare	Monocytes.1	3.01416e-06	surf
-0.00749014	0.682849	-0.0433969	0.028436	cosmic	Monocytes.1	0.768205	surf
0.0324344	0.431654	-0.0484127	0.112859	clinvar	Monocytes.1	0.769919	surf
-0.0365243	0.181155	-0.0898597	0.0170199	common	Monocytes.2	0.326079	surf
-0.0868799	2.9753e-06	-0.122989	-0.050541	rare	Monocytes.2	3.82539e-06	surf
-0.0137251	0.459081	-0.0500234	0.0226095	cosmic	Monocytes.2	0.590247	surf
-0.0668694	0.110765	-0.148181	0.0153402	clinvar	Monocytes.2	0.769919	surf
