# Supplementary material for: Pathogenic missense protein variants affect different functional pathways and proteomic features than healthy population variants
Source: PLoS Biol. 2021 Apr 28;19(4):e3001207. doi: 10.1371/journal.pbio.3001207 (PMC8110273; doi:10.1371/journal.pbio.3001207)
Supplement: S10 Data — (Data underlying Figs 5C and S11–S14). (XLSX) [file pbio.3001207.s032.xlsx]

## Sheet: README
Gene Set Enrichment Analysis (GSEA) of proteomics and transcriptomic measures
Contents
1	(Fig 5C, S11 Fig)	GSEA of protein stability (Franken et al 2019 – 2 control replicates). Figure 5C shows data for replicate 1.
2	(S12 Fig)	GSEA of protein abundance (PaxDB)
3	(S13 Fig)	GSEA of transcript expression (GTEx)
4	(S14 Fig)	GSEA of protein half-life (Mathieson et al 2018).

## Sheet: Fig5C_S11_stability_GSEA_data
pathway	NES	cluster	qvalue	replicate (‘vehicle’)
ACUTE_MYELOID_LEUKEMIA	-1.46796	Proliferative	0.180609	1
ADHERENS_JUNCTION	0.975108	Proliferative	0.689297	1
ADIPOCYTOKINE_SIGNALING_PATHWAY	-1.57717	Proliferative	0.133579	1
ALANINE_ASPARTATE_AND_GLUTAMATE_METABOLISM	1.6921	Nucleotide Processing	0.0823494	1
ALDOSTERONE_REGULATED_SODIUM_REABSORPTION	-1.1915	Proliferative	0.484708	1
ALZHEIMERS_DISEASE	1.46586	Nucleotide Processing	0.175805	1
AMINOACYL_TRNA_BIOSYNTHESIS	0.975295	Nucleotide Processing	0.689297	1
AMINO_SUGAR_AND_NUCLEOTIDE_SUGAR_METABOLISM	1.93338	Nucleotide Processing	0.0102258	1
AMYOTROPHIC_LATERAL_SCLEROSIS_ALS	0.934183	Proliferative	0.719935	1
ANTIGEN_PROCESSING_AND_PRESENTATION	1.22729	Response	0.449789	1
APOPTOSIS	-1.11983	Nucleotide Processing	0.529938	1
ARACHIDONIC_ACID_METABOLISM	1.40461	Response	0.273126	1
ARGININE_AND_PROLINE_METABOLISM	2.03433	Nucleotide Processing	0.00590791	1
ARRHYTHMOGENIC_RIGHT_VENTRICULAR_CARDIOMYOPATHY_ARVC	1.84732	Proliferative	0.0301418	1
AXON_GUIDANCE	0.589446	Proliferative	0.99614	1
BASAL_CELL_CARCINOMA	0.717224	Response	0.966858	1
BASAL_TRANSCRIPTION_FACTORS	-1.173	Nucleotide Processing	0.504694	1
BASE_EXCISION_REPAIR	-1.67209	Response	0.0953671	1
B_CELL_RECEPTOR_SIGNALING_PATHWAY	-1.36514	Proliferative	0.247393	1
BLADDER_CANCER	0.697516	Proliferative	0.933791	1
BUTANOATE_METABOLISM	1.6428	Nucleotide Processing	0.100523	1
CALCIUM_SIGNALING_PATHWAY	-1.4789	Proliferative	0.188678	1
CARDIAC_MUSCLE_CONTRACTION	1.13544	Proliferative	0.557769	1
CELL_ADHESION_MOLECULES_CAMS	1.57263	Response	0.147761	1
CELL_CYCLE	0.820534	Nucleotide Processing	0.880238	1
CHEMOKINE_SIGNALING_PATHWAY	-1.35476	Proliferative	0.201595	1
CHRONIC_MYELOID_LEUKEMIA	-1.29109	Proliferative	0.307595	1
COLORECTAL_CANCER	0.836042	Proliferative	0.837772	1
COMPLEMENT_AND_COAGULATION_CASCADES	1.14265	Response	0.5488	1
CYSTEINE_AND_METHIONINE_METABOLISM	1.85849	Nucleotide Processing	0.0301418	1
CYTOKINE_CYTOKINE_RECEPTOR_INTERACTION	1.5285	Response	0.0248985	1
CYTOSOLIC_DNA_SENSING_PATHWAY	-1.38241	Response	0.284872	1
DILATED_CARDIOMYOPATHY	1.6841	Proliferative	0.0880594	1
DNA_REPLICATION	-1.42343	Nucleotide Processing	0.209205	1
DRUG_METABOLISM_CYTOCHROME_P450	1.28472	Response	0.404041	1
DRUG_METABOLISM_OTHER_ENZYMES	1.3345	Response	0.363595	1
ECM_RECEPTOR_INTERACTION	-0.920095	Response	0.82123	1
ENDOCYTOSIS	-1.33122	Nucleotide Processing	0.199855	1
ENDOMETRIAL_CANCER	-1.05883	Proliferative	0.580808	1
EPITHELIAL_CELL_SIGNALING_IN_HELICOBACTER_PYLORI_INFECTION	-0.867469	Proliferative	0.82123	1
ERBB_SIGNALING_PATHWAY	-1.22971	Proliferative	0.370095	1
ETHER_LIPID_METABOLISM	-1.01371	Response	0.689618	1
FATTY_ACID_METABOLISM	1.81624	Response	0.0373362	1
FC_EPSILON_RI_SIGNALING_PATHWAY	-1.48527	Proliferative	0.154531	1
FC_GAMMA_R_MEDIATED_PHAGOCYTOSIS	-0.959953	Proliferative	0.69847	1
FOCAL_ADHESION	-0.555187	Proliferative	0.998471	1
FRUCTOSE_AND_MANNOSE_METABOLISM	1.85156	Nucleotide Processing	0.0301418	1
GAP_JUNCTION	0.41932	Proliferative	0.998471	1
GLIOMA	-1.09982	Proliferative	0.5488	1
GLUTATHIONE_METABOLISM	1.66851	Nucleotide Processing	0.0897278	1
GLYCEROLIPID_METABOLISM	0.849021	Nucleotide Processing	0.82123	1
GLYCEROPHOSPHOLIPID_METABOLISM	0.752219	Nucleotide Processing	0.880238	1
GLYCINE_SERINE_AND_THREONINE_METABOLISM	1.83507	Nucleotide Processing	0.0301418	1
GLYCOLYSIS_GLUCONEOGENESIS	2.28953	Response	0.00590791	1
GNRH_SIGNALING_PATHWAY	-1.15525	Proliferative	0.504694	1
HEDGEHOG_SIGNALING_PATHWAY	-0.670318	Proliferative	0.947142	1
HEMATOPOIETIC_CELL_LINEAGE	0.789172	Response	0.878631	1
HISTIDINE_METABOLISM	0.949917	Response	0.69847	1
HOMOLOGOUS_RECOMBINATION	-1.35657	Response	0.311159	1
HUNTINGTONS_DISEASE	1.09943	Nucleotide Processing	0.5488	1
HYPERTROPHIC_CARDIOMYOPATHY_HCM	1.65961	Proliferative	0.107107	1
INOSITOL_PHOSPHATE_METABOLISM	-0.867234	Nucleotide Processing	0.82123	1
INSULIN_SIGNALING_PATHWAY	0.555703	Proliferative	0.998471	1
INTESTINAL_IMMUNE_NETWORK_FOR_IGA_PRODUCTION	1.30824	Response	0.133579	1
JAK_STAT_SIGNALING_PATHWAY	-1.59472	Response	0.11241	1
LEISHMANIA_INFECTION	-1.18137	Proliferative	0.471229	1
LEUKOCYTE_TRANSENDOTHELIAL_MIGRATION	0.736877	Proliferative	0.946583	1
LONG_TERM_DEPRESSION	-0.657657	Proliferative	0.966858	1
LONG_TERM_POTENTIATION	-0.668684	Proliferative	0.966858	1
LYSINE_DEGRADATION	1.01797	Nucleotide Processing	0.647718	1
LYSOSOME	1.99817	Response	0.00800942	1
MAPK_SIGNALING_PATHWAY	-1.19179	Proliferative	0.370095	1
MELANOGENESIS	-0.847072	Proliferative	0.833901	1
MELANOMA	-0.861879	Proliferative	0.82123	1
METABOLISM_OF_XENOBIOTICS_BY_CYTOCHROME_P450	1.05721	Response	0.608901	1
MTOR_SIGNALING_PATHWAY	-0.619039	Proliferative	0.99614	1
NATURAL_KILLER_CELL_MEDIATED_CYTOTOXICITY	-1.30516	Response	0.307595	1
NEUROACTIVE_LIGAND_RECEPTOR_INTERACTION	-0.892593	Response	0.833901	1
NEUROTROPHIN_SIGNALING_PATHWAY	-0.99893	Proliferative	0.658687	1
N_GLYCAN_BIOSYNTHESIS	-1.0263	Nucleotide Processing	0.677703	1
NOD_LIKE_RECEPTOR_SIGNALING_PATHWAY	-1.01172	Proliferative	0.646699	1
NON_SMALL_CELL_LUNG_CANCER	-1.08585	Proliferative	0.5488	1
NOTCH_SIGNALING_PATHWAY	0.767633	Nucleotide Processing	0.880238	1
NUCLEOTIDE_EXCISION_REPAIR	-0.718208	Nucleotide Processing	0.946583	1
OLFACTORY_TRANSDUCTION	-1.13707	Response	0.5488	1
OOCYTE_MEIOSIS	1.05367	Nucleotide Processing	0.580808	1
OXIDATIVE_PHOSPHORYLATION	1.72463	Response	0.0688082	1
P53_SIGNALING_PATHWAY	0.787504	Nucleotide Processing	0.880238	1
PANCREATIC_CANCER	-1.50204	Proliferative	0.147761	1
PARKINSONS_DISEASE	1.55812	Response	0.136554	1
PATHOGENIC_ESCHERICHIA_COLI_INFECTION	1.1542	Nucleotide Processing	0.504694	1
PATHWAYS_IN_CANCER	-1.40364	Proliferative	0.125708	1
PEROXISOME	1.81824	Response	0.039386	1
PHOSPHATIDYLINOSITOL_SIGNALING_SYSTEM	-1.69246	Proliferative	0.0588642	1
PORPHYRIN_AND_CHLOROPHYLL_METABOLISM	-0.886306	Response	0.785904	1
PPAR_SIGNALING_PATHWAY	1.39236	Response	0.284872	1
PRIMARY_IMMUNODEFICIENCY	1.30486	Response	0.355046	1
PRION_DISEASES	1.14398	Response	0.5488	1
PROGESTERONE_MEDIATED_OOCYTE_MATURATION	-0.714094	Proliferative	0.966858	1
PROPANOATE_METABOLISM	1.76822	Response	0.0475394	1
PROSTATE_CANCER	-1.10492	Proliferative	0.548194	1
PROTEASOME	1.75351	Nucleotide Processing	0.0588642	1
PURINE_METABOLISM	1.57306	Nucleotide Processing	0.0823494	1
PYRIMIDINE_METABOLISM	1.24435	Nucleotide Processing	0.370095	1
PYRUVATE_METABOLISM	2.01641	Response	0.00800942	1
REGULATION_OF_ACTIN_CYTOSKELETON	0.933816	Proliferative	0.765103	1
REGULATION_OF_AUTOPHAGY	-0.823631	Response	0.837772	1
RENAL_CELL_CARCINOMA	0.584985	Proliferative	0.998331	1
RETINOL_METABOLISM	1.74219	Response	0.024228	1
RIBOSOME	2.45051	Nucleotide Processing	0.00590791	1
RIG_I_LIKE_RECEPTOR_SIGNALING_PATHWAY	-2.1353	Response	0.00857287	1
RNA_DEGRADATION	2.244	Nucleotide Processing	0.00590791	1
RNA_POLYMERASE	1.11273	Nucleotide Processing	0.5488	1
SMALL_CELL_LUNG_CANCER	-1.18394	Proliferative	0.471229	1
SNARE_INTERACTIONS_IN_VESICULAR_TRANSPORT	1.69273	Response	0.0897278	1
SPHINGOLIPID_METABOLISM	1.5156	Response	0.175805	1
SPLICEOSOME	1.09632	Nucleotide Processing	0.5488	1
STARCH_AND_SUCROSE_METABOLISM	1.18305	Response	0.504694	1
STEROID_HORMONE_BIOSYNTHESIS	-1.29258	Response	0.289356	1
SYSTEMIC_LUPUS_ERYTHEMATOSUS	1.31897	Response	0.363595	1
TASTE_TRANSDUCTION	-1.09948	Response	0.572092	1
T_CELL_RECEPTOR_SIGNALING_PATHWAY	-1.40892	Proliferative	0.189751	1
TGF_BETA_SIGNALING_PATHWAY	1.05814	Nucleotide Processing	0.586508	1
TIGHT_JUNCTION	0.966154	Proliferative	0.689618	1
TOLL_LIKE_RECEPTOR_SIGNALING_PATHWAY	-1.87285	Proliferative	0.0246964	1
TRYPTOPHAN_METABOLISM	1.37403	Response	0.307595	1
TYPE_II_DIABETES_MELLITUS	-0.832591	Proliferative	0.833901	1
TYROSINE_METABOLISM	1.04632	Response	0.608901	1
UBIQUITIN_MEDIATED_PROTEOLYSIS	0.79234	Nucleotide Processing	0.904367	1
VALINE_LEUCINE_AND_ISOLEUCINE_DEGRADATION	2.10858	Nucleotide Processing	0.00857287	1
VASCULAR_SMOOTH_MUSCLE_CONTRACTION	-1.09077	Proliferative	0.5488	1
VASOPRESSIN_REGULATED_WATER_REABSORPTION	0.990424	Nucleotide Processing	0.677703	1
VEGF_SIGNALING_PATHWAY	-0.797724	Proliferative	0.880238	1
VIBRIO_CHOLERAE_INFECTION	1.10238	Nucleotide Processing	0.5488	1
VIRAL_MYOCARDITIS	-1.23011	Response	0.414643	1
WNT_SIGNALING_PATHWAY	-0.796018	Proliferative	0.910743	1
ACUTE_MYELOID_LEUKEMIA	-1.37809	Proliferative	0.230245	2
ADHERENS_JUNCTION	0.772683	Proliferative	0.971673	2
ADIPOCYTOKINE_SIGNALING_PATHWAY	-1.52822	Proliferative	0.162448	2
ALANINE_ASPARTATE_AND_GLUTAMATE_METABOLISM	1.68555	Nucleotide Processing	0.0956142	2
ALDOSTERONE_REGULATED_SODIUM_REABSORPTION	-0.98124	Proliferative	0.757987	2
ALZHEIMERS_DISEASE	1.77073	Nucleotide Processing	0.0205132	2
AMINOACYL_TRNA_BIOSYNTHESIS	1.40408	Nucleotide Processing	0.205044	2
AMINO_SUGAR_AND_NUCLEOTIDE_SUGAR_METABOLISM	2.05062	Nucleotide Processing	0.0034509	2
AMYOTROPHIC_LATERAL_SCLEROSIS_ALS	0.925841	Proliferative	0.848685	2
ANTIGEN_PROCESSING_AND_PRESENTATION	1.50274	Response	0.192457	2
APOPTOSIS	-1.15443	Nucleotide Processing	0.481291	2
ARACHIDONIC_ACID_METABOLISM	1.44823	Response	0.205044	2
ARGININE_AND_PROLINE_METABOLISM	2.06519	Nucleotide Processing	0.0034509	2
ARRHYTHMOGENIC_RIGHT_VENTRICULAR_CARDIOMYOPATHY_ARVC	1.60989	Proliferative	0.135832	2
AXON_GUIDANCE	0.548977	Proliferative	0.999838	2
BASAL_CELL_CARCINOMA	0.84647	Response	0.911456	2
BASAL_TRANSCRIPTION_FACTORS	-1.43995	Nucleotide Processing	0.244665	2
BASE_EXCISION_REPAIR	-1.55398	Response	0.161812	2
B_CELL_RECEPTOR_SIGNALING_PATHWAY	-1.47365	Proliferative	0.162303	2
BLADDER_CANCER	0.807546	Proliferative	0.891427	2
BUTANOATE_METABOLISM	1.88511	Nucleotide Processing	0.0201041	2
CALCIUM_SIGNALING_PATHWAY	-1.27972	Proliferative	0.360026	2
CARDIAC_MUSCLE_CONTRACTION	1.21649	Proliferative	0.492948	2
CELL_ADHESION_MOLECULES_CAMS	1.49994	Response	0.183416	2
CELL_CYCLE	0.753767	Nucleotide Processing	0.976187	2
CHEMOKINE_SIGNALING_PATHWAY	-1.28952	Proliferative	0.254706	2
CHRONIC_MYELOID_LEUKEMIA	-1.33105	Proliferative	0.250956	2
COLORECTAL_CANCER	-0.999379	Proliferative	0.740968	2
COMPLEMENT_AND_COAGULATION_CASCADES	0.831438	Response	0.886293	2
CYSTEINE_AND_METHIONINE_METABOLISM	1.67887	Nucleotide Processing	0.0956386	2
CYTOKINE_CYTOKINE_RECEPTOR_INTERACTION	1.4075	Response	0.167456	2
CYTOSOLIC_DNA_SENSING_PATHWAY	-1.41822	Response	0.23444	2
DILATED_CARDIOMYOPATHY	1.50974	Proliferative	0.183416	2
DNA_REPLICATION	-1.46343	Nucleotide Processing	0.178566	2
DRUG_METABOLISM_CYTOCHROME_P450	1.27048	Response	0.419104	2
DRUG_METABOLISM_OTHER_ENZYMES	1.40013	Response	0.254706	2
ECM_RECEPTOR_INTERACTION	-1.04211	Response	0.743796	2
ENDOCYTOSIS	-1.49193	Nucleotide Processing	0.101268	2
ENDOMETRIAL_CANCER	-0.888715	Proliferative	0.871106	2
EPITHELIAL_CELL_SIGNALING_IN_HELICOBACTER_PYLORI_INFECTION	-0.983502	Proliferative	0.757987	2
ERBB_SIGNALING_PATHWAY	-1.0376	Proliferative	0.676058	2
ETHER_LIPID_METABOLISM	-0.609265	Response	0.999838	2
FATTY_ACID_METABOLISM	1.95271	Response	0.00975785	2
FC_EPSILON_RI_SIGNALING_PATHWAY	-1.29001	Proliferative	0.298825	2
FC_GAMMA_R_MEDIATED_PHAGOCYTOSIS	-0.762209	Proliferative	0.974575	2
FOCAL_ADHESION	0.5266	Proliferative	0.999838	2
FRUCTOSE_AND_MANNOSE_METABOLISM	1.91087	Nucleotide Processing	0.0130533	2
GAP_JUNCTION	0.738198	Proliferative	0.974575	2
GLIOMA	-0.61261	Proliferative	0.999838	2
GLUTATHIONE_METABOLISM	1.67991	Nucleotide Processing	0.0912147	2
GLYCEROLIPID_METABOLISM	1.01078	Nucleotide Processing	0.740968	2
GLYCEROPHOSPHOLIPID_METABOLISM	1.08885	Nucleotide Processing	0.633803	2
GLYCINE_SERINE_AND_THREONINE_METABOLISM	1.89571	Nucleotide Processing	0.0139196	2
GLYCOLYSIS_GLUCONEOGENESIS	2.30364	Response	0.0034509	2
GNRH_SIGNALING_PATHWAY	-0.894426	Proliferative	0.871106	2
HEDGEHOG_SIGNALING_PATHWAY	0.761311	Proliferative	0.920783	2
HEMATOPOIETIC_CELL_LINEAGE	0.867716	Response	0.886293	2
HISTIDINE_METABOLISM	1.13529	Response	0.586886	2
HOMOLOGOUS_RECOMBINATION	-1.29424	Response	0.38163	2
HUNTINGTONS_DISEASE	1.17137	Nucleotide Processing	0.447076	2
HYPERTROPHIC_CARDIOMYOPATHY_HCM	1.56668	Proliferative	0.161812	2
INOSITOL_PHOSPHATE_METABOLISM	-0.854006	Nucleotide Processing	0.886293	2
INSULIN_SIGNALING_PATHWAY	0.752426	Proliferative	0.976187	2
INTESTINAL_IMMUNE_NETWORK_FOR_IGA_PRODUCTION	1.20731	Response	0.407828	2
JAK_STAT_SIGNALING_PATHWAY	-1.65584	Response	0.0956386	2
LEISHMANIA_INFECTION	-1.28957	Proliferative	0.333653	2
LEUKOCYTE_TRANSENDOTHELIAL_MIGRATION	-0.66699	Proliferative	0.999838	2
LONG_TERM_DEPRESSION	0.579861	Proliferative	0.999838	2
LONG_TERM_POTENTIATION	0.524772	Proliferative	0.999838	2
LYSINE_DEGRADATION	1.01956	Nucleotide Processing	0.728179	2
LYSOSOME	2.07624	Response	0.00576076	2
MAPK_SIGNALING_PATHWAY	-0.937567	Proliferative	0.862824	2
MELANOGENESIS	0.729631	Proliferative	0.974575	2
MELANOMA	0.598576	Proliferative	0.999838	2
METABOLISM_OF_XENOBIOTICS_BY_CYTOCHROME_P450	0.899532	Response	0.870601	2
MTOR_SIGNALING_PATHWAY	0.587506	Proliferative	0.999838	2
NATURAL_KILLER_CELL_MEDIATED_CYTOTOXICITY	-1.20627	Response	0.407828	2
NEUROACTIVE_LIGAND_RECEPTOR_INTERACTION	-1.12085	Response	0.628883	2
NEUROTROPHIN_SIGNALING_PATHWAY	-0.720905	Proliferative	0.999838	2
N_GLYCAN_BIOSYNTHESIS	-0.880713	Nucleotide Processing	0.886293	2
NOD_LIKE_RECEPTOR_SIGNALING_PATHWAY	-1.18822	Proliferative	0.447076	2
NON_SMALL_CELL_LUNG_CANCER	-0.651575	Proliferative	0.999838	2
NOTCH_SIGNALING_PATHWAY	0.854024	Nucleotide Processing	0.881264	2
NUCLEOTIDE_EXCISION_REPAIR	-0.750321	Nucleotide Processing	0.974575	2
OLFACTORY_TRANSDUCTION	0.92603	Response	0.871106	2
OOCYTE_MEIOSIS	1.25862	Nucleotide Processing	0.330326	2
OXIDATIVE_PHOSPHORYLATION	2.01842	Response	0.0080521	2
P53_SIGNALING_PATHWAY	0.718044	Nucleotide Processing	0.974575	2
PANCREATIC_CANCER	-1.73104	Proliferative	0.0500213	2
PARKINSONS_DISEASE	1.83765	Response	0.0201041	2
PATHOGENIC_ESCHERICHIA_COLI_INFECTION	1.07388	Nucleotide Processing	0.633803	2
PATHWAYS_IN_CANCER	-1.28557	Proliferative	0.228336	2
PEROXISOME	1.82206	Response	0.0201041	2
PHOSPHATIDYLINOSITOL_SIGNALING_SYSTEM	-1.51429	Proliferative	0.161812	2
PORPHYRIN_AND_CHLOROPHYLL_METABOLISM	0.767082	Response	0.920783	2
PPAR_SIGNALING_PATHWAY	1.54384	Response	0.167456	2
PRIMARY_IMMUNODEFICIENCY	1.41944	Response	0.161812	2
PRION_DISEASES	1.12892	Response	0.608204	2
PROGESTERONE_MEDIATED_OOCYTE_MATURATION	-0.975134	Proliferative	0.780394	2
PROPANOATE_METABOLISM	1.73819	Response	0.0665308	2
PROSTATE_CANCER	-0.849851	Proliferative	0.891427	2
PROTEASOME	1.82423	Nucleotide Processing	0.020141	2
PURINE_METABOLISM	1.44493	Nucleotide Processing	0.161812	2
PYRIMIDINE_METABOLISM	1.38785	Nucleotide Processing	0.205044	2
PYRUVATE_METABOLISM	2.10986	Response	0.0034509	2
REGULATION_OF_ACTIN_CYTOSKELETON	0.852673	Proliferative	0.915621	2
REGULATION_OF_AUTOPHAGY	-0.91415	Response	0.852439	2
RENAL_CELL_CARCINOMA	-0.544477	Proliferative	0.999838	2
RETINOL_METABOLISM	1.71923	Response	0.0237578	2
RIBOSOME	2.38456	Nucleotide Processing	0.0034509	2
RIG_I_LIKE_RECEPTOR_SIGNALING_PATHWAY	-2.00676	Response	0.0177633	2
RNA_DEGRADATION	2.17947	Nucleotide Processing	0.0034509	2
RNA_POLYMERASE	0.703271	Nucleotide Processing	0.974575	2
SMALL_CELL_LUNG_CANCER	-1.06932	Proliferative	0.642066	2
SNARE_INTERACTIONS_IN_VESICULAR_TRANSPORT	1.53706	Response	0.167456	2
SPHINGOLIPID_METABOLISM	1.55837	Response	0.161812	2
SPLICEOSOME	0.944994	Nucleotide Processing	0.848547	2
STARCH_AND_SUCROSE_METABOLISM	1.35577	Response	0.298825	2
STEROID_HORMONE_BIOSYNTHESIS	-1.30641	Response	0.250956	2
SYSTEMIC_LUPUS_ERYTHEMATOSUS	1.03896	Response	0.718969	2
TASTE_TRANSDUCTION	-1.06666	Response	0.720533	2
T_CELL_RECEPTOR_SIGNALING_PATHWAY	-1.39175	Proliferative	0.199112	2
TGF_BETA_SIGNALING_PATHWAY	0.879986	Nucleotide Processing	0.871106	2
TIGHT_JUNCTION	0.967623	Proliferative	0.79422	2
TOLL_LIKE_RECEPTOR_SIGNALING_PATHWAY	-1.98961	Proliferative	0.0136777	2
TRYPTOPHAN_METABOLISM	1.4309	Response	0.234937	2
TYPE_II_DIABETES_MELLITUS	-0.881265	Proliferative	0.871106	2
TYROSINE_METABOLISM	0.867496	Response	0.871106	2
UBIQUITIN_MEDIATED_PROTEOLYSIS	0.449716	Nucleotide Processing	0.999838	2
VALINE_LEUCINE_AND_ISOLEUCINE_DEGRADATION	2.27997	Nucleotide Processing	0.0034509	2
VASCULAR_SMOOTH_MUSCLE_CONTRACTION	-0.852312	Proliferative	0.886293	2
VASOPRESSIN_REGULATED_WATER_REABSORPTION	0.683348	Nucleotide Processing	0.976187	2
VEGF_SIGNALING_PATHWAY	-0.881484	Proliferative	0.881264	2
VIBRIO_CHOLERAE_INFECTION	0.783463	Nucleotide Processing	0.920783	2
VIRAL_MYOCARDITIS	-1.08387	Response	0.631942	2
WNT_SIGNALING_PATHWAY	-0.884809	Proliferative	0.88181	2

## Sheet: FigS12_abundance_GSEA_data
pathway	NES	cluster	qvalue	Organ
KEGG_HUNTINGTONS_DISEASE	2.96801	Nucleotide Processing	0.00103108	KIDNEY
KEGG_REGULATION_OF_ACTIN_CYTOSKELETON	1.98318	Proliferative	0.00103108	KIDNEY
KEGG_ALZHEIMERS_DISEASE	2.76877	Nucleotide Processing	0.00103108	KIDNEY
KEGG_OXIDATIVE_PHOSPHORYLATION	3.26824	Response	0.00103108	KIDNEY
KEGG_PARKINSONS_DISEASE	3.23643	Response	0.00103108	KIDNEY
KEGG_SPLICEOSOME	1.96465	Nucleotide Processing	0.00103108	KIDNEY
KEGG_RIBOSOME	3.31165	Nucleotide Processing	0.00103108	KIDNEY
KEGG_PEROXISOME	2.3207	Response	0.00103108	KIDNEY
KEGG_CARDIAC_MUSCLE_CONTRACTION	2.33652	Proliferative	0.00103108	KIDNEY
KEGG_PATHOGENIC_ESCHERICHIA_COLI_INFECTION	2.83269	Nucleotide Processing	0.00103108	KIDNEY
KEGG_GLYCOLYSIS_GLUCONEOGENESIS	2.91456	Response	0.00103108	KIDNEY
KEGG_ARGININE_AND_PROLINE_METABOLISM	2.48705	Nucleotide Processing	0.00103108	KIDNEY
KEGG_VALINE_LEUCINE_AND_ISOLEUCINE_DEGRADATION	2.91449	Nucleotide Processing	0.00103108	KIDNEY
KEGG_SYSTEMIC_LUPUS_ERYTHEMATOSUS	2.76143	Response	0.00103108	KIDNEY
KEGG_PPAR_SIGNALING_PATHWAY	2.36242	Response	0.00103108	KIDNEY
KEGG_FATTY_ACID_METABOLISM	2.8906	Response	0.00103108	KIDNEY
KEGG_GLUTATHIONE_METABOLISM	2.43822	Nucleotide Processing	0.00103108	KIDNEY
KEGG_PROTEASOME	2.61009	Nucleotide Processing	0.00103108	KIDNEY
KEGG_PYRUVATE_METABOLISM	2.68917	Response	0.00103108	KIDNEY
KEGG_PROPANOATE_METABOLISM	2.83241	Response	0.00103108	KIDNEY
KEGG_ANTIGEN_PROCESSING_AND_PRESENTATION	2.36478	Response	0.00103108	KIDNEY
KEGG_TYROSINE_METABOLISM	2.53711	Response	0.00103108	KIDNEY
KEGG_GLYCINE_SERINE_AND_THREONINE_METABOLISM	2.38474	Nucleotide Processing	0.00103108	KIDNEY
KEGG_TRYPTOPHAN_METABOLISM	2.59844	Response	0.00103108	KIDNEY
KEGG_BUTANOATE_METABOLISM	2.45469	Nucleotide Processing	0.00103108	KIDNEY
KEGG_HISTIDINE_METABOLISM	2.19701	Response	0.00103108	KIDNEY
KEGG_NOTCH_SIGNALING_PATHWAY	-2.22837	Nucleotide Processing	0.00151761	KIDNEY
KEGG_VIBRIO_CHOLERAE_INFECTION	2.14612	Nucleotide Processing	0.00157635	KIDNEY
KEGG_PHOSPHATIDYLINOSITOL_SIGNALING_SYSTEM	-2.16376	Proliferative	0.00157635	KIDNEY
KEGG_VASOPRESSIN_REGULATED_WATER_REABSORPTION	2.21233	Nucleotide Processing	0.00157635	KIDNEY
KEGG_FOCAL_ADHESION	1.83897	Proliferative	0.0017914	KIDNEY
KEGG_LYSOSOME	1.8232	Response	0.0025411	KIDNEY
KEGG_METABOLISM_OF_XENOBIOTICS_BY_CYTOCHROME_P450	2.07495	Response	0.00356647	KIDNEY
KEGG_LEUKOCYTE_TRANSENDOTHELIAL_MIGRATION	1.82995	Proliferative	0.00357723	KIDNEY
KEGG_CYTOKINE_CYTOKINE_RECEPTOR_INTERACTION	-2.02848	Response	0.00357723	KIDNEY
KEGG_BASAL_CELL_CARCINOMA	-2.09063	Response	0.00404164	KIDNEY
KEGG_CYSTEINE_AND_METHIONINE_METABOLISM	2.09625	Nucleotide Processing	0.00407286	KIDNEY
KEGG_TIGHT_JUNCTION	1.81082	Proliferative	0.00427455	KIDNEY
KEGG_DRUG_METABOLISM_CYTOCHROME_P450	1.95812	Response	0.00427455	KIDNEY
KEGG_ALANINE_ASPARTATE_AND_GLUTAMATE_METABOLISM	2.02483	Nucleotide Processing	0.00482978	KIDNEY
KEGG_JAK_STAT_SIGNALING_PATHWAY	-1.92495	Response	0.00536599	KIDNEY
KEGG_LYSINE_DEGRADATION	1.95273	Nucleotide Processing	0.00712223	KIDNEY
KEGG_ARACHIDONIC_ACID_METABOLISM	1.94055	Response	0.00763798	KIDNEY
KEGG_ECM_RECEPTOR_INTERACTION	1.74256	Response	0.00888313	KIDNEY
KEGG_COMPLEMENT_AND_COAGULATION_CASCADES	1.8275	Response	0.00938184	KIDNEY
KEGG_TOLL_LIKE_RECEPTOR_SIGNALING_PATHWAY	-1.81392	Proliferative	0.0114025	KIDNEY
KEGG_PORPHYRIN_AND_CHLOROPHYLL_METABOLISM	1.85858	Response	0.0149822	KIDNEY
KEGG_GAP_JUNCTION	1.77273	Proliferative	0.0151069	KIDNEY
KEGG_DILATED_CARDIOMYOPATHY	1.77088	Proliferative	0.0162832	KIDNEY
KEGG_PRION_DISEASES	1.81947	Response	0.0164037	KIDNEY
KEGG_FRUCTOSE_AND_MANNOSE_METABOLISM	1.77658	Nucleotide Processing	0.0172708	KIDNEY
KEGG_NEUROACTIVE_LIGAND_RECEPTOR_INTERACTION	-1.96255	Response	0.0172708	KIDNEY
KEGG_ARRHYTHMOGENIC_RIGHT_VENTRICULAR_CARDIOMYOPATHY_ARVC	1.75161	Proliferative	0.0172708	KIDNEY
KEGG_HYPERTROPHIC_CARDIOMYOPATHY_HCM	1.69587	Proliferative	0.0207124	KIDNEY
KEGG_RETINOL_METABOLISM	1.76132	Response	0.0257506	KIDNEY
KEGG_ABC_TRANSPORTERS	-1.78069	Nucleotide Processing	0.0391556	KIDNEY
KEGG_PANCREATIC_CANCER	-1.5978	Proliferative	0.0428711	KIDNEY
KEGG_VIRAL_MYOCARDITIS	1.62296	Response	0.0522323	KIDNEY
KEGG_AMINO_SUGAR_AND_NUCLEOTIDE_SUGAR_METABOLISM	1.62652	Nucleotide Processing	0.0522323	KIDNEY
KEGG_HEMATOPOIETIC_CELL_LINEAGE	1.6042	Response	0.0612175	KIDNEY
KEGG_STARCH_AND_SUCROSE_METABOLISM	1.60008	Response	0.0716823	KIDNEY
KEGG_GLYCEROLIPID_METABOLISM	1.57785	Nucleotide Processing	0.0844925	KIDNEY
KEGG_PROGESTERONE_MEDIATED_OOCYTE_MATURATION	-1.484	Proliferative	0.0877688	KIDNEY
KEGG_CELL_CYCLE	-1.4614	Nucleotide Processing	0.0909815	KIDNEY
KEGG_CYTOSOLIC_DNA_SENSING_PATHWAY	-1.56529	Response	0.104472	KIDNEY
KEGG_P53_SIGNALING_PATHWAY	-1.53752	Nucleotide Processing	0.105286	KIDNEY
KEGG_ADHERENS_JUNCTION	1.44043	Proliferative	0.121675	KIDNEY
KEGG_REGULATION_OF_AUTOPHAGY	-1.53202	Response	0.121675	KIDNEY
KEGG_TYPE_II_DIABETES_MELLITUS	-1.42881	Proliferative	0.156465	KIDNEY
KEGG_NEUROTROPHIN_SIGNALING_PATHWAY	1.37102	Proliferative	0.166473	KIDNEY
KEGG_MTOR_SIGNALING_PATHWAY	-1.37719	Proliferative	0.174024	KIDNEY
KEGG_MELANOMA	-1.3674	Proliferative	0.174024	KIDNEY
KEGG_T_CELL_RECEPTOR_SIGNALING_PATHWAY	-1.25299	Proliferative	0.244159	KIDNEY
KEGG_RIG_I_LIKE_RECEPTOR_SIGNALING_PATHWAY	-1.30251	Response	0.249205	KIDNEY
KEGG_WNT_SIGNALING_PATHWAY	-1.23031	Proliferative	0.254414	KIDNEY
KEGG_PRIMARY_IMMUNODEFICIENCY	-1.33007	Response	0.274704	KIDNEY
KEGG_AMINOACYL_TRNA_BIOSYNTHESIS	1.2805	Nucleotide Processing	0.274704	KIDNEY
KEGG_EPITHELIAL_CELL_SIGNALING_IN_HELICOBACTER_PYLORI_INFECTION	1.26222	Proliferative	0.274704	KIDNEY
KEGG_BASAL_TRANSCRIPTION_FACTORS	-1.33739	Nucleotide Processing	0.276557	KIDNEY
KEGG_COLORECTAL_CANCER	-1.21301	Proliferative	0.308292	KIDNEY
KEGG_TGF_BETA_SIGNALING_PATHWAY	-1.19894	Nucleotide Processing	0.331047	KIDNEY
KEGG_VASCULAR_SMOOTH_MUSCLE_CONTRACTION	1.19918	Proliferative	0.35174	KIDNEY
KEGG_PROSTATE_CANCER	-1.15506	Proliferative	0.36709	KIDNEY
KEGG_FC_GAMMA_R_MEDIATED_PHAGOCYTOSIS	1.18336	Proliferative	0.372126	KIDNEY
KEGG_FC_EPSILON_RI_SIGNALING_PATHWAY	-1.1542	Proliferative	0.374895	KIDNEY
KEGG_ERBB_SIGNALING_PATHWAY	-1.13156	Proliferative	0.386658	KIDNEY
KEGG_CHRONIC_MYELOID_LEUKEMIA	-1.13369	Proliferative	0.403413	KIDNEY
KEGG_SMALL_CELL_LUNG_CANCER	1.15268	Proliferative	0.407938	KIDNEY
KEGG_DNA_REPLICATION	-1.17081	Nucleotide Processing	0.407938	KIDNEY
KEGG_ALDOSTERONE_REGULATED_SODIUM_REABSORPTION	1.16557	Proliferative	0.407938	KIDNEY
KEGG_SNARE_INTERACTIONS_IN_VESICULAR_TRANSPORT	1.15252	Response	0.415457	KIDNEY
KEGG_PATHWAYS_IN_CANCER	-1.07431	Proliferative	0.4284	KIDNEY
KEGG_ENDOMETRIAL_CANCER	-1.06612	Proliferative	0.513737	KIDNEY
KEGG_NOD_LIKE_RECEPTOR_SIGNALING_PATHWAY	-1.05188	Proliferative	0.554165	KIDNEY
KEGG_UBIQUITIN_MEDIATED_PROTEOLYSIS	-1.02756	Nucleotide Processing	0.582252	KIDNEY
KEGG_INOSITOL_PHOSPHATE_METABOLISM	-1.01274	Nucleotide Processing	0.600919	KIDNEY
KEGG_NON_SMALL_CELL_LUNG_CANCER	-1.01255	Proliferative	0.600919	KIDNEY
KEGG_RNA_POLYMERASE	-1.002	Nucleotide Processing	0.614814	KIDNEY
KEGG_BLADDER_CANCER	-0.995407	Proliferative	0.614814	KIDNEY
KEGG_NATURAL_KILLER_CELL_MEDIATED_CYTOTOXICITY	-0.994357	Response	0.614814	KIDNEY
KEGG_ACUTE_MYELOID_LEUKEMIA	-0.995105	Proliferative	0.614814	KIDNEY
KEGG_TYPE_I_DIABETES_MELLITUS	1.01738	Response	0.614814	KIDNEY
KEGG_AUTOIMMUNE_THYROID_DISEASE	1.01738	Response	0.614814	KIDNEY
KEGG_ALLOGRAFT_REJECTION	1.01738	Response	0.614814	KIDNEY
KEGG_GLYCEROPHOSPHOLIPID_METABOLISM	-0.978285	Nucleotide Processing	0.627635	KIDNEY
KEGG_CALCIUM_SIGNALING_PATHWAY	0.973068	Proliferative	0.662512	KIDNEY
KEGG_HOMOLOGOUS_RECOMBINATION	-0.94308	Response	0.679744	KIDNEY
KEGG_SPHINGOLIPID_METABOLISM	-0.929991	Response	0.693641	KIDNEY
KEGG_INSULIN_SIGNALING_PATHWAY	0.940216	Proliferative	0.722497	KIDNEY
KEGG_AMYOTROPHIC_LATERAL_SCLEROSIS_ALS	0.873043	Proliferative	0.812433	KIDNEY
KEGG_NUCLEOTIDE_EXCISION_REPAIR	-0.855641	Nucleotide Processing	0.818958	KIDNEY
KEGG_MAPK_SIGNALING_PATHWAY	-0.915298	Proliferative	0.818958	KIDNEY
KEGG_HEDGEHOG_SIGNALING_PATHWAY	-0.830146	Proliferative	0.818958	KIDNEY
KEGG_ENDOCYTOSIS	0.884918	Nucleotide Processing	0.818958	KIDNEY
KEGG_PURINE_METABOLISM	0.874399	Nucleotide Processing	0.821587	KIDNEY
KEGG_ETHER_LIPID_METABOLISM	-0.820321	Response	0.824984	KIDNEY
KEGG_AXON_GUIDANCE	0.848844	Proliferative	0.824984	KIDNEY
KEGG_CHEMOKINE_SIGNALING_PATHWAY	0.858979	Proliferative	0.827967	KIDNEY
KEGG_ADIPOCYTOKINE_SIGNALING_PATHWAY	0.826138	Proliferative	0.827967	KIDNEY
KEGG_RENAL_CELL_CARCINOMA	-0.853475	Proliferative	0.829165	KIDNEY
KEGG_STEROID_HORMONE_BIOSYNTHESIS	0.79991	Response	0.831578	KIDNEY
KEGG_OOCYTE_MEIOSIS	0.827785	Nucleotide Processing	0.833858	KIDNEY
KEGG_MELANOGENESIS	0.818575	Proliferative	0.833858	KIDNEY
KEGG_GRAFT_VERSUS_HOST_DISEASE	0.782747	Response	0.833858	KIDNEY
KEGG_LEISHMANIA_INFECTION	0.796673	Proliferative	0.833858	KIDNEY
KEGG_APOPTOSIS	-0.842042	Nucleotide Processing	0.833858	KIDNEY
KEGG_PYRIMIDINE_METABOLISM	0.810733	Nucleotide Processing	0.833858	KIDNEY
KEGG_B_CELL_RECEPTOR_SIGNALING_PATHWAY	-0.812498	Proliferative	0.839731	KIDNEY
KEGG_RNA_DEGRADATION	0.787744	Nucleotide Processing	0.839731	KIDNEY
KEGG_GLIOMA	-0.806049	Proliferative	0.839731	KIDNEY
KEGG_INTESTINAL_IMMUNE_NETWORK_FOR_IGA_PRODUCTION	-0.754839	Response	0.839731	KIDNEY
KEGG_DRUG_METABOLISM_OTHER_ENZYMES	-0.765134	Response	0.85285	KIDNEY
KEGG_BASE_EXCISION_REPAIR	0.690123	Response	0.888401	KIDNEY
KEGG_OLFACTORY_TRANSDUCTION	0.652782	Response	0.926604	KIDNEY
KEGG_LONG_TERM_POTENTIATION	0.695259	Proliferative	0.932035	KIDNEY
KEGG_TASTE_TRANSDUCTION	0.633746	Response	0.932035	KIDNEY
KEGG_VEGF_SIGNALING_PATHWAY	-0.713224	Proliferative	0.932035	KIDNEY
KEGG_LONG_TERM_DEPRESSION	0.661176	Proliferative	0.938152	KIDNEY
KEGG_CELL_ADHESION_MOLECULES_CAMS	-0.672916	Response	0.967128	KIDNEY
KEGG_N_GLYCAN_BIOSYNTHESIS	0.550556	Nucleotide Processing	0.98374	KIDNEY
KEGG_GNRH_SIGNALING_PATHWAY	0.533575	Proliferative	0.99015	KIDNEY
KEGG_REGULATION_OF_ACTIN_CYTOSKELETON	1.87225	Proliferative	0.000697078	LIVER
KEGG_HUNTINGTONS_DISEASE	2.69043	Nucleotide Processing	0.000697078	LIVER
KEGG_ALZHEIMERS_DISEASE	2.62328	Nucleotide Processing	0.000697078	LIVER
KEGG_SPLICEOSOME	2.35836	Nucleotide Processing	0.000697078	LIVER
KEGG_PARKINSONS_DISEASE	2.87362	Response	0.000697078	LIVER
KEGG_OXIDATIVE_PHOSPHORYLATION	2.87273	Response	0.000697078	LIVER
KEGG_RIBOSOME	3.10684	Nucleotide Processing	0.000697078	LIVER
KEGG_PEROXISOME	2.50201	Response	0.000697078	LIVER
KEGG_CARDIAC_MUSCLE_CONTRACTION	2.03616	Proliferative	0.000697078	LIVER
KEGG_PPAR_SIGNALING_PATHWAY	2.32995	Response	0.000697078	LIVER
KEGG_PATHOGENIC_ESCHERICHIA_COLI_INFECTION	2.55035	Nucleotide Processing	0.000697078	LIVER
KEGG_SYSTEMIC_LUPUS_ERYTHEMATOSUS	2.53016	Response	0.000697078	LIVER
KEGG_GLYCOLYSIS_GLUCONEOGENESIS	2.79381	Response	0.000697078	LIVER
KEGG_ARGININE_AND_PROLINE_METABOLISM	2.62206	Nucleotide Processing	0.000697078	LIVER
KEGG_VIBRIO_CHOLERAE_INFECTION	1.91123	Nucleotide Processing	0.000697078	LIVER
KEGG_VALINE_LEUCINE_AND_ISOLEUCINE_DEGRADATION	2.81165	Nucleotide Processing	0.000697078	LIVER
KEGG_GLUTATHIONE_METABOLISM	2.59646	Nucleotide Processing	0.000697078	LIVER
KEGG_FATTY_ACID_METABOLISM	2.78717	Response	0.000697078	LIVER
KEGG_DRUG_METABOLISM_CYTOCHROME_P450	2.72963	Response	0.000697078	LIVER
KEGG_FRUCTOSE_AND_MANNOSE_METABOLISM	2.03606	Nucleotide Processing	0.000697078	LIVER
KEGG_PROTEASOME	2.48405	Nucleotide Processing	0.000697078	LIVER
KEGG_METABOLISM_OF_XENOBIOTICS_BY_CYTOCHROME_P450	2.71119	Response	0.000697078	LIVER
KEGG_ANTIGEN_PROCESSING_AND_PRESENTATION	2.39242	Response	0.000697078	LIVER
KEGG_ALANINE_ASPARTATE_AND_GLUTAMATE_METABOLISM	2.19655	Nucleotide Processing	0.000697078	LIVER
KEGG_TYROSINE_METABOLISM	2.49691	Response	0.000697078	LIVER
KEGG_PYRUVATE_METABOLISM	2.47807	Response	0.000697078	LIVER
KEGG_CYSTEINE_AND_METHIONINE_METABOLISM	2.16246	Nucleotide Processing	0.000697078	LIVER
KEGG_DRUG_METABOLISM_OTHER_ENZYMES	2.12495	Response	0.000697078	LIVER
KEGG_GLYCINE_SERINE_AND_THREONINE_METABOLISM	2.42629	Nucleotide Processing	0.000697078	LIVER
KEGG_PROPANOATE_METABOLISM	2.61039	Response	0.000697078	LIVER
KEGG_TRYPTOPHAN_METABOLISM	2.33598	Response	0.000697078	LIVER
KEGG_RETINOL_METABOLISM	2.3358	Response	0.000697078	LIVER
KEGG_BUTANOATE_METABOLISM	2.43274	Nucleotide Processing	0.000697078	LIVER
KEGG_PORPHYRIN_AND_CHLOROPHYLL_METABOLISM	2.03161	Response	0.000697078	LIVER
KEGG_STEROID_HORMONE_BIOSYNTHESIS	2.11771	Response	0.000697078	LIVER
KEGG_TIGHT_JUNCTION	1.83969	Proliferative	0.000935778	LIVER
KEGG_LEUKOCYTE_TRANSENDOTHELIAL_MIGRATION	1.89261	Proliferative	0.000935778	LIVER
KEGG_AMINO_SUGAR_AND_NUCLEOTIDE_SUGAR_METABOLISM	1.9935	Nucleotide Processing	0.00104307	LIVER
KEGG_HISTIDINE_METABOLISM	1.9895	Response	0.00114443	LIVER
KEGG_BASAL_CELL_CARCINOMA	-2.15517	Response	0.00139274	LIVER
KEGG_HEDGEHOG_SIGNALING_PATHWAY	-2.25749	Proliferative	0.00141414	LIVER
KEGG_LYSINE_DEGRADATION	1.92075	Nucleotide Processing	0.00181062	LIVER
KEGG_CYTOKINE_CYTOKINE_RECEPTOR_INTERACTION	-2.32069	Response	0.00250323	LIVER
KEGG_STARCH_AND_SUCROSE_METABOLISM	1.88761	Response	0.00279181	LIVER
KEGG_FOCAL_ADHESION	1.66114	Proliferative	0.0034137	LIVER
KEGG_NEUROACTIVE_LIGAND_RECEPTOR_INTERACTION	-2.07083	Response	0.0043278	LIVER
KEGG_LYSOSOME	1.72904	Response	0.00483449	LIVER
KEGG_VIRAL_MYOCARDITIS	1.83071	Response	0.00525101	LIVER
KEGG_NOTCH_SIGNALING_PATHWAY	-1.89568	Nucleotide Processing	0.00525101	LIVER
KEGG_VASOPRESSIN_REGULATED_WATER_REABSORPTION	1.78741	Nucleotide Processing	0.00817264	LIVER
KEGG_ARACHIDONIC_ACID_METABOLISM	1.78262	Response	0.0126832	LIVER
KEGG_GLYCEROLIPID_METABOLISM	1.72345	Nucleotide Processing	0.0195637	LIVER
KEGG_ADHERENS_JUNCTION	1.61018	Proliferative	0.0223536	LIVER
KEGG_PRION_DISEASES	1.67246	Response	0.0315613	LIVER
KEGG_AMINOACYL_TRNA_BIOSYNTHESIS	1.62707	Nucleotide Processing	0.0394962	LIVER
KEGG_COMPLEMENT_AND_COAGULATION_CASCADES	1.54591	Response	0.0608035	LIVER
KEGG_PRIMARY_IMMUNODEFICIENCY	-1.67001	Response	0.0616199	LIVER
KEGG_AMYOTROPHIC_LATERAL_SCLEROSIS_ALS	1.536	Proliferative	0.0798678	LIVER
KEGG_ARRHYTHMOGENIC_RIGHT_VENTRICULAR_CARDIOMYOPATHY_ARVC	1.49257	Proliferative	0.0807643	LIVER
KEGG_JAK_STAT_SIGNALING_PATHWAY	-1.35333	Response	0.116541	LIVER
KEGG_INSULIN_SIGNALING_PATHWAY	1.36864	Proliferative	0.123264	LIVER
KEGG_FC_GAMMA_R_MEDIATED_PHAGOCYTOSIS	1.39042	Proliferative	0.130484	LIVER
KEGG_GAP_JUNCTION	1.39835	Proliferative	0.136384	LIVER
KEGG_HYPERTROPHIC_CARDIOMYOPATHY_HCM	1.38849	Proliferative	0.146259	LIVER
KEGG_INTESTINAL_IMMUNE_NETWORK_FOR_IGA_PRODUCTION	-1.47349	Response	0.147287	LIVER
KEGG_ECM_RECEPTOR_INTERACTION	1.35482	Response	0.174903	LIVER
KEGG_PHOSPHATIDYLINOSITOL_SIGNALING_SYSTEM	-1.29971	Proliferative	0.178108	LIVER
KEGG_NEUROTROPHIN_SIGNALING_PATHWAY	1.29308	Proliferative	0.207815	LIVER
KEGG_BASAL_TRANSCRIPTION_FACTORS	-1.32777	Nucleotide Processing	0.228076	LIVER
KEGG_TYPE_II_DIABETES_MELLITUS	-1.25441	Proliferative	0.271313	LIVER
KEGG_PYRIMIDINE_METABOLISM	1.23014	Nucleotide Processing	0.313966	LIVER
KEGG_GLYCEROPHOSPHOLIPID_METABOLISM	-1.17704	Nucleotide Processing	0.326416	LIVER
KEGG_RNA_DEGRADATION	1.22914	Nucleotide Processing	0.343569	LIVER
KEGG_OOCYTE_MEIOSIS	1.19002	Nucleotide Processing	0.37977	LIVER
KEGG_DILATED_CARDIOMYOPATHY	1.19555	Proliferative	0.37977	LIVER
KEGG_TOLL_LIKE_RECEPTOR_SIGNALING_PATHWAY	-1.13683	Proliferative	0.389597	LIVER
KEGG_ADIPOCYTOKINE_SIGNALING_PATHWAY	1.16059	Proliferative	0.441615	LIVER
KEGG_TGF_BETA_SIGNALING_PATHWAY	-1.07256	Nucleotide Processing	0.537483	LIVER
KEGG_VASCULAR_SMOOTH_MUSCLE_CONTRACTION	1.09628	Proliferative	0.542546	LIVER
KEGG_AUTOIMMUNE_THYROID_DISEASE	-1.1004	Response	0.563341	LIVER
KEGG_LONG_TERM_POTENTIATION	1.06986	Proliferative	0.599386	LIVER
KEGG_ENDOCYTOSIS	1.06001	Nucleotide Processing	0.599819	LIVER
KEGG_MELANOMA	-1.02769	Proliferative	0.6231	LIVER
KEGG_UBIQUITIN_MEDIATED_PROTEOLYSIS	-1.01441	Nucleotide Processing	0.624292	LIVER
KEGG_PURINE_METABOLISM	1.03203	Nucleotide Processing	0.658241	LIVER
KEGG_GRAFT_VERSUS_HOST_DISEASE	1.01561	Response	0.687066	LIVER
KEGG_TYPE_I_DIABETES_MELLITUS	0.977913	Response	0.742018	LIVER
KEGG_TASTE_TRANSDUCTION	-0.958711	Response	0.742018	LIVER
KEGG_PROGESTERONE_MEDIATED_OOCYTE_MATURATION	-0.965272	Proliferative	0.772328	LIVER
KEGG_BASE_EXCISION_REPAIR	-0.944175	Response	0.772328	LIVER
KEGG_CYTOSOLIC_DNA_SENSING_PATHWAY	-0.935553	Response	0.790759	LIVER
KEGG_NON_SMALL_CELL_LUNG_CANCER	-0.936894	Proliferative	0.790759	LIVER
KEGG_VEGF_SIGNALING_PATHWAY	-0.939782	Proliferative	0.798052	LIVER
KEGG_ALLOGRAFT_REJECTION	0.914227	Response	0.804413	LIVER
KEGG_RENAL_CELL_CARCINOMA	0.922642	Proliferative	0.804413	LIVER
KEGG_NOD_LIKE_RECEPTOR_SIGNALING_PATHWAY	0.921922	Proliferative	0.804413	LIVER
KEGG_PROSTATE_CANCER	0.928069	Proliferative	0.804413	LIVER
KEGG_WNT_SIGNALING_PATHWAY	-0.956504	Proliferative	0.804413	LIVER
KEGG_CELL_ADHESION_MOLECULES_CAMS	-0.921891	Response	0.821585	LIVER
KEGG_P53_SIGNALING_PATHWAY	-0.910202	Nucleotide Processing	0.821585	LIVER
KEGG_OLFACTORY_TRANSDUCTION	0.876698	Response	0.821585	LIVER
KEGG_FC_EPSILON_RI_SIGNALING_PATHWAY	-0.908621	Proliferative	0.821585	LIVER
KEGG_HOMOLOGOUS_RECOMBINATION	-0.880218	Response	0.821585	LIVER
KEGG_EPITHELIAL_CELL_SIGNALING_IN_HELICOBACTER_PYLORI_INFECTION	0.882448	Proliferative	0.824924	LIVER
KEGG_N_GLYCAN_BIOSYNTHESIS	0.880511	Nucleotide Processing	0.824924	LIVER
KEGG_ALDOSTERONE_REGULATED_SODIUM_REABSORPTION	0.86194	Proliferative	0.837104	LIVER
KEGG_INOSITOL_PHOSPHATE_METABOLISM	0.865228	Nucleotide Processing	0.837107	LIVER
KEGG_HEMATOPOIETIC_CELL_LINEAGE	0.857112	Response	0.844602	LIVER
KEGG_MAPK_SIGNALING_PATHWAY	-0.942028	Proliferative	0.844602	LIVER
KEGG_MTOR_SIGNALING_PATHWAY	-0.868225	Proliferative	0.844602	LIVER
KEGG_CHRONIC_MYELOID_LEUKEMIA	-0.890948	Proliferative	0.844602	LIVER
KEGG_ABC_TRANSPORTERS	-0.844785	Nucleotide Processing	0.85902	LIVER
KEGG_CHEMOKINE_SIGNALING_PATHWAY	0.851314	Proliferative	0.872674	LIVER
KEGG_NATURAL_KILLER_CELL_MEDIATED_CYTOTOXICITY	-0.875937	Response	0.88664	LIVER
KEGG_SPHINGOLIPID_METABOLISM	-0.800717	Response	0.892858	LIVER
KEGG_LONG_TERM_DEPRESSION	0.79164	Proliferative	0.898845	LIVER
KEGG_NUCLEOTIDE_EXCISION_REPAIR	0.770707	Nucleotide Processing	0.914945	LIVER
KEGG_ACUTE_MYELOID_LEUKEMIA	-0.81155	Proliferative	0.923179	LIVER
KEGG_LEISHMANIA_INFECTION	0.758661	Proliferative	0.930789	LIVER
KEGG_T_CELL_RECEPTOR_SIGNALING_PATHWAY	-0.844598	Proliferative	0.930789	LIVER
KEGG_APOPTOSIS	0.762524	Nucleotide Processing	0.933195	LIVER
KEGG_CELL_CYCLE	0.75241	Nucleotide Processing	0.957638	LIVER
KEGG_DNA_REPLICATION	-0.739902	Nucleotide Processing	0.966148	LIVER
KEGG_AXON_GUIDANCE	0.731036	Proliferative	0.966673	LIVER
KEGG_B_CELL_RECEPTOR_SIGNALING_PATHWAY	-0.78113	Proliferative	0.966673	LIVER
KEGG_GLIOMA	0.687002	Proliferative	0.966673	LIVER
KEGG_SMALL_CELL_LUNG_CANCER	-0.775983	Proliferative	0.966673	LIVER
KEGG_RNA_POLYMERASE	-0.685362	Nucleotide Processing	0.966673	LIVER
KEGG_ENDOMETRIAL_CANCER	-0.716454	Proliferative	0.976265	LIVER
KEGG_SNARE_INTERACTIONS_IN_VESICULAR_TRANSPORT	0.645346	Response	0.976265	LIVER
KEGG_BLADDER_CANCER	0.624107	Proliferative	0.981593	LIVER
KEGG_CALCIUM_SIGNALING_PATHWAY	0.679495	Proliferative	0.982268	LIVER
KEGG_ERBB_SIGNALING_PATHWAY	-0.717971	Proliferative	0.998958	LIVER
KEGG_PATHWAYS_IN_CANCER	0.665194	Proliferative	0.998958	LIVER
KEGG_ETHER_LIPID_METABOLISM	-0.5618	Response	0.998958	LIVER
KEGG_RIG_I_LIKE_RECEPTOR_SIGNALING_PATHWAY	0.536451	Response	0.998958	LIVER
KEGG_COLORECTAL_CANCER	0.531145	Proliferative	0.998958	LIVER
KEGG_MELANOGENESIS	0.553264	Proliferative	0.998958	LIVER
KEGG_PANCREATIC_CANCER	-0.596346	Proliferative	0.998958	LIVER
KEGG_REGULATION_OF_AUTOPHAGY	0.433894	Response	0.998958	LIVER
KEGG_GNRH_SIGNALING_PATHWAY	0.453778	Proliferative	0.998958	LIVER
KEGG_HUNTINGTONS_DISEASE	2.53041	Nucleotide Processing	0.000942932	LUNG
KEGG_ALZHEIMERS_DISEASE	2.26103	Nucleotide Processing	0.000942932	LUNG
KEGG_OXIDATIVE_PHOSPHORYLATION	2.64311	Response	0.000942932	LUNG
KEGG_PARKINSONS_DISEASE	2.70838	Response	0.000942932	LUNG
KEGG_RIBOSOME	3.25938	Nucleotide Processing	0.000942932	LUNG
KEGG_LEUKOCYTE_TRANSENDOTHELIAL_MIGRATION	2.00296	Proliferative	0.000942932	LUNG
KEGG_PEROXISOME	2.37924	Response	0.000942932	LUNG
KEGG_PATHOGENIC_ESCHERICHIA_COLI_INFECTION	2.7688	Nucleotide Processing	0.000942932	LUNG
KEGG_SYSTEMIC_LUPUS_ERYTHEMATOSUS	2.49078	Response	0.000942932	LUNG
KEGG_GLYCOLYSIS_GLUCONEOGENESIS	2.95977	Response	0.000942932	LUNG
KEGG_VALINE_LEUCINE_AND_ISOLEUCINE_DEGRADATION	2.42483	Nucleotide Processing	0.000942932	LUNG
KEGG_ARGININE_AND_PROLINE_METABOLISM	2.29175	Nucleotide Processing	0.000942932	LUNG
KEGG_CARDIAC_MUSCLE_CONTRACTION	2.1256	Proliferative	0.000942932	LUNG
KEGG_PPAR_SIGNALING_PATHWAY	2.33136	Response	0.000942932	LUNG
KEGG_GLUTATHIONE_METABOLISM	2.16101	Nucleotide Processing	0.000942932	LUNG
KEGG_DRUG_METABOLISM_CYTOCHROME_P450	2.49034	Response	0.000942932	LUNG
KEGG_FATTY_ACID_METABOLISM	2.7937	Response	0.000942932	LUNG
KEGG_METABOLISM_OF_XENOBIOTICS_BY_CYTOCHROME_P450	2.64655	Response	0.000942932	LUNG
KEGG_PROTEASOME	2.36753	Nucleotide Processing	0.000942932	LUNG
KEGG_ANTIGEN_PROCESSING_AND_PRESENTATION	2.27538	Response	0.000942932	LUNG
KEGG_PYRUVATE_METABOLISM	2.53984	Response	0.000942932	LUNG
KEGG_PROPANOATE_METABOLISM	2.46139	Response	0.000942932	LUNG
KEGG_TRYPTOPHAN_METABOLISM	2.23484	Response	0.000942932	LUNG
KEGG_TYROSINE_METABOLISM	2.54166	Response	0.000942932	LUNG
KEGG_BUTANOATE_METABOLISM	2.24091	Nucleotide Processing	0.000942932	LUNG
KEGG_RETINOL_METABOLISM	2.10382	Response	0.000942932	LUNG
KEGG_HISTIDINE_METABOLISM	2.12629	Response	0.000942932	LUNG
KEGG_REGULATION_OF_ACTIN_CYTOSKELETON	1.83141	Proliferative	0.00178773	LUNG
KEGG_FOCAL_ADHESION	1.7954	Proliferative	0.00178773	LUNG
KEGG_FRUCTOSE_AND_MANNOSE_METABOLISM	2.00629	Nucleotide Processing	0.0029103	LUNG
KEGG_CYTOKINE_CYTOKINE_RECEPTOR_INTERACTION	-2.15468	Response	0.00296516	LUNG
KEGG_GLYCINE_SERINE_AND_THREONINE_METABOLISM	1.97668	Nucleotide Processing	0.00349067	LUNG
KEGG_SPLICEOSOME	1.80893	Nucleotide Processing	0.0036828	LUNG
KEGG_CYSTEINE_AND_METHIONINE_METABOLISM	1.93752	Nucleotide Processing	0.00377761	LUNG
KEGG_ALANINE_ASPARTATE_AND_GLUTAMATE_METABOLISM	1.96099	Nucleotide Processing	0.00377761	LUNG
KEGG_COMPLEMENT_AND_COAGULATION_CASCADES	1.96201	Response	0.00504767	LUNG
KEGG_LYSOSOME	1.74456	Response	0.00895857	LUNG
KEGG_PHOSPHATIDYLINOSITOL_SIGNALING_SYSTEM	-1.93117	Proliferative	0.00934959	LUNG
KEGG_BASAL_CELL_CARCINOMA	-1.78877	Response	0.0106146	LUNG
KEGG_NOTCH_SIGNALING_PATHWAY	-1.96853	Nucleotide Processing	0.0107823	LUNG
KEGG_JAK_STAT_SIGNALING_PATHWAY	-1.88575	Response	0.0113138	LUNG
KEGG_VASOPRESSIN_REGULATED_WATER_REABSORPTION	1.80977	Nucleotide Processing	0.0140934	LUNG
KEGG_LYSINE_DEGRADATION	1.81768	Nucleotide Processing	0.0160306	LUNG
KEGG_STARCH_AND_SUCROSE_METABOLISM	1.81562	Response	0.0178922	LUNG
KEGG_ERBB_SIGNALING_PATHWAY	-1.6978	Proliferative	0.0203825	LUNG
KEGG_PRION_DISEASES	1.77444	Response	0.02244	LUNG
KEGG_TIGHT_JUNCTION	1.63353	Proliferative	0.0240661	LUNG
KEGG_TYPE_II_DIABETES_MELLITUS	-1.79584	Proliferative	0.0245482	LUNG
KEGG_ABC_TRANSPORTERS	-1.77976	Nucleotide Processing	0.0253521	LUNG
KEGG_DILATED_CARDIOMYOPATHY	1.68844	Proliferative	0.0259289	LUNG
KEGG_HYPERTROPHIC_CARDIOMYOPATHY_HCM	1.68011	Proliferative	0.0275716	LUNG
KEGG_VIRAL_MYOCARDITIS	1.7	Response	0.0281222	LUNG
KEGG_GAP_JUNCTION	1.67137	Proliferative	0.0290285	LUNG
KEGG_DRUG_METABOLISM_OTHER_ENZYMES	1.72772	Response	0.0296279	LUNG
KEGG_GLYCEROLIPID_METABOLISM	1.71937	Nucleotide Processing	0.0300116	LUNG
KEGG_ECM_RECEPTOR_INTERACTION	1.59962	Response	0.0351687	LUNG
KEGG_ARACHIDONIC_ACID_METABOLISM	1.67421	Response	0.0403013	LUNG
KEGG_TOLL_LIKE_RECEPTOR_SIGNALING_PATHWAY	-1.62846	Proliferative	0.0520869	LUNG
KEGG_NON_SMALL_CELL_LUNG_CANCER	-1.61962	Proliferative	0.0529466	LUNG
KEGG_OOCYTE_MEIOSIS	1.57466	Nucleotide Processing	0.0541035	LUNG
KEGG_STEROID_HORMONE_BIOSYNTHESIS	1.62324	Response	0.0597774	LUNG
KEGG_AMINO_SUGAR_AND_NUCLEOTIDE_SUGAR_METABOLISM	1.59941	Nucleotide Processing	0.0597774	LUNG
KEGG_FC_EPSILON_RI_SIGNALING_PATHWAY	-1.5174	Proliferative	0.074271	LUNG
KEGG_T_CELL_RECEPTOR_SIGNALING_PATHWAY	-1.49194	Proliferative	0.0758214	LUNG
KEGG_MELANOMA	-1.56742	Proliferative	0.0762335	LUNG
KEGG_CHRONIC_MYELOID_LEUKEMIA	-1.47783	Proliferative	0.097914	LUNG
KEGG_ARRHYTHMOGENIC_RIGHT_VENTRICULAR_CARDIOMYOPATHY_ARVC	1.46762	Proliferative	0.102258	LUNG
KEGG_NEUROTROPHIN_SIGNALING_PATHWAY	1.44259	Proliferative	0.104521	LUNG
KEGG_UBIQUITIN_MEDIATED_PROTEOLYSIS	-1.38673	Nucleotide Processing	0.110754	LUNG
KEGG_DNA_REPLICATION	-1.53078	Nucleotide Processing	0.114426	LUNG
KEGG_RIG_I_LIKE_RECEPTOR_SIGNALING_PATHWAY	-1.48934	Response	0.116874	LUNG
KEGG_P53_SIGNALING_PATHWAY	-1.50607	Nucleotide Processing	0.117077	LUNG
KEGG_VIBRIO_CHOLERAE_INFECTION	1.44634	Nucleotide Processing	0.120796	LUNG
KEGG_HEDGEHOG_SIGNALING_PATHWAY	-1.52796	Proliferative	0.123005	LUNG
KEGG_B_CELL_RECEPTOR_SIGNALING_PATHWAY	-1.38171	Proliferative	0.127839	LUNG
KEGG_BASAL_TRANSCRIPTION_FACTORS	-1.44693	Nucleotide Processing	0.130781	LUNG
KEGG_TGF_BETA_SIGNALING_PATHWAY	-1.41149	Nucleotide Processing	0.131672	LUNG
KEGG_PRIMARY_IMMUNODEFICIENCY	-1.49315	Response	0.131672	LUNG
KEGG_REGULATION_OF_AUTOPHAGY	-1.49236	Response	0.131672	LUNG
KEGG_VASCULAR_SMOOTH_MUSCLE_CONTRACTION	1.39434	Proliferative	0.135154	LUNG
KEGG_ADHERENS_JUNCTION	1.35975	Proliferative	0.162934	LUNG
KEGG_PORPHYRIN_AND_CHLOROPHYLL_METABOLISM	1.4287	Response	0.164532	LUNG
KEGG_PANCREATIC_CANCER	-1.32882	Proliferative	0.174601	LUNG
KEGG_MTOR_SIGNALING_PATHWAY	-1.31159	Proliferative	0.197201	LUNG
KEGG_COLORECTAL_CANCER	-1.30598	Proliferative	0.200311	LUNG
KEGG_ENDOMETRIAL_CANCER	-1.32482	Proliferative	0.205008	LUNG
KEGG_CELL_CYCLE	1.29432	Nucleotide Processing	0.234061	LUNG
KEGG_GLIOMA	-1.25138	Proliferative	0.243841	LUNG
KEGG_HEMATOPOIETIC_CELL_LINEAGE	1.29664	Response	0.258014	LUNG
KEGG_MELANOGENESIS	1.23043	Proliferative	0.326182	LUNG
KEGG_WNT_SIGNALING_PATHWAY	-1.16736	Proliferative	0.326182	LUNG
KEGG_NEUROACTIVE_LIGAND_RECEPTOR_INTERACTION	-1.23199	Response	0.326182	LUNG
KEGG_NUCLEOTIDE_EXCISION_REPAIR	-1.19495	Nucleotide Processing	0.326182	LUNG
KEGG_TYPE_I_DIABETES_MELLITUS	1.2542	Response	0.326182	LUNG
KEGG_GRAFT_VERSUS_HOST_DISEASE	1.2542	Response	0.326182	LUNG
KEGG_SPHINGOLIPID_METABOLISM	1.22479	Response	0.346504	LUNG
KEGG_NATURAL_KILLER_CELL_MEDIATED_CYTOTOXICITY	-1.15132	Response	0.34816	LUNG
KEGG_NOD_LIKE_RECEPTOR_SIGNALING_PATHWAY	1.19622	Proliferative	0.354071	LUNG
KEGG_PROGESTERONE_MEDIATED_OOCYTE_MATURATION	-1.12368	Proliferative	0.387813	LUNG
KEGG_AMINOACYL_TRNA_BIOSYNTHESIS	1.15757	Nucleotide Processing	0.393038	LUNG
KEGG_RENAL_CELL_CARCINOMA	-1.11218	Proliferative	0.393038	LUNG
KEGG_INOSITOL_PHOSPHATE_METABOLISM	-1.12018	Nucleotide Processing	0.40311	LUNG
KEGG_CYTOSOLIC_DNA_SENSING_PATHWAY	-1.12279	Response	0.422468	LUNG
KEGG_TASTE_TRANSDUCTION	1.16251	Response	0.423367	LUNG
KEGG_ACUTE_MYELOID_LEUKEMIA	-1.09248	Proliferative	0.433286	LUNG
KEGG_LEISHMANIA_INFECTION	1.12126	Proliferative	0.434598	LUNG
KEGG_PROSTATE_CANCER	1.09734	Proliferative	0.458991	LUNG
KEGG_FC_GAMMA_R_MEDIATED_PHAGOCYTOSIS	1.0824	Proliferative	0.468382	LUNG
KEGG_AUTOIMMUNE_THYROID_DISEASE	1.08736	Response	0.47905	LUNG
KEGG_ALLOGRAFT_REJECTION	1.08736	Response	0.47905	LUNG
KEGG_AMYOTROPHIC_LATERAL_SCLEROSIS_ALS	1.05888	Proliferative	0.503994	LUNG
KEGG_EPITHELIAL_CELL_SIGNALING_IN_HELICOBACTER_PYLORI_INFECTION	-1.02762	Proliferative	0.505189	LUNG
KEGG_AXON_GUIDANCE	1.00453	Proliferative	0.580969	LUNG
KEGG_GNRH_SIGNALING_PATHWAY	-0.962194	Proliferative	0.638279	LUNG
KEGG_BASE_EXCISION_REPAIR	-0.89319	Response	0.723527	LUNG
KEGG_RNA_POLYMERASE	0.873479	Nucleotide Processing	0.74553	LUNG
KEGG_MAPK_SIGNALING_PATHWAY	-0.919363	Proliferative	0.762421	LUNG
KEGG_OLFACTORY_TRANSDUCTION	0.839123	Response	0.792053	LUNG
KEGG_PYRIMIDINE_METABOLISM	0.843042	Nucleotide Processing	0.817475	LUNG
KEGG_CHEMOKINE_SIGNALING_PATHWAY	0.852251	Proliferative	0.817475	LUNG
KEGG_CALCIUM_SIGNALING_PATHWAY	-0.874359	Proliferative	0.817475	LUNG
KEGG_SMALL_CELL_LUNG_CANCER	-0.83599	Proliferative	0.854718	LUNG
KEGG_SNARE_INTERACTIONS_IN_VESICULAR_TRANSPORT	0.789928	Response	0.854718	LUNG
KEGG_LONG_TERM_DEPRESSION	0.789867	Proliferative	0.856053	LUNG
KEGG_N_GLYCAN_BIOSYNTHESIS	0.768087	Nucleotide Processing	0.871825	LUNG
KEGG_ALDOSTERONE_REGULATED_SODIUM_REABSORPTION	-0.765988	Proliferative	0.895984	LUNG
KEGG_ADIPOCYTOKINE_SIGNALING_PATHWAY	0.734539	Proliferative	0.903408	LUNG
KEGG_APOPTOSIS	-0.793242	Nucleotide Processing	0.903408	LUNG
KEGG_PATHWAYS_IN_CANCER	0.789357	Proliferative	0.903408	LUNG
KEGG_INTESTINAL_IMMUNE_NETWORK_FOR_IGA_PRODUCTION	0.693978	Response	0.903408	LUNG
KEGG_ENDOCYTOSIS	0.769847	Nucleotide Processing	0.903408	LUNG
KEGG_ETHER_LIPID_METABOLISM	0.649616	Response	0.939347	LUNG
KEGG_INSULIN_SIGNALING_PATHWAY	0.713543	Proliferative	0.950991	LUNG
KEGG_LONG_TERM_POTENTIATION	0.654509	Proliferative	0.968152	LUNG
KEGG_VEGF_SIGNALING_PATHWAY	-0.692408	Proliferative	0.968152	LUNG
KEGG_GLYCEROPHOSPHOLIPID_METABOLISM	-0.630813	Nucleotide Processing	0.977992	LUNG
KEGG_BLADDER_CANCER	-0.602683	Proliferative	0.979837	LUNG
KEGG_PURINE_METABOLISM	-0.70258	Nucleotide Processing	0.979837	LUNG
KEGG_HOMOLOGOUS_RECOMBINATION	0.532665	Response	0.981639	LUNG
KEGG_RNA_DEGRADATION	0.528076	Nucleotide Processing	0.990216	LUNG
KEGG_CELL_ADHESION_MOLECULES_CAMS	0.532536	Response	0.990216	LUNG
KEGG_FOCAL_ADHESION	1.99196	Proliferative	0.00098701	OVARY
KEGG_REGULATION_OF_ACTIN_CYTOSKELETON	2.13852	Proliferative	0.00098701	OVARY
KEGG_HUNTINGTONS_DISEASE	3.08386	Nucleotide Processing	0.00098701	OVARY
KEGG_ALZHEIMERS_DISEASE	2.83042	Nucleotide Processing	0.00098701	OVARY
KEGG_SPLICEOSOME	3.42815	Nucleotide Processing	0.00098701	OVARY
KEGG_OXIDATIVE_PHOSPHORYLATION	3.15902	Response	0.00098701	OVARY
KEGG_PARKINSONS_DISEASE	3.23365	Response	0.00098701	OVARY
KEGG_RIBOSOME	3.87387	Nucleotide Processing	0.00098701	OVARY
KEGG_LEUKOCYTE_TRANSENDOTHELIAL_MIGRATION	2.09296	Proliferative	0.00098701	OVARY
KEGG_GAP_JUNCTION	2.0325	Proliferative	0.00098701	OVARY
KEGG_CARDIAC_MUSCLE_CONTRACTION	2.15171	Proliferative	0.00098701	OVARY
KEGG_PATHOGENIC_ESCHERICHIA_COLI_INFECTION	2.77118	Nucleotide Processing	0.00098701	OVARY
KEGG_VIBRIO_CHOLERAE_INFECTION	2.12336	Nucleotide Processing	0.00098701	OVARY
KEGG_RNA_DEGRADATION	2.14455	Nucleotide Processing	0.00098701	OVARY
KEGG_SYSTEMIC_LUPUS_ERYTHEMATOSUS	2.74602	Response	0.00098701	OVARY
KEGG_GLYCOLYSIS_GLUCONEOGENESIS	2.8517	Response	0.00098701	OVARY
KEGG_VALINE_LEUCINE_AND_ISOLEUCINE_DEGRADATION	2.6233	Nucleotide Processing	0.00098701	OVARY
KEGG_ARGININE_AND_PROLINE_METABOLISM	1.99816	Nucleotide Processing	0.00098701	OVARY
KEGG_GLUTATHIONE_METABOLISM	2.68541	Nucleotide Processing	0.00098701	OVARY
KEGG_COMPLEMENT_AND_COAGULATION_CASCADES	2.09244	Response	0.00098701	OVARY
KEGG_AMINOACYL_TRNA_BIOSYNTHESIS	2.19117	Nucleotide Processing	0.00098701	OVARY
KEGG_FATTY_ACID_METABOLISM	2.31902	Response	0.00098701	OVARY
KEGG_VASOPRESSIN_REGULATED_WATER_REABSORPTION	2.25119	Nucleotide Processing	0.00098701	OVARY
KEGG_PROTEASOME	3.09272	Nucleotide Processing	0.00098701	OVARY
KEGG_METABOLISM_OF_XENOBIOTICS_BY_CYTOCHROME_P450	2.33217	Response	0.00098701	OVARY
KEGG_ANTIGEN_PROCESSING_AND_PRESENTATION	2.45968	Response	0.00098701	OVARY
KEGG_PYRUVATE_METABOLISM	2.52245	Response	0.00098701	OVARY
KEGG_PROPANOATE_METABOLISM	2.49753	Response	0.00098701	OVARY
KEGG_BASAL_CELL_CARCINOMA	-2.27188	Response	0.00144089	OVARY
KEGG_ABC_TRANSPORTERS	-2.38763	Nucleotide Processing	0.00144089	OVARY
KEGG_TIGHT_JUNCTION	1.98953	Proliferative	0.00144089	OVARY
KEGG_NEUROACTIVE_LIGAND_RECEPTOR_INTERACTION	-2.67102	Response	0.00144089	OVARY
KEGG_CYTOKINE_CYTOKINE_RECEPTOR_INTERACTION	-2.83832	Response	0.00144089	OVARY
KEGG_AMINO_SUGAR_AND_NUCLEOTIDE_SUGAR_METABOLISM	2.09241	Nucleotide Processing	0.00144089	OVARY
KEGG_DRUG_METABOLISM_CYTOCHROME_P450	2.05305	Response	0.00144089	OVARY
KEGG_FRUCTOSE_AND_MANNOSE_METABOLISM	2.05633	Nucleotide Processing	0.00144089	OVARY
KEGG_CYSTEINE_AND_METHIONINE_METABOLISM	2.16912	Nucleotide Processing	0.00144089	OVARY
KEGG_PRION_DISEASES	2.08592	Response	0.00144089	OVARY
KEGG_BUTANOATE_METABOLISM	2.05811	Nucleotide Processing	0.00145839	OVARY
KEGG_TRYPTOPHAN_METABOLISM	2.04	Response	0.00206701	OVARY
KEGG_PORPHYRIN_AND_CHLOROPHYLL_METABOLISM	1.98746	Response	0.00206701	OVARY
KEGG_NEUROTROPHIN_SIGNALING_PATHWAY	1.69354	Proliferative	0.0061042	OVARY
KEGG_VASCULAR_SMOOTH_MUSCLE_CONTRACTION	1.71617	Proliferative	0.0142446	OVARY
KEGG_FC_GAMMA_R_MEDIATED_PHAGOCYTOSIS	1.67108	Proliferative	0.0167939	OVARY
KEGG_VIRAL_MYOCARDITIS	1.77137	Response	0.0195138	OVARY
KEGG_ALANINE_ASPARTATE_AND_GLUTAMATE_METABOLISM	1.80443	Nucleotide Processing	0.0205228	OVARY
KEGG_OOCYTE_MEIOSIS	1.65571	Nucleotide Processing	0.0215434	OVARY
KEGG_JAK_STAT_SIGNALING_PATHWAY	-1.63489	Response	0.0373835	OVARY
KEGG_PRIMARY_IMMUNODEFICIENCY	-1.74184	Response	0.0516061	OVARY
KEGG_GLYCINE_SERINE_AND_THREONINE_METABOLISM	1.65152	Nucleotide Processing	0.0560093	OVARY
KEGG_TYROSINE_METABOLISM	1.63192	Response	0.0594163	OVARY
KEGG_LONG_TERM_POTENTIATION	1.56294	Proliferative	0.0595797	OVARY
KEGG_CHEMOKINE_SIGNALING_PATHWAY	1.46981	Proliferative	0.0632214	OVARY
KEGG_DNA_REPLICATION	1.60656	Nucleotide Processing	0.0632214	OVARY
KEGG_LONG_TERM_DEPRESSION	1.52232	Proliferative	0.0859378	OVARY
KEGG_INSULIN_SIGNALING_PATHWAY	1.43122	Proliferative	0.0876594	OVARY
KEGG_ADHERENS_JUNCTION	1.47062	Proliferative	0.0909151	OVARY
KEGG_ENDOCYTOSIS	1.39599	Nucleotide Processing	0.0909151	OVARY
KEGG_CELL_CYCLE	1.43169	Nucleotide Processing	0.0909151	OVARY
KEGG_ARACHIDONIC_ACID_METABOLISM	1.55631	Response	0.0923232	OVARY
KEGG_AMYOTROPHIC_LATERAL_SCLEROSIS_ALS	1.49896	Proliferative	0.109394	OVARY
KEGG_NUCLEOTIDE_EXCISION_REPAIR	1.49658	Nucleotide Processing	0.109394	OVARY
KEGG_PEROXISOME	1.4415	Response	0.109394	OVARY
KEGG_BASE_EXCISION_REPAIR	1.50155	Response	0.113166	OVARY
KEGG_PPAR_SIGNALING_PATHWAY	1.45841	Response	0.113166	OVARY
KEGG_STARCH_AND_SUCROSE_METABOLISM	1.48511	Response	0.126926	OVARY
KEGG_HEDGEHOG_SIGNALING_PATHWAY	-1.47185	Proliferative	0.126926	OVARY
KEGG_INTESTINAL_IMMUNE_NETWORK_FOR_IGA_PRODUCTION	-1.48276	Response	0.1428	OVARY
KEGG_LYSOSOME	1.34374	Response	0.158787	OVARY
KEGG_HYPERTROPHIC_CARDIOMYOPATHY_HCM	1.36487	Proliferative	0.165599	OVARY
KEGG_DILATED_CARDIOMYOPATHY	1.36444	Proliferative	0.165599	OVARY
KEGG_TYPE_II_DIABETES_MELLITUS	-1.39241	Proliferative	0.167955	OVARY
KEGG_PURINE_METABOLISM	1.29822	Nucleotide Processing	0.17367	OVARY
KEGG_HISTIDINE_METABOLISM	1.42241	Response	0.17367	OVARY
KEGG_EPITHELIAL_CELL_SIGNALING_IN_HELICOBACTER_PYLORI_INFECTION	1.36101	Proliferative	0.179137	OVARY
KEGG_CHRONIC_MYELOID_LEUKEMIA	1.33282	Proliferative	0.180004	OVARY
KEGG_RENAL_CELL_CARCINOMA	1.33171	Proliferative	0.180004	OVARY
KEGG_P53_SIGNALING_PATHWAY	-1.31656	Nucleotide Processing	0.195098	OVARY
KEGG_STEROID_HORMONE_BIOSYNTHESIS	1.34201	Response	0.232821	OVARY
KEGG_SNARE_INTERACTIONS_IN_VESICULAR_TRANSPORT	1.2914	Response	0.256981	OVARY
KEGG_ARRHYTHMOGENIC_RIGHT_VENTRICULAR_CARDIOMYOPATHY_ARVC	1.24926	Proliferative	0.271516	OVARY
KEGG_HOMOLOGOUS_RECOMBINATION	1.26854	Response	0.324804	OVARY
KEGG_PHOSPHATIDYLINOSITOL_SIGNALING_SYSTEM	-1.17548	Proliferative	0.331838	OVARY
KEGG_PYRIMIDINE_METABOLISM	1.18288	Nucleotide Processing	0.344954	OVARY
KEGG_UBIQUITIN_MEDIATED_PROTEOLYSIS	1.16745	Nucleotide Processing	0.344954	OVARY
KEGG_NOD_LIKE_RECEPTOR_SIGNALING_PATHWAY	1.20389	Proliferative	0.351077	OVARY
KEGG_OLFACTORY_TRANSDUCTION	1.2261	Response	0.36633	OVARY
KEGG_GLIOMA	1.15555	Proliferative	0.416773	OVARY
KEGG_MELANOGENESIS	1.13196	Proliferative	0.444193	OVARY
KEGG_RETINOL_METABOLISM	1.12213	Response	0.485672	OVARY
KEGG_PROSTATE_CANCER	1.1027	Proliferative	0.488227	OVARY
KEGG_GLYCEROLIPID_METABOLISM	1.1066	Nucleotide Processing	0.488227	OVARY
KEGG_LYSINE_DEGRADATION	1.10632	Nucleotide Processing	0.488227	OVARY
KEGG_TGF_BETA_SIGNALING_PATHWAY	1.05619	Nucleotide Processing	0.552672	OVARY
KEGG_PROGESTERONE_MEDIATED_OOCYTE_MATURATION	1.04786	Proliferative	0.563526	OVARY
KEGG_CALCIUM_SIGNALING_PATHWAY	-1.01658	Proliferative	0.596338	OVARY
KEGG_ETHER_LIPID_METABOLISM	1.01755	Response	0.611834	OVARY
KEGG_APOPTOSIS	1.01287	Nucleotide Processing	0.617882	OVARY
KEGG_LEISHMANIA_INFECTION	1.00965	Proliferative	0.618374	OVARY
KEGG_GNRH_SIGNALING_PATHWAY	0.99236	Proliferative	0.655013	OVARY
KEGG_PATHWAYS_IN_CANCER	0.98944	Proliferative	0.663814	OVARY
KEGG_RIG_I_LIKE_RECEPTOR_SIGNALING_PATHWAY	0.97301	Response	0.673877	OVARY
KEGG_MAPK_SIGNALING_PATHWAY	0.981534	Proliferative	0.676018	OVARY
KEGG_VEGF_SIGNALING_PATHWAY	0.97086	Proliferative	0.683229	OVARY
KEGG_ECM_RECEPTOR_INTERACTION	0.962575	Response	0.683229	OVARY
KEGG_PANCREATIC_CANCER	0.962265	Proliferative	0.683229	OVARY
KEGG_RNA_POLYMERASE	0.949717	Nucleotide Processing	0.683229	OVARY
KEGG_ERBB_SIGNALING_PATHWAY	0.961579	Proliferative	0.683229	OVARY
KEGG_BLADDER_CANCER	0.936575	Proliferative	0.696761	OVARY
KEGG_COLORECTAL_CANCER	0.94132	Proliferative	0.696761	OVARY
KEGG_FC_EPSILON_RI_SIGNALING_PATHWAY	0.938121	Proliferative	0.698782	OVARY
KEGG_ACUTE_MYELOID_LEUKEMIA	0.925723	Proliferative	0.706486	OVARY
KEGG_GLYCEROPHOSPHOLIPID_METABOLISM	-0.936511	Nucleotide Processing	0.706486	OVARY
KEGG_TASTE_TRANSDUCTION	-0.874239	Response	0.743484	OVARY
KEGG_TYPE_I_DIABETES_MELLITUS	-0.862001	Response	0.752991	OVARY
KEGG_DRUG_METABOLISM_OTHER_ENZYMES	0.887324	Response	0.752991	OVARY
KEGG_INOSITOL_PHOSPHATE_METABOLISM	0.877232	Nucleotide Processing	0.774444	OVARY
KEGG_ENDOMETRIAL_CANCER	0.858313	Proliferative	0.803883	OVARY
KEGG_NON_SMALL_CELL_LUNG_CANCER	0.847297	Proliferative	0.808271	OVARY
KEGG_ALDOSTERONE_REGULATED_SODIUM_REABSORPTION	0.842074	Proliferative	0.808271	OVARY
KEGG_N_GLYCAN_BIOSYNTHESIS	0.794799	Nucleotide Processing	0.87685	OVARY
KEGG_MTOR_SIGNALING_PATHWAY	0.785426	Proliferative	0.886628	OVARY
KEGG_B_CELL_RECEPTOR_SIGNALING_PATHWAY	0.799118	Proliferative	0.886628	OVARY
KEGG_BASAL_TRANSCRIPTION_FACTORS	-0.777389	Nucleotide Processing	0.890762	OVARY
KEGG_SPHINGOLIPID_METABOLISM	-0.763868	Response	0.903594	OVARY
KEGG_ALLOGRAFT_REJECTION	0.694834	Response	0.925031	OVARY
KEGG_AXON_GUIDANCE	0.78168	Proliferative	0.925031	OVARY
KEGG_NOTCH_SIGNALING_PATHWAY	-0.754676	Nucleotide Processing	0.925031	OVARY
KEGG_CYTOSOLIC_DNA_SENSING_PATHWAY	0.722652	Response	0.93172	OVARY
KEGG_GRAFT_VERSUS_HOST_DISEASE	-0.667301	Response	0.939577	OVARY
KEGG_T_CELL_RECEPTOR_SIGNALING_PATHWAY	0.733881	Proliferative	0.949705	OVARY
KEGG_WNT_SIGNALING_PATHWAY	0.707482	Proliferative	0.995548	OVARY
KEGG_AUTOIMMUNE_THYROID_DISEASE	-0.578473	Response	0.998979	OVARY
KEGG_HEMATOPOIETIC_CELL_LINEAGE	0.592707	Response	0.998979	OVARY
KEGG_REGULATION_OF_AUTOPHAGY	-0.579705	Response	0.998979	OVARY
KEGG_NATURAL_KILLER_CELL_MEDIATED_CYTOTOXICITY	0.625511	Response	0.998979	OVARY
KEGG_ADIPOCYTOKINE_SIGNALING_PATHWAY	-0.587953	Proliferative	0.998979	OVARY
KEGG_MELANOMA	0.51286	Proliferative	0.998979	OVARY
KEGG_CELL_ADHESION_MOLECULES_CAMS	-0.597277	Response	0.998979	OVARY
KEGG_TOLL_LIKE_RECEPTOR_SIGNALING_PATHWAY	0.496848	Proliferative	0.998979	OVARY
KEGG_SMALL_CELL_LUNG_CANCER	0.458567	Proliferative	0.998979	OVARY
KEGG_FOCAL_ADHESION	1.89623	Proliferative	0.00119392	PANCREAS
KEGG_REGULATION_OF_ACTIN_CYTOSKELETON	2.09326	Proliferative	0.00119392	PANCREAS
KEGG_HUNTINGTONS_DISEASE	2.62793	Nucleotide Processing	0.00119392	PANCREAS
KEGG_ALZHEIMERS_DISEASE	2.33838	Nucleotide Processing	0.00119392	PANCREAS
KEGG_SPLICEOSOME	2.74701	Nucleotide Processing	0.00119392	PANCREAS
KEGG_OXIDATIVE_PHOSPHORYLATION	2.87123	Response	0.00119392	PANCREAS
KEGG_PARKINSONS_DISEASE	2.84125	Response	0.00119392	PANCREAS
KEGG_RIBOSOME	3.83706	Nucleotide Processing	0.00119392	PANCREAS
KEGG_LEUKOCYTE_TRANSENDOTHELIAL_MIGRATION	2.02293	Proliferative	0.00119392	PANCREAS
KEGG_PATHOGENIC_ESCHERICHIA_COLI_INFECTION	2.70253	Nucleotide Processing	0.00119392	PANCREAS
KEGG_SYSTEMIC_LUPUS_ERYTHEMATOSUS	3.01061	Response	0.00119392	PANCREAS
KEGG_GLYCOLYSIS_GLUCONEOGENESIS	2.79357	Response	0.00119392	PANCREAS
KEGG_VALINE_LEUCINE_AND_ISOLEUCINE_DEGRADATION	2.58282	Nucleotide Processing	0.00119392	PANCREAS
KEGG_COMPLEMENT_AND_COAGULATION_CASCADES	2.2548	Response	0.00119392	PANCREAS
KEGG_GLUTATHIONE_METABOLISM	2.48737	Nucleotide Processing	0.00119392	PANCREAS
KEGG_AMINOACYL_TRNA_BIOSYNTHESIS	2.38505	Nucleotide Processing	0.00119392	PANCREAS
KEGG_FATTY_ACID_METABOLISM	2.27437	Response	0.00119392	PANCREAS
KEGG_AMINO_SUGAR_AND_NUCLEOTIDE_SUGAR_METABOLISM	2.42471	Nucleotide Processing	0.00119392	PANCREAS
KEGG_PROTEASOME	2.72497	Nucleotide Processing	0.00119392	PANCREAS
KEGG_ANTIGEN_PROCESSING_AND_PRESENTATION	2.48069	Response	0.00119392	PANCREAS
KEGG_PYRUVATE_METABOLISM	2.41515	Response	0.00119392	PANCREAS
KEGG_METABOLISM_OF_XENOBIOTICS_BY_CYTOCHROME_P450	2.24688	Response	0.00119392	PANCREAS
KEGG_PROPANOATE_METABOLISM	2.38951	Response	0.00119392	PANCREAS
KEGG_BUTANOATE_METABOLISM	2.24295	Nucleotide Processing	0.00119392	PANCREAS
KEGG_ABC_TRANSPORTERS	-2.35595	Nucleotide Processing	0.00150455	PANCREAS
KEGG_CYTOKINE_CYTOKINE_RECEPTOR_INTERACTION	-2.44496	Response	0.00156387	PANCREAS
KEGG_JAK_STAT_SIGNALING_PATHWAY	-2.21265	Response	0.00156387	PANCREAS
KEGG_ARGININE_AND_PROLINE_METABOLISM	2.03348	Nucleotide Processing	0.0017824	PANCREAS
KEGG_VIBRIO_CHOLERAE_INFECTION	1.97746	Nucleotide Processing	0.0017824	PANCREAS
KEGG_FRUCTOSE_AND_MANNOSE_METABOLISM	2.10813	Nucleotide Processing	0.0017824	PANCREAS
KEGG_DRUG_METABOLISM_CYTOCHROME_P450	2.02809	Response	0.0017824	PANCREAS
KEGG_TRYPTOPHAN_METABOLISM	2.18905	Response	0.00179996	PANCREAS
KEGG_VASOPRESSIN_REGULATED_WATER_REABSORPTION	1.96796	Nucleotide Processing	0.00252738	PANCREAS
KEGG_PRION_DISEASES	2.0407	Response	0.00253476	PANCREAS
KEGG_CYSTEINE_AND_METHIONINE_METABOLISM	1.9636	Nucleotide Processing	0.00493952	PANCREAS
KEGG_LYSOSOME	1.7853	Response	0.00564627	PANCREAS
KEGG_ARACHIDONIC_ACID_METABOLISM	1.93215	Response	0.00626476	PANCREAS
KEGG_GLYCINE_SERINE_AND_THREONINE_METABOLISM	1.92382	Nucleotide Processing	0.00696466	PANCREAS
KEGG_VIRAL_MYOCARDITIS	1.79146	Response	0.0104782	PANCREAS
KEGG_TIGHT_JUNCTION	1.68402	Proliferative	0.0128765	PANCREAS
KEGG_CARDIAC_MUSCLE_CONTRACTION	1.77495	Proliferative	0.0140779	PANCREAS
KEGG_BASAL_CELL_CARCINOMA	-1.89849	Response	0.0140779	PANCREAS
KEGG_NEUROACTIVE_LIGAND_RECEPTOR_INTERACTION	-1.80695	Response	0.0168389	PANCREAS
KEGG_HEDGEHOG_SIGNALING_PATHWAY	-1.76473	Proliferative	0.0335111	PANCREAS
KEGG_TYROSINE_METABOLISM	1.7018	Response	0.0357221	PANCREAS
KEGG_RNA_DEGRADATION	1.62706	Nucleotide Processing	0.0452035	PANCREAS
KEGG_PEROXISOME	1.60969	Response	0.0489275	PANCREAS
KEGG_NOTCH_SIGNALING_PATHWAY	-1.61559	Nucleotide Processing	0.0554972	PANCREAS
KEGG_PHOSPHATIDYLINOSITOL_SIGNALING_SYSTEM	-1.55389	Proliferative	0.061357	PANCREAS
KEGG_PORPHYRIN_AND_CHLOROPHYLL_METABOLISM	1.62986	Response	0.0641888	PANCREAS
KEGG_GAP_JUNCTION	1.52965	Proliferative	0.0666997	PANCREAS
KEGG_PPAR_SIGNALING_PATHWAY	1.52816	Response	0.0743121	PANCREAS
KEGG_NEUROTROPHIN_SIGNALING_PATHWAY	1.45953	Proliferative	0.0774718	PANCREAS
KEGG_BASAL_TRANSCRIPTION_FACTORS	-1.61339	Nucleotide Processing	0.077629	PANCREAS
KEGG_ALANINE_ASPARTATE_AND_GLUTAMATE_METABOLISM	1.56891	Nucleotide Processing	0.0819537	PANCREAS
KEGG_PRIMARY_IMMUNODEFICIENCY	-1.63605	Response	0.082387	PANCREAS
KEGG_ENDOCYTOSIS	1.39272	Nucleotide Processing	0.0851342	PANCREAS
KEGG_EPITHELIAL_CELL_SIGNALING_IN_HELICOBACTER_PYLORI_INFECTION	1.4988	Proliferative	0.0899348	PANCREAS
KEGG_VASCULAR_SMOOTH_MUSCLE_CONTRACTION	1.44033	Proliferative	0.0974861	PANCREAS
KEGG_ADHERENS_JUNCTION	1.44725	Proliferative	0.102017	PANCREAS
KEGG_STARCH_AND_SUCROSE_METABOLISM	1.52177	Response	0.104974	PANCREAS
KEGG_AMYOTROPHIC_LATERAL_SCLEROSIS_ALS	1.44535	Proliferative	0.136578	PANCREAS
KEGG_TYPE_II_DIABETES_MELLITUS	-1.44305	Proliferative	0.137842	PANCREAS
KEGG_RETINOL_METABOLISM	1.4731	Response	0.142903	PANCREAS
KEGG_ECM_RECEPTOR_INTERACTION	1.39019	Response	0.143824	PANCREAS
KEGG_GLYCEROLIPID_METABOLISM	1.39997	Nucleotide Processing	0.183649	PANCREAS
KEGG_OOCYTE_MEIOSIS	1.34481	Nucleotide Processing	0.184673	PANCREAS
KEGG_LONG_TERM_DEPRESSION	1.35244	Proliferative	0.191199	PANCREAS
KEGG_HEMATOPOIETIC_CELL_LINEAGE	1.37093	Response	0.191793	PANCREAS
KEGG_ARRHYTHMOGENIC_RIGHT_VENTRICULAR_CARDIOMYOPATHY_ARVC	1.34456	Proliferative	0.191956	PANCREAS
KEGG_INSULIN_SIGNALING_PATHWAY	1.26184	Proliferative	0.222679	PANCREAS
KEGG_CALCIUM_SIGNALING_PATHWAY	-1.23478	Proliferative	0.223312	PANCREAS
KEGG_AUTOIMMUNE_THYROID_DISEASE	1.3643	Response	0.23287	PANCREAS
KEGG_ALLOGRAFT_REJECTION	1.3643	Response	0.23287	PANCREAS
KEGG_HYPERTROPHIC_CARDIOMYOPATHY_HCM	1.24744	Proliferative	0.291423	PANCREAS
KEGG_TGF_BETA_SIGNALING_PATHWAY	-1.23886	Nucleotide Processing	0.291423	PANCREAS
KEGG_P53_SIGNALING_PATHWAY	-1.24754	Nucleotide Processing	0.291423	PANCREAS
KEGG_CHEMOKINE_SIGNALING_PATHWAY	1.20883	Proliferative	0.294306	PANCREAS
KEGG_FC_GAMMA_R_MEDIATED_PHAGOCYTOSIS	1.2018	Proliferative	0.328168	PANCREAS
KEGG_MELANOMA	-1.20738	Proliferative	0.332084	PANCREAS
KEGG_DILATED_CARDIOMYOPATHY	1.20765	Proliferative	0.338797	PANCREAS
KEGG_SMALL_CELL_LUNG_CANCER	-1.16724	Proliferative	0.358348	PANCREAS
KEGG_LEISHMANIA_INFECTION	1.15818	Proliferative	0.419662	PANCREAS
KEGG_NON_SMALL_CELL_LUNG_CANCER	-1.13776	Proliferative	0.424524	PANCREAS
KEGG_DNA_REPLICATION	-1.14736	Nucleotide Processing	0.443884	PANCREAS
KEGG_AXON_GUIDANCE	-1.09631	Proliferative	0.457366	PANCREAS
KEGG_LONG_TERM_POTENTIATION	1.11767	Proliferative	0.461297	PANCREAS
KEGG_STEROID_HORMONE_BIOSYNTHESIS	1.15772	Response	0.465239	PANCREAS
KEGG_TYPE_I_DIABETES_MELLITUS	1.1642	Response	0.465239	PANCREAS
KEGG_ALDOSTERONE_REGULATED_SODIUM_REABSORPTION	-1.11913	Proliferative	0.465239	PANCREAS
KEGG_SNARE_INTERACTIONS_IN_VESICULAR_TRANSPORT	1.11555	Response	0.468299	PANCREAS
KEGG_ETHER_LIPID_METABOLISM	1.10284	Response	0.504699	PANCREAS
KEGG_HISTIDINE_METABOLISM	1.09646	Response	0.508249	PANCREAS
KEGG_INTESTINAL_IMMUNE_NETWORK_FOR_IGA_PRODUCTION	-1.06847	Response	0.534162	PANCREAS
KEGG_BASE_EXCISION_REPAIR	1.04559	Response	0.580729	PANCREAS
KEGG_LYSINE_DEGRADATION	1.00837	Nucleotide Processing	0.624937	PANCREAS
KEGG_PURINE_METABOLISM	1.00879	Nucleotide Processing	0.624937	PANCREAS
KEGG_VEGF_SIGNALING_PATHWAY	1.00063	Proliferative	0.635148	PANCREAS
KEGG_INOSITOL_PHOSPHATE_METABOLISM	-0.999421	Nucleotide Processing	0.635148	PANCREAS
KEGG_TOLL_LIKE_RECEPTOR_SIGNALING_PATHWAY	-0.992136	Proliferative	0.635148	PANCREAS
KEGG_OLFACTORY_TRANSDUCTION	0.994529	Response	0.635414	PANCREAS
KEGG_NOD_LIKE_RECEPTOR_SIGNALING_PATHWAY	0.983781	Proliferative	0.652043	PANCREAS
KEGG_N_GLYCAN_BIOSYNTHESIS	0.979379	Nucleotide Processing	0.652043	PANCREAS
KEGG_RENAL_CELL_CARCINOMA	0.982079	Proliferative	0.652043	PANCREAS
KEGG_BLADDER_CANCER	0.97164	Proliferative	0.663087	PANCREAS
KEGG_CELL_CYCLE	-0.947163	Nucleotide Processing	0.725088	PANCREAS
KEGG_DRUG_METABOLISM_OTHER_ENZYMES	0.892471	Response	0.789072	PANCREAS
KEGG_COLORECTAL_CANCER	0.893111	Proliferative	0.798409	PANCREAS
KEGG_WNT_SIGNALING_PATHWAY	-0.915017	Proliferative	0.819668	PANCREAS
KEGG_MAPK_SIGNALING_PATHWAY	0.904916	Proliferative	0.835169	PANCREAS
KEGG_MTOR_SIGNALING_PATHWAY	-0.876767	Proliferative	0.835394	PANCREAS
KEGG_ENDOMETRIAL_CANCER	0.863693	Proliferative	0.835394	PANCREAS
KEGG_MELANOGENESIS	0.855569	Proliferative	0.855275	PANCREAS
KEGG_PATHWAYS_IN_CANCER	0.890926	Proliferative	0.855275	PANCREAS
KEGG_ACUTE_MYELOID_LEUKEMIA	-0.8585	Proliferative	0.855275	PANCREAS
KEGG_GRAFT_VERSUS_HOST_DISEASE	0.795085	Response	0.868458	PANCREAS
KEGG_PYRIMIDINE_METABOLISM	0.825791	Nucleotide Processing	0.903649	PANCREAS
KEGG_NUCLEOTIDE_EXCISION_REPAIR	-0.815981	Nucleotide Processing	0.903649	PANCREAS
KEGG_PROSTATE_CANCER	0.808642	Proliferative	0.917818	PANCREAS
KEGG_RNA_POLYMERASE	-0.773764	Nucleotide Processing	0.922932	PANCREAS
KEGG_PROGESTERONE_MEDIATED_OOCYTE_MATURATION	-0.814932	Proliferative	0.922932	PANCREAS
KEGG_GNRH_SIGNALING_PATHWAY	0.799176	Proliferative	0.925048	PANCREAS
KEGG_FC_EPSILON_RI_SIGNALING_PATHWAY	0.786241	Proliferative	0.925048	PANCREAS
KEGG_CHRONIC_MYELOID_LEUKEMIA	-0.780355	Proliferative	0.958075	PANCREAS
KEGG_UBIQUITIN_MEDIATED_PROTEOLYSIS	-0.822893	Nucleotide Processing	0.958075	PANCREAS
KEGG_SPHINGOLIPID_METABOLISM	-0.727744	Response	0.958075	PANCREAS
KEGG_GLIOMA	-0.749799	Proliferative	0.970692	PANCREAS
KEGG_HOMOLOGOUS_RECOMBINATION	0.66846	Response	0.970753	PANCREAS
KEGG_REGULATION_OF_AUTOPHAGY	-0.671992	Response	0.973903	PANCREAS
KEGG_T_CELL_RECEPTOR_SIGNALING_PATHWAY	-0.715459	Proliferative	1	PANCREAS
KEGG_PANCREATIC_CANCER	0.648678	Proliferative	1	PANCREAS
KEGG_ERBB_SIGNALING_PATHWAY	-0.702906	Proliferative	1	PANCREAS
KEGG_ADIPOCYTOKINE_SIGNALING_PATHWAY	0.606388	Proliferative	1	PANCREAS
KEGG_B_CELL_RECEPTOR_SIGNALING_PATHWAY	0.625084	Proliferative	1	PANCREAS
KEGG_GLYCEROPHOSPHOLIPID_METABOLISM	0.586297	Nucleotide Processing	1	PANCREAS
KEGG_APOPTOSIS	0.599962	Nucleotide Processing	1	PANCREAS
KEGG_TASTE_TRANSDUCTION	-0.508308	Response	1	PANCREAS
KEGG_RIG_I_LIKE_RECEPTOR_SIGNALING_PATHWAY	0.509086	Response	1	PANCREAS
KEGG_NATURAL_KILLER_CELL_MEDIATED_CYTOTOXICITY	-0.552626	Response	1	PANCREAS
KEGG_CELL_ADHESION_MOLECULES_CAMS	0.502676	Response	1	PANCREAS
KEGG_CYTOSOLIC_DNA_SENSING_PATHWAY	0.327442	Response	1	PANCREAS
KEGG_FOCAL_ADHESION	2.51118	Proliferative	0.00124091	PROSTATE
KEGG_REGULATION_OF_ACTIN_CYTOSKELETON	2.41509	Proliferative	0.00124091	PROSTATE
KEGG_HUNTINGTONS_DISEASE	2.70141	Nucleotide Processing	0.00124091	PROSTATE
KEGG_ALZHEIMERS_DISEASE	2.67989	Nucleotide Processing	0.00124091	PROSTATE
KEGG_SPLICEOSOME	2.382	Nucleotide Processing	0.00124091	PROSTATE
KEGG_OXIDATIVE_PHOSPHORYLATION	3.0201	Response	0.00124091	PROSTATE
KEGG_PARKINSONS_DISEASE	3.09479	Response	0.00124091	PROSTATE
KEGG_RIBOSOME	3.55492	Nucleotide Processing	0.00124091	PROSTATE
KEGG_TIGHT_JUNCTION	2.08761	Proliferative	0.00124091	PROSTATE
KEGG_LEUKOCYTE_TRANSENDOTHELIAL_MIGRATION	2.07579	Proliferative	0.00124091	PROSTATE
KEGG_ECM_RECEPTOR_INTERACTION	2.0709	Response	0.00124091	PROSTATE
KEGG_GAP_JUNCTION	2.08158	Proliferative	0.00124091	PROSTATE
KEGG_CARDIAC_MUSCLE_CONTRACTION	2.26016	Proliferative	0.00124091	PROSTATE
KEGG_PATHOGENIC_ESCHERICHIA_COLI_INFECTION	2.69547	Nucleotide Processing	0.00124091	PROSTATE
KEGG_GLYCOLYSIS_GLUCONEOGENESIS	2.98203	Response	0.00124091	PROSTATE
KEGG_VALINE_LEUCINE_AND_ISOLEUCINE_DEGRADATION	2.58953	Nucleotide Processing	0.00124091	PROSTATE
KEGG_SYSTEMIC_LUPUS_ERYTHEMATOSUS	2.87607	Response	0.00124091	PROSTATE
KEGG_COMPLEMENT_AND_COAGULATION_CASCADES	2.25452	Response	0.00124091	PROSTATE
KEGG_PROTEASOME	2.67266	Nucleotide Processing	0.00124091	PROSTATE
KEGG_FATTY_ACID_METABOLISM	2.3393	Response	0.00124091	PROSTATE
KEGG_GLUTATHIONE_METABOLISM	2.56605	Nucleotide Processing	0.00124091	PROSTATE
KEGG_PYRUVATE_METABOLISM	2.56075	Response	0.00124091	PROSTATE
KEGG_ANTIGEN_PROCESSING_AND_PRESENTATION	2.38245	Response	0.00124091	PROSTATE
KEGG_METABOLISM_OF_XENOBIOTICS_BY_CYTOCHROME_P450	2.62454	Response	0.00124091	PROSTATE
KEGG_DRUG_METABOLISM_CYTOCHROME_P450	2.40274	Response	0.00124091	PROSTATE
KEGG_CYTOKINE_CYTOKINE_RECEPTOR_INTERACTION	-2.43577	Response	0.00168593	PROSTATE
KEGG_VASCULAR_SMOOTH_MUSCLE_CONTRACTION	2.02659	Proliferative	0.00192642	PROSTATE
KEGG_VASOPRESSIN_REGULATED_WATER_REABSORPTION	2.19906	Nucleotide Processing	0.00192642	PROSTATE
KEGG_PROPANOATE_METABOLISM	2.27696	Response	0.00192642	PROSTATE
KEGG_PRION_DISEASES	2.16667	Response	0.00192642	PROSTATE
KEGG_TYROSINE_METABOLISM	2.11022	Response	0.00192642	PROSTATE
KEGG_TRYPTOPHAN_METABOLISM	2.22284	Response	0.00192642	PROSTATE
KEGG_ARGININE_AND_PROLINE_METABOLISM	2.04595	Nucleotide Processing	0.00248921	PROSTATE
KEGG_AMINO_SUGAR_AND_NUCLEOTIDE_SUGAR_METABOLISM	2.07937	Nucleotide Processing	0.00248921	PROSTATE
KEGG_JAK_STAT_SIGNALING_PATHWAY	-2.08173	Response	0.00260343	PROSTATE
KEGG_ABC_TRANSPORTERS	-2.06564	Nucleotide Processing	0.00317313	PROSTATE
KEGG_CYSTEINE_AND_METHIONINE_METABOLISM	2.07769	Nucleotide Processing	0.00317313	PROSTATE
KEGG_NOTCH_SIGNALING_PATHWAY	-2.06367	Nucleotide Processing	0.00322143	PROSTATE
KEGG_DILATED_CARDIOMYOPATHY	1.89904	Proliferative	0.00340105	PROSTATE
KEGG_VIBRIO_CHOLERAE_INFECTION	1.82038	Nucleotide Processing	0.00608253	PROSTATE
KEGG_PPAR_SIGNALING_PATHWAY	1.8455	Response	0.00608253	PROSTATE
KEGG_HYPERTROPHIC_CARDIOMYOPATHY_HCM	1.80958	Proliferative	0.00690833	PROSTATE
KEGG_BUTANOATE_METABOLISM	1.99964	Nucleotide Processing	0.00692771	PROSTATE
KEGG_BASAL_CELL_CARCINOMA	-1.95287	Response	0.00700598	PROSTATE
KEGG_NEUROACTIVE_LIGAND_RECEPTOR_INTERACTION	-1.92116	Response	0.00700598	PROSTATE
KEGG_ARACHIDONIC_ACID_METABOLISM	1.88447	Response	0.0094667	PROSTATE
KEGG_ARRHYTHMOGENIC_RIGHT_VENTRICULAR_CARDIOMYOPATHY_ARVC	1.72142	Proliferative	0.0110102	PROSTATE
KEGG_VIRAL_MYOCARDITIS	1.79678	Response	0.0124769	PROSTATE
KEGG_PEROXISOME	1.72383	Response	0.012755	PROSTATE
KEGG_FRUCTOSE_AND_MANNOSE_METABOLISM	1.79605	Nucleotide Processing	0.012755	PROSTATE
KEGG_ADHERENS_JUNCTION	1.6627	Proliferative	0.017806	PROSTATE
KEGG_LONG_TERM_DEPRESSION	1.64323	Proliferative	0.0319603	PROSTATE
KEGG_ENDOCYTOSIS	1.50678	Nucleotide Processing	0.0342824	PROSTATE
KEGG_LONG_TERM_POTENTIATION	1.57563	Proliferative	0.045177	PROSTATE
KEGG_NEUROTROPHIN_SIGNALING_PATHWAY	1.51733	Proliferative	0.0456414	PROSTATE
KEGG_PRIMARY_IMMUNODEFICIENCY	-1.66268	Response	0.0637335	PROSTATE
KEGG_ALANINE_ASPARTATE_AND_GLUTAMATE_METABOLISM	1.61172	Nucleotide Processing	0.0658322	PROSTATE
KEGG_LYSINE_DEGRADATION	1.61101	Nucleotide Processing	0.0658322	PROSTATE
KEGG_BASAL_TRANSCRIPTION_FACTORS	-1.66851	Nucleotide Processing	0.0687017	PROSTATE
KEGG_P53_SIGNALING_PATHWAY	-1.58242	Nucleotide Processing	0.0695066	PROSTATE
KEGG_RETINOL_METABOLISM	1.62833	Response	0.0695066	PROSTATE
KEGG_HISTIDINE_METABOLISM	1.58519	Response	0.0936044	PROSTATE
KEGG_HEMATOPOIETIC_CELL_LINEAGE	1.50852	Response	0.100491	PROSTATE
KEGG_CHEMOKINE_SIGNALING_PATHWAY	1.38874	Proliferative	0.110515	PROSTATE
KEGG_PORPHYRIN_AND_CHLOROPHYLL_METABOLISM	1.50101	Response	0.132698	PROSTATE
KEGG_OOCYTE_MEIOSIS	1.39704	Nucleotide Processing	0.14051	PROSTATE
KEGG_AMINOACYL_TRNA_BIOSYNTHESIS	1.42654	Nucleotide Processing	0.141596	PROSTATE
KEGG_STARCH_AND_SUCROSE_METABOLISM	1.46344	Response	0.15387	PROSTATE
KEGG_FC_GAMMA_R_MEDIATED_PHAGOCYTOSIS	1.36416	Proliferative	0.154432	PROSTATE
KEGG_INSULIN_SIGNALING_PATHWAY	1.31218	Proliferative	0.180996	PROSTATE
KEGG_SNARE_INTERACTIONS_IN_VESICULAR_TRANSPORT	1.37272	Response	0.186295	PROSTATE
KEGG_CELL_CYCLE	-1.28008	Nucleotide Processing	0.192985	PROSTATE
KEGG_TOLL_LIKE_RECEPTOR_SIGNALING_PATHWAY	-1.26567	Proliferative	0.238731	PROSTATE
KEGG_RNA_DEGRADATION	1.30077	Nucleotide Processing	0.240747	PROSTATE
KEGG_AMYOTROPHIC_LATERAL_SCLEROSIS_ALS	1.29747	Proliferative	0.252007	PROSTATE
KEGG_EPITHELIAL_CELL_SIGNALING_IN_HELICOBACTER_PYLORI_INFECTION	1.28726	Proliferative	0.252007	PROSTATE
KEGG_RENAL_CELL_CARCINOMA	1.27613	Proliferative	0.258956	PROSTATE
KEGG_GLYCEROLIPID_METABOLISM	1.28722	Nucleotide Processing	0.279717	PROSTATE
KEGG_GLYCINE_SERINE_AND_THREONINE_METABOLISM	1.29414	Nucleotide Processing	0.28923	PROSTATE
KEGG_MELANOGENESIS	1.23663	Proliferative	0.291877	PROSTATE
KEGG_GNRH_SIGNALING_PATHWAY	1.21466	Proliferative	0.315098	PROSTATE
KEGG_TYPE_II_DIABETES_MELLITUS	-1.17872	Proliferative	0.388624	PROSTATE
KEGG_MAPK_SIGNALING_PATHWAY	1.12139	Proliferative	0.421488	PROSTATE
KEGG_LYSOSOME	1.12357	Response	0.455847	PROSTATE
KEGG_CYTOSOLIC_DNA_SENSING_PATHWAY	-1.13335	Response	0.46442	PROSTATE
KEGG_STEROID_HORMONE_BIOSYNTHESIS	1.15203	Response	0.464961	PROSTATE
KEGG_OLFACTORY_TRANSDUCTION	1.134	Response	0.485312	PROSTATE
KEGG_BLADDER_CANCER	1.11194	Proliferative	0.491805	PROSTATE
KEGG_AXON_GUIDANCE	-1.06851	Proliferative	0.503297	PROSTATE
KEGG_ALLOGRAFT_REJECTION	1.13434	Response	0.528172	PROSTATE
KEGG_GRAFT_VERSUS_HOST_DISEASE	1.13434	Response	0.528172	PROSTATE
KEGG_SPHINGOLIPID_METABOLISM	-1.07812	Response	0.530892	PROSTATE
KEGG_CALCIUM_SIGNALING_PATHWAY	1.05939	Proliferative	0.543217	PROSTATE
KEGG_T_CELL_RECEPTOR_SIGNALING_PATHWAY	-1.03577	Proliferative	0.562645	PROSTATE
KEGG_PHOSPHATIDYLINOSITOL_SIGNALING_SYSTEM	-1.04227	Proliferative	0.565538	PROSTATE
KEGG_VEGF_SIGNALING_PATHWAY	1.04644	Proliferative	0.566087	PROSTATE
KEGG_GLIOMA	1.04152	Proliferative	0.566087	PROSTATE
KEGG_UBIQUITIN_MEDIATED_PROTEOLYSIS	-1.02591	Nucleotide Processing	0.576632	PROSTATE
KEGG_INTESTINAL_IMMUNE_NETWORK_FOR_IGA_PRODUCTION	-1.00222	Response	0.615231	PROSTATE
KEGG_ACUTE_MYELOID_LEUKEMIA	-1.00559	Proliferative	0.616177	PROSTATE
KEGG_PATHWAYS_IN_CANCER	1.00432	Proliferative	0.616613	PROSTATE
KEGG_DRUG_METABOLISM_OTHER_ENZYMES	1.00299	Response	0.616613	PROSTATE
KEGG_COLORECTAL_CANCER	-0.988678	Proliferative	0.635586	PROSTATE
KEGG_TGF_BETA_SIGNALING_PATHWAY	-0.974994	Nucleotide Processing	0.666503	PROSTATE
KEGG_NOD_LIKE_RECEPTOR_SIGNALING_PATHWAY	0.948165	Proliferative	0.713885	PROSTATE
KEGG_DNA_REPLICATION	-0.931376	Nucleotide Processing	0.725418	PROSTATE
KEGG_APOPTOSIS	0.93821	Nucleotide Processing	0.732736	PROSTATE
KEGG_FC_EPSILON_RI_SIGNALING_PATHWAY	0.924977	Proliferative	0.746419	PROSTATE
KEGG_B_CELL_RECEPTOR_SIGNALING_PATHWAY	-0.924105	Proliferative	0.753145	PROSTATE
KEGG_RNA_POLYMERASE	-0.901081	Nucleotide Processing	0.753145	PROSTATE
KEGG_MELANOMA	-0.913062	Proliferative	0.753145	PROSTATE
KEGG_HEDGEHOG_SIGNALING_PATHWAY	-0.88826	Proliferative	0.767155	PROSTATE
KEGG_PURINE_METABOLISM	0.904134	Nucleotide Processing	0.792015	PROSTATE
KEGG_TASTE_TRANSDUCTION	-0.835744	Response	0.816904	PROSTATE
KEGG_TYPE_I_DIABETES_MELLITUS	0.828	Response	0.817637	PROSTATE
KEGG_LEISHMANIA_INFECTION	0.858773	Proliferative	0.817637	PROSTATE
KEGG_PROSTATE_CANCER	0.866334	Proliferative	0.817637	PROSTATE
KEGG_ENDOMETRIAL_CANCER	0.846893	Proliferative	0.817637	PROSTATE
KEGG_ERBB_SIGNALING_PATHWAY	0.85858	Proliferative	0.82817	PROSTATE
KEGG_BASE_EXCISION_REPAIR	0.812923	Response	0.83578	PROSTATE
KEGG_PROGESTERONE_MEDIATED_OOCYTE_MATURATION	-0.840744	Proliferative	0.884429	PROSTATE
KEGG_SMALL_CELL_LUNG_CANCER	-0.830455	Proliferative	0.899693	PROSTATE
KEGG_ALDOSTERONE_REGULATED_SODIUM_REABSORPTION	0.75672	Proliferative	0.91707	PROSTATE
KEGG_NUCLEOTIDE_EXCISION_REPAIR	-0.772667	Nucleotide Processing	0.91707	PROSTATE
KEGG_NON_SMALL_CELL_LUNG_CANCER	0.771101	Proliferative	0.91707	PROSTATE
KEGG_GLYCEROPHOSPHOLIPID_METABOLISM	-0.770596	Nucleotide Processing	0.930251	PROSTATE
KEGG_PYRIMIDINE_METABOLISM	0.774294	Nucleotide Processing	0.930251	PROSTATE
KEGG_HOMOLOGOUS_RECOMBINATION	-0.701804	Response	0.939226	PROSTATE
KEGG_AUTOIMMUNE_THYROID_DISEASE	-0.679421	Response	0.939226	PROSTATE
KEGG_NATURAL_KILLER_CELL_MEDIATED_CYTOTOXICITY	-0.7693	Response	0.946334	PROSTATE
KEGG_REGULATION_OF_AUTOPHAGY	0.678583	Response	0.946334	PROSTATE
KEGG_WNT_SIGNALING_PATHWAY	0.749649	Proliferative	0.949113	PROSTATE
KEGG_ETHER_LIPID_METABOLISM	0.654601	Response	0.956588	PROSTATE
KEGG_INOSITOL_PHOSPHATE_METABOLISM	-0.705182	Nucleotide Processing	0.960639	PROSTATE
KEGG_N_GLYCAN_BIOSYNTHESIS	-0.686591	Nucleotide Processing	0.960639	PROSTATE
KEGG_MTOR_SIGNALING_PATHWAY	0.684898	Proliferative	0.960639	PROSTATE
KEGG_CELL_ADHESION_MOLECULES_CAMS	0.660503	Response	0.983524	PROSTATE
KEGG_CHRONIC_MYELOID_LEUKEMIA	-0.669702	Proliferative	0.983524	PROSTATE
KEGG_RIG_I_LIKE_RECEPTOR_SIGNALING_PATHWAY	0.586458	Response	0.983524	PROSTATE
KEGG_PANCREATIC_CANCER	0.615445	Proliferative	0.983524	PROSTATE
KEGG_ADIPOCYTOKINE_SIGNALING_PATHWAY	-0.600723	Proliferative	0.984754	PROSTATE
KEGG_REGULATION_OF_ACTIN_CYTOSKELETON	1.97705	Proliferative	0.000985034	TESTIS
KEGG_FOCAL_ADHESION	1.96478	Proliferative	0.000985034	TESTIS
KEGG_HUNTINGTONS_DISEASE	2.89689	Nucleotide Processing	0.000985034	TESTIS
KEGG_ALZHEIMERS_DISEASE	2.62679	Nucleotide Processing	0.000985034	TESTIS
KEGG_SPLICEOSOME	3.37471	Nucleotide Processing	0.000985034	TESTIS
KEGG_PARKINSONS_DISEASE	3.06725	Response	0.000985034	TESTIS
KEGG_OXIDATIVE_PHOSPHORYLATION	3.05087	Response	0.000985034	TESTIS
KEGG_RIBOSOME	3.95803	Nucleotide Processing	0.000985034	TESTIS
KEGG_TIGHT_JUNCTION	1.97644	Proliferative	0.000985034	TESTIS
KEGG_LEUKOCYTE_TRANSENDOTHELIAL_MIGRATION	1.9814	Proliferative	0.000985034	TESTIS
KEGG_PATHOGENIC_ESCHERICHIA_COLI_INFECTION	2.72603	Nucleotide Processing	0.000985034	TESTIS
KEGG_RNA_DEGRADATION	2.27432	Nucleotide Processing	0.000985034	TESTIS
KEGG_GLYCOLYSIS_GLUCONEOGENESIS	2.8471	Response	0.000985034	TESTIS
KEGG_VALINE_LEUCINE_AND_ISOLEUCINE_DEGRADATION	2.77937	Nucleotide Processing	0.000985034	TESTIS
KEGG_VIBRIO_CHOLERAE_INFECTION	2.18227	Nucleotide Processing	0.000985034	TESTIS
KEGG_SYSTEMIC_LUPUS_ERYTHEMATOSUS	2.66587	Response	0.000985034	TESTIS
KEGG_ARGININE_AND_PROLINE_METABOLISM	2.09729	Nucleotide Processing	0.000985034	TESTIS
KEGG_GLUTATHIONE_METABOLISM	2.83973	Nucleotide Processing	0.000985034	TESTIS
KEGG_AMINOACYL_TRNA_BIOSYNTHESIS	2.2586	Nucleotide Processing	0.000985034	TESTIS
KEGG_FATTY_ACID_METABOLISM	2.52772	Response	0.000985034	TESTIS
KEGG_VASOPRESSIN_REGULATED_WATER_REABSORPTION	2.29442	Nucleotide Processing	0.000985034	TESTIS
KEGG_AMINO_SUGAR_AND_NUCLEOTIDE_SUGAR_METABOLISM	2.17503	Nucleotide Processing	0.000985034	TESTIS
KEGG_PROTEASOME	3.18545	Nucleotide Processing	0.000985034	TESTIS
KEGG_METABOLISM_OF_XENOBIOTICS_BY_CYTOCHROME_P450	2.19497	Response	0.000985034	TESTIS
KEGG_ANTIGEN_PROCESSING_AND_PRESENTATION	2.22739	Response	0.000985034	TESTIS
KEGG_PYRUVATE_METABOLISM	2.5503	Response	0.000985034	TESTIS
KEGG_CYSTEINE_AND_METHIONINE_METABOLISM	2.34523	Nucleotide Processing	0.000985034	TESTIS
KEGG_PROPANOATE_METABOLISM	2.65415	Response	0.000985034	TESTIS
KEGG_PORPHYRIN_AND_CHLOROPHYLL_METABOLISM	2.35285	Response	0.000985034	TESTIS
KEGG_ABC_TRANSPORTERS	-2.2712	Nucleotide Processing	0.00122952	TESTIS
KEGG_BASAL_CELL_CARCINOMA	-2.35452	Response	0.00122952	TESTIS
KEGG_NEUROACTIVE_LIGAND_RECEPTOR_INTERACTION	-2.67488	Response	0.00124588	TESTIS
KEGG_CYTOKINE_CYTOKINE_RECEPTOR_INTERACTION	-2.96244	Response	0.00135017	TESTIS
KEGG_GAP_JUNCTION	1.94904	Proliferative	0.00139351	TESTIS
KEGG_CARDIAC_MUSCLE_CONTRACTION	1.97087	Proliferative	0.00210184	TESTIS
KEGG_COMPLEMENT_AND_COAGULATION_CASCADES	1.95414	Response	0.00210184	TESTIS
KEGG_BUTANOATE_METABOLISM	2.09377	Nucleotide Processing	0.00217378	TESTIS
KEGG_JAK_STAT_SIGNALING_PATHWAY	-1.98052	Response	0.00236799	TESTIS
KEGG_NEUROTROPHIN_SIGNALING_PATHWAY	1.77623	Proliferative	0.00384721	TESTIS
KEGG_ALANINE_ASPARTATE_AND_GLUTAMATE_METABOLISM	1.92535	Nucleotide Processing	0.00384721	TESTIS
KEGG_PEROXISOME	1.82528	Response	0.00391736	TESTIS
KEGG_PRION_DISEASES	1.96544	Response	0.0042684	TESTIS
KEGG_FRUCTOSE_AND_MANNOSE_METABOLISM	1.90272	Nucleotide Processing	0.00463445	TESTIS
KEGG_TRYPTOPHAN_METABOLISM	1.93605	Response	0.00470312	TESTIS
KEGG_DRUG_METABOLISM_CYTOCHROME_P450	1.89192	Response	0.0061285	TESTIS
KEGG_FC_GAMMA_R_MEDIATED_PHAGOCYTOSIS	1.73369	Proliferative	0.00966575	TESTIS
KEGG_LYSOSOME	1.69292	Response	0.0111934	TESTIS
KEGG_ADHERENS_JUNCTION	1.71059	Proliferative	0.0128839	TESTIS
KEGG_LONG_TERM_POTENTIATION	1.75174	Proliferative	0.0128839	TESTIS
KEGG_GLYCINE_SERINE_AND_THREONINE_METABOLISM	1.7951	Nucleotide Processing	0.0181003	TESTIS
KEGG_PRIMARY_IMMUNODEFICIENCY	-1.8501	Response	0.019521	TESTIS
KEGG_VASCULAR_SMOOTH_MUSCLE_CONTRACTION	1.64547	Proliferative	0.0222919	TESTIS
KEGG_OOCYTE_MEIOSIS	1.61799	Nucleotide Processing	0.0248883	TESTIS
KEGG_SNARE_INTERACTIONS_IN_VESICULAR_TRANSPORT	1.66247	Response	0.0287217	TESTIS
KEGG_TYROSINE_METABOLISM	1.67711	Response	0.0305212	TESTIS
KEGG_EPITHELIAL_CELL_SIGNALING_IN_HELICOBACTER_PYLORI_INFECTION	1.62985	Proliferative	0.0329971	TESTIS
KEGG_PPAR_SIGNALING_PATHWAY	1.59605	Response	0.0420238	TESTIS
KEGG_LONG_TERM_DEPRESSION	1.58673	Proliferative	0.0439835	TESTIS
KEGG_DNA_REPLICATION	1.5907	Nucleotide Processing	0.0540608	TESTIS
KEGG_CELL_CYCLE	1.47856	Nucleotide Processing	0.0586682	TESTIS
KEGG_ARACHIDONIC_ACID_METABOLISM	1.57557	Response	0.0676715	TESTIS
KEGG_VIRAL_MYOCARDITIS	1.54087	Response	0.0683668	TESTIS
KEGG_INTESTINAL_IMMUNE_NETWORK_FOR_IGA_PRODUCTION	-1.6312	Response	0.0685695	TESTIS
KEGG_ENDOCYTOSIS	1.41005	Nucleotide Processing	0.0685695	TESTIS
KEGG_HEDGEHOG_SIGNALING_PATHWAY	-1.53167	Proliferative	0.0734807	TESTIS
KEGG_RENAL_CELL_CARCINOMA	1.47942	Proliferative	0.076803	TESTIS
KEGG_OLFACTORY_TRANSDUCTION	1.5761	Response	0.083982	TESTIS
KEGG_HYPERTROPHIC_CARDIOMYOPATHY_HCM	1.45488	Proliferative	0.0853227	TESTIS
KEGG_GLIOMA	1.49975	Proliferative	0.0858586	TESTIS
KEGG_PYRIMIDINE_METABOLISM	1.41476	Nucleotide Processing	0.090811	TESTIS
KEGG_GLYCEROLIPID_METABOLISM	1.4935	Nucleotide Processing	0.105803	TESTIS
KEGG_NUCLEOTIDE_EXCISION_REPAIR	1.44988	Nucleotide Processing	0.110163	TESTIS
KEGG_INSULIN_SIGNALING_PATHWAY	1.36549	Proliferative	0.110163	TESTIS
KEGG_PURINE_METABOLISM	1.34356	Nucleotide Processing	0.119839	TESTIS
KEGG_DILATED_CARDIOMYOPATHY	1.38506	Proliferative	0.127212	TESTIS
KEGG_ERBB_SIGNALING_PATHWAY	1.35533	Proliferative	0.144041	TESTIS
KEGG_HISTIDINE_METABOLISM	1.39294	Response	0.181228	TESTIS
KEGG_TGF_BETA_SIGNALING_PATHWAY	-1.29153	Nucleotide Processing	0.190221	TESTIS
KEGG_BASE_EXCISION_REPAIR	1.3302	Response	0.226033	TESTIS
KEGG_STEROID_HORMONE_BIOSYNTHESIS	1.34667	Response	0.226605	TESTIS
KEGG_ARRHYTHMOGENIC_RIGHT_VENTRICULAR_CARDIOMYOPATHY_ARVC	1.2691	Proliferative	0.235046	TESTIS
KEGG_LYSINE_DEGRADATION	1.29984	Nucleotide Processing	0.235046	TESTIS
KEGG_N_GLYCAN_BIOSYNTHESIS	1.28238	Nucleotide Processing	0.250189	TESTIS
KEGG_AMYOTROPHIC_LATERAL_SCLEROSIS_ALS	1.25232	Proliferative	0.28369	TESTIS
KEGG_VEGF_SIGNALING_PATHWAY	1.22602	Proliferative	0.289813	TESTIS
KEGG_RNA_POLYMERASE	1.209	Nucleotide Processing	0.351117	TESTIS
KEGG_MELANOMA	-1.12943	Proliferative	0.417491	TESTIS
KEGG_DRUG_METABOLISM_OTHER_ENZYMES	1.1621	Response	0.41973	TESTIS
KEGG_ECM_RECEPTOR_INTERACTION	1.12533	Response	0.42643	TESTIS
KEGG_CALCIUM_SIGNALING_PATHWAY	-1.08945	Proliferative	0.444198	TESTIS
KEGG_CHEMOKINE_SIGNALING_PATHWAY	1.09309	Proliferative	0.449844	TESTIS
KEGG_GNRH_SIGNALING_PATHWAY	1.09468	Proliferative	0.472457	TESTIS
KEGG_COLORECTAL_CANCER	-1.06111	Proliferative	0.511036	TESTIS
KEGG_TYPE_I_DIABETES_MELLITUS	-1.09442	Response	0.516537	TESTIS
KEGG_GRAFT_VERSUS_HOST_DISEASE	-1.10025	Response	0.516537	TESTIS
KEGG_TYPE_II_DIABETES_MELLITUS	-1.06444	Proliferative	0.517158	TESTIS
KEGG_STARCH_AND_SUCROSE_METABOLISM	1.06452	Response	0.525854	TESTIS
KEGG_AUTOIMMUNE_THYROID_DISEASE	-1.08263	Response	0.525854	TESTIS
KEGG_NOTCH_SIGNALING_PATHWAY	-1.04378	Nucleotide Processing	0.525854	TESTIS
KEGG_MAPK_SIGNALING_PATHWAY	1.03728	Proliferative	0.536494	TESTIS
KEGG_CHRONIC_MYELOID_LEUKEMIA	1.0317	Proliferative	0.551268	TESTIS
KEGG_RETINOL_METABOLISM	1.03583	Response	0.551268	TESTIS
KEGG_FC_EPSILON_RI_SIGNALING_PATHWAY	1.02122	Proliferative	0.558608	TESTIS
KEGG_HEMATOPOIETIC_CELL_LINEAGE	-1.01245	Response	0.571235	TESTIS
KEGG_HOMOLOGOUS_RECOMBINATION	1.01341	Response	0.579201	TESTIS
KEGG_NON_SMALL_CELL_LUNG_CANCER	1.00778	Proliferative	0.579201	TESTIS
KEGG_APOPTOSIS	0.998811	Nucleotide Processing	0.587493	TESTIS
KEGG_TOLL_LIKE_RECEPTOR_SIGNALING_PATHWAY	-0.988673	Proliferative	0.596137	TESTIS
KEGG_P53_SIGNALING_PATHWAY	-0.965773	Nucleotide Processing	0.639353	TESTIS
KEGG_ALDOSTERONE_REGULATED_SODIUM_REABSORPTION	0.956	Proliferative	0.639353	TESTIS
KEGG_PROGESTERONE_MEDIATED_OOCYTE_MATURATION	0.963343	Proliferative	0.639353	TESTIS
KEGG_ENDOMETRIAL_CANCER	-0.955948	Proliferative	0.640901	TESTIS
KEGG_ACUTE_MYELOID_LEUKEMIA	-0.943474	Proliferative	0.668139	TESTIS
KEGG_MELANOGENESIS	0.923179	Proliferative	0.705643	TESTIS
KEGG_MTOR_SIGNALING_PATHWAY	0.909555	Proliferative	0.711059	TESTIS
KEGG_UBIQUITIN_MEDIATED_PROTEOLYSIS	0.919724	Nucleotide Processing	0.719942	TESTIS
KEGG_PROSTATE_CANCER	0.895503	Proliferative	0.737955	TESTIS
KEGG_BLADDER_CANCER	0.845049	Proliferative	0.784966	TESTIS
KEGG_INOSITOL_PHOSPHATE_METABOLISM	0.857807	Nucleotide Processing	0.784966	TESTIS
KEGG_PANCREATIC_CANCER	0.859893	Proliferative	0.790723	TESTIS
KEGG_WNT_SIGNALING_PATHWAY	-0.894518	Proliferative	0.79535	TESTIS
KEGG_PATHWAYS_IN_CANCER	-0.915246	Proliferative	0.809587	TESTIS
KEGG_BASAL_TRANSCRIPTION_FACTORS	-0.807616	Nucleotide Processing	0.837418	TESTIS
KEGG_NOD_LIKE_RECEPTOR_SIGNALING_PATHWAY	0.799461	Proliferative	0.871135	TESTIS
KEGG_LEISHMANIA_INFECTION	0.783419	Proliferative	0.874225	TESTIS
KEGG_ETHER_LIPID_METABOLISM	0.740948	Response	0.874225	TESTIS
KEGG_AXON_GUIDANCE	-0.843404	Proliferative	0.874225	TESTIS
KEGG_TASTE_TRANSDUCTION	-0.703341	Response	0.911248	TESTIS
KEGG_GLYCEROPHOSPHOLIPID_METABOLISM	-0.760039	Nucleotide Processing	0.944022	TESTIS
KEGG_ALLOGRAFT_REJECTION	-0.650533	Response	0.947333	TESTIS
KEGG_ADIPOCYTOKINE_SIGNALING_PATHWAY	-0.724108	Proliferative	0.960389	TESTIS
KEGG_CYTOSOLIC_DNA_SENSING_PATHWAY	0.653614	Response	0.971522	TESTIS
KEGG_PHOSPHATIDYLINOSITOL_SIGNALING_SYSTEM	-0.711658	Proliferative	0.971522	TESTIS
KEGG_SPHINGOLIPID_METABOLISM	0.633661	Response	0.971522	TESTIS
KEGG_REGULATION_OF_AUTOPHAGY	0.612675	Response	0.971522	TESTIS
KEGG_RIG_I_LIKE_RECEPTOR_SIGNALING_PATHWAY	0.621885	Response	0.987056	TESTIS
KEGG_B_CELL_RECEPTOR_SIGNALING_PATHWAY	-0.658442	Proliferative	0.997534	TESTIS
KEGG_NATURAL_KILLER_CELL_MEDIATED_CYTOTOXICITY	-0.622449	Response	0.99912	TESTIS
KEGG_T_CELL_RECEPTOR_SIGNALING_PATHWAY	0.557053	Proliferative	0.99912	TESTIS
KEGG_SMALL_CELL_LUNG_CANCER	-0.552362	Proliferative	0.99912	TESTIS
KEGG_CELL_ADHESION_MOLECULES_CAMS	-0.531265	Response	0.99912	TESTIS
KEGG_REGULATION_OF_ACTIN_CYTOSKELETON	2.02596	Proliferative	0.00594884	UTERUS
KEGG_GLYCOLYSIS_GLUCONEOGENESIS	2.41499	Response	0.00594884	UTERUS
KEGG_PATHOGENIC_ESCHERICHIA_COLI_INFECTION	2.47685	Nucleotide Processing	0.00594884	UTERUS
KEGG_PROTEASOME	2.02325	Nucleotide Processing	0.00594884	UTERUS
KEGG_COMPLEMENT_AND_COAGULATION_CASCADES	2.17411	Response	0.00594884	UTERUS
KEGG_ANTIGEN_PROCESSING_AND_PRESENTATION	2.25656	Response	0.00594884	UTERUS
KEGG_FOCAL_ADHESION	1.85893	Proliferative	0.00875827	UTERUS
KEGG_GLUTATHIONE_METABOLISM	1.97527	Nucleotide Processing	0.00875827	UTERUS
KEGG_FRUCTOSE_AND_MANNOSE_METABOLISM	2.02613	Nucleotide Processing	0.0118273	UTERUS
KEGG_ADIPOCYTOKINE_SIGNALING_PATHWAY	-1.97962	Proliferative	0.0181855	UTERUS
KEGG_PYRUVATE_METABOLISM	1.83945	Response	0.0320258	UTERUS
KEGG_LEUKOCYTE_TRANSENDOTHELIAL_MIGRATION	1.77054	Proliferative	0.0320258	UTERUS
KEGG_METABOLISM_OF_XENOBIOTICS_BY_CYTOCHROME_P450	1.85508	Response	0.0337838	UTERUS
KEGG_SPLICEOSOME	1.68481	Nucleotide Processing	0.0337838	UTERUS
KEGG_SPHINGOLIPID_METABOLISM	-1.81148	Response	0.0561572	UTERUS
KEGG_PARKINSONS_DISEASE	1.63219	Response	0.0574707	UTERUS
KEGG_DILATED_CARDIOMYOPATHY	1.73452	Proliferative	0.0589193	UTERUS
KEGG_ARRHYTHMOGENIC_RIGHT_VENTRICULAR_CARDIOMYOPATHY_ARVC	1.74035	Proliferative	0.0589193	UTERUS
KEGG_HYPERTROPHIC_CARDIOMYOPATHY_HCM	1.70247	Proliferative	0.059674	UTERUS
KEGG_CYTOSOLIC_DNA_SENSING_PATHWAY	-1.74618	Response	0.0826586	UTERUS
KEGG_PROPANOATE_METABOLISM	1.70639	Response	0.0896103	UTERUS
KEGG_LYSINE_DEGRADATION	1.7038	Nucleotide Processing	0.103941	UTERUS
KEGG_VASCULAR_SMOOTH_MUSCLE_CONTRACTION	1.59306	Proliferative	0.108431	UTERUS
KEGG_PEROXISOME	1.62325	Response	0.112239	UTERUS
KEGG_FATTY_ACID_METABOLISM	1.61382	Response	0.113171	UTERUS
KEGG_MELANOMA	-1.65492	Proliferative	0.113171	UTERUS
KEGG_PRION_DISEASES	1.62388	Response	0.113171	UTERUS
KEGG_CYTOKINE_CYTOKINE_RECEPTOR_INTERACTION	-1.62202	Response	0.127492	UTERUS
KEGG_DRUG_METABOLISM_CYTOCHROME_P450	1.60586	Response	0.12977	UTERUS
KEGG_TYROSINE_METABOLISM	1.63237	Response	0.12977	UTERUS
KEGG_BASAL_CELL_CARCINOMA	-1.48823	Response	0.12977	UTERUS
KEGG_INSULIN_SIGNALING_PATHWAY	-1.42707	Proliferative	0.12977	UTERUS
KEGG_CALCIUM_SIGNALING_PATHWAY	-1.48579	Proliferative	0.12977	UTERUS
KEGG_HUNTINGTONS_DISEASE	1.41757	Nucleotide Processing	0.12987	UTERUS
KEGG_EPITHELIAL_CELL_SIGNALING_IN_HELICOBACTER_PYLORI_INFECTION	-1.51159	Proliferative	0.142678	UTERUS
KEGG_ARACHIDONIC_ACID_METABOLISM	1.56998	Response	0.142678	UTERUS
KEGG_PHOSPHATIDYLINOSITOL_SIGNALING_SYSTEM	-1.52753	Proliferative	0.146369	UTERUS
KEGG_BUTANOATE_METABOLISM	1.58305	Nucleotide Processing	0.146369	UTERUS
KEGG_ALZHEIMERS_DISEASE	1.38407	Nucleotide Processing	0.15648	UTERUS
KEGG_CARDIAC_MUSCLE_CONTRACTION	1.49251	Proliferative	0.158325	UTERUS
KEGG_TRYPTOPHAN_METABOLISM	1.55645	Response	0.158325	UTERUS
KEGG_NEUROTROPHIN_SIGNALING_PATHWAY	1.42511	Proliferative	0.158325	UTERUS
KEGG_AXON_GUIDANCE	-1.42951	Proliferative	0.158325	UTERUS
KEGG_CYSTEINE_AND_METHIONINE_METABOLISM	1.51028	Nucleotide Processing	0.171737	UTERUS
KEGG_VASOPRESSIN_REGULATED_WATER_REABSORPTION	1.46135	Nucleotide Processing	0.174201	UTERUS
KEGG_OXIDATIVE_PHOSPHORYLATION	1.36719	Response	0.174201	UTERUS
KEGG_TOLL_LIKE_RECEPTOR_SIGNALING_PATHWAY	-1.44542	Proliferative	0.180067	UTERUS
KEGG_TIGHT_JUNCTION	1.36338	Proliferative	0.195209	UTERUS
KEGG_PORPHYRIN_AND_CHLOROPHYLL_METABOLISM	1.46009	Response	0.216361	UTERUS
KEGG_T_CELL_RECEPTOR_SIGNALING_PATHWAY	-1.37106	Proliferative	0.216361	UTERUS
KEGG_NATURAL_KILLER_CELL_MEDIATED_CYTOTOXICITY	-1.3689	Response	0.216361	UTERUS
KEGG_SYSTEMIC_LUPUS_ERYTHEMATOSUS	1.38272	Response	0.218176	UTERUS
KEGG_NEUROACTIVE_LIGAND_RECEPTOR_INTERACTION	-1.39397	Response	0.223193	UTERUS
KEGG_ALDOSTERONE_REGULATED_SODIUM_REABSORPTION	-1.41446	Proliferative	0.254835	UTERUS
KEGG_MTOR_SIGNALING_PATHWAY	-1.38309	Proliferative	0.254835	UTERUS
KEGG_ABC_TRANSPORTERS	-1.26623	Nucleotide Processing	0.254835	UTERUS
KEGG_VIRAL_MYOCARDITIS	1.35274	Response	0.26465	UTERUS
KEGG_B_CELL_RECEPTOR_SIGNALING_PATHWAY	-1.31403	Proliferative	0.274446	UTERUS
KEGG_ADHERENS_JUNCTION	1.30796	Proliferative	0.274446	UTERUS
KEGG_RNA_POLYMERASE	-1.40263	Nucleotide Processing	0.274446	UTERUS
KEGG_NON_SMALL_CELL_LUNG_CANCER	-1.34982	Proliferative	0.278513	UTERUS
KEGG_RIG_I_LIKE_RECEPTOR_SIGNALING_PATHWAY	-1.33579	Response	0.294786	UTERUS
KEGG_TYPE_II_DIABETES_MELLITUS	-1.34274	Proliferative	0.314466	UTERUS
KEGG_NOTCH_SIGNALING_PATHWAY	-1.33757	Nucleotide Processing	0.33504	UTERUS
KEGG_PANCREATIC_CANCER	-1.26974	Proliferative	0.337442	UTERUS
KEGG_BASAL_TRANSCRIPTION_FACTORS	-1.32466	Nucleotide Processing	0.341895	UTERUS
KEGG_SMALL_CELL_LUNG_CANCER	-1.26089	Proliferative	0.351191	UTERUS
KEGG_VALINE_LEUCINE_AND_ISOLEUCINE_DEGRADATION	1.25649	Nucleotide Processing	0.358378	UTERUS
KEGG_AMINO_SUGAR_AND_NUCLEOTIDE_SUGAR_METABOLISM	1.25746	Nucleotide Processing	0.367853	UTERUS
KEGG_RETINOL_METABOLISM	1.30885	Response	0.367853	UTERUS
KEGG_ACUTE_MYELOID_LEUKEMIA	-1.24289	Proliferative	0.369356	UTERUS
KEGG_CELL_ADHESION_MOLECULES_CAMS	-1.22575	Response	0.372588	UTERUS
KEGG_CHEMOKINE_SIGNALING_PATHWAY	-1.18762	Proliferative	0.376434	UTERUS
KEGG_BASE_EXCISION_REPAIR	1.29763	Response	0.376434	UTERUS
KEGG_APOPTOSIS	-1.21754	Nucleotide Processing	0.376434	UTERUS
KEGG_PRIMARY_IMMUNODEFICIENCY	-1.23584	Response	0.380476	UTERUS
KEGG_HEMATOPOIETIC_CELL_LINEAGE	1.22998	Response	0.399594	UTERUS
KEGG_GLIOMA	-1.20272	Proliferative	0.399594	UTERUS
KEGG_INTESTINAL_IMMUNE_NETWORK_FOR_IGA_PRODUCTION	1.22423	Response	0.399594	UTERUS
KEGG_TYPE_I_DIABETES_MELLITUS	1.22423	Response	0.399594	UTERUS
KEGG_AUTOIMMUNE_THYROID_DISEASE	1.22423	Response	0.399594	UTERUS
KEGG_ALLOGRAFT_REJECTION	1.22423	Response	0.399594	UTERUS
KEGG_GRAFT_VERSUS_HOST_DISEASE	1.22423	Response	0.399594	UTERUS
KEGG_ERBB_SIGNALING_PATHWAY	-1.17197	Proliferative	0.400934	UTERUS
KEGG_GAP_JUNCTION	1.17695	Proliferative	0.400934	UTERUS
KEGG_NOD_LIKE_RECEPTOR_SIGNALING_PATHWAY	1.2028	Proliferative	0.400934	UTERUS
KEGG_GLYCEROPHOSPHOLIPID_METABOLISM	-1.19671	Nucleotide Processing	0.423167	UTERUS
KEGG_FC_EPSILON_RI_SIGNALING_PATHWAY	-1.15696	Proliferative	0.42324	UTERUS
KEGG_GLYCEROLIPID_METABOLISM	1.18049	Nucleotide Processing	0.44257	UTERUS
KEGG_VIBRIO_CHOLERAE_INFECTION	1.14442	Nucleotide Processing	0.44257	UTERUS
KEGG_HISTIDINE_METABOLISM	1.17282	Response	0.44257	UTERUS
KEGG_OOCYTE_MEIOSIS	1.12341	Nucleotide Processing	0.44257	UTERUS
KEGG_PROSTATE_CANCER	1.13597	Proliferative	0.448556	UTERUS
KEGG_ETHER_LIPID_METABOLISM	1.1865	Response	0.45407	UTERUS
KEGG_GNRH_SIGNALING_PATHWAY	-1.11414	Proliferative	0.45407	UTERUS
KEGG_ECM_RECEPTOR_INTERACTION	1.07458	Response	0.53509	UTERUS
KEGG_CELL_CYCLE	1.06643	Nucleotide Processing	0.549093	UTERUS
KEGG_ENDOMETRIAL_CANCER	-1.06037	Proliferative	0.569037	UTERUS
KEGG_DNA_REPLICATION	-1.05095	Nucleotide Processing	0.577221	UTERUS
KEGG_AMYOTROPHIC_LATERAL_SCLEROSIS_ALS	1.03236	Proliferative	0.61854	UTERUS
KEGG_ENDOCYTOSIS	1.01549	Nucleotide Processing	0.61854	UTERUS
KEGG_OLFACTORY_TRANSDUCTION	-1.01444	Response	0.640032	UTERUS
KEGG_CHRONIC_MYELOID_LEUKEMIA	-1.00356	Proliferative	0.640032	UTERUS
KEGG_FC_GAMMA_R_MEDIATED_PHAGOCYTOSIS	-0.995078	Proliferative	0.657084	UTERUS
KEGG_RNA_DEGRADATION	-0.958679	Nucleotide Processing	0.736951	UTERUS
KEGG_PATHWAYS_IN_CANCER	0.945501	Proliferative	0.777875	UTERUS
KEGG_RENAL_CELL_CARCINOMA	0.926752	Proliferative	0.777875	UTERUS
KEGG_NUCLEOTIDE_EXCISION_REPAIR	0.9024	Nucleotide Processing	0.792302	UTERUS
KEGG_P53_SIGNALING_PATHWAY	-0.874868	Nucleotide Processing	0.823709	UTERUS
KEGG_ARGININE_AND_PROLINE_METABOLISM	0.877568	Nucleotide Processing	0.834176	UTERUS
KEGG_LONG_TERM_DEPRESSION	-0.884205	Proliferative	0.834176	UTERUS
KEGG_MELANOGENESIS	-0.885583	Proliferative	0.834176	UTERUS
KEGG_PPAR_SIGNALING_PATHWAY	0.864616	Response	0.840839	UTERUS
KEGG_JAK_STAT_SIGNALING_PATHWAY	-0.858154	Response	0.840839	UTERUS
KEGG_UBIQUITIN_MEDIATED_PROTEOLYSIS	0.885813	Nucleotide Processing	0.840839	UTERUS
KEGG_REGULATION_OF_AUTOPHAGY	-0.83957	Response	0.840839	UTERUS
KEGG_PROGESTERONE_MEDIATED_OOCYTE_MATURATION	-0.850222	Proliferative	0.852429	UTERUS
KEGG_BLADDER_CANCER	-0.808371	Proliferative	0.865058	UTERUS
KEGG_LYSOSOME	0.854924	Response	0.865058	UTERUS
KEGG_INOSITOL_PHOSPHATE_METABOLISM	-0.812954	Nucleotide Processing	0.868023	UTERUS
KEGG_HOMOLOGOUS_RECOMBINATION	-0.784106	Response	0.879068	UTERUS
KEGG_MAPK_SIGNALING_PATHWAY	0.863156	Proliferative	0.879068	UTERUS
KEGG_TGF_BETA_SIGNALING_PATHWAY	0.802583	Nucleotide Processing	0.880304	UTERUS
KEGG_STARCH_AND_SUCROSE_METABOLISM	0.768701	Response	0.919477	UTERUS
KEGG_DRUG_METABOLISM_OTHER_ENZYMES	0.742768	Response	0.922092	UTERUS
KEGG_LONG_TERM_POTENTIATION	0.785604	Proliferative	0.922092	UTERUS
KEGG_TASTE_TRANSDUCTION	-0.721932	Response	0.933515	UTERUS
KEGG_GLYCINE_SERINE_AND_THREONINE_METABOLISM	-0.717647	Nucleotide Processing	0.941396	UTERUS
KEGG_N_GLYCAN_BIOSYNTHESIS	0.687451	Nucleotide Processing	0.971478	UTERUS
KEGG_LEISHMANIA_INFECTION	0.686501	Proliferative	0.988995	UTERUS
KEGG_WNT_SIGNALING_PATHWAY	-0.732286	Proliferative	0.988995	UTERUS
KEGG_PURINE_METABOLISM	-0.737889	Nucleotide Processing	0.988995	UTERUS
KEGG_HEDGEHOG_SIGNALING_PATHWAY	-0.601171	Proliferative	0.996312	UTERUS
KEGG_COLORECTAL_CANCER	0.642489	Proliferative	0.99687	UTERUS
KEGG_VEGF_SIGNALING_PATHWAY	0.635985	Proliferative	0.998038	UTERUS
KEGG_PYRIMIDINE_METABOLISM	-0.626528	Nucleotide Processing	0.998038	UTERUS
KEGG_ALANINE_ASPARTATE_AND_GLUTAMATE_METABOLISM	0.56292	Nucleotide Processing	0.998038	UTERUS
KEGG_STEROID_HORMONE_BIOSYNTHESIS	-0.499617	Response	0.998038	UTERUS
KEGG_RIBOSOME	0.58145	Nucleotide Processing	0.998038	UTERUS
KEGG_SNARE_INTERACTIONS_IN_VESICULAR_TRANSPORT	-0.492013	Response	0.998038	UTERUS
KEGG_AMINOACYL_TRNA_BIOSYNTHESIS	0.459041	Nucleotide Processing	0.998038	UTERUS

## Sheet: FigS13_expression_GSEA_data
pathway	NES	cluster	qvalue	Organ
KEGG_HUNTINGTONS_DISEASE	2.93177	Nucleotide Processing	0.00431759	Kidney
KEGG_ALZHEIMERS_DISEASE	2.62629	Nucleotide Processing	0.00431759	Kidney
KEGG_OXIDATIVE_PHOSPHORYLATION	2.98767	Response	0.00431759	Kidney
KEGG_PARKINSONS_DISEASE	2.97936	Response	0.00431759	Kidney
KEGG_SPLICEOSOME	2.18319	Nucleotide Processing	0.00431759	Kidney
KEGG_RIBOSOME	3.56177	Nucleotide Processing	0.00431759	Kidney
KEGG_PROTEASOME	2.15061	Nucleotide Processing	0.00431759	Kidney
KEGG_LYSOSOME	2.00518	Response	0.00690814	Kidney
KEGG_ANTIGEN_PROCESSING_AND_PRESENTATION	2.17213	Response	0.00690814	Kidney
KEGG_CARDIAC_MUSCLE_CONTRACTION	1.94025	Proliferative	0.00870342	Kidney
KEGG_PROPANOATE_METABOLISM	1.90606	Response	0.0212558	Kidney
KEGG_VIBRIO_CHOLERAE_INFECTION	1.84618	Nucleotide Processing	0.0261246	Kidney
KEGG_PYRUVATE_METABOLISM	1.85014	Response	0.0333341	Kidney
KEGG_PATHOGENIC_ESCHERICHIA_COLI_INFECTION	1.69911	Nucleotide Processing	0.0774683	Kidney
KEGG_RETINOL_METABOLISM	-1.7441	Response	0.0989409	Kidney
KEGG_NEUROACTIVE_LIGAND_RECEPTOR_INTERACTION	-1.74053	Response	0.0989409	Kidney
KEGG_ADHERENS_JUNCTION	1.55877	Proliferative	0.143446	Kidney
KEGG_VALINE_LEUCINE_AND_ISOLEUCINE_DEGRADATION	1.59304	Nucleotide Processing	0.143446	Kidney
KEGG_METABOLISM_OF_XENOBIOTICS_BY_CYTOCHROME_P450	-1.62302	Response	0.143446	Kidney
KEGG_TYPE_II_DIABETES_MELLITUS	-1.64277	Proliferative	0.145532	Kidney
KEGG_PRIMARY_IMMUNODEFICIENCY	-1.60576	Response	0.158561	Kidney
KEGG_GLUTATHIONE_METABOLISM	1.59336	Nucleotide Processing	0.166081	Kidney
KEGG_BASAL_CELL_CARCINOMA	-1.58387	Response	0.197627	Kidney
KEGG_REGULATION_OF_ACTIN_CYTOSKELETON	1.37897	Proliferative	0.211655	Kidney
KEGG_DRUG_METABOLISM_CYTOCHROME_P450	-1.50243	Response	0.211655	Kidney
KEGG_ABC_TRANSPORTERS	-1.53928	Nucleotide Processing	0.211655	Kidney
KEGG_CELL_ADHESION_MOLECULES_CAMS	-1.44794	Response	0.211655	Kidney
KEGG_CYSTEINE_AND_METHIONINE_METABOLISM	1.53394	Nucleotide Processing	0.228279	Kidney
KEGG_GLYCOLYSIS_GLUCONEOGENESIS	1.44492	Response	0.267774	Kidney
KEGG_FOCAL_ADHESION	1.31469	Proliferative	0.273861	Kidney
KEGG_CALCIUM_SIGNALING_PATHWAY	-1.36499	Proliferative	0.273861	Kidney
KEGG_STARCH_AND_SUCROSE_METABOLISM	-1.46088	Response	0.273861	Kidney
KEGG_FATTY_ACID_METABOLISM	1.44063	Response	0.28749	Kidney
KEGG_STEROID_HORMONE_BIOSYNTHESIS	-1.45943	Response	0.29443	Kidney
KEGG_FC_EPSILON_RI_SIGNALING_PATHWAY	-1.3826	Proliferative	0.29443	Kidney
KEGG_TRYPTOPHAN_METABOLISM	1.43475	Response	0.343271	Kidney
KEGG_LEUKOCYTE_TRANSENDOTHELIAL_MIGRATION	1.32445	Proliferative	0.343271	Kidney
KEGG_HOMOLOGOUS_RECOMBINATION	-1.42708	Response	0.37224	Kidney
KEGG_RNA_POLYMERASE	1.37988	Nucleotide Processing	0.409811	Kidney
KEGG_PEROXISOME	1.29706	Response	0.409811	Kidney
KEGG_VASOPRESSIN_REGULATED_WATER_REABSORPTION	1.34631	Nucleotide Processing	0.409811	Kidney
KEGG_HEDGEHOG_SIGNALING_PATHWAY	-1.39075	Proliferative	0.409811	Kidney
KEGG_NATURAL_KILLER_CELL_MEDIATED_CYTOTOXICITY	-1.27988	Response	0.425915	Kidney
KEGG_BUTANOATE_METABOLISM	1.33665	Nucleotide Processing	0.448342	Kidney
KEGG_ARGININE_AND_PROLINE_METABOLISM	1.29352	Nucleotide Processing	0.448342	Kidney
KEGG_TYROSINE_METABOLISM	-1.29725	Response	0.448342	Kidney
KEGG_PROSTATE_CANCER	1.27052	Proliferative	0.456808	Kidney
KEGG_PHOSPHATIDYLINOSITOL_SIGNALING_SYSTEM	-1.25773	Proliferative	0.457519	Kidney
KEGG_LYSINE_DEGRADATION	1.30148	Nucleotide Processing	0.460964	Kidney
KEGG_TIGHT_JUNCTION	1.22127	Proliferative	0.460964	Kidney
KEGG_ETHER_LIPID_METABOLISM	-1.26854	Response	0.552572	Kidney
KEGG_NEUROTROPHIN_SIGNALING_PATHWAY	1.17268	Proliferative	0.591956	Kidney
KEGG_FRUCTOSE_AND_MANNOSE_METABOLISM	1.1894	Nucleotide Processing	0.632678	Kidney
KEGG_SYSTEMIC_LUPUS_ERYTHEMATOSUS	-1.14256	Response	0.671793	Kidney
KEGG_PORPHYRIN_AND_CHLOROPHYLL_METABOLISM	1.16117	Response	0.699294	Kidney
KEGG_GLYCEROPHOSPHOLIPID_METABOLISM	-1.13551	Nucleotide Processing	0.699294	Kidney
KEGG_P53_SIGNALING_PATHWAY	-1.13903	Nucleotide Processing	0.72104	Kidney
KEGG_ERBB_SIGNALING_PATHWAY	-1.09758	Proliferative	0.742152	Kidney
KEGG_EPITHELIAL_CELL_SIGNALING_IN_HELICOBACTER_PYLORI_INFECTION	1.1121	Proliferative	0.743608	Kidney
KEGG_DRUG_METABOLISM_OTHER_ENZYMES	-1.08846	Response	0.809521	Kidney
KEGG_COMPLEMENT_AND_COAGULATION_CASCADES	-1.05066	Response	0.862652	Kidney
KEGG_ARACHIDONIC_ACID_METABOLISM	1.05802	Response	0.862652	Kidney
KEGG_VASCULAR_SMOOTH_MUSCLE_CONTRACTION	1.04722	Proliferative	0.862652	Kidney
KEGG_NOD_LIKE_RECEPTOR_SIGNALING_PATHWAY	1.0343	Proliferative	0.892728	Kidney
KEGG_OLFACTORY_TRANSDUCTION	-1.03994	Response	0.894968	Kidney
KEGG_PROGESTERONE_MEDIATED_OOCYTE_MATURATION	-1.00176	Proliferative	0.905961	Kidney
KEGG_ARRHYTHMOGENIC_RIGHT_VENTRICULAR_CARDIOMYOPATHY_ARVC	1.00094	Proliferative	0.905961	Kidney
KEGG_PPAR_SIGNALING_PATHWAY	0.985413	Response	0.917643	Kidney
KEGG_SMALL_CELL_LUNG_CANCER	-0.985529	Proliferative	0.917643	Kidney
KEGG_ALDOSTERONE_REGULATED_SODIUM_REABSORPTION	0.974386	Proliferative	0.917643	Kidney
KEGG_HISTIDINE_METABOLISM	-0.973557	Response	0.922277	Kidney
KEGG_HEMATOPOIETIC_CELL_LINEAGE	-0.964647	Response	0.922277	Kidney
KEGG_REGULATION_OF_AUTOPHAGY	0.967167	Response	0.922277	Kidney
KEGG_GLIOMA	-0.961238	Proliferative	0.924268	Kidney
KEGG_MELANOGENESIS	-0.959454	Proliferative	0.931096	Kidney
KEGG_SPHINGOLIPID_METABOLISM	0.944778	Response	0.934712	Kidney
KEGG_AMYOTROPHIC_LATERAL_SCLEROSIS_ALS	-0.944293	Proliferative	0.934712	Kidney
KEGG_LONG_TERM_POTENTIATION	-0.945772	Proliferative	0.938395	Kidney
KEGG_WNT_SIGNALING_PATHWAY	-0.952346	Proliferative	0.938395	Kidney
KEGG_LONG_TERM_DEPRESSION	-0.936947	Proliferative	0.946564	Kidney
KEGG_ECM_RECEPTOR_INTERACTION	0.924491	Response	0.968873	Kidney
KEGG_ENDOCYTOSIS	0.936473	Nucleotide Processing	0.968873	Kidney
KEGG_PRION_DISEASES	0.895429	Response	0.972091	Kidney
KEGG_CELL_CYCLE	-0.922177	Nucleotide Processing	0.972091	Kidney
KEGG_TASTE_TRANSDUCTION	0.884707	Response	0.972091	Kidney
KEGG_T_CELL_RECEPTOR_SIGNALING_PATHWAY	-0.914247	Proliferative	0.973373	Kidney
KEGG_GLYCINE_SERINE_AND_THREONINE_METABOLISM	0.884762	Nucleotide Processing	0.973373	Kidney
KEGG_INOSITOL_PHOSPHATE_METABOLISM	-0.889937	Nucleotide Processing	0.973373	Kidney
KEGG_VIRAL_MYOCARDITIS	0.884343	Response	0.973373	Kidney
KEGG_GRAFT_VERSUS_HOST_DISEASE	-0.820875	Response	0.998958	Kidney
KEGG_MTOR_SIGNALING_PATHWAY	0.841494	Proliferative	0.998958	Kidney
KEGG_COLORECTAL_CANCER	-0.849637	Proliferative	0.998958	Kidney
KEGG_OOCYTE_MEIOSIS	-0.864551	Nucleotide Processing	0.998958	Kidney
KEGG_HYPERTROPHIC_CARDIOMYOPATHY_HCM	-0.855244	Proliferative	0.998958	Kidney
KEGG_GNRH_SIGNALING_PATHWAY	-0.848582	Proliferative	0.998958	Kidney
KEGG_GLYCEROLIPID_METABOLISM	0.80526	Nucleotide Processing	0.998958	Kidney
KEGG_DNA_REPLICATION	-0.785783	Nucleotide Processing	0.998958	Kidney
KEGG_PYRIMIDINE_METABOLISM	0.826164	Nucleotide Processing	0.998958	Kidney
KEGG_GAP_JUNCTION	-0.836577	Proliferative	0.998958	Kidney
KEGG_CYTOKINE_CYTOKINE_RECEPTOR_INTERACTION	0.775774	Response	0.998958	Kidney
KEGG_RIG_I_LIKE_RECEPTOR_SIGNALING_PATHWAY	-0.782302	Response	0.998958	Kidney
KEGG_DILATED_CARDIOMYOPATHY	0.783856	Proliferative	0.998958	Kidney
KEGG_NON_SMALL_CELL_LUNG_CANCER	-0.764994	Proliferative	0.998958	Kidney
KEGG_RENAL_CELL_CARCINOMA	0.754602	Proliferative	0.998958	Kidney
KEGG_JAK_STAT_SIGNALING_PATHWAY	-0.755193	Response	0.998958	Kidney
KEGG_AXON_GUIDANCE	-0.797888	Proliferative	0.998958	Kidney
KEGG_AMINO_SUGAR_AND_NUCLEOTIDE_SUGAR_METABOLISM	-0.757051	Nucleotide Processing	0.998958	Kidney
KEGG_BASE_EXCISION_REPAIR	0.695387	Response	0.998958	Kidney
KEGG_N_GLYCAN_BIOSYNTHESIS	0.721807	Nucleotide Processing	0.998958	Kidney
KEGG_MAPK_SIGNALING_PATHWAY	-0.826107	Proliferative	0.998958	Kidney
KEGG_LEISHMANIA_INFECTION	-0.734121	Proliferative	0.998958	Kidney
KEGG_BLADDER_CANCER	0.694849	Proliferative	0.998958	Kidney
KEGG_INTESTINAL_IMMUNE_NETWORK_FOR_IGA_PRODUCTION	-0.678141	Response	0.998958	Kidney
KEGG_SNARE_INTERACTIONS_IN_VESICULAR_TRANSPORT	0.715596	Response	0.998958	Kidney
KEGG_PATHWAYS_IN_CANCER	0.804692	Proliferative	0.998958	Kidney
KEGG_ALANINE_ASPARTATE_AND_GLUTAMATE_METABOLISM	0.695578	Nucleotide Processing	0.998958	Kidney
KEGG_PURINE_METABOLISM	-0.790574	Nucleotide Processing	0.998958	Kidney
KEGG_CYTOSOLIC_DNA_SENSING_PATHWAY	-0.668369	Response	0.998958	Kidney
KEGG_FC_GAMMA_R_MEDIATED_PHAGOCYTOSIS	0.711217	Proliferative	0.998958	Kidney
KEGG_TYPE_I_DIABETES_MELLITUS	0.594896	Response	0.998958	Kidney
KEGG_AUTOIMMUNE_THYROID_DISEASE	0.594896	Response	0.998958	Kidney
KEGG_ALLOGRAFT_REJECTION	0.594896	Response	0.998958	Kidney
KEGG_NUCLEOTIDE_EXCISION_REPAIR	-0.638314	Nucleotide Processing	0.998958	Kidney
KEGG_PANCREATIC_CANCER	0.671236	Proliferative	0.998958	Kidney
KEGG_TOLL_LIKE_RECEPTOR_SIGNALING_PATHWAY	-0.670625	Proliferative	0.998958	Kidney
KEGG_ENDOMETRIAL_CANCER	0.631404	Proliferative	0.998958	Kidney
KEGG_B_CELL_RECEPTOR_SIGNALING_PATHWAY	-0.657968	Proliferative	0.998958	Kidney
KEGG_RNA_DEGRADATION	0.623672	Nucleotide Processing	0.998958	Kidney
KEGG_VEGF_SIGNALING_PATHWAY	0.628288	Proliferative	0.998958	Kidney
KEGG_TGF_BETA_SIGNALING_PATHWAY	0.604482	Nucleotide Processing	0.998958	Kidney
KEGG_ACUTE_MYELOID_LEUKEMIA	0.581144	Proliferative	0.998958	Kidney
KEGG_BASAL_TRANSCRIPTION_FACTORS	0.511225	Nucleotide Processing	0.998958	Kidney
KEGG_CHRONIC_MYELOID_LEUKEMIA	0.605181	Proliferative	0.998958	Kidney
KEGG_INSULIN_SIGNALING_PATHWAY	0.660224	Proliferative	0.998958	Kidney
KEGG_CHEMOKINE_SIGNALING_PATHWAY	-0.680895	Proliferative	0.998958	Kidney
KEGG_MELANOMA	-0.567319	Proliferative	0.998958	Kidney
KEGG_ADIPOCYTOKINE_SIGNALING_PATHWAY	-0.538918	Proliferative	0.998958	Kidney
KEGG_NOTCH_SIGNALING_PATHWAY	-0.530753	Nucleotide Processing	0.998958	Kidney
KEGG_AMINOACYL_TRNA_BIOSYNTHESIS	0.479956	Nucleotide Processing	0.998958	Kidney
KEGG_APOPTOSIS	-0.526831	Nucleotide Processing	0.998958	Kidney
KEGG_UBIQUITIN_MEDIATED_PROTEOLYSIS	0.487122	Nucleotide Processing	0.998958	Kidney
KEGG_HUNTINGTONS_DISEASE	2.87033	Nucleotide Processing	0.00109401	Liver
KEGG_ALZHEIMERS_DISEASE	2.61659	Nucleotide Processing	0.00109401	Liver
KEGG_SPLICEOSOME	2.3348	Nucleotide Processing	0.00109401	Liver
KEGG_OXIDATIVE_PHOSPHORYLATION	2.99225	Response	0.00109401	Liver
KEGG_PARKINSONS_DISEASE	2.93488	Response	0.00109401	Liver
KEGG_RIBOSOME	3.53584	Nucleotide Processing	0.00109401	Liver
KEGG_PEROXISOME	2.59591	Response	0.00109401	Liver
KEGG_PPAR_SIGNALING_PATHWAY	2.13363	Response	0.00109401	Liver
KEGG_PATHOGENIC_ESCHERICHIA_COLI_INFECTION	1.89983	Nucleotide Processing	0.00109401	Liver
KEGG_COMPLEMENT_AND_COAGULATION_CASCADES	2.70699	Response	0.00109401	Liver
KEGG_ARGININE_AND_PROLINE_METABOLISM	2.25537	Nucleotide Processing	0.00109401	Liver
KEGG_GLYCOLYSIS_GLUCONEOGENESIS	2.25272	Response	0.00109401	Liver
KEGG_VALINE_LEUCINE_AND_ISOLEUCINE_DEGRADATION	2.47239	Nucleotide Processing	0.00109401	Liver
KEGG_FATTY_ACID_METABOLISM	2.60932	Response	0.00109401	Liver
KEGG_DRUG_METABOLISM_CYTOCHROME_P450	2.3667	Response	0.00109401	Liver
KEGG_PROTEASOME	2.42244	Nucleotide Processing	0.00109401	Liver
KEGG_METABOLISM_OF_XENOBIOTICS_BY_CYTOCHROME_P450	2.37607	Response	0.00109401	Liver
KEGG_ANTIGEN_PROCESSING_AND_PRESENTATION	2.25046	Response	0.00109401	Liver
KEGG_ALANINE_ASPARTATE_AND_GLUTAMATE_METABOLISM	2.17957	Nucleotide Processing	0.00109401	Liver
KEGG_TYROSINE_METABOLISM	2.17647	Response	0.00109401	Liver
KEGG_PYRUVATE_METABOLISM	2.16438	Response	0.00109401	Liver
KEGG_GLYCINE_SERINE_AND_THREONINE_METABOLISM	2.2584	Nucleotide Processing	0.00109401	Liver
KEGG_PROPANOATE_METABOLISM	2.35185	Response	0.00109401	Liver
KEGG_TRYPTOPHAN_METABOLISM	2.18495	Response	0.00109401	Liver
KEGG_BUTANOATE_METABOLISM	2.33382	Nucleotide Processing	0.00109401	Liver
KEGG_RETINOL_METABOLISM	2.20878	Response	0.00109401	Liver
KEGG_GLUTATHIONE_METABOLISM	1.99578	Nucleotide Processing	0.00189649	Liver
KEGG_DRUG_METABOLISM_OTHER_ENZYMES	2.01899	Response	0.00189649	Liver
KEGG_NEUROACTIVE_LIGAND_RECEPTOR_INTERACTION	-2.53349	Response	0.00189649	Liver
KEGG_CALCIUM_SIGNALING_PATHWAY	-2.00936	Proliferative	0.00215547	Liver
KEGG_VIBRIO_CHOLERAE_INFECTION	1.93057	Nucleotide Processing	0.00227502	Liver
KEGG_CYSTEINE_AND_METHIONINE_METABOLISM	1.97912	Nucleotide Processing	0.00313464	Liver
KEGG_LYSOSOME	1.80354	Response	0.0037106	Liver
KEGG_HEDGEHOG_SIGNALING_PATHWAY	-1.99016	Proliferative	0.00485326	Liver
KEGG_LYSINE_DEGRADATION	1.83045	Nucleotide Processing	0.0084741	Liver
KEGG_BASAL_CELL_CARCINOMA	-1.8669	Response	0.00968885	Liver
KEGG_TYPE_II_DIABETES_MELLITUS	-1.76755	Proliferative	0.0120922	Liver
KEGG_HYPERTROPHIC_CARDIOMYOPATHY_HCM	-1.6859	Proliferative	0.0139434	Liver
KEGG_PRION_DISEASES	1.7982	Response	0.0184178	Liver
KEGG_PORPHYRIN_AND_CHLOROPHYLL_METABOLISM	1.80979	Response	0.0187379	Liver
KEGG_FRUCTOSE_AND_MANNOSE_METABOLISM	1.76663	Nucleotide Processing	0.0187379	Liver
KEGG_SYSTEMIC_LUPUS_ERYTHEMATOSUS	1.66157	Response	0.0266897	Liver
KEGG_GLYCEROLIPID_METABOLISM	1.72049	Nucleotide Processing	0.0276395	Liver
KEGG_ARACHIDONIC_ACID_METABOLISM	1.72303	Response	0.0315856	Liver
KEGG_HISTIDINE_METABOLISM	1.70834	Response	0.0346203	Liver
KEGG_DILATED_CARDIOMYOPATHY	-1.56902	Proliferative	0.0346203	Liver
KEGG_STEROID_HORMONE_BIOSYNTHESIS	1.68249	Response	0.0469076	Liver
KEGG_CYTOKINE_CYTOKINE_RECEPTOR_INTERACTION	-1.52364	Response	0.0469076	Liver
KEGG_INSULIN_SIGNALING_PATHWAY	1.49297	Proliferative	0.0521554	Liver
KEGG_AMINO_SUGAR_AND_NUCLEOTIDE_SUGAR_METABOLISM	1.58557	Nucleotide Processing	0.0623723	Liver
KEGG_CARDIAC_MUSCLE_CONTRACTION	1.56602	Proliferative	0.0623723	Liver
KEGG_AMINOACYL_TRNA_BIOSYNTHESIS	1.50549	Nucleotide Processing	0.110386	Liver
KEGG_AXON_GUIDANCE	-1.35962	Proliferative	0.119414	Liver
KEGG_PHOSPHATIDYLINOSITOL_SIGNALING_SYSTEM	-1.36579	Proliferative	0.158589	Liver
KEGG_ADHERENS_JUNCTION	1.3891	Proliferative	0.169312	Liver
KEGG_RNA_POLYMERASE	1.46261	Nucleotide Processing	0.169312	Liver
KEGG_TIGHT_JUNCTION	1.34439	Proliferative	0.190846	Liver
KEGG_PYRIMIDINE_METABOLISM	1.34972	Nucleotide Processing	0.192923	Liver
KEGG_GRAFT_VERSUS_HOST_DISEASE	-1.43761	Response	0.2138	Liver
KEGG_TYPE_I_DIABETES_MELLITUS	-1.41805	Response	0.227547	Liver
KEGG_GLYCEROPHOSPHOLIPID_METABOLISM	1.33157	Nucleotide Processing	0.238189	Liver
KEGG_CELL_CYCLE	-1.22726	Nucleotide Processing	0.244607	Liver
KEGG_TASTE_TRANSDUCTION	-1.36909	Response	0.246471	Liver
KEGG_HOMOLOGOUS_RECOMBINATION	-1.33554	Response	0.246471	Liver
KEGG_VASOPRESSIN_REGULATED_WATER_REABSORPTION	1.33338	Nucleotide Processing	0.246471	Liver
KEGG_INTESTINAL_IMMUNE_NETWORK_FOR_IGA_PRODUCTION	-1.33983	Response	0.254702	Liver
KEGG_PRIMARY_IMMUNODEFICIENCY	-1.33112	Response	0.263021	Liver
KEGG_REGULATION_OF_ACTIN_CYTOSKELETON	1.22874	Proliferative	0.265037	Liver
KEGG_N_GLYCAN_BIOSYNTHESIS	1.24172	Nucleotide Processing	0.354935	Liver
KEGG_NEUROTROPHIN_SIGNALING_PATHWAY	1.19901	Proliferative	0.354935	Liver
KEGG_AUTOIMMUNE_THYROID_DISEASE	-1.28519	Response	0.354935	Liver
KEGG_MELANOGENESIS	-1.17885	Proliferative	0.354935	Liver
KEGG_WNT_SIGNALING_PATHWAY	-1.14781	Proliferative	0.354935	Liver
KEGG_SMALL_CELL_LUNG_CANCER	-1.16896	Proliferative	0.355792	Liver
KEGG_ARRHYTHMOGENIC_RIGHT_VENTRICULAR_CARDIOMYOPATHY_ARVC	-1.17335	Proliferative	0.383791	Liver
KEGG_VIRAL_MYOCARDITIS	1.20651	Response	0.38535	Liver
KEGG_CELL_ADHESION_MOLECULES_CAMS	-1.1459	Response	0.3962	Liver
KEGG_LEUKOCYTE_TRANSENDOTHELIAL_MIGRATION	1.16594	Proliferative	0.405134	Liver
KEGG_PROSTATE_CANCER	1.15412	Proliferative	0.443445	Liver
KEGG_ACUTE_MYELOID_LEUKEMIA	1.12712	Proliferative	0.508589	Liver
KEGG_AMYOTROPHIC_LATERAL_SCLEROSIS_ALS	1.12589	Proliferative	0.520974	Liver
KEGG_CHRONIC_MYELOID_LEUKEMIA	1.11247	Proliferative	0.520974	Liver
KEGG_REGULATION_OF_AUTOPHAGY	1.12671	Response	0.548006	Liver
KEGG_PATHWAYS_IN_CANCER	-1.03676	Proliferative	0.559146	Liver
KEGG_RNA_DEGRADATION	1.09048	Nucleotide Processing	0.567151	Liver
KEGG_PROGESTERONE_MEDIATED_OOCYTE_MATURATION	-1.04859	Proliferative	0.594495	Liver
KEGG_GAP_JUNCTION	-1.0366	Proliferative	0.610965	Liver
KEGG_MTOR_SIGNALING_PATHWAY	1.05722	Proliferative	0.610965	Liver
KEGG_BASE_EXCISION_REPAIR	1.05739	Response	0.613151	Liver
KEGG_OLFACTORY_TRANSDUCTION	-1.0295	Response	0.626494	Liver
KEGG_ENDOMETRIAL_CANCER	1.01679	Proliferative	0.655965	Liver
KEGG_MELANOMA	-1.01366	Proliferative	0.656415	Liver
KEGG_HEMATOPOIETIC_CELL_LINEAGE	-1.00426	Response	0.659947	Liver
KEGG_VASCULAR_SMOOTH_MUSCLE_CONTRACTION	1.00931	Proliferative	0.663712	Liver
KEGG_CYTOSOLIC_DNA_SENSING_PATHWAY	1.00523	Response	0.663841	Liver
KEGG_NOD_LIKE_RECEPTOR_SIGNALING_PATHWAY	0.991012	Proliferative	0.685475	Liver
KEGG_TOLL_LIKE_RECEPTOR_SIGNALING_PATHWAY	0.989141	Proliferative	0.685475	Liver
KEGG_SNARE_INTERACTIONS_IN_VESICULAR_TRANSPORT	0.985873	Response	0.685475	Liver
KEGG_ALLOGRAFT_REJECTION	-0.980932	Response	0.685532	Liver
KEGG_RIG_I_LIKE_RECEPTOR_SIGNALING_PATHWAY	0.975804	Response	0.694538	Liver
KEGG_EPITHELIAL_CELL_SIGNALING_IN_HELICOBACTER_PYLORI_INFECTION	0.970907	Proliferative	0.695576	Liver
KEGG_BLADDER_CANCER	0.924981	Proliferative	0.761466	Liver
KEGG_ADIPOCYTOKINE_SIGNALING_PATHWAY	0.910805	Proliferative	0.793136	Liver
KEGG_FOCAL_ADHESION	0.931778	Proliferative	0.801365	Liver
KEGG_STARCH_AND_SUCROSE_METABOLISM	0.894589	Response	0.806211	Liver
KEGG_INOSITOL_PHOSPHATE_METABOLISM	-0.914019	Nucleotide Processing	0.80954	Liver
KEGG_LONG_TERM_DEPRESSION	0.870273	Proliferative	0.845026	Liver
KEGG_LEISHMANIA_INFECTION	0.866329	Proliferative	0.845026	Liver
KEGG_ECM_RECEPTOR_INTERACTION	-0.883253	Response	0.86943	Liver
KEGG_VEGF_SIGNALING_PATHWAY	0.851538	Proliferative	0.86943	Liver
KEGG_APOPTOSIS	0.852713	Nucleotide Processing	0.86943	Liver
KEGG_P53_SIGNALING_PATHWAY	-0.862312	Nucleotide Processing	0.86943	Liver
KEGG_GLIOMA	0.822968	Proliferative	0.89137	Liver
KEGG_NUCLEOTIDE_EXCISION_REPAIR	0.799515	Nucleotide Processing	0.912662	Liver
KEGG_UBIQUITIN_MEDIATED_PROTEOLYSIS	0.839	Nucleotide Processing	0.912662	Liver
KEGG_NOTCH_SIGNALING_PATHWAY	0.797706	Nucleotide Processing	0.912662	Liver
KEGG_COLORECTAL_CANCER	0.768376	Proliferative	0.954624	Liver
KEGG_FC_EPSILON_RI_SIGNALING_PATHWAY	-0.805598	Proliferative	0.954624	Liver
KEGG_SPHINGOLIPID_METABOLISM	0.734251	Response	0.954624	Liver
KEGG_ETHER_LIPID_METABOLISM	0.721325	Response	0.954624	Liver
KEGG_DNA_REPLICATION	-0.777452	Nucleotide Processing	0.954624	Liver
KEGG_OOCYTE_MEIOSIS	0.765535	Nucleotide Processing	0.968499	Liver
KEGG_ERBB_SIGNALING_PATHWAY	0.751207	Proliferative	0.970195	Liver
KEGG_GNRH_SIGNALING_PATHWAY	0.732133	Proliferative	0.987841	Liver
KEGG_LONG_TERM_POTENTIATION	0.715668	Proliferative	0.991164	Liver
KEGG_B_CELL_RECEPTOR_SIGNALING_PATHWAY	0.710308	Proliferative	0.991164	Liver
KEGG_JAK_STAT_SIGNALING_PATHWAY	0.706577	Response	0.991164	Liver
KEGG_ALDOSTERONE_REGULATED_SODIUM_REABSORPTION	0.665147	Proliferative	0.991164	Liver
KEGG_CHEMOKINE_SIGNALING_PATHWAY	0.730245	Proliferative	0.991992	Liver
KEGG_ABC_TRANSPORTERS	0.644021	Nucleotide Processing	0.991992	Liver
KEGG_NON_SMALL_CELL_LUNG_CANCER	-0.694088	Proliferative	0.991992	Liver
KEGG_FC_GAMMA_R_MEDIATED_PHAGOCYTOSIS	0.684528	Proliferative	0.991992	Liver
KEGG_PANCREATIC_CANCER	0.667124	Proliferative	0.991992	Liver
KEGG_MAPK_SIGNALING_PATHWAY	-0.799245	Proliferative	0.993003	Liver
KEGG_TGF_BETA_SIGNALING_PATHWAY	0.645882	Nucleotide Processing	0.993003	Liver
KEGG_RENAL_CELL_CARCINOMA	0.624848	Proliferative	0.998751	Liver
KEGG_PURINE_METABOLISM	-0.740712	Nucleotide Processing	0.998751	Liver
KEGG_ENDOCYTOSIS	0.660929	Nucleotide Processing	1	Liver
KEGG_T_CELL_RECEPTOR_SIGNALING_PATHWAY	-0.637041	Proliferative	1	Liver
KEGG_BASAL_TRANSCRIPTION_FACTORS	0.453476	Nucleotide Processing	1	Liver
KEGG_NATURAL_KILLER_CELL_MEDIATED_CYTOTOXICITY	-0.509342	Response	1	Liver
KEGG_REGULATION_OF_ACTIN_CYTOSKELETON	1.92476	Proliferative	0.0026625	Lung
KEGG_HUNTINGTONS_DISEASE	2.36004	Nucleotide Processing	0.0026625	Lung
KEGG_ALZHEIMERS_DISEASE	1.92858	Nucleotide Processing	0.0026625	Lung
KEGG_RIBOSOME	3.55272	Nucleotide Processing	0.0026625	Lung
KEGG_PARKINSONS_DISEASE	2.40319	Response	0.0026625	Lung
KEGG_OXIDATIVE_PHOSPHORYLATION	2.22423	Response	0.0026625	Lung
KEGG_SPLICEOSOME	2.05847	Nucleotide Processing	0.0026625	Lung
KEGG_LEUKOCYTE_TRANSENDOTHELIAL_MIGRATION	2.13619	Proliferative	0.0026625	Lung
KEGG_LYSOSOME	2.15942	Response	0.0026625	Lung
KEGG_PATHOGENIC_ESCHERICHIA_COLI_INFECTION	2.01095	Nucleotide Processing	0.0026625	Lung
KEGG_LEISHMANIA_INFECTION	2.0462	Proliferative	0.0026625	Lung
KEGG_PROTEASOME	2.15903	Nucleotide Processing	0.0026625	Lung
KEGG_ANTIGEN_PROCESSING_AND_PRESENTATION	2.39979	Response	0.0026625	Lung
KEGG_FOCAL_ADHESION	1.80512	Proliferative	0.00450098	Lung
KEGG_NEUROACTIVE_LIGAND_RECEPTOR_INTERACTION	-1.88029	Response	0.0245634	Lung
KEGG_VASCULAR_SMOOTH_MUSCLE_CONTRACTION	1.72754	Proliferative	0.0270509	Lung
KEGG_DRUG_METABOLISM_CYTOCHROME_P450	-1.75395	Response	0.0270509	Lung
KEGG_GLYCINE_SERINE_AND_THREONINE_METABOLISM	-1.78533	Nucleotide Processing	0.0408457	Lung
KEGG_ADHERENS_JUNCTION	1.71353	Proliferative	0.0433996	Lung
KEGG_ABC_TRANSPORTERS	-1.73571	Nucleotide Processing	0.0466641	Lung
KEGG_TIGHT_JUNCTION	1.60273	Proliferative	0.0563976	Lung
KEGG_VIBRIO_CHOLERAE_INFECTION	1.70565	Nucleotide Processing	0.0601307	Lung
KEGG_RETINOL_METABOLISM	-1.70531	Response	0.0738153	Lung
KEGG_VIRAL_MYOCARDITIS	1.64972	Response	0.079397	Lung
KEGG_COMPLEMENT_AND_COAGULATION_CASCADES	1.6021	Response	0.109477	Lung
KEGG_METABOLISM_OF_XENOBIOTICS_BY_CYTOCHROME_P450	-1.59724	Response	0.109477	Lung
KEGG_CALCIUM_SIGNALING_PATHWAY	-1.4602	Proliferative	0.138608	Lung
KEGG_TYPE_I_DIABETES_MELLITUS	1.57967	Response	0.138608	Lung
KEGG_GRAFT_VERSUS_HOST_DISEASE	1.57967	Response	0.138608	Lung
KEGG_TYROSINE_METABOLISM	-1.55114	Response	0.176268	Lung
KEGG_BLADDER_CANCER	1.54623	Proliferative	0.193484	Lung
KEGG_PROSTATE_CANCER	1.47912	Proliferative	0.202094	Lung
KEGG_PATHWAYS_IN_CANCER	1.36208	Proliferative	0.202094	Lung
KEGG_RNA_POLYMERASE	1.54959	Nucleotide Processing	0.209877	Lung
KEGG_NEUROTROPHIN_SIGNALING_PATHWAY	1.40933	Proliferative	0.209877	Lung
KEGG_SYSTEMIC_LUPUS_ERYTHEMATOSUS	1.4413	Response	0.209877	Lung
KEGG_AUTOIMMUNE_THYROID_DISEASE	1.51581	Response	0.209877	Lung
KEGG_ALLOGRAFT_REJECTION	1.51581	Response	0.209877	Lung
KEGG_ALANINE_ASPARTATE_AND_GLUTAMATE_METABOLISM	-1.47649	Nucleotide Processing	0.211276	Lung
KEGG_STEROID_HORMONE_BIOSYNTHESIS	-1.51433	Response	0.217176	Lung
KEGG_HEMATOPOIETIC_CELL_LINEAGE	1.39941	Response	0.31945	Lung
KEGG_PRION_DISEASES	1.39385	Response	0.330804	Lung
KEGG_TYPE_II_DIABETES_MELLITUS	-1.36546	Proliferative	0.332357	Lung
KEGG_CYTOSOLIC_DNA_SENSING_PATHWAY	1.40917	Response	0.338561	Lung
KEGG_CYTOKINE_CYTOKINE_RECEPTOR_INTERACTION	-1.36106	Response	0.349047	Lung
KEGG_CARDIAC_MUSCLE_CONTRACTION	1.31666	Proliferative	0.363142	Lung
KEGG_NOD_LIKE_RECEPTOR_SIGNALING_PATHWAY	1.33331	Proliferative	0.375043	Lung
KEGG_STARCH_AND_SUCROSE_METABOLISM	-1.35052	Response	0.375043	Lung
KEGG_ECM_RECEPTOR_INTERACTION	1.28172	Response	0.376661	Lung
KEGG_BUTANOATE_METABOLISM	-1.3285	Nucleotide Processing	0.393101	Lung
KEGG_ENDOCYTOSIS	1.21115	Nucleotide Processing	0.451771	Lung
KEGG_VASOPRESSIN_REGULATED_WATER_REABSORPTION	1.27695	Nucleotide Processing	0.451791	Lung
KEGG_OOCYTE_MEIOSIS	1.22662	Nucleotide Processing	0.505979	Lung
KEGG_CHEMOKINE_SIGNALING_PATHWAY	1.1925	Proliferative	0.516381	Lung
KEGG_NOTCH_SIGNALING_PATHWAY	1.24113	Nucleotide Processing	0.522953	Lung
KEGG_FC_GAMMA_R_MEDIATED_PHAGOCYTOSIS	1.19143	Proliferative	0.522953	Lung
KEGG_PURINE_METABOLISM	-1.16634	Nucleotide Processing	0.522953	Lung
KEGG_SPHINGOLIPID_METABOLISM	1.24011	Response	0.539948	Lung
KEGG_DNA_REPLICATION	-1.20128	Nucleotide Processing	0.569049	Lung
KEGG_DILATED_CARDIOMYOPATHY	1.16229	Proliferative	0.569049	Lung
KEGG_EPITHELIAL_CELL_SIGNALING_IN_HELICOBACTER_PYLORI_INFECTION	1.16101	Proliferative	0.569049	Lung
KEGG_HISTIDINE_METABOLISM	-1.18108	Response	0.599498	Lung
KEGG_PYRUVATE_METABOLISM	1.15948	Response	0.608194	Lung
KEGG_CELL_ADHESION_MOLECULES_CAMS	1.12834	Response	0.620389	Lung
KEGG_GLYCOLYSIS_GLUCONEOGENESIS	1.12909	Response	0.620389	Lung
KEGG_SMALL_CELL_LUNG_CANCER	1.10141	Proliferative	0.667609	Lung
KEGG_HOMOLOGOUS_RECOMBINATION	-1.13878	Response	0.667609	Lung
KEGG_AMYOTROPHIC_LATERAL_SCLEROSIS_ALS	-1.09685	Proliferative	0.667609	Lung
KEGG_ARRHYTHMOGENIC_RIGHT_VENTRICULAR_CARDIOMYOPATHY_ARVC	1.09278	Proliferative	0.667609	Lung
KEGG_OLFACTORY_TRANSDUCTION	-1.11583	Response	0.676634	Lung
KEGG_BASAL_CELL_CARCINOMA	-1.13101	Response	0.698099	Lung
KEGG_INTESTINAL_IMMUNE_NETWORK_FOR_IGA_PRODUCTION	1.09369	Response	0.716795	Lung
KEGG_HYPERTROPHIC_CARDIOMYOPATHY_HCM	1.05572	Proliferative	0.716795	Lung
KEGG_HEDGEHOG_SIGNALING_PATHWAY	-1.07249	Proliferative	0.72454	Lung
KEGG_P53_SIGNALING_PATHWAY	-1.03381	Nucleotide Processing	0.790365	Lung
KEGG_ARACHIDONIC_ACID_METABOLISM	1.00265	Response	0.859835	Lung
KEGG_VALINE_LEUCINE_AND_ISOLEUCINE_DEGRADATION	-0.991978	Nucleotide Processing	0.859835	Lung
KEGG_DRUG_METABOLISM_OTHER_ENZYMES	-0.987302	Response	0.879632	Lung
KEGG_ALDOSTERONE_REGULATED_SODIUM_REABSORPTION	-0.980449	Proliferative	0.887088	Lung
KEGG_ARGININE_AND_PROLINE_METABOLISM	-0.976041	Nucleotide Processing	0.89442	Lung
KEGG_TASTE_TRANSDUCTION	0.975576	Response	0.914118	Lung
KEGG_ERBB_SIGNALING_PATHWAY	-0.961098	Proliferative	0.914118	Lung
KEGG_FRUCTOSE_AND_MANNOSE_METABOLISM	-0.914988	Nucleotide Processing	0.988686	Lung
KEGG_GLUTATHIONE_METABOLISM	0.915653	Nucleotide Processing	0.988686	Lung
KEGG_CHRONIC_MYELOID_LEUKEMIA	0.908332	Proliferative	0.999786	Lung
KEGG_PPAR_SIGNALING_PATHWAY	0.897295	Response	0.999786	Lung
KEGG_CYSTEINE_AND_METHIONINE_METABOLISM	-0.876003	Nucleotide Processing	0.999786	Lung
KEGG_PROPANOATE_METABOLISM	0.869701	Response	0.999786	Lung
KEGG_SNARE_INTERACTIONS_IN_VESICULAR_TRANSPORT	0.858478	Response	0.999786	Lung
KEGG_GNRH_SIGNALING_PATHWAY	-0.872974	Proliferative	0.999786	Lung
KEGG_ADIPOCYTOKINE_SIGNALING_PATHWAY	-0.858636	Proliferative	0.999786	Lung
KEGG_NUCLEOTIDE_EXCISION_REPAIR	-0.833328	Nucleotide Processing	0.999786	Lung
KEGG_PORPHYRIN_AND_CHLOROPHYLL_METABOLISM	0.822707	Response	0.999786	Lung
KEGG_AXON_GUIDANCE	0.853694	Proliferative	0.999786	Lung
KEGG_TRYPTOPHAN_METABOLISM	0.827862	Response	0.999786	Lung
KEGG_PHOSPHATIDYLINOSITOL_SIGNALING_SYSTEM	-0.850536	Proliferative	0.999786	Lung
KEGG_GLYCEROPHOSPHOLIPID_METABOLISM	-0.833085	Nucleotide Processing	0.999786	Lung
KEGG_ETHER_LIPID_METABOLISM	0.763988	Response	0.999786	Lung
KEGG_B_CELL_RECEPTOR_SIGNALING_PATHWAY	0.810659	Proliferative	0.999786	Lung
KEGG_RIG_I_LIKE_RECEPTOR_SIGNALING_PATHWAY	0.789787	Response	0.999786	Lung
KEGG_MELANOGENESIS	-0.799424	Proliferative	0.999786	Lung
KEGG_TGF_BETA_SIGNALING_PATHWAY	0.783763	Nucleotide Processing	0.999786	Lung
KEGG_PEROXISOME	0.802644	Response	0.999786	Lung
KEGG_FATTY_ACID_METABOLISM	0.780077	Response	0.999786	Lung
KEGG_N_GLYCAN_BIOSYNTHESIS	0.759115	Nucleotide Processing	0.999786	Lung
KEGG_FC_EPSILON_RI_SIGNALING_PATHWAY	-0.783986	Proliferative	0.999786	Lung
KEGG_GLYCEROLIPID_METABOLISM	-0.741965	Nucleotide Processing	0.999786	Lung
KEGG_PRIMARY_IMMUNODEFICIENCY	-0.692828	Response	0.999786	Lung
KEGG_INOSITOL_PHOSPHATE_METABOLISM	-0.72585	Nucleotide Processing	0.999786	Lung
KEGG_ACUTE_MYELOID_LEUKEMIA	0.715648	Proliferative	0.999786	Lung
KEGG_COLORECTAL_CANCER	-0.723636	Proliferative	0.999786	Lung
KEGG_JAK_STAT_SIGNALING_PATHWAY	0.709522	Response	0.999786	Lung
KEGG_WNT_SIGNALING_PATHWAY	-0.751417	Proliferative	0.999786	Lung
KEGG_T_CELL_RECEPTOR_SIGNALING_PATHWAY	0.731969	Proliferative	0.999786	Lung
KEGG_LONG_TERM_DEPRESSION	-0.715582	Proliferative	0.999786	Lung
KEGG_REGULATION_OF_AUTOPHAGY	0.64245	Response	0.999786	Lung
KEGG_ENDOMETRIAL_CANCER	0.679459	Proliferative	0.999786	Lung
KEGG_NATURAL_KILLER_CELL_MEDIATED_CYTOTOXICITY	0.713618	Response	0.999786	Lung
KEGG_AMINOACYL_TRNA_BIOSYNTHESIS	-0.685759	Nucleotide Processing	0.999786	Lung
KEGG_GLIOMA	-0.671945	Proliferative	0.999786	Lung
KEGG_PROGESTERONE_MEDIATED_OOCYTE_MATURATION	0.667446	Proliferative	0.999786	Lung
KEGG_GAP_JUNCTION	-0.671658	Proliferative	0.999786	Lung
KEGG_NON_SMALL_CELL_LUNG_CANCER	-0.642835	Proliferative	0.999786	Lung
KEGG_VEGF_SIGNALING_PATHWAY	0.6438	Proliferative	0.999786	Lung
KEGG_MTOR_SIGNALING_PATHWAY	0.629882	Proliferative	0.999786	Lung
KEGG_BASE_EXCISION_REPAIR	0.568835	Response	0.999786	Lung
KEGG_TOLL_LIKE_RECEPTOR_SIGNALING_PATHWAY	0.627606	Proliferative	0.999786	Lung
KEGG_AMINO_SUGAR_AND_NUCLEOTIDE_SUGAR_METABOLISM	-0.618456	Nucleotide Processing	0.999786	Lung
KEGG_LONG_TERM_POTENTIATION	-0.648365	Proliferative	0.999786	Lung
KEGG_RNA_DEGRADATION	0.617526	Nucleotide Processing	0.999786	Lung
KEGG_LYSINE_DEGRADATION	-0.570165	Nucleotide Processing	0.999786	Lung
KEGG_BASAL_TRANSCRIPTION_FACTORS	-0.524593	Nucleotide Processing	0.999786	Lung
KEGG_INSULIN_SIGNALING_PATHWAY	0.674127	Proliferative	0.999786	Lung
KEGG_APOPTOSIS	0.600899	Nucleotide Processing	0.999786	Lung
KEGG_PANCREATIC_CANCER	0.582494	Proliferative	0.999786	Lung
KEGG_CELL_CYCLE	0.582795	Nucleotide Processing	0.999786	Lung
KEGG_MELANOMA	-0.544325	Proliferative	0.999786	Lung
KEGG_UBIQUITIN_MEDIATED_PROTEOLYSIS	0.597388	Nucleotide Processing	0.999786	Lung
KEGG_PYRIMIDINE_METABOLISM	0.501236	Nucleotide Processing	0.999786	Lung
KEGG_MAPK_SIGNALING_PATHWAY	-0.595313	Proliferative	0.999786	Lung
KEGG_RENAL_CELL_CARCINOMA	-0.423731	Proliferative	0.999786	Lung
KEGG_HUNTINGTONS_DISEASE	2.46915	Nucleotide Processing	0.00465361	Ovary
KEGG_ALZHEIMERS_DISEASE	2.06162	Nucleotide Processing	0.00465361	Ovary
KEGG_SPLICEOSOME	2.67056	Nucleotide Processing	0.00465361	Ovary
KEGG_OXIDATIVE_PHOSPHORYLATION	2.45129	Response	0.00465361	Ovary
KEGG_PARKINSONS_DISEASE	2.58511	Response	0.00465361	Ovary
KEGG_RIBOSOME	3.84367	Nucleotide Processing	0.00465361	Ovary
KEGG_PROTEASOME	2.28716	Nucleotide Processing	0.00465361	Ovary
KEGG_NEUROACTIVE_LIGAND_RECEPTOR_INTERACTION	-2.50174	Response	0.00465361	Ovary
KEGG_CALCIUM_SIGNALING_PATHWAY	-1.85165	Proliferative	0.00465361	Ovary
KEGG_CYTOKINE_CYTOKINE_RECEPTOR_INTERACTION	-2.0675	Response	0.00804498	Ovary
KEGG_ANTIGEN_PROCESSING_AND_PRESENTATION	2.0624	Response	0.00892172	Ovary
KEGG_VIBRIO_CHOLERAE_INFECTION	1.88527	Nucleotide Processing	0.0133967	Ovary
KEGG_PRIMARY_IMMUNODEFICIENCY	-1.91728	Response	0.0160294	Ovary
KEGG_INTESTINAL_IMMUNE_NETWORK_FOR_IGA_PRODUCTION	-1.89775	Response	0.020179	Ovary
KEGG_RETINOL_METABOLISM	-1.86449	Response	0.0268194	Ovary
KEGG_LYSOSOME	1.6666	Response	0.0291384	Ovary
KEGG_VASOPRESSIN_REGULATED_WATER_REABSORPTION	1.77525	Nucleotide Processing	0.0291384	Ovary
KEGG_FOCAL_ADHESION	1.54315	Proliferative	0.0291384	Ovary
KEGG_PATHOGENIC_ESCHERICHIA_COLI_INFECTION	1.7287	Nucleotide Processing	0.0296611	Ovary
KEGG_CELL_ADHESION_MOLECULES_CAMS	-1.64981	Response	0.033476	Ovary
KEGG_HEMATOPOIETIC_CELL_LINEAGE	-1.71008	Response	0.0683447	Ovary
KEGG_PROSTATE_CANCER	1.61347	Proliferative	0.0683447	Ovary
KEGG_ABC_TRANSPORTERS	-1.69254	Nucleotide Processing	0.0751515	Ovary
KEGG_STEROID_HORMONE_BIOSYNTHESIS	-1.70646	Response	0.0930798	Ovary
KEGG_TYPE_II_DIABETES_MELLITUS	-1.63587	Proliferative	0.105827	Ovary
KEGG_TYROSINE_METABOLISM	-1.56572	Response	0.158552	Ovary
KEGG_TIGHT_JUNCTION	1.44219	Proliferative	0.158552	Ovary
KEGG_CARDIAC_MUSCLE_CONTRACTION	1.46974	Proliferative	0.215198	Ovary
KEGG_NEUROTROPHIN_SIGNALING_PATHWAY	1.32566	Proliferative	0.340178	Ovary
KEGG_NOTCH_SIGNALING_PATHWAY	1.41098	Nucleotide Processing	0.340178	Ovary
KEGG_GLYCINE_SERINE_AND_THREONINE_METABOLISM	-1.42214	Nucleotide Processing	0.340178	Ovary
KEGG_LEUKOCYTE_TRANSENDOTHELIAL_MIGRATION	1.32805	Proliferative	0.340178	Ovary
KEGG_RNA_POLYMERASE	1.42246	Nucleotide Processing	0.340178	Ovary
KEGG_PYRUVATE_METABOLISM	1.42025	Response	0.340178	Ovary
KEGG_JAK_STAT_SIGNALING_PATHWAY	-1.3154	Response	0.350845	Ovary
KEGG_NATURAL_KILLER_CELL_MEDIATED_CYTOTOXICITY	-1.29028	Response	0.406452	Ovary
KEGG_DRUG_METABOLISM_OTHER_ENZYMES	-1.35393	Response	0.416879	Ovary
KEGG_CYSTEINE_AND_METHIONINE_METABOLISM	1.35649	Nucleotide Processing	0.425018	Ovary
KEGG_PRION_DISEASES	1.34522	Response	0.444599	Ovary
KEGG_VASCULAR_SMOOTH_MUSCLE_CONTRACTION	1.25387	Proliferative	0.464679	Ovary
KEGG_STARCH_AND_SUCROSE_METABOLISM	-1.31657	Response	0.473582	Ovary
KEGG_CHRONIC_MYELOID_LEUKEMIA	1.25177	Proliferative	0.498619	Ovary
KEGG_REGULATION_OF_ACTIN_CYTOSKELETON	1.17955	Proliferative	0.498619	Ovary
KEGG_PROPANOATE_METABOLISM	1.28161	Response	0.514068	Ovary
KEGG_FC_EPSILON_RI_SIGNALING_PATHWAY	-1.21372	Proliferative	0.532228	Ovary
KEGG_COMPLEMENT_AND_COAGULATION_CASCADES	1.22527	Response	0.545208	Ovary
KEGG_GRAFT_VERSUS_HOST_DISEASE	-1.30077	Response	0.547733	Ovary
KEGG_GLUTATHIONE_METABOLISM	1.21484	Nucleotide Processing	0.558488	Ovary
KEGG_HYPERTROPHIC_CARDIOMYOPATHY_HCM	-1.17918	Proliferative	0.574675	Ovary
KEGG_DRUG_METABOLISM_CYTOCHROME_P450	-1.20503	Response	0.576892	Ovary
KEGG_BASAL_CELL_CARCINOMA	-1.21314	Response	0.576892	Ovary
KEGG_ADHERENS_JUNCTION	1.16061	Proliferative	0.590156	Ovary
KEGG_MTOR_SIGNALING_PATHWAY	1.17965	Proliferative	0.590156	Ovary
KEGG_PHOSPHATIDYLINOSITOL_SIGNALING_SYSTEM	-1.15567	Proliferative	0.590156	Ovary
KEGG_ARGININE_AND_PROLINE_METABOLISM	1.17177	Nucleotide Processing	0.590156	Ovary
KEGG_VIRAL_MYOCARDITIS	1.1733	Response	0.590156	Ovary
KEGG_P53_SIGNALING_PATHWAY	-1.17252	Nucleotide Processing	0.590156	Ovary
KEGG_VALINE_LEUCINE_AND_ISOLEUCINE_DEGRADATION	1.16119	Nucleotide Processing	0.592956	Ovary
KEGG_METABOLISM_OF_XENOBIOTICS_BY_CYTOCHROME_P450	-1.1648	Response	0.592956	Ovary
KEGG_AXON_GUIDANCE	-1.11718	Proliferative	0.592956	Ovary
KEGG_GNRH_SIGNALING_PATHWAY	1.12472	Proliferative	0.598583	Ovary
KEGG_FC_GAMMA_R_MEDIATED_PHAGOCYTOSIS	-1.1088	Proliferative	0.619901	Ovary
KEGG_AUTOIMMUNE_THYROID_DISEASE	-1.19322	Response	0.619901	Ovary
KEGG_TGF_BETA_SIGNALING_PATHWAY	1.12942	Nucleotide Processing	0.619901	Ovary
KEGG_EPITHELIAL_CELL_SIGNALING_IN_HELICOBACTER_PYLORI_INFECTION	1.1131	Proliferative	0.63818	Ovary
KEGG_SYSTEMIC_LUPUS_ERYTHEMATOSUS	1.11661	Response	0.63818	Ovary
KEGG_BASE_EXCISION_REPAIR	1.13291	Response	0.640163	Ovary
KEGG_ACUTE_MYELOID_LEUKEMIA	1.10066	Proliferative	0.659471	Ovary
KEGG_ARRHYTHMOGENIC_RIGHT_VENTRICULAR_CARDIOMYOPATHY_ARVC	-1.06731	Proliferative	0.702091	Ovary
KEGG_PORPHYRIN_AND_CHLOROPHYLL_METABOLISM	1.09175	Response	0.710849	Ovary
KEGG_GLYCEROLIPID_METABOLISM	-1.08122	Nucleotide Processing	0.710849	Ovary
KEGG_INSULIN_SIGNALING_PATHWAY	1.04389	Proliferative	0.752614	Ovary
KEGG_NOD_LIKE_RECEPTOR_SIGNALING_PATHWAY	1.0403	Proliferative	0.772316	Ovary
KEGG_REGULATION_OF_AUTOPHAGY	1.0489	Response	0.772316	Ovary
KEGG_GLYCOLYSIS_GLUCONEOGENESIS	1.03323	Response	0.776966	Ovary
KEGG_PPAR_SIGNALING_PATHWAY	-1.02614	Response	0.777031	Ovary
KEGG_RENAL_CELL_CARCINOMA	1.02527	Proliferative	0.777031	Ovary
KEGG_RNA_DEGRADATION	1.0086	Nucleotide Processing	0.800621	Ovary
KEGG_LEISHMANIA_INFECTION	-1.00646	Proliferative	0.816161	Ovary
KEGG_DILATED_CARDIOMYOPATHY	0.987078	Proliferative	0.841407	Ovary
KEGG_UBIQUITIN_MEDIATED_PROTEOLYSIS	0.987129	Nucleotide Processing	0.842982	Ovary
KEGG_OOCYTE_MEIOSIS	0.986592	Nucleotide Processing	0.842982	Ovary
KEGG_LONG_TERM_POTENTIATION	-0.973698	Proliferative	0.859148	Ovary
KEGG_ARACHIDONIC_ACID_METABOLISM	-0.974282	Response	0.859148	Ovary
KEGG_GLIOMA	0.97157	Proliferative	0.861418	Ovary
KEGG_FRUCTOSE_AND_MANNOSE_METABOLISM	-0.957631	Nucleotide Processing	0.861418	Ovary
KEGG_ECM_RECEPTOR_INTERACTION	0.957331	Response	0.888742	Ovary
KEGG_OLFACTORY_TRANSDUCTION	-0.94313	Response	0.888742	Ovary
KEGG_GAP_JUNCTION	-0.94575	Proliferative	0.894128	Ovary
KEGG_SMALL_CELL_LUNG_CANCER	-0.946855	Proliferative	0.901032	Ovary
KEGG_CHEMOKINE_SIGNALING_PATHWAY	-0.953449	Proliferative	0.902552	Ovary
KEGG_B_CELL_RECEPTOR_SIGNALING_PATHWAY	-0.931828	Proliferative	0.902552	Ovary
KEGG_LONG_TERM_DEPRESSION	-0.924755	Proliferative	0.902552	Ovary
KEGG_ETHER_LIPID_METABOLISM	0.905205	Response	0.902552	Ovary
KEGG_ENDOMETRIAL_CANCER	0.919966	Proliferative	0.902552	Ovary
KEGG_HISTIDINE_METABOLISM	-0.904655	Response	0.902552	Ovary
KEGG_ADIPOCYTOKINE_SIGNALING_PATHWAY	-0.91457	Proliferative	0.902552	Ovary
KEGG_PATHWAYS_IN_CANCER	0.934663	Proliferative	0.902552	Ovary
KEGG_INOSITOL_PHOSPHATE_METABOLISM	-0.902072	Nucleotide Processing	0.902552	Ovary
KEGG_CELL_CYCLE	-0.920226	Nucleotide Processing	0.902552	Ovary
KEGG_ERBB_SIGNALING_PATHWAY	0.902379	Proliferative	0.902552	Ovary
KEGG_NUCLEOTIDE_EXCISION_REPAIR	0.883694	Nucleotide Processing	0.902552	Ovary
KEGG_MELANOGENESIS	-0.901572	Proliferative	0.902552	Ovary
KEGG_RIG_I_LIKE_RECEPTOR_SIGNALING_PATHWAY	0.881694	Response	0.902552	Ovary
KEGG_PURINE_METABOLISM	-0.919212	Nucleotide Processing	0.902552	Ovary
KEGG_TRYPTOPHAN_METABOLISM	0.857801	Response	0.909697	Ovary
KEGG_PANCREATIC_CANCER	0.868451	Proliferative	0.909697	Ovary
KEGG_BUTANOATE_METABOLISM	0.821936	Nucleotide Processing	0.931789	Ovary
KEGG_HOMOLOGOUS_RECOMBINATION	-0.818345	Response	0.931789	Ovary
KEGG_VEGF_SIGNALING_PATHWAY	0.849516	Proliferative	0.931789	Ovary
KEGG_SNARE_INTERACTIONS_IN_VESICULAR_TRANSPORT	0.827343	Response	0.93587	Ovary
KEGG_MELANOMA	0.821626	Proliferative	0.93587	Ovary
KEGG_BLADDER_CANCER	0.81005	Proliferative	0.93587	Ovary
KEGG_TYPE_I_DIABETES_MELLITUS	-0.758481	Response	0.968429	Ovary
KEGG_FATTY_ACID_METABOLISM	0.799394	Response	0.971022	Ovary
KEGG_N_GLYCAN_BIOSYNTHESIS	0.802872	Nucleotide Processing	0.97252	Ovary
KEGG_CYTOSOLIC_DNA_SENSING_PATHWAY	0.782673	Response	0.97252	Ovary
KEGG_AMINOACYL_TRNA_BIOSYNTHESIS	0.78398	Nucleotide Processing	0.97252	Ovary
KEGG_T_CELL_RECEPTOR_SIGNALING_PATHWAY	-0.822318	Proliferative	0.97252	Ovary
KEGG_BASAL_TRANSCRIPTION_FACTORS	0.745672	Nucleotide Processing	0.97252	Ovary
KEGG_ALLOGRAFT_REJECTION	-0.71192	Response	0.97252	Ovary
KEGG_ALDOSTERONE_REGULATED_SODIUM_REABSORPTION	-0.752126	Proliferative	0.97252	Ovary
KEGG_PROGESTERONE_MEDIATED_OOCYTE_MATURATION	-0.8011	Proliferative	0.97252	Ovary
KEGG_TASTE_TRANSDUCTION	0.68795	Response	0.97252	Ovary
KEGG_MAPK_SIGNALING_PATHWAY	0.830037	Proliferative	0.983066	Ovary
KEGG_COLORECTAL_CANCER	0.733933	Proliferative	0.999568	Ovary
KEGG_HEDGEHOG_SIGNALING_PATHWAY	0.676761	Proliferative	0.999568	Ovary
KEGG_ENDOCYTOSIS	-0.789524	Nucleotide Processing	0.999568	Ovary
KEGG_PEROXISOME	0.691313	Response	0.999568	Ovary
KEGG_WNT_SIGNALING_PATHWAY	0.73959	Proliferative	0.999568	Ovary
KEGG_PYRIMIDINE_METABOLISM	0.7083	Nucleotide Processing	0.999568	Ovary
KEGG_NON_SMALL_CELL_LUNG_CANCER	-0.638638	Proliferative	0.999568	Ovary
KEGG_AMINO_SUGAR_AND_NUCLEOTIDE_SUGAR_METABOLISM	0.598511	Nucleotide Processing	0.999568	Ovary
KEGG_TOLL_LIKE_RECEPTOR_SIGNALING_PATHWAY	-0.654023	Proliferative	0.999568	Ovary
KEGG_LYSINE_DEGRADATION	-0.555633	Nucleotide Processing	0.999568	Ovary
KEGG_AMYOTROPHIC_LATERAL_SCLEROSIS_ALS	0.553026	Proliferative	0.999568	Ovary
KEGG_SPHINGOLIPID_METABOLISM	0.508743	Response	0.999568	Ovary
KEGG_DNA_REPLICATION	0.520493	Nucleotide Processing	0.999568	Ovary
KEGG_ALANINE_ASPARTATE_AND_GLUTAMATE_METABOLISM	0.488511	Nucleotide Processing	0.999568	Ovary
KEGG_APOPTOSIS	0.564064	Nucleotide Processing	0.999568	Ovary
KEGG_GLYCEROPHOSPHOLIPID_METABOLISM	-0.465803	Nucleotide Processing	0.999568	Ovary
KEGG_HUNTINGTONS_DISEASE	2.36607	Nucleotide Processing	0.00324903	Pancreas
KEGG_ALZHEIMERS_DISEASE	1.99583	Nucleotide Processing	0.00324903	Pancreas
KEGG_SPLICEOSOME	2.35757	Nucleotide Processing	0.00324903	Pancreas
KEGG_PARKINSONS_DISEASE	2.55929	Response	0.00324903	Pancreas
KEGG_OXIDATIVE_PHOSPHORYLATION	2.58957	Response	0.00324903	Pancreas
KEGG_RIBOSOME	3.73189	Nucleotide Processing	0.00324903	Pancreas
KEGG_LYSOSOME	1.87196	Response	0.00324903	Pancreas
KEGG_VIBRIO_CHOLERAE_INFECTION	1.99361	Nucleotide Processing	0.00324903	Pancreas
KEGG_PROTEASOME	2.28408	Nucleotide Processing	0.00324903	Pancreas
KEGG_CELL_ADHESION_MOLECULES_CAMS	-1.97456	Response	0.00459262	Pancreas
KEGG_CALCIUM_SIGNALING_PATHWAY	-1.8496	Proliferative	0.00900243	Pancreas
KEGG_ANTIGEN_PROCESSING_AND_PRESENTATION	1.91179	Response	0.0144025	Pancreas
KEGG_NATURAL_KILLER_CELL_MEDIATED_CYTOTOXICITY	-1.71444	Response	0.0144025	Pancreas
KEGG_INTESTINAL_IMMUNE_NETWORK_FOR_IGA_PRODUCTION	-1.91791	Response	0.0187722	Pancreas
KEGG_PRIMARY_IMMUNODEFICIENCY	-1.8815	Response	0.0223119	Pancreas
KEGG_ECM_RECEPTOR_INTERACTION	-1.60142	Response	0.053413	Pancreas
KEGG_HYPERTROPHIC_CARDIOMYOPATHY_HCM	-1.63846	Proliferative	0.0638219	Pancreas
KEGG_PATHOGENIC_ESCHERICHIA_COLI_INFECTION	1.69414	Nucleotide Processing	0.0638219	Pancreas
KEGG_PHOSPHATIDYLINOSITOL_SIGNALING_SYSTEM	-1.62984	Proliferative	0.0638219	Pancreas
KEGG_N_GLYCAN_BIOSYNTHESIS	1.63979	Nucleotide Processing	0.0933527	Pancreas
KEGG_HEMATOPOIETIC_CELL_LINEAGE	-1.66184	Response	0.0933527	Pancreas
KEGG_AXON_GUIDANCE	-1.48399	Proliferative	0.0997579	Pancreas
KEGG_PROPANOATE_METABOLISM	1.59712	Response	0.15435	Pancreas
KEGG_ABC_TRANSPORTERS	-1.60995	Nucleotide Processing	0.159927	Pancreas
KEGG_NEUROACTIVE_LIGAND_RECEPTOR_INTERACTION	-1.5783	Response	0.167059	Pancreas
KEGG_SMALL_CELL_LUNG_CANCER	-1.45951	Proliferative	0.167571	Pancreas
KEGG_TYPE_II_DIABETES_MELLITUS	-1.56657	Proliferative	0.177864	Pancreas
KEGG_CYTOKINE_CYTOKINE_RECEPTOR_INTERACTION	-1.46057	Response	0.21297	Pancreas
KEGG_DILATED_CARDIOMYOPATHY	-1.4316	Proliferative	0.21297	Pancreas
KEGG_ETHER_LIPID_METABOLISM	1.55894	Response	0.21297	Pancreas
KEGG_PYRUVATE_METABOLISM	1.51567	Response	0.216017	Pancreas
KEGG_GRAFT_VERSUS_HOST_DISEASE	-1.50545	Response	0.218876	Pancreas
KEGG_NOTCH_SIGNALING_PATHWAY	1.48074	Nucleotide Processing	0.234204	Pancreas
KEGG_CYSTEINE_AND_METHIONINE_METABOLISM	1.50391	Nucleotide Processing	0.234204	Pancreas
KEGG_GLUTATHIONE_METABOLISM	1.45284	Nucleotide Processing	0.234204	Pancreas
KEGG_ADHERENS_JUNCTION	1.39525	Proliferative	0.234204	Pancreas
KEGG_VALINE_LEUCINE_AND_ISOLEUCINE_DEGRADATION	1.43194	Nucleotide Processing	0.234204	Pancreas
KEGG_TYROSINE_METABOLISM	-1.41237	Response	0.302202	Pancreas
KEGG_JAK_STAT_SIGNALING_PATHWAY	-1.33281	Response	0.32479	Pancreas
KEGG_PROSTATE_CANCER	1.3405	Proliferative	0.329612	Pancreas
KEGG_LEISHMANIA_INFECTION	-1.32742	Proliferative	0.348199	Pancreas
KEGG_ADIPOCYTOKINE_SIGNALING_PATHWAY	-1.30636	Proliferative	0.371579	Pancreas
KEGG_ARRHYTHMOGENIC_RIGHT_VENTRICULAR_CARDIOMYOPATHY_ARVC	-1.28921	Proliferative	0.375083	Pancreas
KEGG_ARGININE_AND_PROLINE_METABOLISM	1.32967	Nucleotide Processing	0.375083	Pancreas
KEGG_FC_GAMMA_R_MEDIATED_PHAGOCYTOSIS	-1.23927	Proliferative	0.375083	Pancreas
KEGG_AUTOIMMUNE_THYROID_DISEASE	-1.34392	Response	0.375083	Pancreas
KEGG_ALLOGRAFT_REJECTION	-1.34392	Response	0.375083	Pancreas
KEGG_STEROID_HORMONE_BIOSYNTHESIS	-1.37522	Response	0.375083	Pancreas
KEGG_HISTIDINE_METABOLISM	-1.32826	Response	0.402063	Pancreas
KEGG_HEDGEHOG_SIGNALING_PATHWAY	-1.32432	Proliferative	0.402063	Pancreas
KEGG_CARDIAC_MUSCLE_CONTRACTION	1.28765	Proliferative	0.402063	Pancreas
KEGG_EPITHELIAL_CELL_SIGNALING_IN_HELICOBACTER_PYLORI_INFECTION	1.27459	Proliferative	0.414522	Pancreas
KEGG_MELANOGENESIS	-1.2242	Proliferative	0.439033	Pancreas
KEGG_LONG_TERM_POTENTIATION	-1.19811	Proliferative	0.462008	Pancreas
KEGG_T_CELL_RECEPTOR_SIGNALING_PATHWAY	-1.18706	Proliferative	0.462008	Pancreas
KEGG_CHEMOKINE_SIGNALING_PATHWAY	-1.1565	Proliferative	0.472755	Pancreas
KEGG_VASOPRESSIN_REGULATED_WATER_REABSORPTION	1.23556	Nucleotide Processing	0.48211	Pancreas
KEGG_DRUG_METABOLISM_CYTOCHROME_P450	-1.21393	Response	0.48211	Pancreas
KEGG_GLYCINE_SERINE_AND_THREONINE_METABOLISM	1.25869	Nucleotide Processing	0.48211	Pancreas
KEGG_PEROXISOME	1.20046	Response	0.509757	Pancreas
KEGG_ALDOSTERONE_REGULATED_SODIUM_REABSORPTION	-1.19349	Proliferative	0.516576	Pancreas
KEGG_BASAL_CELL_CARCINOMA	-1.20233	Response	0.581178	Pancreas
KEGG_TIGHT_JUNCTION	1.13567	Proliferative	0.597645	Pancreas
KEGG_INOSITOL_PHOSPHATE_METABOLISM	-1.13465	Nucleotide Processing	0.604134	Pancreas
KEGG_BUTANOATE_METABOLISM	1.17646	Nucleotide Processing	0.604134	Pancreas
KEGG_GLYCEROLIPID_METABOLISM	1.15869	Nucleotide Processing	0.604134	Pancreas
KEGG_MTOR_SIGNALING_PATHWAY	1.13925	Proliferative	0.619454	Pancreas
KEGG_ARACHIDONIC_ACID_METABOLISM	1.13255	Response	0.639977	Pancreas
KEGG_METABOLISM_OF_XENOBIOTICS_BY_CYTOCHROME_P450	-1.11949	Response	0.639977	Pancreas
KEGG_BASE_EXCISION_REPAIR	1.13089	Response	0.648033	Pancreas
KEGG_GAP_JUNCTION	-1.08434	Proliferative	0.665308	Pancreas
KEGG_REGULATION_OF_ACTIN_CYTOSKELETON	1.07386	Proliferative	0.678995	Pancreas
KEGG_VIRAL_MYOCARDITIS	1.09238	Response	0.678995	Pancreas
KEGG_RETINOL_METABOLISM	-1.09185	Response	0.678995	Pancreas
KEGG_OLFACTORY_TRANSDUCTION	-1.10308	Response	0.678995	Pancreas
KEGG_AMINOACYL_TRNA_BIOSYNTHESIS	1.09139	Nucleotide Processing	0.678995	Pancreas
KEGG_LEUKOCYTE_TRANSENDOTHELIAL_MIGRATION	1.07168	Proliferative	0.678995	Pancreas
KEGG_B_CELL_RECEPTOR_SIGNALING_PATHWAY	-1.06984	Proliferative	0.683123	Pancreas
KEGG_WNT_SIGNALING_PATHWAY	-1.04905	Proliferative	0.695432	Pancreas
KEGG_NEUROTROPHIN_SIGNALING_PATHWAY	1.05612	Proliferative	0.699214	Pancreas
KEGG_FATTY_ACID_METABOLISM	1.06653	Response	0.699214	Pancreas
KEGG_GLYCOLYSIS_GLUCONEOGENESIS	1.02927	Response	0.738243	Pancreas
KEGG_GLYCEROPHOSPHOLIPID_METABOLISM	1.0255	Nucleotide Processing	0.738243	Pancreas
KEGG_NON_SMALL_CELL_LUNG_CANCER	-1.01681	Proliferative	0.738243	Pancreas
KEGG_REGULATION_OF_AUTOPHAGY	1.02011	Response	0.738243	Pancreas
KEGG_PORPHYRIN_AND_CHLOROPHYLL_METABOLISM	1.02483	Response	0.738243	Pancreas
KEGG_PRION_DISEASES	1.01986	Response	0.738243	Pancreas
KEGG_FC_EPSILON_RI_SIGNALING_PATHWAY	-1.01254	Proliferative	0.738243	Pancreas
KEGG_HOMOLOGOUS_RECOMBINATION	-1.01062	Response	0.747071	Pancreas
KEGG_TRYPTOPHAN_METABOLISM	0.996303	Response	0.767328	Pancreas
KEGG_NOD_LIKE_RECEPTOR_SIGNALING_PATHWAY	0.984084	Proliferative	0.77814	Pancreas
KEGG_FRUCTOSE_AND_MANNOSE_METABOLISM	0.953842	Nucleotide Processing	0.823723	Pancreas
KEGG_ENDOCYTOSIS	0.965466	Nucleotide Processing	0.834963	Pancreas
KEGG_VEGF_SIGNALING_PATHWAY	0.940587	Proliferative	0.86368	Pancreas
KEGG_ENDOMETRIAL_CANCER	0.929217	Proliferative	0.867556	Pancreas
KEGG_VASCULAR_SMOOTH_MUSCLE_CONTRACTION	0.941081	Proliferative	0.877453	Pancreas
KEGG_TOLL_LIKE_RECEPTOR_SIGNALING_PATHWAY	-0.939504	Proliferative	0.877453	Pancreas
KEGG_CYTOSOLIC_DNA_SENSING_PATHWAY	-0.917734	Response	0.879472	Pancreas
KEGG_P53_SIGNALING_PATHWAY	-0.914853	Nucleotide Processing	0.884872	Pancreas
KEGG_OOCYTE_MEIOSIS	0.921268	Nucleotide Processing	0.889318	Pancreas
KEGG_RENAL_CELL_CARCINOMA	0.907525	Proliferative	0.889318	Pancreas
KEGG_SYSTEMIC_LUPUS_ERYTHEMATOSUS	-0.91388	Response	0.889318	Pancreas
KEGG_ACUTE_MYELOID_LEUKEMIA	0.890742	Proliferative	0.898958	Pancreas
KEGG_RNA_POLYMERASE	0.876208	Nucleotide Processing	0.898958	Pancreas
KEGG_STARCH_AND_SUCROSE_METABOLISM	-0.880618	Response	0.898958	Pancreas
KEGG_COMPLEMENT_AND_COAGULATION_CASCADES	0.88288	Response	0.900908	Pancreas
KEGG_PPAR_SIGNALING_PATHWAY	-0.895521	Response	0.90688	Pancreas
KEGG_APOPTOSIS	-0.891194	Nucleotide Processing	0.928749	Pancreas
KEGG_GLIOMA	-0.88113	Proliferative	0.928749	Pancreas
KEGG_INSULIN_SIGNALING_PATHWAY	0.880552	Proliferative	0.930638	Pancreas
KEGG_LONG_TERM_DEPRESSION	0.853577	Proliferative	0.930638	Pancreas
KEGG_NUCLEOTIDE_EXCISION_REPAIR	0.842617	Nucleotide Processing	0.930638	Pancreas
KEGG_GNRH_SIGNALING_PATHWAY	0.848109	Proliferative	0.941363	Pancreas
KEGG_CELL_CYCLE	-0.87398	Nucleotide Processing	0.941363	Pancreas
KEGG_SNARE_INTERACTIONS_IN_VESICULAR_TRANSPORT	0.822194	Response	0.941363	Pancreas
KEGG_BLADDER_CANCER	-0.78373	Proliferative	0.984618	Pancreas
KEGG_TYPE_I_DIABETES_MELLITUS	-0.745865	Response	0.984618	Pancreas
KEGG_TASTE_TRANSDUCTION	-0.735135	Response	0.985653	Pancreas
KEGG_MELANOMA	0.766497	Proliferative	0.985653	Pancreas
KEGG_UBIQUITIN_MEDIATED_PROTEOLYSIS	0.812302	Nucleotide Processing	0.985653	Pancreas
KEGG_PATHWAYS_IN_CANCER	0.832314	Proliferative	0.985653	Pancreas
KEGG_PROGESTERONE_MEDIATED_OOCYTE_MATURATION	-0.798349	Proliferative	0.985653	Pancreas
KEGG_ALANINE_ASPARTATE_AND_GLUTAMATE_METABOLISM	0.731004	Nucleotide Processing	0.985653	Pancreas
KEGG_AMINO_SUGAR_AND_NUCLEOTIDE_SUGAR_METABOLISM	0.739879	Nucleotide Processing	0.985653	Pancreas
KEGG_FOCAL_ADHESION	0.808115	Proliferative	0.985653	Pancreas
KEGG_MAPK_SIGNALING_PATHWAY	0.803112	Proliferative	0.990277	Pancreas
KEGG_RIG_I_LIKE_RECEPTOR_SIGNALING_PATHWAY	-0.736673	Response	0.991788	Pancreas
KEGG_PANCREATIC_CANCER	-0.742385	Proliferative	0.991788	Pancreas
KEGG_DRUG_METABOLISM_OTHER_ENZYMES	0.662976	Response	0.991788	Pancreas
KEGG_TGF_BETA_SIGNALING_PATHWAY	-0.71488	Nucleotide Processing	0.991788	Pancreas
KEGG_AMYOTROPHIC_LATERAL_SCLEROSIS_ALS	-0.684125	Proliferative	0.991788	Pancreas
KEGG_SPHINGOLIPID_METABOLISM	0.6241	Response	0.991788	Pancreas
KEGG_LYSINE_DEGRADATION	0.63995	Nucleotide Processing	0.991788	Pancreas
KEGG_DNA_REPLICATION	-0.617967	Nucleotide Processing	0.991788	Pancreas
KEGG_PYRIMIDINE_METABOLISM	0.667118	Nucleotide Processing	0.991788	Pancreas
KEGG_COLORECTAL_CANCER	0.619028	Proliferative	0.991788	Pancreas
KEGG_ERBB_SIGNALING_PATHWAY	-0.677736	Proliferative	0.991788	Pancreas
KEGG_BASAL_TRANSCRIPTION_FACTORS	0.517604	Nucleotide Processing	0.991788	Pancreas
KEGG_RNA_DEGRADATION	0.577942	Nucleotide Processing	0.991788	Pancreas
KEGG_PURINE_METABOLISM	-0.693865	Nucleotide Processing	0.991788	Pancreas
KEGG_CHRONIC_MYELOID_LEUKEMIA	0.571311	Proliferative	0.991788	Pancreas
KEGG_HUNTINGTONS_DISEASE	2.57341	Nucleotide Processing	0.00489237	Prostate
KEGG_ALZHEIMERS_DISEASE	2.12144	Nucleotide Processing	0.00489237	Prostate
KEGG_SPLICEOSOME	2.37544	Nucleotide Processing	0.00489237	Prostate
KEGG_OXIDATIVE_PHOSPHORYLATION	2.55108	Response	0.00489237	Prostate
KEGG_PARKINSONS_DISEASE	2.67483	Response	0.00489237	Prostate
KEGG_RIBOSOME	3.65183	Nucleotide Processing	0.00489237	Prostate
KEGG_PROTEASOME	2.25291	Nucleotide Processing	0.00489237	Prostate
KEGG_LYSOSOME	1.91986	Response	0.00808566	Prostate
KEGG_NEUROACTIVE_LIGAND_RECEPTOR_INTERACTION	-2.20976	Response	0.00856838	Prostate
KEGG_ANTIGEN_PROCESSING_AND_PRESENTATION	2.02257	Response	0.0104461	Prostate
KEGG_FOCAL_ADHESION	1.70288	Proliferative	0.0152314	Prostate
KEGG_VIBRIO_CHOLERAE_INFECTION	1.86437	Nucleotide Processing	0.0156239	Prostate
KEGG_ADHERENS_JUNCTION	1.73675	Proliferative	0.0266667	Prostate
KEGG_PROSTATE_CANCER	1.80187	Proliferative	0.0266667	Prostate
KEGG_PATHOGENIC_ESCHERICHIA_COLI_INFECTION	1.74851	Nucleotide Processing	0.0417482	Prostate
KEGG_REGULATION_OF_ACTIN_CYTOSKELETON	1.55828	Proliferative	0.0487783	Prostate
KEGG_CALCIUM_SIGNALING_PATHWAY	-1.61634	Proliferative	0.0487783	Prostate
KEGG_VASCULAR_SMOOTH_MUSCLE_CONTRACTION	1.63202	Proliferative	0.0487783	Prostate
KEGG_CYTOKINE_CYTOKINE_RECEPTOR_INTERACTION	-1.66693	Response	0.0678849	Prostate
KEGG_PRIMARY_IMMUNODEFICIENCY	-1.69109	Response	0.0801661	Prostate
KEGG_GLUTATHIONE_METABOLISM	1.61387	Nucleotide Processing	0.126833	Prostate
KEGG_CARDIAC_MUSCLE_CONTRACTION	1.56813	Proliferative	0.132312	Prostate
KEGG_TIGHT_JUNCTION	1.4622	Proliferative	0.162104	Prostate
KEGG_ABC_TRANSPORTERS	-1.56618	Nucleotide Processing	0.214635	Prostate
KEGG_RETINOL_METABOLISM	-1.57195	Response	0.214635	Prostate
KEGG_NEUROTROPHIN_SIGNALING_PATHWAY	1.41327	Proliferative	0.214635	Prostate
KEGG_INSULIN_SIGNALING_PATHWAY	1.39813	Proliferative	0.214635	Prostate
KEGG_VASOPRESSIN_REGULATED_WATER_REABSORPTION	1.51883	Nucleotide Processing	0.214635	Prostate
KEGG_STEROID_HORMONE_BIOSYNTHESIS	-1.52274	Response	0.271339	Prostate
KEGG_PYRUVATE_METABOLISM	1.48589	Response	0.274583	Prostate
KEGG_CELL_ADHESION_MOLECULES_CAMS	-1.34748	Response	0.313172	Prostate
KEGG_NOTCH_SIGNALING_PATHWAY	1.43079	Nucleotide Processing	0.313172	Prostate
KEGG_CYSTEINE_AND_METHIONINE_METABOLISM	1.39494	Nucleotide Processing	0.426974	Prostate
KEGG_LEUKOCYTE_TRANSENDOTHELIAL_MIGRATION	1.28359	Proliferative	0.426974	Prostate
KEGG_TYPE_II_DIABETES_MELLITUS	-1.35034	Proliferative	0.426974	Prostate
KEGG_PROPANOATE_METABOLISM	1.37774	Response	0.426974	Prostate
KEGG_CHRONIC_MYELOID_LEUKEMIA	1.28936	Proliferative	0.461466	Prostate
KEGG_ARACHIDONIC_ACID_METABOLISM	1.33631	Response	0.506724	Prostate
KEGG_ARRHYTHMOGENIC_RIGHT_VENTRICULAR_CARDIOMYOPATHY_ARVC	1.24948	Proliferative	0.547869	Prostate
KEGG_TYROSINE_METABOLISM	-1.28353	Response	0.570143	Prostate
KEGG_ECM_RECEPTOR_INTERACTION	1.19748	Response	0.645647	Prostate
KEGG_VIRAL_MYOCARDITIS	1.2307	Response	0.645647	Prostate
KEGG_INTESTINAL_IMMUNE_NETWORK_FOR_IGA_PRODUCTION	-1.26427	Response	0.645647	Prostate
KEGG_DNA_REPLICATION	-1.22515	Nucleotide Processing	0.645647	Prostate
KEGG_ENDOMETRIAL_CANCER	1.2122	Proliferative	0.648338	Prostate
KEGG_PPAR_SIGNALING_PATHWAY	-1.1837	Response	0.648338	Prostate
KEGG_P53_SIGNALING_PATHWAY	-1.19744	Nucleotide Processing	0.648338	Prostate
KEGG_GLYCOLYSIS_GLUCONEOGENESIS	1.18007	Response	0.669266	Prostate
KEGG_AUTOIMMUNE_THYROID_DISEASE	-1.19734	Response	0.733337	Prostate
KEGG_SYSTEMIC_LUPUS_ERYTHEMATOSUS	1.14693	Response	0.733337	Prostate
KEGG_NATURAL_KILLER_CELL_MEDIATED_CYTOTOXICITY	-1.121	Response	0.733337	Prostate
KEGG_GLYCINE_SERINE_AND_THREONINE_METABOLISM	-1.15675	Nucleotide Processing	0.733337	Prostate
KEGG_NOD_LIKE_RECEPTOR_SIGNALING_PATHWAY	1.14312	Proliferative	0.733337	Prostate
KEGG_PEROXISOME	1.11744	Response	0.75957	Prostate
KEGG_STARCH_AND_SUCROSE_METABOLISM	-1.13282	Response	0.75957	Prostate
KEGG_ARGININE_AND_PROLINE_METABOLISM	1.11834	Nucleotide Processing	0.759738	Prostate
KEGG_ACUTE_MYELOID_LEUKEMIA	1.11306	Proliferative	0.76016	Prostate
KEGG_PHOSPHATIDYLINOSITOL_SIGNALING_SYSTEM	-1.09021	Proliferative	0.76016	Prostate
KEGG_PATHWAYS_IN_CANCER	1.0681	Proliferative	0.764362	Prostate
KEGG_PRION_DISEASES	1.10971	Response	0.769794	Prostate
KEGG_BASE_EXCISION_REPAIR	1.11424	Response	0.769794	Prostate
KEGG_DILATED_CARDIOMYOPATHY	1.07844	Proliferative	0.769794	Prostate
KEGG_OLFACTORY_TRANSDUCTION	-1.11657	Response	0.769794	Prostate
KEGG_TRYPTOPHAN_METABOLISM	1.09931	Response	0.769794	Prostate
KEGG_PROGESTERONE_MEDIATED_OOCYTE_MATURATION	-1.07265	Proliferative	0.769794	Prostate
KEGG_VEGF_SIGNALING_PATHWAY	1.07335	Proliferative	0.772721	Prostate
KEGG_COMPLEMENT_AND_COAGULATION_CASCADES	-1.06657	Response	0.78357	Prostate
KEGG_HYPERTROPHIC_CARDIOMYOPATHY_HCM	1.06121	Proliferative	0.78357	Prostate
KEGG_BUTANOATE_METABOLISM	1.05765	Nucleotide Processing	0.794723	Prostate
KEGG_BLADDER_CANCER	1.0559	Proliferative	0.794723	Prostate
KEGG_GLYCEROLIPID_METABOLISM	-1.05221	Nucleotide Processing	0.794723	Prostate
KEGG_JAK_STAT_SIGNALING_PATHWAY	-1.04131	Response	0.794723	Prostate
KEGG_EPITHELIAL_CELL_SIGNALING_IN_HELICOBACTER_PYLORI_INFECTION	1.04476	Proliferative	0.794723	Prostate
KEGG_RNA_POLYMERASE	1.04572	Nucleotide Processing	0.794723	Prostate
KEGG_CYTOSOLIC_DNA_SENSING_PATHWAY	1.03958	Response	0.794723	Prostate
KEGG_HOMOLOGOUS_RECOMBINATION	-1.0342	Response	0.798997	Prostate
KEGG_HISTIDINE_METABOLISM	-1.02509	Response	0.805383	Prostate
KEGG_CELL_CYCLE	-1.01041	Nucleotide Processing	0.813529	Prostate
KEGG_FATTY_ACID_METABOLISM	1.00623	Response	0.81809	Prostate
KEGG_FRUCTOSE_AND_MANNOSE_METABOLISM	-0.991752	Nucleotide Processing	0.845323	Prostate
KEGG_T_CELL_RECEPTOR_SIGNALING_PATHWAY	-0.985366	Proliferative	0.845323	Prostate
KEGG_REGULATION_OF_AUTOPHAGY	0.958396	Response	0.891079	Prostate
KEGG_FC_EPSILON_RI_SIGNALING_PATHWAY	-0.958478	Proliferative	0.907892	Prostate
KEGG_TASTE_TRANSDUCTION	-0.941939	Response	0.913427	Prostate
KEGG_VALINE_LEUCINE_AND_ISOLEUCINE_DEGRADATION	0.925936	Nucleotide Processing	0.936189	Prostate
KEGG_HEMATOPOIETIC_CELL_LINEAGE	-0.93498	Response	0.936189	Prostate
KEGG_PORPHYRIN_AND_CHLOROPHYLL_METABOLISM	0.915435	Response	0.936189	Prostate
KEGG_ENDOCYTOSIS	0.943643	Nucleotide Processing	0.936189	Prostate
KEGG_GAP_JUNCTION	-0.92547	Proliferative	0.936189	Prostate
KEGG_DRUG_METABOLISM_CYTOCHROME_P450	0.905399	Response	0.936189	Prostate
KEGG_LEISHMANIA_INFECTION	-0.911682	Proliferative	0.962675	Prostate
KEGG_CHEMOKINE_SIGNALING_PATHWAY	-0.929655	Proliferative	0.962675	Prostate
KEGG_ALANINE_ASPARTATE_AND_GLUTAMATE_METABOLISM	-0.886619	Nucleotide Processing	0.973081	Prostate
KEGG_HEDGEHOG_SIGNALING_PATHWAY	-0.86772	Proliferative	0.979786	Prostate
KEGG_RIG_I_LIKE_RECEPTOR_SIGNALING_PATHWAY	0.879594	Response	0.979786	Prostate
KEGG_MTOR_SIGNALING_PATHWAY	0.866268	Proliferative	0.986133	Prostate
KEGG_METABOLISM_OF_XENOBIOTICS_BY_CYTOCHROME_P450	0.84426	Response	0.986133	Prostate
KEGG_LYSINE_DEGRADATION	0.841822	Nucleotide Processing	0.98753	Prostate
KEGG_INOSITOL_PHOSPHATE_METABOLISM	-0.858263	Nucleotide Processing	0.993063	Prostate
KEGG_ALDOSTERONE_REGULATED_SODIUM_REABSORPTION	-0.842756	Proliferative	0.993063	Prostate
KEGG_SMALL_CELL_LUNG_CANCER	-0.860029	Proliferative	0.999826	Prostate
KEGG_GNRH_SIGNALING_PATHWAY	0.848066	Proliferative	0.999826	Prostate
KEGG_OOCYTE_MEIOSIS	0.840716	Nucleotide Processing	0.999826	Prostate
KEGG_N_GLYCAN_BIOSYNTHESIS	0.808031	Nucleotide Processing	0.999826	Prostate
KEGG_ADIPOCYTOKINE_SIGNALING_PATHWAY	-0.815843	Proliferative	0.999826	Prostate
KEGG_RNA_DEGRADATION	0.796855	Nucleotide Processing	0.999826	Prostate
KEGG_DRUG_METABOLISM_OTHER_ENZYMES	0.756703	Response	0.999826	Prostate
KEGG_FC_GAMMA_R_MEDIATED_PHAGOCYTOSIS	-0.830573	Proliferative	0.999826	Prostate
KEGG_SPHINGOLIPID_METABOLISM	0.746295	Response	0.999826	Prostate
KEGG_PYRIMIDINE_METABOLISM	0.800462	Nucleotide Processing	0.999826	Prostate
KEGG_PURINE_METABOLISM	-0.838032	Nucleotide Processing	0.999826	Prostate
KEGG_MAPK_SIGNALING_PATHWAY	0.838431	Proliferative	0.999826	Prostate
KEGG_SNARE_INTERACTIONS_IN_VESICULAR_TRANSPORT	0.759658	Response	0.999826	Prostate
KEGG_ETHER_LIPID_METABOLISM	0.71168	Response	0.999826	Prostate
KEGG_TYPE_I_DIABETES_MELLITUS	-0.701726	Response	0.999826	Prostate
KEGG_ALLOGRAFT_REJECTION	-0.693519	Response	0.999826	Prostate
KEGG_GRAFT_VERSUS_HOST_DISEASE	-0.693519	Response	0.999826	Prostate
KEGG_TGF_BETA_SIGNALING_PATHWAY	0.758631	Nucleotide Processing	0.999826	Prostate
KEGG_PANCREATIC_CANCER	0.761111	Proliferative	0.999826	Prostate
KEGG_AMYOTROPHIC_LATERAL_SCLEROSIS_ALS	0.7307	Proliferative	0.999826	Prostate
KEGG_MELANOGENESIS	-0.758075	Proliferative	0.999826	Prostate
KEGG_LONG_TERM_POTENTIATION	0.73321	Proliferative	0.999826	Prostate
KEGG_LONG_TERM_DEPRESSION	-0.739725	Proliferative	0.999826	Prostate
KEGG_BASAL_CELL_CARCINOMA	-0.651708	Response	0.999826	Prostate
KEGG_BASAL_TRANSCRIPTION_FACTORS	-0.648903	Nucleotide Processing	0.999826	Prostate
KEGG_GLIOMA	-0.711314	Proliferative	0.999826	Prostate
KEGG_AMINO_SUGAR_AND_NUCLEOTIDE_SUGAR_METABOLISM	0.684732	Nucleotide Processing	0.999826	Prostate
KEGG_B_CELL_RECEPTOR_SIGNALING_PATHWAY	-0.703857	Proliferative	0.999826	Prostate
KEGG_UBIQUITIN_MEDIATED_PROTEOLYSIS	0.71581	Nucleotide Processing	0.999826	Prostate
KEGG_APOPTOSIS	0.674132	Nucleotide Processing	0.999826	Prostate
KEGG_GLYCEROPHOSPHOLIPID_METABOLISM	-0.634489	Nucleotide Processing	0.999826	Prostate
KEGG_MELANOMA	0.592764	Proliferative	0.999826	Prostate
KEGG_TOLL_LIKE_RECEPTOR_SIGNALING_PATHWAY	-0.658708	Proliferative	0.999826	Prostate
KEGG_COLORECTAL_CANCER	0.617522	Proliferative	0.999826	Prostate
KEGG_RENAL_CELL_CARCINOMA	0.610436	Proliferative	0.999826	Prostate
KEGG_AXON_GUIDANCE	-0.67164	Proliferative	0.999826	Prostate
KEGG_NUCLEOTIDE_EXCISION_REPAIR	0.544377	Nucleotide Processing	0.999826	Prostate
KEGG_NON_SMALL_CELL_LUNG_CANCER	0.556808	Proliferative	0.999826	Prostate
KEGG_ERBB_SIGNALING_PATHWAY	0.595069	Proliferative	0.999826	Prostate
KEGG_AMINOACYL_TRNA_BIOSYNTHESIS	0.491845	Nucleotide Processing	0.999826	Prostate
KEGG_WNT_SIGNALING_PATHWAY	0.4991	Proliferative	0.999826	Prostate
KEGG_HUNTINGTONS_DISEASE	2.71582	Nucleotide Processing	0.0034769	Testis
KEGG_ALZHEIMERS_DISEASE	2.13895	Nucleotide Processing	0.0034769	Testis
KEGG_SPLICEOSOME	2.74225	Nucleotide Processing	0.0034769	Testis
KEGG_PARKINSONS_DISEASE	2.65785	Response	0.0034769	Testis
KEGG_OXIDATIVE_PHOSPHORYLATION	2.74184	Response	0.0034769	Testis
KEGG_RIBOSOME	3.50914	Nucleotide Processing	0.0034769	Testis
KEGG_PROTEASOME	2.48142	Nucleotide Processing	0.0034769	Testis
KEGG_ABC_TRANSPORTERS	-2.27338	Nucleotide Processing	0.0034769	Testis
KEGG_HEMATOPOIETIC_CELL_LINEAGE	-2.41954	Response	0.0034769	Testis
KEGG_NEUROACTIVE_LIGAND_RECEPTOR_INTERACTION	-2.50966	Response	0.0034769	Testis
KEGG_CELL_ADHESION_MOLECULES_CAMS	-2.22781	Response	0.0034769	Testis
KEGG_CYTOKINE_CYTOKINE_RECEPTOR_INTERACTION	-2.71078	Response	0.0034769	Testis
KEGG_ECM_RECEPTOR_INTERACTION	-1.86085	Response	0.00901134	Testis
KEGG_CALCIUM_SIGNALING_PATHWAY	-1.77337	Proliferative	0.00901134	Testis
KEGG_RETINOL_METABOLISM	-1.93203	Response	0.0130609	Testis
KEGG_ANTIGEN_PROCESSING_AND_PRESENTATION	1.9038	Response	0.0165525	Testis
KEGG_INTESTINAL_IMMUNE_NETWORK_FOR_IGA_PRODUCTION	-1.95216	Response	0.0171223	Testis
KEGG_PRIMARY_IMMUNODEFICIENCY	-1.92875	Response	0.0202765	Testis
KEGG_PATHWAYS_IN_CANCER	-1.4813	Proliferative	0.0211952	Testis
KEGG_CELL_CYCLE	1.66191	Nucleotide Processing	0.0216552	Testis
KEGG_DRUG_METABOLISM_CYTOCHROME_P450	-1.81337	Response	0.0216552	Testis
KEGG_VIBRIO_CHOLERAE_INFECTION	1.74764	Nucleotide Processing	0.0267987	Testis
KEGG_HYPERTROPHIC_CARDIOMYOPATHY_HCM	-1.66889	Proliferative	0.0267987	Testis
KEGG_JAK_STAT_SIGNALING_PATHWAY	-1.70701	Response	0.0267987	Testis
KEGG_ARRHYTHMOGENIC_RIGHT_VENTRICULAR_CARDIOMYOPATHY_ARVC	-1.66358	Proliferative	0.0299719	Testis
KEGG_MELANOMA	-1.74178	Proliferative	0.0299719	Testis
KEGG_STEROID_HORMONE_BIOSYNTHESIS	-1.79981	Response	0.0299719	Testis
KEGG_DILATED_CARDIOMYOPATHY	-1.65079	Proliferative	0.0346137	Testis
KEGG_RNA_POLYMERASE	1.77734	Nucleotide Processing	0.0363843	Testis
KEGG_NATURAL_KILLER_CELL_MEDIATED_CYTOTOXICITY	-1.59676	Response	0.0534093	Testis
KEGG_COMPLEMENT_AND_COAGULATION_CASCADES	-1.62752	Response	0.0558573	Testis
KEGG_UBIQUITIN_MEDIATED_PROTEOLYSIS	1.51586	Nucleotide Processing	0.0558573	Testis
KEGG_CARDIAC_MUSCLE_CONTRACTION	1.63093	Proliferative	0.0558573	Testis
KEGG_VASOPRESSIN_REGULATED_WATER_REABSORPTION	1.66126	Nucleotide Processing	0.0598754	Testis
KEGG_BASAL_CELL_CARCINOMA	-1.63336	Response	0.071449	Testis
KEGG_AXON_GUIDANCE	-1.47223	Proliferative	0.0801369	Testis
KEGG_PATHOGENIC_ESCHERICHIA_COLI_INFECTION	1.54487	Nucleotide Processing	0.102461	Testis
KEGG_PYRUVATE_METABOLISM	1.59264	Response	0.122526	Testis
KEGG_HEDGEHOG_SIGNALING_PATHWAY	-1.5267	Proliferative	0.146337	Testis
KEGG_OOCYTE_MEIOSIS	1.43106	Nucleotide Processing	0.152529	Testis
KEGG_BASE_EXCISION_REPAIR	1.5364	Response	0.152529	Testis
KEGG_METABOLISM_OF_XENOBIOTICS_BY_CYTOCHROME_P450	-1.48319	Response	0.155593	Testis
KEGG_SMALL_CELL_LUNG_CANCER	-1.41117	Proliferative	0.164484	Testis
KEGG_TYROSINE_METABOLISM	-1.47364	Response	0.181273	Testis
KEGG_LEISHMANIA_INFECTION	-1.3981	Proliferative	0.229941	Testis
KEGG_BASAL_TRANSCRIPTION_FACTORS	1.43835	Nucleotide Processing	0.246262	Testis
KEGG_AUTOIMMUNE_THYROID_DISEASE	-1.43249	Response	0.246262	Testis
KEGG_GRAFT_VERSUS_HOST_DISEASE	-1.43202	Response	0.246262	Testis
KEGG_NUCLEOTIDE_EXCISION_REPAIR	1.38607	Nucleotide Processing	0.246262	Testis
KEGG_CYSTEINE_AND_METHIONINE_METABOLISM	1.4291	Nucleotide Processing	0.246262	Testis
KEGG_LYSOSOME	1.31508	Response	0.2539	Testis
KEGG_DRUG_METABOLISM_OTHER_ENZYMES	-1.366	Response	0.281532	Testis
KEGG_DNA_REPLICATION	1.32769	Nucleotide Processing	0.333341	Testis
KEGG_FC_EPSILON_RI_SIGNALING_PATHWAY	-1.26809	Proliferative	0.344182	Testis
KEGG_TOLL_LIKE_RECEPTOR_SIGNALING_PATHWAY	-1.26201	Proliferative	0.348407	Testis
KEGG_STARCH_AND_SUCROSE_METABOLISM	-1.29355	Response	0.356259	Testis
KEGG_RNA_DEGRADATION	1.25358	Nucleotide Processing	0.388046	Testis
KEGG_APOPTOSIS	-1.20696	Nucleotide Processing	0.389164	Testis
KEGG_CHEMOKINE_SIGNALING_PATHWAY	-1.1752	Proliferative	0.389164	Testis
KEGG_ARGININE_AND_PROLINE_METABOLISM	1.23209	Nucleotide Processing	0.403272	Testis
KEGG_GLYCOLYSIS_GLUCONEOGENESIS	1.22254	Response	0.403272	Testis
KEGG_ALLOGRAFT_REJECTION	-1.28669	Response	0.403272	Testis
KEGG_NOD_LIKE_RECEPTOR_SIGNALING_PATHWAY	-1.20452	Proliferative	0.403272	Testis
KEGG_TIGHT_JUNCTION	1.18775	Proliferative	0.403272	Testis
KEGG_MELANOGENESIS	-1.16401	Proliferative	0.443361	Testis
KEGG_HISTIDINE_METABOLISM	-1.21824	Response	0.467425	Testis
KEGG_PROSTATE_CANCER	1.15939	Proliferative	0.47351	Testis
KEGG_LONG_TERM_DEPRESSION	-1.15421	Proliferative	0.47351	Testis
KEGG_NEUROTROPHIN_SIGNALING_PATHWAY	1.13736	Proliferative	0.47351	Testis
KEGG_B_CELL_RECEPTOR_SIGNALING_PATHWAY	-1.14272	Proliferative	0.47351	Testis
KEGG_FRUCTOSE_AND_MANNOSE_METABOLISM	1.15906	Nucleotide Processing	0.500189	Testis
KEGG_PROPANOATE_METABOLISM	1.16487	Response	0.509631	Testis
KEGG_GAP_JUNCTION	-1.11074	Proliferative	0.513888	Testis
KEGG_ADHERENS_JUNCTION	1.12275	Proliferative	0.513888	Testis
KEGG_FATTY_ACID_METABOLISM	1.11638	Response	0.552005	Testis
KEGG_INOSITOL_PHOSPHATE_METABOLISM	1.10543	Nucleotide Processing	0.56079	Testis
KEGG_PRION_DISEASES	1.11476	Response	0.572231	Testis
KEGG_REGULATION_OF_AUTOPHAGY	1.11725	Response	0.572231	Testis
KEGG_TYPE_II_DIABETES_MELLITUS	-1.10038	Proliferative	0.572231	Testis
KEGG_PPAR_SIGNALING_PATHWAY	1.0805	Response	0.580132	Testis
KEGG_BLADDER_CANCER	-1.07983	Proliferative	0.60884	Testis
KEGG_GLUTATHIONE_METABOLISM	1.05869	Nucleotide Processing	0.613537	Testis
KEGG_VIRAL_MYOCARDITIS	1.04434	Response	0.632274	Testis
KEGG_ALDOSTERONE_REGULATED_SODIUM_REABSORPTION	-1.04532	Proliferative	0.632274	Testis
KEGG_HOMOLOGOUS_RECOMBINATION	-1.04755	Response	0.632274	Testis
KEGG_TYPE_I_DIABETES_MELLITUS	-1.05873	Response	0.632274	Testis
KEGG_WNT_SIGNALING_PATHWAY	-1.02352	Proliferative	0.632274	Testis
KEGG_PORPHYRIN_AND_CHLOROPHYLL_METABOLISM	1.0415	Response	0.632274	Testis
KEGG_MAPK_SIGNALING_PATHWAY	-1.00762	Proliferative	0.672863	Testis
KEGG_GNRH_SIGNALING_PATHWAY	-1.00175	Proliferative	0.683839	Testis
KEGG_NOTCH_SIGNALING_PATHWAY	1.00046	Nucleotide Processing	0.683839	Testis
KEGG_FOCAL_ADHESION	-1.00081	Proliferative	0.683839	Testis
KEGG_ARACHIDONIC_ACID_METABOLISM	-0.996174	Response	0.683839	Testis
KEGG_LEUKOCYTE_TRANSENDOTHELIAL_MIGRATION	-0.989961	Proliferative	0.69921	Testis
KEGG_VASCULAR_SMOOTH_MUSCLE_CONTRACTION	0.983095	Proliferative	0.706542	Testis
KEGG_AMINO_SUGAR_AND_NUCLEOTIDE_SUGAR_METABOLISM	0.978522	Nucleotide Processing	0.706542	Testis
KEGG_NON_SMALL_CELL_LUNG_CANCER	-0.973524	Proliferative	0.706542	Testis
KEGG_EPITHELIAL_CELL_SIGNALING_IN_HELICOBACTER_PYLORI_INFECTION	0.973828	Proliferative	0.706542	Testis
KEGG_P53_SIGNALING_PATHWAY	-0.961156	Nucleotide Processing	0.724096	Testis
KEGG_PANCREATIC_CANCER	-0.962023	Proliferative	0.724096	Testis
KEGG_PYRIMIDINE_METABOLISM	0.961145	Nucleotide Processing	0.724096	Testis
KEGG_TRYPTOPHAN_METABOLISM	0.940038	Response	0.728501	Testis
KEGG_GLYCEROPHOSPHOLIPID_METABOLISM	0.935614	Nucleotide Processing	0.765728	Testis
KEGG_PURINE_METABOLISM	-0.951869	Nucleotide Processing	0.765728	Testis
KEGG_ALANINE_ASPARTATE_AND_GLUTAMATE_METABOLISM	0.903488	Nucleotide Processing	0.781021	Testis
KEGG_ADIPOCYTOKINE_SIGNALING_PATHWAY	-0.91679	Proliferative	0.781697	Testis
KEGG_PEROXISOME	0.913175	Response	0.790546	Testis
KEGG_CYTOSOLIC_DNA_SENSING_PATHWAY	-0.905162	Response	0.795071	Testis
KEGG_AMINOACYL_TRNA_BIOSYNTHESIS	0.897874	Nucleotide Processing	0.795071	Testis
KEGG_ENDOCYTOSIS	0.927477	Nucleotide Processing	0.795071	Testis
KEGG_GLYCINE_SERINE_AND_THREONINE_METABOLISM	-0.877402	Nucleotide Processing	0.806323	Testis
KEGG_BUTANOATE_METABOLISM	0.858961	Nucleotide Processing	0.806323	Testis
KEGG_LONG_TERM_POTENTIATION	-0.894596	Proliferative	0.806323	Testis
KEGG_VALINE_LEUCINE_AND_ISOLEUCINE_DEGRADATION	0.881896	Nucleotide Processing	0.810576	Testis
KEGG_GLYCEROLIPID_METABOLISM	-0.85259	Nucleotide Processing	0.834895	Testis
KEGG_ETHER_LIPID_METABOLISM	-0.835461	Response	0.834895	Testis
KEGG_SYSTEMIC_LUPUS_ERYTHEMATOSUS	-0.859277	Response	0.834895	Testis
KEGG_PROGESTERONE_MEDIATED_OOCYTE_MATURATION	0.868131	Proliferative	0.834895	Testis
KEGG_TASTE_TRANSDUCTION	-0.797863	Response	0.854331	Testis
KEGG_REGULATION_OF_ACTIN_CYTOSKELETON	0.887311	Proliferative	0.854331	Testis
KEGG_N_GLYCAN_BIOSYNTHESIS	-0.837462	Nucleotide Processing	0.854331	Testis
KEGG_OLFACTORY_TRANSDUCTION	-0.781713	Response	0.875313	Testis
KEGG_ERBB_SIGNALING_PATHWAY	-0.844209	Proliferative	0.880306	Testis
KEGG_TGF_BETA_SIGNALING_PATHWAY	-0.82609	Nucleotide Processing	0.880306	Testis
KEGG_PHOSPHATIDYLINOSITOL_SIGNALING_SYSTEM	-0.820292	Proliferative	0.882958	Testis
KEGG_MTOR_SIGNALING_PATHWAY	0.791538	Proliferative	0.882958	Testis
KEGG_AMYOTROPHIC_LATERAL_SCLEROSIS_ALS	-0.789134	Proliferative	0.886713	Testis
KEGG_T_CELL_RECEPTOR_SIGNALING_PATHWAY	-0.818917	Proliferative	0.902592	Testis
KEGG_FC_GAMMA_R_MEDIATED_PHAGOCYTOSIS	-0.8183	Proliferative	0.905043	Testis
KEGG_VEGF_SIGNALING_PATHWAY	0.749124	Proliferative	0.939397	Testis
KEGG_INSULIN_SIGNALING_PATHWAY	0.770917	Proliferative	0.966255	Testis
KEGG_ACUTE_MYELOID_LEUKEMIA	-0.726475	Proliferative	0.966255	Testis
KEGG_SNARE_INTERACTIONS_IN_VESICULAR_TRANSPORT	0.669466	Response	0.985527	Testis
KEGG_SPHINGOLIPID_METABOLISM	0.627237	Response	0.985527	Testis
KEGG_GLIOMA	0.652195	Proliferative	0.985527	Testis
KEGG_RIG_I_LIKE_RECEPTOR_SIGNALING_PATHWAY	-0.654562	Response	0.985527	Testis
KEGG_ENDOMETRIAL_CANCER	0.559936	Proliferative	0.999456	Testis
KEGG_COLORECTAL_CANCER	-0.594255	Proliferative	0.999456	Testis
KEGG_RENAL_CELL_CARCINOMA	-0.582251	Proliferative	0.999456	Testis
KEGG_LYSINE_DEGRADATION	0.505304	Nucleotide Processing	0.999456	Testis
KEGG_CHRONIC_MYELOID_LEUKEMIA	0.433523	Proliferative	0.999456	Testis
KEGG_HUNTINGTONS_DISEASE	2.20658	Nucleotide Processing	0.00841593	Uterus
KEGG_SPLICEOSOME	2.12164	Nucleotide Processing	0.00841593	Uterus
KEGG_PARKINSONS_DISEASE	2.22094	Response	0.00841593	Uterus
KEGG_RIBOSOME	3.20617	Nucleotide Processing	0.00841593	Uterus
KEGG_FOCAL_ADHESION	1.91068	Proliferative	0.0129055	Uterus
KEGG_PROTEASOME	1.95947	Nucleotide Processing	0.0170713	Uterus
KEGG_OXIDATIVE_PHOSPHORYLATION	1.7996	Response	0.0191113	Uterus
KEGG_VASCULAR_SMOOTH_MUSCLE_CONTRACTION	1.928	Proliferative	0.0210477	Uterus
KEGG_ALZHEIMERS_DISEASE	1.72405	Nucleotide Processing	0.029075	Uterus
KEGG_STEROID_HORMONE_BIOSYNTHESIS	-1.77418	Response	0.0327405	Uterus
KEGG_NATURAL_KILLER_CELL_MEDIATED_CYTOTOXICITY	-1.76494	Response	0.0492669	Uterus
KEGG_ANTIGEN_PROCESSING_AND_PRESENTATION	1.76799	Response	0.0607414	Uterus
KEGG_LEISHMANIA_INFECTION	-1.80508	Proliferative	0.0607414	Uterus
KEGG_ECM_RECEPTOR_INTERACTION	1.6782	Response	0.0936455	Uterus
KEGG_REGULATION_OF_ACTIN_CYTOSKELETON	1.49517	Proliferative	0.104707	Uterus
KEGG_ADHERENS_JUNCTION	1.61665	Proliferative	0.117349	Uterus
KEGG_GLYCINE_SERINE_AND_THREONINE_METABOLISM	-1.70966	Nucleotide Processing	0.117349	Uterus
KEGG_SYSTEMIC_LUPUS_ERYTHEMATOSUS	-1.60898	Response	0.117349	Uterus
KEGG_TIGHT_JUNCTION	1.53142	Proliferative	0.117349	Uterus
KEGG_PATHOGENIC_ESCHERICHIA_COLI_INFECTION	1.57941	Nucleotide Processing	0.117349	Uterus
KEGG_PRIMARY_IMMUNODEFICIENCY	-1.44843	Response	0.117349	Uterus
KEGG_FC_EPSILON_RI_SIGNALING_PATHWAY	-1.59508	Proliferative	0.120965	Uterus
KEGG_NEUROACTIVE_LIGAND_RECEPTOR_INTERACTION	-1.52871	Response	0.120965	Uterus
KEGG_CELL_ADHESION_MOLECULES_CAMS	-1.5768	Response	0.120965	Uterus
KEGG_LEUKOCYTE_TRANSENDOTHELIAL_MIGRATION	1.50244	Proliferative	0.124571	Uterus
KEGG_P53_SIGNALING_PATHWAY	-1.62713	Nucleotide Processing	0.143601	Uterus
KEGG_ARRHYTHMOGENIC_RIGHT_VENTRICULAR_CARDIOMYOPATHY_ARVC	1.51602	Proliferative	0.190061	Uterus
KEGG_CYTOKINE_CYTOKINE_RECEPTOR_INTERACTION	-1.54842	Response	0.19128	Uterus
KEGG_ADIPOCYTOKINE_SIGNALING_PATHWAY	-1.46346	Proliferative	0.292094	Uterus
KEGG_DILATED_CARDIOMYOPATHY	1.43281	Proliferative	0.292094	Uterus
KEGG_FC_GAMMA_R_MEDIATED_PHAGOCYTOSIS	-1.373	Proliferative	0.292094	Uterus
KEGG_STARCH_AND_SUCROSE_METABOLISM	-1.48588	Response	0.293328	Uterus
KEGG_HISTIDINE_METABOLISM	-1.47561	Response	0.31308	Uterus
KEGG_METABOLISM_OF_XENOBIOTICS_BY_CYTOCHROME_P450	-1.44358	Response	0.329025	Uterus
KEGG_LYSOSOME	1.3469	Response	0.329025	Uterus
KEGG_AMINO_SUGAR_AND_NUCLEOTIDE_SUGAR_METABOLISM	-1.3969	Nucleotide Processing	0.357217	Uterus
KEGG_COMPLEMENT_AND_COAGULATION_CASCADES	-1.35766	Response	0.397793	Uterus
KEGG_PROSTATE_CANCER	1.33384	Proliferative	0.41393	Uterus
KEGG_BASE_EXCISION_REPAIR	1.39518	Response	0.41393	Uterus
KEGG_FRUCTOSE_AND_MANNOSE_METABOLISM	-1.35103	Nucleotide Processing	0.455834	Uterus
KEGG_HEMATOPOIETIC_CELL_LINEAGE	-1.30673	Response	0.51379	Uterus
KEGG_PURINE_METABOLISM	-1.2218	Nucleotide Processing	0.51379	Uterus
KEGG_TYROSINE_METABOLISM	-1.31563	Response	0.51379	Uterus
KEGG_HYPERTROPHIC_CARDIOMYOPATHY_HCM	1.25603	Proliferative	0.51379	Uterus
KEGG_HOMOLOGOUS_RECOMBINATION	-1.30757	Response	0.51379	Uterus
KEGG_GAP_JUNCTION	-1.23985	Proliferative	0.51379	Uterus
KEGG_DNA_REPLICATION	-1.27626	Nucleotide Processing	0.51379	Uterus
KEGG_B_CELL_RECEPTOR_SIGNALING_PATHWAY	-1.24492	Proliferative	0.51379	Uterus
KEGG_CALCIUM_SIGNALING_PATHWAY	-1.21707	Proliferative	0.51379	Uterus
KEGG_VIBRIO_CHOLERAE_INFECTION	1.2385	Nucleotide Processing	0.519494	Uterus
KEGG_CHEMOKINE_SIGNALING_PATHWAY	-1.18727	Proliferative	0.527471	Uterus
KEGG_OLFACTORY_TRANSDUCTION	-1.28067	Response	0.529849	Uterus
KEGG_LONG_TERM_POTENTIATION	-1.22145	Proliferative	0.530178	Uterus
KEGG_VASOPRESSIN_REGULATED_WATER_REABSORPTION	1.22627	Nucleotide Processing	0.530178	Uterus
KEGG_DRUG_METABOLISM_CYTOCHROME_P450	-1.24058	Response	0.538079	Uterus
KEGG_AMYOTROPHIC_LATERAL_SCLEROSIS_ALS	-1.22821	Proliferative	0.538079	Uterus
KEGG_JAK_STAT_SIGNALING_PATHWAY	1.23137	Response	0.54056	Uterus
KEGG_TYPE_II_DIABETES_MELLITUS	-1.22723	Proliferative	0.573289	Uterus
KEGG_NEUROTROPHIN_SIGNALING_PATHWAY	1.1476	Proliferative	0.600508	Uterus
KEGG_AXON_GUIDANCE	-1.14767	Proliferative	0.600508	Uterus
KEGG_EPITHELIAL_CELL_SIGNALING_IN_HELICOBACTER_PYLORI_INFECTION	-1.1689	Proliferative	0.600508	Uterus
KEGG_VIRAL_MYOCARDITIS	1.17106	Response	0.600508	Uterus
KEGG_ERBB_SIGNALING_PATHWAY	-1.11532	Proliferative	0.664896	Uterus
KEGG_CARDIAC_MUSCLE_CONTRACTION	1.13067	Proliferative	0.664896	Uterus
KEGG_ALANINE_ASPARTATE_AND_GLUTAMATE_METABOLISM	-1.07946	Nucleotide Processing	0.818874	Uterus
KEGG_ALDOSTERONE_REGULATED_SODIUM_REABSORPTION	-1.06317	Proliferative	0.828716	Uterus
KEGG_GLYCEROPHOSPHOLIPID_METABOLISM	-1.06312	Nucleotide Processing	0.828716	Uterus
KEGG_HEDGEHOG_SIGNALING_PATHWAY	-1.08624	Proliferative	0.828716	Uterus
KEGG_INOSITOL_PHOSPHATE_METABOLISM	1.0525	Nucleotide Processing	0.852174	Uterus
KEGG_GLYCOLYSIS_GLUCONEOGENESIS	-1.02885	Response	0.87174	Uterus
KEGG_COLORECTAL_CANCER	-1.02104	Proliferative	0.875633	Uterus
KEGG_PATHWAYS_IN_CANCER	1.01661	Proliferative	0.875633	Uterus
KEGG_N_GLYCAN_BIOSYNTHESIS	1.02236	Nucleotide Processing	0.875633	Uterus
KEGG_NOD_LIKE_RECEPTOR_SIGNALING_PATHWAY	1.01044	Proliferative	0.875633	Uterus
KEGG_NON_SMALL_CELL_LUNG_CANCER	-0.995123	Proliferative	0.875633	Uterus
KEGG_LONG_TERM_DEPRESSION	-0.99716	Proliferative	0.875633	Uterus
KEGG_RNA_POLYMERASE	1.00837	Nucleotide Processing	0.875633	Uterus
KEGG_MELANOGENESIS	-0.987296	Proliferative	0.875633	Uterus
KEGG_PANCREATIC_CANCER	-0.984435	Proliferative	0.875633	Uterus
KEGG_ABC_TRANSPORTERS	-1.00616	Nucleotide Processing	0.875633	Uterus
KEGG_PEROXISOME	0.975682	Response	0.875633	Uterus
KEGG_GLUTATHIONE_METABOLISM	-0.968737	Nucleotide Processing	0.875633	Uterus
KEGG_TGF_BETA_SIGNALING_PATHWAY	0.973561	Nucleotide Processing	0.875633	Uterus
KEGG_T_CELL_RECEPTOR_SIGNALING_PATHWAY	-0.962996	Proliferative	0.875633	Uterus
KEGG_RNA_DEGRADATION	-0.961233	Nucleotide Processing	0.875633	Uterus
KEGG_MAPK_SIGNALING_PATHWAY	-0.968571	Proliferative	0.875633	Uterus
KEGG_APOPTOSIS	-0.952292	Nucleotide Processing	0.875633	Uterus
KEGG_PRION_DISEASES	-0.937828	Response	0.875633	Uterus
KEGG_AMINOACYL_TRNA_BIOSYNTHESIS	-0.941436	Nucleotide Processing	0.875633	Uterus
KEGG_GNRH_SIGNALING_PATHWAY	-0.943922	Proliferative	0.875633	Uterus
KEGG_CYSTEINE_AND_METHIONINE_METABOLISM	0.944399	Nucleotide Processing	0.875633	Uterus
KEGG_NOTCH_SIGNALING_PATHWAY	0.934303	Nucleotide Processing	0.875633	Uterus
KEGG_GLIOMA	-0.922371	Proliferative	0.882912	Uterus
KEGG_INSULIN_SIGNALING_PATHWAY	-0.946449	Proliferative	0.882912	Uterus
KEGG_ARGININE_AND_PROLINE_METABOLISM	-0.928068	Nucleotide Processing	0.887839	Uterus
KEGG_MTOR_SIGNALING_PATHWAY	0.91319	Proliferative	0.894241	Uterus
KEGG_RETINOL_METABOLISM	-0.89601	Response	0.894241	Uterus
KEGG_PPAR_SIGNALING_PATHWAY	-0.904049	Response	0.894241	Uterus
KEGG_ARACHIDONIC_ACID_METABOLISM	-0.896172	Response	0.903195	Uterus
KEGG_ENDOMETRIAL_CANCER	0.885186	Proliferative	0.938494	Uterus
KEGG_WNT_SIGNALING_PATHWAY	-0.895326	Proliferative	0.939556	Uterus
KEGG_PROGESTERONE_MEDIATED_OOCYTE_MATURATION	-0.879108	Proliferative	0.939556	Uterus
KEGG_UBIQUITIN_MEDIATED_PROTEOLYSIS	0.884115	Nucleotide Processing	0.939556	Uterus
KEGG_MELANOMA	-0.851886	Proliferative	0.939556	Uterus
KEGG_TOLL_LIKE_RECEPTOR_SIGNALING_PATHWAY	-0.840003	Proliferative	0.982628	Uterus
KEGG_PROPANOATE_METABOLISM	0.813385	Response	0.982628	Uterus
KEGG_INTESTINAL_IMMUNE_NETWORK_FOR_IGA_PRODUCTION	-0.837647	Response	0.982628	Uterus
KEGG_TYPE_I_DIABETES_MELLITUS	-0.837647	Response	0.982628	Uterus
KEGG_AUTOIMMUNE_THYROID_DISEASE	-0.837647	Response	0.982628	Uterus
KEGG_ALLOGRAFT_REJECTION	-0.837647	Response	0.982628	Uterus
KEGG_GRAFT_VERSUS_HOST_DISEASE	-0.837647	Response	0.982628	Uterus
KEGG_PORPHYRIN_AND_CHLOROPHYLL_METABOLISM	-0.780634	Response	0.98428	Uterus
KEGG_PYRUVATE_METABOLISM	0.793476	Response	0.98428	Uterus
KEGG_BLADDER_CANCER	-0.769556	Proliferative	0.98428	Uterus
KEGG_SMALL_CELL_LUNG_CANCER	0.798184	Proliferative	0.987884	Uterus
KEGG_CYTOSOLIC_DNA_SENSING_PATHWAY	-0.760389	Response	0.987884	Uterus
KEGG_REGULATION_OF_AUTOPHAGY	-0.74508	Response	0.987884	Uterus
KEGG_SPHINGOLIPID_METABOLISM	0.745106	Response	0.987884	Uterus
KEGG_OOCYTE_MEIOSIS	-0.804572	Nucleotide Processing	0.987884	Uterus
KEGG_LYSINE_DEGRADATION	-0.744213	Nucleotide Processing	0.987884	Uterus
KEGG_ACUTE_MYELOID_LEUKEMIA	0.769597	Proliferative	0.987884	Uterus
KEGG_CELL_CYCLE	-0.772053	Nucleotide Processing	0.997066	Uterus
KEGG_BASAL_TRANSCRIPTION_FACTORS	-0.674086	Nucleotide Processing	0.997066	Uterus
KEGG_FATTY_ACID_METABOLISM	0.734718	Response	0.997066	Uterus
KEGG_RIG_I_LIKE_RECEPTOR_SIGNALING_PATHWAY	-0.706194	Response	0.997066	Uterus
KEGG_PYRIMIDINE_METABOLISM	-0.731298	Nucleotide Processing	0.997066	Uterus
KEGG_ETHER_LIPID_METABOLISM	-0.636458	Response	0.997066	Uterus
KEGG_BASAL_CELL_CARCINOMA	0.596917	Response	0.997066	Uterus
KEGG_RENAL_CELL_CARCINOMA	-0.683125	Proliferative	0.997066	Uterus
KEGG_TRYPTOPHAN_METABOLISM	-0.6427	Response	0.997066	Uterus
KEGG_GLYCEROLIPID_METABOLISM	0.625012	Nucleotide Processing	0.997066	Uterus
KEGG_DRUG_METABOLISM_OTHER_ENZYMES	-0.620823	Response	0.997066	Uterus
KEGG_TASTE_TRANSDUCTION	0.56356	Response	0.997066	Uterus
KEGG_VEGF_SIGNALING_PATHWAY	0.64001	Proliferative	0.997066	Uterus
KEGG_NUCLEOTIDE_EXCISION_REPAIR	-0.583358	Nucleotide Processing	0.997066	Uterus
KEGG_SNARE_INTERACTIONS_IN_VESICULAR_TRANSPORT	-0.603639	Response	0.997066	Uterus
KEGG_ENDOCYTOSIS	-0.705637	Nucleotide Processing	0.997066	Uterus
KEGG_BUTANOATE_METABOLISM	0.557128	Nucleotide Processing	0.997066	Uterus
KEGG_PHOSPHATIDYLINOSITOL_SIGNALING_SYSTEM	0.535273	Proliferative	0.997066	Uterus
KEGG_CHRONIC_MYELOID_LEUKEMIA	0.558714	Proliferative	0.997066	Uterus
KEGG_VALINE_LEUCINE_AND_ISOLEUCINE_DEGRADATION	-0.549948	Nucleotide Processing	0.997066	Uterus

## Sheet: FigS14_half_life_GSEA_data
pathway	NES	cluster	qvalue	dataset
ABC_TRANSPORTERS	1.73428	Nucleotide Processing	0.0285423	Bcells.replicate.1
ACUTE_MYELOID_LEUKEMIA	0.682252	Proliferative	0.991635	Bcells.replicate.1
ADHERENS_JUNCTION	0.674118	Proliferative	0.991635	Bcells.replicate.1
ADIPOCYTOKINE_SIGNALING_PATHWAY	0.893721	Proliferative	0.898084	Bcells.replicate.1
ALANINE_ASPARTATE_AND_GLUTAMATE_METABOLISM	0.806354	Nucleotide Processing	0.964611	Bcells.replicate.1
ALDOSTERONE_REGULATED_SODIUM_REABSORPTION	-0.632815	Proliferative	0.991635	Bcells.replicate.1
ALLOGRAFT_REJECTION	-0.890332	Response	0.934764	Bcells.replicate.1
ALZHEIMERS_DISEASE	2.28089	Nucleotide Processing	0.0035926	Bcells.replicate.1
AMINOACYL_TRNA_BIOSYNTHESIS	1.20293	Nucleotide Processing	0.599617	Bcells.replicate.1
AMINO_SUGAR_AND_NUCLEOTIDE_SUGAR_METABOLISM	0.95548	Nucleotide Processing	0.80545	Bcells.replicate.1
AMYOTROPHIC_LATERAL_SCLEROSIS_ALS	1.08377	Proliferative	0.681244	Bcells.replicate.1
ANTIGEN_PROCESSING_AND_PRESENTATION	-1.3833	Response	0.309415	Bcells.replicate.1
APOPTOSIS	-0.954291	Nucleotide Processing	0.80545	Bcells.replicate.1
ARACHIDONIC_ACID_METABOLISM	1.73325	Response	0.0352776	Bcells.replicate.1
ARGININE_AND_PROLINE_METABOLISM	0.977143	Nucleotide Processing	0.80545	Bcells.replicate.1
ARRHYTHMOGENIC_RIGHT_VENTRICULAR_CARDIOMYOPATHY_ARVC	1.10269	Proliferative	0.681244	Bcells.replicate.1
AUTOIMMUNE_THYROID_DISEASE	-0.890332	Response	0.934764	Bcells.replicate.1
AXON_GUIDANCE	-1.16374	Proliferative	0.599617	Bcells.replicate.1
BASAL_TRANSCRIPTION_FACTORS	1.15633	Nucleotide Processing	0.631038	Bcells.replicate.1
BASE_EXCISION_REPAIR	1.44004	Response	0.265445	Bcells.replicate.1
B_CELL_RECEPTOR_SIGNALING_PATHWAY	0.683817	Proliferative	0.991635	Bcells.replicate.1
BLADDER_CANCER	1.26057	Proliferative	0.574206	Bcells.replicate.1
BUTANOATE_METABOLISM	1.89702	Nucleotide Processing	0.0134251	Bcells.replicate.1
CALCIUM_SIGNALING_PATHWAY	1.46995	Proliferative	0.205166	Bcells.replicate.1
CARDIAC_MUSCLE_CONTRACTION	1.91669	Proliferative	0.0134251	Bcells.replicate.1
CELL_ADHESION_MOLECULES_CAMS	0.79841	Response	0.97263	Bcells.replicate.1
CELL_CYCLE	-1.75099	Nucleotide Processing	0.0352776	Bcells.replicate.1
CHEMOKINE_SIGNALING_PATHWAY	0.650234	Proliferative	0.991635	Bcells.replicate.1
CHRONIC_MYELOID_LEUKEMIA	-1.12258	Proliferative	0.631038	Bcells.replicate.1
COLORECTAL_CANCER	-0.801223	Proliferative	0.97263	Bcells.replicate.1
COMPLEMENT_AND_COAGULATION_CASCADES	2.12307	Response	0.0035926	Bcells.replicate.1
CYSTEINE_AND_METHIONINE_METABOLISM	-0.734582	Nucleotide Processing	0.991635	Bcells.replicate.1
CYTOKINE_CYTOKINE_RECEPTOR_INTERACTION	1.05544	Response	0.777646	Bcells.replicate.1
CYTOSOLIC_DNA_SENSING_PATHWAY	1.15364	Response	0.631038	Bcells.replicate.1
DILATED_CARDIOMYOPATHY	0.98009	Proliferative	0.80545	Bcells.replicate.1
DNA_REPLICATION	-2.18979	Nucleotide Processing	0.00392916	Bcells.replicate.1
DRUG_METABOLISM_CYTOCHROME_P450	1.70463	Response	0.0352776	Bcells.replicate.1
DRUG_METABOLISM_OTHER_ENZYMES	-0.650732	Response	0.991635	Bcells.replicate.1
ECM_RECEPTOR_INTERACTION	-1.26925	Response	0.512182	Bcells.replicate.1
ENDOCYTOSIS	-1.26547	Nucleotide Processing	0.309415	Bcells.replicate.1
ENDOMETRIAL_CANCER	-1.0168	Proliferative	0.777646	Bcells.replicate.1
EPITHELIAL_CELL_SIGNALING_IN_HELICOBACTER_PYLORI_INFECTION	-0.780867	Proliferative	0.991635	Bcells.replicate.1
ERBB_SIGNALING_PATHWAY	-0.81162	Proliferative	0.97263	Bcells.replicate.1
ETHER_LIPID_METABOLISM	-0.693984	Response	0.991635	Bcells.replicate.1
FATTY_ACID_METABOLISM	1.52573	Response	0.202227	Bcells.replicate.1
FC_EPSILON_RI_SIGNALING_PATHWAY	0.705445	Proliferative	0.991635	Bcells.replicate.1
FC_GAMMA_R_MEDIATED_PHAGOCYTOSIS	1.36717	Proliferative	0.309415	Bcells.replicate.1
FOCAL_ADHESION	0.625291	Proliferative	0.991635	Bcells.replicate.1
FRUCTOSE_AND_MANNOSE_METABOLISM	1.14537	Nucleotide Processing	0.631038	Bcells.replicate.1
GAP_JUNCTION	1.16141	Proliferative	0.631038	Bcells.replicate.1
GLIOMA	-0.571728	Proliferative	0.991635	Bcells.replicate.1
GLUTATHIONE_METABOLISM	1.58017	Nucleotide Processing	0.138353	Bcells.replicate.1
GLYCEROLIPID_METABOLISM	1.47049	Nucleotide Processing	0.24948	Bcells.replicate.1
GLYCEROPHOSPHOLIPID_METABOLISM	1.30062	Nucleotide Processing	0.462431	Bcells.replicate.1
GLYCINE_SERINE_AND_THREONINE_METABOLISM	-0.977393	Nucleotide Processing	0.80545	Bcells.replicate.1
GLYCOLYSIS_GLUCONEOGENESIS	1.86497	Response	0.0134251	Bcells.replicate.1
GNRH_SIGNALING_PATHWAY	-0.868428	Proliferative	0.934764	Bcells.replicate.1
GRAFT_VERSUS_HOST_DISEASE	-0.769883	Response	0.991635	Bcells.replicate.1
HEDGEHOG_SIGNALING_PATHWAY	-1.15173	Proliferative	0.631038	Bcells.replicate.1
HEMATOPOIETIC_CELL_LINEAGE	-0.895119	Response	0.898084	Bcells.replicate.1
HISTIDINE_METABOLISM	1.52913	Response	0.205166	Bcells.replicate.1
HOMOLOGOUS_RECOMBINATION	-1.17059	Response	0.631038	Bcells.replicate.1
HUNTINGTONS_DISEASE	2.28423	Nucleotide Processing	0.0035926	Bcells.replicate.1
HYPERTROPHIC_CARDIOMYOPATHY_HCM	0.922565	Proliferative	0.895777	Bcells.replicate.1
INOSITOL_PHOSPHATE_METABOLISM	1.14193	Nucleotide Processing	0.631038	Bcells.replicate.1
INSULIN_SIGNALING_PATHWAY	-0.738144	Proliferative	0.991635	Bcells.replicate.1
INTESTINAL_IMMUNE_NETWORK_FOR_IGA_PRODUCTION	1.01759	Response	0.797457	Bcells.replicate.1
JAK_STAT_SIGNALING_PATHWAY	-2.08448	Response	0.00392916	Bcells.replicate.1
LEISHMANIA_INFECTION	-1.35236	Proliferative	0.322866	Bcells.replicate.1
LEUKOCYTE_TRANSENDOTHELIAL_MIGRATION	1.03531	Proliferative	0.735278	Bcells.replicate.1
LONG_TERM_DEPRESSION	-0.85322	Proliferative	0.93663	Bcells.replicate.1
LONG_TERM_POTENTIATION	-0.451708	Proliferative	0.99933	Bcells.replicate.1
LYSINE_DEGRADATION	1.57634	Nucleotide Processing	0.138353	Bcells.replicate.1
LYSOSOME	-1.38949	Response	0.256896	Bcells.replicate.1
MAPK_SIGNALING_PATHWAY	-0.722162	Proliferative	0.991635	Bcells.replicate.1
MELANOGENESIS	0.865298	Proliferative	0.934021	Bcells.replicate.1
MELANOMA	-0.786469	Proliferative	0.97263	Bcells.replicate.1
METABOLISM_OF_XENOBIOTICS_BY_CYTOCHROME_P450	1.70463	Response	0.0352776	Bcells.replicate.1
MTOR_SIGNALING_PATHWAY	-1.12739	Proliferative	0.631038	Bcells.replicate.1
NATURAL_KILLER_CELL_MEDIATED_CYTOTOXICITY	-0.579642	Response	0.99933	Bcells.replicate.1
NEUROACTIVE_LIGAND_RECEPTOR_INTERACTION	1.65861	Response	0.0700463	Bcells.replicate.1
NEUROTROPHIN_SIGNALING_PATHWAY	0.613686	Proliferative	0.991635	Bcells.replicate.1
N_GLYCAN_BIOSYNTHESIS	1.16306	Nucleotide Processing	0.631038	Bcells.replicate.1
NOD_LIKE_RECEPTOR_SIGNALING_PATHWAY	-0.980005	Proliferative	0.80545	Bcells.replicate.1
NON_SMALL_CELL_LUNG_CANCER	-1.12067	Proliferative	0.631038	Bcells.replicate.1
NOTCH_SIGNALING_PATHWAY	-1.65832	Nucleotide Processing	0.0700463	Bcells.replicate.1
NUCLEOTIDE_EXCISION_REPAIR	-1.55767	Nucleotide Processing	0.13564	Bcells.replicate.1
OLFACTORY_TRANSDUCTION	1.35666	Response	0.462431	Bcells.replicate.1
OOCYTE_MEIOSIS	-1.13368	Nucleotide Processing	0.631038	Bcells.replicate.1
OXIDATIVE_PHOSPHORYLATION	2.33783	Response	0.0035926	Bcells.replicate.1
P53_SIGNALING_PATHWAY	-1.16929	Nucleotide Processing	0.631038	Bcells.replicate.1
PANCREATIC_CANCER	-0.970929	Proliferative	0.80545	Bcells.replicate.1
PARKINSONS_DISEASE	2.37783	Response	0.0035926	Bcells.replicate.1
PATHOGENIC_ESCHERICHIA_COLI_INFECTION	1.40194	Nucleotide Processing	0.295775	Bcells.replicate.1
PATHWAYS_IN_CANCER	-1.49595	Proliferative	0.0751442	Bcells.replicate.1
PEROXISOME	1.47148	Response	0.205166	Bcells.replicate.1
PHOSPHATIDYLINOSITOL_SIGNALING_SYSTEM	0.880793	Proliferative	0.912188	Bcells.replicate.1
PORPHYRIN_AND_CHLOROPHYLL_METABOLISM	1.10585	Response	0.679598	Bcells.replicate.1
PPAR_SIGNALING_PATHWAY	0.843704	Response	0.93663	Bcells.replicate.1
PRIMARY_IMMUNODEFICIENCY	-1.40862	Response	0.309415	Bcells.replicate.1
PRION_DISEASES	1.66176	Response	0.0751442	Bcells.replicate.1
PROGESTERONE_MEDIATED_OOCYTE_MATURATION	-0.837232	Proliferative	0.943745	Bcells.replicate.1
PROPANOATE_METABOLISM	1.91861	Response	0.0134251	Bcells.replicate.1
PROSTATE_CANCER	-0.884642	Proliferative	0.934021	Bcells.replicate.1
PROTEASOME	-0.877589	Nucleotide Processing	0.934021	Bcells.replicate.1
PURINE_METABOLISM	0.630049	Nucleotide Processing	0.991635	Bcells.replicate.1
PYRIMIDINE_METABOLISM	0.642687	Nucleotide Processing	0.991635	Bcells.replicate.1
PYRUVATE_METABOLISM	1.93459	Response	0.0134251	Bcells.replicate.1
REGULATION_OF_ACTIN_CYTOSKELETON	1.41322	Proliferative	0.205166	Bcells.replicate.1
REGULATION_OF_AUTOPHAGY	-1.2464	Response	0.571218	Bcells.replicate.1
RENAL_CELL_CARCINOMA	-1.00593	Proliferative	0.777646	Bcells.replicate.1
RETINOL_METABOLISM	1.11993	Response	0.714341	Bcells.replicate.1
RIBOSOME	-0.690908	Nucleotide Processing	0.99933	Bcells.replicate.1
RIG_I_LIKE_RECEPTOR_SIGNALING_PATHWAY	1.1022	Response	0.675338	Bcells.replicate.1
RNA_DEGRADATION	0.645789	Nucleotide Processing	0.991635	Bcells.replicate.1
RNA_POLYMERASE	-1.32848	Nucleotide Processing	0.405671	Bcells.replicate.1
SMALL_CELL_LUNG_CANCER	-1.34064	Proliferative	0.337404	Bcells.replicate.1
SNARE_INTERACTIONS_IN_VESICULAR_TRANSPORT	-1.1433	Response	0.631038	Bcells.replicate.1
SPHINGOLIPID_METABOLISM	-1.11341	Response	0.679598	Bcells.replicate.1
SPLICEOSOME	0.521897	Nucleotide Processing	0.99933	Bcells.replicate.1
STARCH_AND_SUCROSE_METABOLISM	0.984048	Response	0.80545	Bcells.replicate.1
STEROID_HORMONE_BIOSYNTHESIS	1.50583	Response	0.202227	Bcells.replicate.1
SYSTEMIC_LUPUS_ERYTHEMATOSUS	2.05618	Response	0.0035926	Bcells.replicate.1
TASTE_TRANSDUCTION	0.539712	Response	0.991635	Bcells.replicate.1
T_CELL_RECEPTOR_SIGNALING_PATHWAY	-0.743239	Proliferative	0.991635	Bcells.replicate.1
TGF_BETA_SIGNALING_PATHWAY	-1.51021	Nucleotide Processing	0.202227	Bcells.replicate.1
TIGHT_JUNCTION	-0.634593	Proliferative	0.991635	Bcells.replicate.1
TOLL_LIKE_RECEPTOR_SIGNALING_PATHWAY	-0.925501	Proliferative	0.879917	Bcells.replicate.1
TRYPTOPHAN_METABOLISM	1.67159	Response	0.0700463	Bcells.replicate.1
TYPE_I_DIABETES_MELLITUS	-0.769883	Response	0.991635	Bcells.replicate.1
TYPE_II_DIABETES_MELLITUS	0.71791	Proliferative	0.979001	Bcells.replicate.1
TYROSINE_METABOLISM	1.54313	Response	0.202227	Bcells.replicate.1
UBIQUITIN_MEDIATED_PROTEOLYSIS	-1.16249	Nucleotide Processing	0.574206	Bcells.replicate.1
VALINE_LEUCINE_AND_ISOLEUCINE_DEGRADATION	2.19057	Nucleotide Processing	0.0035926	Bcells.replicate.1
VASCULAR_SMOOTH_MUSCLE_CONTRACTION	0.612811	Proliferative	0.991635	Bcells.replicate.1
VASOPRESSIN_REGULATED_WATER_REABSORPTION	1.05873	Nucleotide Processing	0.714774	Bcells.replicate.1
VEGF_SIGNALING_PATHWAY	-0.735947	Proliferative	0.991635	Bcells.replicate.1
VIBRIO_CHOLERAE_INFECTION	0.651217	Nucleotide Processing	0.991635	Bcells.replicate.1
VIRAL_MYOCARDITIS	-1.51734	Response	0.192585	Bcells.replicate.1
WNT_SIGNALING_PATHWAY	-1.04491	Proliferative	0.714286	Bcells.replicate.1
ABC_TRANSPORTERS	1.23091	Nucleotide Processing	0.510414	Bcells.replicate.2
ACUTE_MYELOID_LEUKEMIA	-0.977488	Proliferative	0.766615	Bcells.replicate.2
ADHERENS_JUNCTION	0.536329	Proliferative	0.998688	Bcells.replicate.2
ADIPOCYTOKINE_SIGNALING_PATHWAY	-1.43131	Proliferative	0.245469	Bcells.replicate.2
ALANINE_ASPARTATE_AND_GLUTAMATE_METABOLISM	1.19411	Nucleotide Processing	0.501041	Bcells.replicate.2
ALDOSTERONE_REGULATED_SODIUM_REABSORPTION	0.677546	Proliferative	0.947593	Bcells.replicate.2
ALLOGRAFT_REJECTION	-0.646636	Response	0.998688	Bcells.replicate.2
ALZHEIMERS_DISEASE	2.22556	Nucleotide Processing	0.0039069	Bcells.replicate.2
AMINOACYL_TRNA_BIOSYNTHESIS	0.674688	Nucleotide Processing	0.998688	Bcells.replicate.2
AMINO_SUGAR_AND_NUCLEOTIDE_SUGAR_METABOLISM	1.30415	Nucleotide Processing	0.396417	Bcells.replicate.2
AMYOTROPHIC_LATERAL_SCLEROSIS_ALS	1.20327	Proliferative	0.49285	Bcells.replicate.2
ANTIGEN_PROCESSING_AND_PRESENTATION	-1.22582	Response	0.456128	Bcells.replicate.2
APOPTOSIS	-0.836397	Nucleotide Processing	0.94023	Bcells.replicate.2
ARACHIDONIC_ACID_METABOLISM	1.72209	Response	0.0397052	Bcells.replicate.2
ARGININE_AND_PROLINE_METABOLISM	1.25847	Nucleotide Processing	0.455458	Bcells.replicate.2
ARRHYTHMOGENIC_RIGHT_VENTRICULAR_CARDIOMYOPATHY_ARVC	1.62365	Proliferative	0.108014	Bcells.replicate.2
AUTOIMMUNE_THYROID_DISEASE	-0.646636	Response	0.998688	Bcells.replicate.2
AXON_GUIDANCE	-1.55459	Proliferative	0.108014	Bcells.replicate.2
BASAL_CELL_CARCINOMA	-1.24783	Response	0.396417	Bcells.replicate.2
BASAL_TRANSCRIPTION_FACTORS	-1.31027	Nucleotide Processing	0.396417	Bcells.replicate.2
BASE_EXCISION_REPAIR	-1.72779	Response	0.0397052	Bcells.replicate.2
B_CELL_RECEPTOR_SIGNALING_PATHWAY	-1.04851	Proliferative	0.663091	Bcells.replicate.2
BLADDER_CANCER	0.71381	Proliferative	0.947593	Bcells.replicate.2
BUTANOATE_METABOLISM	1.47858	Nucleotide Processing	0.241182	Bcells.replicate.2
CALCIUM_SIGNALING_PATHWAY	1.38348	Proliferative	0.284256	Bcells.replicate.2
CARDIAC_MUSCLE_CONTRACTION	1.91406	Proliferative	0.0051637	Bcells.replicate.2
CELL_ADHESION_MOLECULES_CAMS	0.949428	Response	0.788773	Bcells.replicate.2
CELL_CYCLE	-1.71143	Nucleotide Processing	0.0397052	Bcells.replicate.2
CHEMOKINE_SIGNALING_PATHWAY	-0.996073	Proliferative	0.749987	Bcells.replicate.2
CHRONIC_MYELOID_LEUKEMIA	-1.78861	Proliferative	0.0397052	Bcells.replicate.2
COLORECTAL_CANCER	-1.3684	Proliferative	0.282244	Bcells.replicate.2
COMPLEMENT_AND_COAGULATION_CASCADES	2.18716	Response	0.0039069	Bcells.replicate.2
CYSTEINE_AND_METHIONINE_METABOLISM	0.615955	Nucleotide Processing	0.998688	Bcells.replicate.2
CYTOKINE_CYTOKINE_RECEPTOR_INTERACTION	-1.20789	Response	0.501041	Bcells.replicate.2
CYTOSOLIC_DNA_SENSING_PATHWAY	-0.835299	Response	0.935963	Bcells.replicate.2
DILATED_CARDIOMYOPATHY	1.24775	Proliferative	0.456128	Bcells.replicate.2
DNA_REPLICATION	-2.38323	Nucleotide Processing	0.00465285	Bcells.replicate.2
DRUG_METABOLISM_CYTOCHROME_P450	1.70111	Response	0.0397052	Bcells.replicate.2
DRUG_METABOLISM_OTHER_ENZYMES	-0.783145	Response	0.94023	Bcells.replicate.2
ECM_RECEPTOR_INTERACTION	1.7457	Response	0.0397052	Bcells.replicate.2
ENDOCYTOSIS	-0.846331	Nucleotide Processing	0.947593	Bcells.replicate.2
ENDOMETRIAL_CANCER	-1.34815	Proliferative	0.359269	Bcells.replicate.2
EPITHELIAL_CELL_SIGNALING_IN_HELICOBACTER_PYLORI_INFECTION	-1.5301	Proliferative	0.130501	Bcells.replicate.2
ERBB_SIGNALING_PATHWAY	-1.1274	Proliferative	0.510414	Bcells.replicate.2
ETHER_LIPID_METABOLISM	0.619795	Response	0.991046	Bcells.replicate.2
FATTY_ACID_METABOLISM	1.39842	Response	0.294718	Bcells.replicate.2
FC_EPSILON_RI_SIGNALING_PATHWAY	-0.502997	Proliferative	0.998688	Bcells.replicate.2
FC_GAMMA_R_MEDIATED_PHAGOCYTOSIS	1.22787	Proliferative	0.455458	Bcells.replicate.2
FOCAL_ADHESION	1.36525	Proliferative	0.282244	Bcells.replicate.2
FRUCTOSE_AND_MANNOSE_METABOLISM	1.04693	Nucleotide Processing	0.705983	Bcells.replicate.2
GAP_JUNCTION	1.24621	Proliferative	0.455458	Bcells.replicate.2
GLIOMA	-0.597815	Proliferative	0.998688	Bcells.replicate.2
GLUTATHIONE_METABOLISM	1.42172	Nucleotide Processing	0.282244	Bcells.replicate.2
GLYCEROLIPID_METABOLISM	0.79069	Nucleotide Processing	0.935963	Bcells.replicate.2
GLYCEROPHOSPHOLIPID_METABOLISM	1.33473	Nucleotide Processing	0.393174	Bcells.replicate.2
GLYCINE_SERINE_AND_THREONINE_METABOLISM	-0.891055	Nucleotide Processing	0.88933	Bcells.replicate.2
GLYCOLYSIS_GLUCONEOGENESIS	1.71654	Response	0.0442543	Bcells.replicate.2
GNRH_SIGNALING_PATHWAY	0.704469	Proliferative	0.989646	Bcells.replicate.2
GRAFT_VERSUS_HOST_DISEASE	0.99485	Response	0.766615	Bcells.replicate.2
HEDGEHOG_SIGNALING_PATHWAY	-1.02805	Proliferative	0.741248	Bcells.replicate.2
HEMATOPOIETIC_CELL_LINEAGE	1.31733	Response	0.396417	Bcells.replicate.2
HISTIDINE_METABOLISM	1.10145	Response	0.705983	Bcells.replicate.2
HOMOLOGOUS_RECOMBINATION	-1.36605	Response	0.356791	Bcells.replicate.2
HUNTINGTONS_DISEASE	2.20506	Nucleotide Processing	0.0039069	Bcells.replicate.2
HYPERTROPHIC_CARDIOMYOPATHY_HCM	1.24259	Proliferative	0.456597	Bcells.replicate.2
INOSITOL_PHOSPHATE_METABOLISM	0.882252	Nucleotide Processing	0.890874	Bcells.replicate.2
INSULIN_SIGNALING_PATHWAY	-0.686707	Proliferative	0.998688	Bcells.replicate.2
INTESTINAL_IMMUNE_NETWORK_FOR_IGA_PRODUCTION	-1.43121	Response	0.241182	Bcells.replicate.2
JAK_STAT_SIGNALING_PATHWAY	-2.11736	Response	0.00465285	Bcells.replicate.2
LEISHMANIA_INFECTION	-1.02839	Proliferative	0.705983	Bcells.replicate.2
LEUKOCYTE_TRANSENDOTHELIAL_MIGRATION	0.98557	Proliferative	0.766615	Bcells.replicate.2
LONG_TERM_DEPRESSION	-0.54175	Proliferative	0.998688	Bcells.replicate.2
LONG_TERM_POTENTIATION	0.537152	Proliferative	0.998688	Bcells.replicate.2
LYSINE_DEGRADATION	0.791755	Nucleotide Processing	0.94023	Bcells.replicate.2
LYSOSOME	-0.890758	Response	0.933149	Bcells.replicate.2
MAPK_SIGNALING_PATHWAY	-0.950004	Proliferative	0.848329	Bcells.replicate.2
MELANOGENESIS	-0.763527	Proliferative	0.947593	Bcells.replicate.2
MELANOMA	-1.30191	Proliferative	0.396417	Bcells.replicate.2
METABOLISM_OF_XENOBIOTICS_BY_CYTOCHROME_P450	1.70111	Response	0.0397052	Bcells.replicate.2
MTOR_SIGNALING_PATHWAY	-0.656434	Proliferative	0.998688	Bcells.replicate.2
NATURAL_KILLER_CELL_MEDIATED_CYTOTOXICITY	0.456007	Response	0.998688	Bcells.replicate.2
NEUROACTIVE_LIGAND_RECEPTOR_INTERACTION	1.67605	Response	0.0397052	Bcells.replicate.2
NEUROTROPHIN_SIGNALING_PATHWAY	-0.737721	Proliferative	0.998688	Bcells.replicate.2
N_GLYCAN_BIOSYNTHESIS	0.999823	Nucleotide Processing	0.741248	Bcells.replicate.2
NOD_LIKE_RECEPTOR_SIGNALING_PATHWAY	-1.2402	Proliferative	0.43649	Bcells.replicate.2
NON_SMALL_CELL_LUNG_CANCER	-1.00409	Proliferative	0.741248	Bcells.replicate.2
NOTCH_SIGNALING_PATHWAY	-1.7079	Nucleotide Processing	0.0442543	Bcells.replicate.2
NUCLEOTIDE_EXCISION_REPAIR	-1.51154	Nucleotide Processing	0.159217	Bcells.replicate.2
OLFACTORY_TRANSDUCTION	1.44838	Response	0.282244	Bcells.replicate.2
OOCYTE_MEIOSIS	-0.673936	Nucleotide Processing	0.998688	Bcells.replicate.2
OXIDATIVE_PHOSPHORYLATION	2.2702	Response	0.0039069	Bcells.replicate.2
P53_SIGNALING_PATHWAY	-0.827093	Nucleotide Processing	0.935963	Bcells.replicate.2
PANCREATIC_CANCER	-1.54291	Proliferative	0.130501	Bcells.replicate.2
PARKINSONS_DISEASE	2.37583	Response	0.0039069	Bcells.replicate.2
PATHOGENIC_ESCHERICHIA_COLI_INFECTION	1.22683	Nucleotide Processing	0.456128	Bcells.replicate.2
PATHWAYS_IN_CANCER	-1.60923	Proliferative	0.0397052	Bcells.replicate.2
PEROXISOME	1.2182	Response	0.458813	Bcells.replicate.2
PHOSPHATIDYLINOSITOL_SIGNALING_SYSTEM	0.878095	Proliferative	0.890874	Bcells.replicate.2
PORPHYRIN_AND_CHLOROPHYLL_METABOLISM	1.16175	Response	0.548828	Bcells.replicate.2
PPAR_SIGNALING_PATHWAY	1.17807	Response	0.514879	Bcells.replicate.2
PRIMARY_IMMUNODEFICIENCY	-0.849774	Response	0.933149	Bcells.replicate.2
PRION_DISEASES	1.1473	Response	0.57981	Bcells.replicate.2
PROGESTERONE_MEDIATED_OOCYTE_MATURATION	-0.780801	Proliferative	0.947593	Bcells.replicate.2
PROPANOATE_METABOLISM	1.71558	Response	0.0442543	Bcells.replicate.2
PROSTATE_CANCER	-1.64138	Proliferative	0.0624919	Bcells.replicate.2
PROTEASOME	0.754457	Nucleotide Processing	0.947593	Bcells.replicate.2
PURINE_METABOLISM	-0.838578	Nucleotide Processing	0.947593	Bcells.replicate.2
PYRIMIDINE_METABOLISM	-1.18235	Nucleotide Processing	0.455458	Bcells.replicate.2
PYRUVATE_METABOLISM	1.74317	Response	0.0397052	Bcells.replicate.2
REGULATION_OF_ACTIN_CYTOSKELETON	1.42191	Proliferative	0.181057	Bcells.replicate.2
REGULATION_OF_AUTOPHAGY	-1.34034	Response	0.389384	Bcells.replicate.2
RENAL_CELL_CARCINOMA	-1.72952	Proliferative	0.0397052	Bcells.replicate.2
RETINOL_METABOLISM	1.06725	Response	0.741248	Bcells.replicate.2
RIBOSOME	-1.04156	Nucleotide Processing	0.692025	Bcells.replicate.2
RIG_I_LIKE_RECEPTOR_SIGNALING_PATHWAY	-1.25527	Response	0.42643	Bcells.replicate.2
RNA_DEGRADATION	0.804403	Nucleotide Processing	0.94023	Bcells.replicate.2
RNA_POLYMERASE	1.01194	Nucleotide Processing	0.741248	Bcells.replicate.2
SMALL_CELL_LUNG_CANCER	-1.08813	Proliferative	0.624406	Bcells.replicate.2
SNARE_INTERACTIONS_IN_VESICULAR_TRANSPORT	0.836333	Response	0.933149	Bcells.replicate.2
SPHINGOLIPID_METABOLISM	-0.833573	Response	0.935963	Bcells.replicate.2
SPLICEOSOME	0.632403	Nucleotide Processing	0.998688	Bcells.replicate.2
STARCH_AND_SUCROSE_METABOLISM	1.41474	Response	0.284256	Bcells.replicate.2
STEROID_HORMONE_BIOSYNTHESIS	1.02688	Response	0.741248	Bcells.replicate.2
SYSTEMIC_LUPUS_ERYTHEMATOSUS	1.86699	Response	0.00717071	Bcells.replicate.2
TASTE_TRANSDUCTION	0.43631	Response	0.998688	Bcells.replicate.2
T_CELL_RECEPTOR_SIGNALING_PATHWAY	-1.35344	Proliferative	0.252468	Bcells.replicate.2
TGF_BETA_SIGNALING_PATHWAY	-1.68163	Nucleotide Processing	0.0519141	Bcells.replicate.2
TIGHT_JUNCTION	0.907433	Proliferative	0.883138	Bcells.replicate.2
TOLL_LIKE_RECEPTOR_SIGNALING_PATHWAY	-1.57519	Proliferative	0.102667	Bcells.replicate.2
TRYPTOPHAN_METABOLISM	1.59126	Response	0.122892	Bcells.replicate.2
TYPE_I_DIABETES_MELLITUS	0.99485	Response	0.766615	Bcells.replicate.2
TYPE_II_DIABETES_MELLITUS	-0.758285	Proliferative	0.947593	Bcells.replicate.2
TYROSINE_METABOLISM	-0.78743	Response	0.94023	Bcells.replicate.2
UBIQUITIN_MEDIATED_PROTEOLYSIS	-1.28279	Nucleotide Processing	0.294718	Bcells.replicate.2
VALINE_LEUCINE_AND_ISOLEUCINE_DEGRADATION	1.99806	Nucleotide Processing	0.0039069	Bcells.replicate.2
VASCULAR_SMOOTH_MUSCLE_CONTRACTION	-0.500495	Proliferative	0.998688	Bcells.replicate.2
VASOPRESSIN_REGULATED_WATER_REABSORPTION	0.900786	Nucleotide Processing	0.87875	Bcells.replicate.2
VEGF_SIGNALING_PATHWAY	0.792353	Proliferative	0.94023	Bcells.replicate.2
VIBRIO_CHOLERAE_INFECTION	-0.593325	Nucleotide Processing	0.998688	Bcells.replicate.2
VIRAL_MYOCARDITIS	-0.827468	Response	0.94023	Bcells.replicate.2
WNT_SIGNALING_PATHWAY	-1.36975	Proliferative	0.249295	Bcells.replicate.2
ABC_TRANSPORTERS	-1.03015	Nucleotide Processing	0.744125	Hepatocytes.replicate.1
ACUTE_MYELOID_LEUKEMIA	0.706877	Proliferative	0.911839	Hepatocytes.replicate.1
ADHERENS_JUNCTION	-1.07322	Proliferative	0.696581	Hepatocytes.replicate.1
ADIPOCYTOKINE_SIGNALING_PATHWAY	1.16689	Proliferative	0.666749	Hepatocytes.replicate.1
ALANINE_ASPARTATE_AND_GLUTAMATE_METABOLISM	1.68996	Nucleotide Processing	0.081968	Hepatocytes.replicate.1
ALDOSTERONE_REGULATED_SODIUM_REABSORPTION	0.932296	Proliferative	0.797793	Hepatocytes.replicate.1
ALLOGRAFT_REJECTION	-0.852015	Response	0.892542	Hepatocytes.replicate.1
ALZHEIMERS_DISEASE	1.37084	Nucleotide Processing	0.256743	Hepatocytes.replicate.1
AMINOACYL_TRNA_BIOSYNTHESIS	0.65136	Nucleotide Processing	0.937339	Hepatocytes.replicate.1
AMINO_SUGAR_AND_NUCLEOTIDE_SUGAR_METABOLISM	1.46224	Nucleotide Processing	0.268989	Hepatocytes.replicate.1
AMYOTROPHIC_LATERAL_SCLEROSIS_ALS	1.38496	Proliferative	0.407211	Hepatocytes.replicate.1
ANTIGEN_PROCESSING_AND_PRESENTATION	-1.03608	Response	0.744125	Hepatocytes.replicate.1
APOPTOSIS	1.25468	Nucleotide Processing	0.533788	Hepatocytes.replicate.1
ARACHIDONIC_ACID_METABOLISM	1.72045	Response	0.081968	Hepatocytes.replicate.1
ARGININE_AND_PROLINE_METABOLISM	1.53218	Nucleotide Processing	0.162373	Hepatocytes.replicate.1
ARRHYTHMOGENIC_RIGHT_VENTRICULAR_CARDIOMYOPATHY_ARVC	-1.56795	Proliferative	0.197247	Hepatocytes.replicate.1
AUTOIMMUNE_THYROID_DISEASE	-0.852015	Response	0.892542	Hepatocytes.replicate.1
AXON_GUIDANCE	1.13199	Proliferative	0.694534	Hepatocytes.replicate.1
BASAL_CELL_CARCINOMA	1.20318	Response	0.533788	Hepatocytes.replicate.1
BASAL_TRANSCRIPTION_FACTORS	-0.86516	Nucleotide Processing	0.889612	Hepatocytes.replicate.1
BASE_EXCISION_REPAIR	-1.08446	Response	0.738779	Hepatocytes.replicate.1
B_CELL_RECEPTOR_SIGNALING_PATHWAY	0.985338	Proliferative	0.797793	Hepatocytes.replicate.1
BLADDER_CANCER	1.39036	Proliferative	0.386147	Hepatocytes.replicate.1
BUTANOATE_METABOLISM	1.45605	Nucleotide Processing	0.294465	Hepatocytes.replicate.1
CALCIUM_SIGNALING_PATHWAY	0.860476	Proliferative	0.889612	Hepatocytes.replicate.1
CARDIAC_MUSCLE_CONTRACTION	1.01166	Proliferative	0.789498	Hepatocytes.replicate.1
CELL_ADHESION_MOLECULES_CAMS	-1.73124	Response	0.0956464	Hepatocytes.replicate.1
CELL_CYCLE	0.984075	Nucleotide Processing	0.797793	Hepatocytes.replicate.1
CHEMOKINE_SIGNALING_PATHWAY	1.04193	Proliferative	0.744125	Hepatocytes.replicate.1
CHRONIC_MYELOID_LEUKEMIA	0.59113	Proliferative	0.9514	Hepatocytes.replicate.1
COLORECTAL_CANCER	1.63868	Proliferative	0.126766	Hepatocytes.replicate.1
COMPLEMENT_AND_COAGULATION_CASCADES	-1.91427	Response	0.0584214	Hepatocytes.replicate.1
CYSTEINE_AND_METHIONINE_METABOLISM	1.50111	Nucleotide Processing	0.244889	Hepatocytes.replicate.1
CYTOKINE_CYTOKINE_RECEPTOR_INTERACTION	-1.82145	Response	0.0553717	Hepatocytes.replicate.1
CYTOSOLIC_DNA_SENSING_PATHWAY	0.980571	Response	0.792723	Hepatocytes.replicate.1
DILATED_CARDIOMYOPATHY	-1.29942	Proliferative	0.465668	Hepatocytes.replicate.1
DNA_REPLICATION	1.62785	Nucleotide Processing	0.126766	Hepatocytes.replicate.1
DRUG_METABOLISM_CYTOCHROME_P450	1.41114	Response	0.294465	Hepatocytes.replicate.1
DRUG_METABOLISM_OTHER_ENZYMES	1.33811	Response	0.434229	Hepatocytes.replicate.1
ECM_RECEPTOR_INTERACTION	0.874852	Response	0.889612	Hepatocytes.replicate.1
ENDOCYTOSIS	0.86271	Nucleotide Processing	0.889612	Hepatocytes.replicate.1
ENDOMETRIAL_CANCER	0.658593	Proliferative	0.929488	Hepatocytes.replicate.1
EPITHELIAL_CELL_SIGNALING_IN_HELICOBACTER_PYLORI_INFECTION	-1.1342	Proliferative	0.627014	Hepatocytes.replicate.1
ERBB_SIGNALING_PATHWAY	0.721694	Proliferative	0.911839	Hepatocytes.replicate.1
ETHER_LIPID_METABOLISM	1.30058	Response	0.510684	Hepatocytes.replicate.1
FATTY_ACID_METABOLISM	0.607878	Response	0.954883	Hepatocytes.replicate.1
FC_EPSILON_RI_SIGNALING_PATHWAY	1.22538	Proliferative	0.590754	Hepatocytes.replicate.1
FC_GAMMA_R_MEDIATED_PHAGOCYTOSIS	1.05123	Proliferative	0.744125	Hepatocytes.replicate.1
FOCAL_ADHESION	0.92862	Proliferative	0.844152	Hepatocytes.replicate.1
FRUCTOSE_AND_MANNOSE_METABOLISM	1.53447	Nucleotide Processing	0.204419	Hepatocytes.replicate.1
GAP_JUNCTION	0.847457	Proliferative	0.889612	Hepatocytes.replicate.1
GLIOMA	0.808214	Proliferative	0.889612	Hepatocytes.replicate.1
GLUTATHIONE_METABOLISM	1.9109	Nucleotide Processing	0.0350006	Hepatocytes.replicate.1
GLYCEROLIPID_METABOLISM	0.771159	Nucleotide Processing	0.903919	Hepatocytes.replicate.1
GLYCEROPHOSPHOLIPID_METABOLISM	0.785696	Nucleotide Processing	0.900623	Hepatocytes.replicate.1
GLYCINE_SERINE_AND_THREONINE_METABOLISM	0.953269	Nucleotide Processing	0.797793	Hepatocytes.replicate.1
GLYCOLYSIS_GLUCONEOGENESIS	1.65345	Response	0.0956464	Hepatocytes.replicate.1
GNRH_SIGNALING_PATHWAY	0.9666	Proliferative	0.797793	Hepatocytes.replicate.1
GRAFT_VERSUS_HOST_DISEASE	-0.739642	Response	0.929488	Hepatocytes.replicate.1
HEDGEHOG_SIGNALING_PATHWAY	1.13516	Proliferative	0.696581	Hepatocytes.replicate.1
HEMATOPOIETIC_CELL_LINEAGE	-0.853961	Response	0.889612	Hepatocytes.replicate.1
HISTIDINE_METABOLISM	1.643	Response	0.126766	Hepatocytes.replicate.1
HOMOLOGOUS_RECOMBINATION	1.15407	Response	0.666749	Hepatocytes.replicate.1
HUNTINGTONS_DISEASE	1.08243	Nucleotide Processing	0.731941	Hepatocytes.replicate.1
HYPERTROPHIC_CARDIOMYOPATHY_HCM	-0.93072	Proliferative	0.797793	Hepatocytes.replicate.1
INOSITOL_PHOSPHATE_METABOLISM	1.01102	Nucleotide Processing	0.789498	Hepatocytes.replicate.1
INSULIN_SIGNALING_PATHWAY	1.0792	Proliferative	0.738779	Hepatocytes.replicate.1
INTESTINAL_IMMUNE_NETWORK_FOR_IGA_PRODUCTION	-0.852672	Response	0.892542	Hepatocytes.replicate.1
JAK_STAT_SIGNALING_PATHWAY	-1.50072	Response	0.244889	Hepatocytes.replicate.1
LEISHMANIA_INFECTION	1.36992	Proliferative	0.434229	Hepatocytes.replicate.1
LEUKOCYTE_TRANSENDOTHELIAL_MIGRATION	0.917038	Proliferative	0.837087	Hepatocytes.replicate.1
LONG_TERM_DEPRESSION	1.04575	Proliferative	0.744125	Hepatocytes.replicate.1
LONG_TERM_POTENTIATION	1.35882	Proliferative	0.434229	Hepatocytes.replicate.1
LYSINE_DEGRADATION	0.941217	Nucleotide Processing	0.797793	Hepatocytes.replicate.1
LYSOSOME	-1.11115	Response	0.600214	Hepatocytes.replicate.1
MAPK_SIGNALING_PATHWAY	1.54883	Proliferative	0.126766	Hepatocytes.replicate.1
MELANOGENESIS	0.762394	Proliferative	0.900623	Hepatocytes.replicate.1
MELANOMA	0.753086	Proliferative	0.906911	Hepatocytes.replicate.1
METABOLISM_OF_XENOBIOTICS_BY_CYTOCHROME_P450	1.55804	Response	0.143459	Hepatocytes.replicate.1
MTOR_SIGNALING_PATHWAY	1.51069	Proliferative	0.244889	Hepatocytes.replicate.1
NATURAL_KILLER_CELL_MEDIATED_CYTOTOXICITY	1.16063	Response	0.666749	Hepatocytes.replicate.1
NEUROACTIVE_LIGAND_RECEPTOR_INTERACTION	1.34393	Response	0.434229	Hepatocytes.replicate.1
NEUROTROPHIN_SIGNALING_PATHWAY	1.19613	Proliferative	0.600214	Hepatocytes.replicate.1
N_GLYCAN_BIOSYNTHESIS	0.75781	Nucleotide Processing	0.906911	Hepatocytes.replicate.1
NOD_LIKE_RECEPTOR_SIGNALING_PATHWAY	1.33962	Proliferative	0.465668	Hepatocytes.replicate.1
NON_SMALL_CELL_LUNG_CANCER	1.1836	Proliferative	0.658156	Hepatocytes.replicate.1
NOTCH_SIGNALING_PATHWAY	-1.93355	Nucleotide Processing	0.0415439	Hepatocytes.replicate.1
NUCLEOTIDE_EXCISION_REPAIR	-0.845814	Nucleotide Processing	0.889612	Hepatocytes.replicate.1
OLFACTORY_TRANSDUCTION	0.659034	Response	0.929488	Hepatocytes.replicate.1
OOCYTE_MEIOSIS	1.23981	Nucleotide Processing	0.533788	Hepatocytes.replicate.1
OXIDATIVE_PHOSPHORYLATION	1.1926	Response	0.560101	Hepatocytes.replicate.1
P53_SIGNALING_PATHWAY	0.986835	Nucleotide Processing	0.789498	Hepatocytes.replicate.1
PANCREATIC_CANCER	1.12754	Proliferative	0.696581	Hepatocytes.replicate.1
PARKINSONS_DISEASE	1.45864	Response	0.162373	Hepatocytes.replicate.1
PATHOGENIC_ESCHERICHIA_COLI_INFECTION	-0.778257	Nucleotide Processing	0.911839	Hepatocytes.replicate.1
PATHWAYS_IN_CANCER	1.05429	Proliferative	0.744125	Hepatocytes.replicate.1
PEROXISOME	0.701003	Response	0.929488	Hepatocytes.replicate.1
PHOSPHATIDYLINOSITOL_SIGNALING_SYSTEM	1.2697	Proliferative	0.533788	Hepatocytes.replicate.1
PORPHYRIN_AND_CHLOROPHYLL_METABOLISM	0.713612	Response	0.911839	Hepatocytes.replicate.1
PPAR_SIGNALING_PATHWAY	-0.941378	Response	0.797793	Hepatocytes.replicate.1
PRIMARY_IMMUNODEFICIENCY	1.25856	Response	0.533788	Hepatocytes.replicate.1
PRION_DISEASES	1.0778	Response	0.744125	Hepatocytes.replicate.1
PROGESTERONE_MEDIATED_OOCYTE_MATURATION	0.954776	Proliferative	0.797793	Hepatocytes.replicate.1
PROPANOATE_METABOLISM	1.26118	Response	0.54179	Hepatocytes.replicate.1
PROSTATE_CANCER	0.74701	Proliferative	0.900623	Hepatocytes.replicate.1
PROTEASOME	1.58925	Nucleotide Processing	0.126766	Hepatocytes.replicate.1
PURINE_METABOLISM	1.60882	Nucleotide Processing	0.081968	Hepatocytes.replicate.1
PYRIMIDINE_METABOLISM	1.27033	Nucleotide Processing	0.509602	Hepatocytes.replicate.1
PYRUVATE_METABOLISM	0.939343	Response	0.797793	Hepatocytes.replicate.1
REGULATION_OF_ACTIN_CYTOSKELETON	0.565809	Proliferative	0.983936	Hepatocytes.replicate.1
REGULATION_OF_AUTOPHAGY	0.876529	Response	0.889612	Hepatocytes.replicate.1
RENAL_CELL_CARCINOMA	0.711067	Proliferative	0.911839	Hepatocytes.replicate.1
RETINOL_METABOLISM	0.814259	Response	0.892542	Hepatocytes.replicate.1
RIBOSOME	1.11257	Nucleotide Processing	0.696581	Hepatocytes.replicate.1
RIG_I_LIKE_RECEPTOR_SIGNALING_PATHWAY	1.53253	Response	0.204419	Hepatocytes.replicate.1
RNA_DEGRADATION	-0.725667	Nucleotide Processing	0.930202	Hepatocytes.replicate.1
RNA_POLYMERASE	-1.2288	Nucleotide Processing	0.560101	Hepatocytes.replicate.1
SMALL_CELL_LUNG_CANCER	1.05917	Proliferative	0.744125	Hepatocytes.replicate.1
SNARE_INTERACTIONS_IN_VESICULAR_TRANSPORT	-1.61476	Response	0.143459	Hepatocytes.replicate.1
SPHINGOLIPID_METABOLISM	0.75737	Response	0.900623	Hepatocytes.replicate.1
SPLICEOSOME	-1.81032	Nucleotide Processing	0.0532477	Hepatocytes.replicate.1
STARCH_AND_SUCROSE_METABOLISM	1.64669	Response	0.105215	Hepatocytes.replicate.1
STEROID_HORMONE_BIOSYNTHESIS	1.00445	Response	0.789498	Hepatocytes.replicate.1
SYSTEMIC_LUPUS_ERYTHEMATOSUS	1.01421	Response	0.789498	Hepatocytes.replicate.1
TASTE_TRANSDUCTION	-0.96843	Response	0.797793	Hepatocytes.replicate.1
T_CELL_RECEPTOR_SIGNALING_PATHWAY	0.714307	Proliferative	0.907266	Hepatocytes.replicate.1
TGF_BETA_SIGNALING_PATHWAY	0.890148	Nucleotide Processing	0.837087	Hepatocytes.replicate.1
TIGHT_JUNCTION	-1.19206	Proliferative	0.533788	Hepatocytes.replicate.1
TOLL_LIKE_RECEPTOR_SIGNALING_PATHWAY	1.31873	Proliferative	0.474985	Hepatocytes.replicate.1
TRYPTOPHAN_METABOLISM	1.41652	Response	0.336942	Hepatocytes.replicate.1
TYPE_I_DIABETES_MELLITUS	-0.739642	Response	0.929488	Hepatocytes.replicate.1
TYPE_II_DIABETES_MELLITUS	1.56416	Proliferative	0.143459	Hepatocytes.replicate.1
TYROSINE_METABOLISM	1.436	Response	0.336942	Hepatocytes.replicate.1
UBIQUITIN_MEDIATED_PROTEOLYSIS	0.733562	Nucleotide Processing	0.911839	Hepatocytes.replicate.1
VALINE_LEUCINE_AND_ISOLEUCINE_DEGRADATION	1.76732	Nucleotide Processing	0.0532477	Hepatocytes.replicate.1
VASCULAR_SMOOTH_MUSCLE_CONTRACTION	1.10559	Proliferative	0.715673	Hepatocytes.replicate.1
VASOPRESSIN_REGULATED_WATER_REABSORPTION	0.797869	Nucleotide Processing	0.892542	Hepatocytes.replicate.1
VEGF_SIGNALING_PATHWAY	1.08008	Proliferative	0.744125	Hepatocytes.replicate.1
VIBRIO_CHOLERAE_INFECTION	0.501101	Nucleotide Processing	0.983936	Hepatocytes.replicate.1
VIRAL_MYOCARDITIS	0.989636	Response	0.797793	Hepatocytes.replicate.1
WNT_SIGNALING_PATHWAY	0.799585	Proliferative	0.892542	Hepatocytes.replicate.1
ABC_TRANSPORTERS	-1.3812	Nucleotide Processing	0.289652	Hepatocytes.replicate.2
ACUTE_MYELOID_LEUKEMIA	0.94521	Proliferative	0.730766	Hepatocytes.replicate.2
ADHERENS_JUNCTION	-1.19699	Proliferative	0.453172	Hepatocytes.replicate.2
ADIPOCYTOKINE_SIGNALING_PATHWAY	1.47779	Proliferative	0.195095	Hepatocytes.replicate.2
ALANINE_ASPARTATE_AND_GLUTAMATE_METABOLISM	1.76508	Nucleotide Processing	0.0362896	Hepatocytes.replicate.2
ALDOSTERONE_REGULATED_SODIUM_REABSORPTION	0.620562	Proliferative	0.962547	Hepatocytes.replicate.2
ALLOGRAFT_REJECTION	0.858033	Response	0.789834	Hepatocytes.replicate.2
ALZHEIMERS_DISEASE	1.37747	Nucleotide Processing	0.179781	Hepatocytes.replicate.2
AMINOACYL_TRNA_BIOSYNTHESIS	0.952179	Nucleotide Processing	0.730766	Hepatocytes.replicate.2
AMINO_SUGAR_AND_NUCLEOTIDE_SUGAR_METABOLISM	1.54573	Nucleotide Processing	0.121397	Hepatocytes.replicate.2
AMYOTROPHIC_LATERAL_SCLEROSIS_ALS	1.12887	Proliferative	0.569027	Hepatocytes.replicate.2
ANTIGEN_PROCESSING_AND_PRESENTATION	-1.15449	Response	0.5227	Hepatocytes.replicate.2
APOPTOSIS	1.25392	Nucleotide Processing	0.455932	Hepatocytes.replicate.2
ARACHIDONIC_ACID_METABOLISM	1.44261	Response	0.23329	Hepatocytes.replicate.2
ARGININE_AND_PROLINE_METABOLISM	1.2735	Nucleotide Processing	0.434409	Hepatocytes.replicate.2
ARRHYTHMOGENIC_RIGHT_VENTRICULAR_CARDIOMYOPATHY_ARVC	-1.77793	Proliferative	0.070626	Hepatocytes.replicate.2
AUTOIMMUNE_THYROID_DISEASE	0.858033	Response	0.789834	Hepatocytes.replicate.2
AXON_GUIDANCE	-1.00461	Proliferative	0.674943	Hepatocytes.replicate.2
BASAL_TRANSCRIPTION_FACTORS	0.948711	Nucleotide Processing	0.730766	Hepatocytes.replicate.2
BASE_EXCISION_REPAIR	0.873853	Response	0.782012	Hepatocytes.replicate.2
B_CELL_RECEPTOR_SIGNALING_PATHWAY	1.27146	Proliferative	0.455932	Hepatocytes.replicate.2
BLADDER_CANCER	0.93711	Proliferative	0.730766	Hepatocytes.replicate.2
BUTANOATE_METABOLISM	1.69981	Nucleotide Processing	0.0762802	Hepatocytes.replicate.2
CALCIUM_SIGNALING_PATHWAY	1.15234	Proliferative	0.541248	Hepatocytes.replicate.2
CARDIAC_MUSCLE_CONTRACTION	1.36418	Proliferative	0.32019	Hepatocytes.replicate.2
CELL_ADHESION_MOLECULES_CAMS	-1.61722	Response	0.0943227	Hepatocytes.replicate.2
CELL_CYCLE	1.59659	Nucleotide Processing	0.0845655	Hepatocytes.replicate.2
CHEMOKINE_SIGNALING_PATHWAY	1.16742	Proliferative	0.5227	Hepatocytes.replicate.2
CHRONIC_MYELOID_LEUKEMIA	1.08287	Proliferative	0.614893	Hepatocytes.replicate.2
COLORECTAL_CANCER	1.34544	Proliferative	0.358509	Hepatocytes.replicate.2
COMPLEMENT_AND_COAGULATION_CASCADES	-1.58953	Response	0.0845655	Hepatocytes.replicate.2
CYSTEINE_AND_METHIONINE_METABOLISM	1.63286	Nucleotide Processing	0.0845655	Hepatocytes.replicate.2
CYTOKINE_CYTOKINE_RECEPTOR_INTERACTION	-1.46188	Response	0.195095	Hepatocytes.replicate.2
CYTOSOLIC_DNA_SENSING_PATHWAY	1.03904	Response	0.671347	Hepatocytes.replicate.2
DILATED_CARDIOMYOPATHY	-1.48545	Proliferative	0.179781	Hepatocytes.replicate.2
DNA_REPLICATION	1.82766	Nucleotide Processing	0.0362896	Hepatocytes.replicate.2
DRUG_METABOLISM_CYTOCHROME_P450	1.61235	Response	0.0838812	Hepatocytes.replicate.2
DRUG_METABOLISM_OTHER_ENZYMES	1.52805	Response	0.121397	Hepatocytes.replicate.2
ECM_RECEPTOR_INTERACTION	0.905571	Response	0.75089	Hepatocytes.replicate.2
ENDOCYTOSIS	0.666802	Nucleotide Processing	0.965345	Hepatocytes.replicate.2
ENDOMETRIAL_CANCER	-1.21934	Proliferative	0.485679	Hepatocytes.replicate.2
EPITHELIAL_CELL_SIGNALING_IN_HELICOBACTER_PYLORI_INFECTION	0.715331	Proliferative	0.937845	Hepatocytes.replicate.2
ERBB_SIGNALING_PATHWAY	0.606648	Proliferative	0.965345	Hepatocytes.replicate.2
ETHER_LIPID_METABOLISM	1.35462	Response	0.353396	Hepatocytes.replicate.2
FATTY_ACID_METABOLISM	0.954363	Response	0.730766	Hepatocytes.replicate.2
FC_EPSILON_RI_SIGNALING_PATHWAY	0.943365	Proliferative	0.730766	Hepatocytes.replicate.2
FC_GAMMA_R_MEDIATED_PHAGOCYTOSIS	1.24801	Proliferative	0.463195	Hepatocytes.replicate.2
FOCAL_ADHESION	1.17658	Proliferative	0.501308	Hepatocytes.replicate.2
FRUCTOSE_AND_MANNOSE_METABOLISM	1.80379	Nucleotide Processing	0.0362896	Hepatocytes.replicate.2
GAP_JUNCTION	1.01628	Proliferative	0.681732	Hepatocytes.replicate.2
GLIOMA	0.446849	Proliferative	0.997454	Hepatocytes.replicate.2
GLUTATHIONE_METABOLISM	1.84331	Nucleotide Processing	0.0211029	Hepatocytes.replicate.2
GLYCEROLIPID_METABOLISM	1.60039	Nucleotide Processing	0.0918514	Hepatocytes.replicate.2
GLYCEROPHOSPHOLIPID_METABOLISM	0.977507	Nucleotide Processing	0.730766	Hepatocytes.replicate.2
GLYCINE_SERINE_AND_THREONINE_METABOLISM	1.35549	Nucleotide Processing	0.337201	Hepatocytes.replicate.2
GLYCOLYSIS_GLUCONEOGENESIS	1.88253	Response	0.0211029	Hepatocytes.replicate.2
GNRH_SIGNALING_PATHWAY	0.650286	Proliferative	0.962547	Hepatocytes.replicate.2
GRAFT_VERSUS_HOST_DISEASE	-0.772407	Response	0.937845	Hepatocytes.replicate.2
HEDGEHOG_SIGNALING_PATHWAY	1.0484	Proliferative	0.673507	Hepatocytes.replicate.2
HEMATOPOIETIC_CELL_LINEAGE	0.926491	Response	0.730766	Hepatocytes.replicate.2
HISTIDINE_METABOLISM	1.68866	Response	0.0845655	Hepatocytes.replicate.2
HOMOLOGOUS_RECOMBINATION	0.698656	Response	0.937845	Hepatocytes.replicate.2
HUNTINGTONS_DISEASE	1.17523	Nucleotide Processing	0.485679	Hepatocytes.replicate.2
HYPERTROPHIC_CARDIOMYOPATHY_HCM	-1.08604	Proliferative	0.569106	Hepatocytes.replicate.2
INOSITOL_PHOSPHATE_METABOLISM	1.4158	Nucleotide Processing	0.273566	Hepatocytes.replicate.2
INSULIN_SIGNALING_PATHWAY	1.15536	Proliferative	0.5303	Hepatocytes.replicate.2
INTESTINAL_IMMUNE_NETWORK_FOR_IGA_PRODUCTION	1.17622	Response	0.501308	Hepatocytes.replicate.2
JAK_STAT_SIGNALING_PATHWAY	-1.74591	Response	0.070626	Hepatocytes.replicate.2
LEISHMANIA_INFECTION	1.6671	Proliferative	0.0845655	Hepatocytes.replicate.2
LEUKOCYTE_TRANSENDOTHELIAL_MIGRATION	0.991659	Proliferative	0.711096	Hepatocytes.replicate.2
LONG_TERM_DEPRESSION	0.917552	Proliferative	0.736453	Hepatocytes.replicate.2
LONG_TERM_POTENTIATION	0.961764	Proliferative	0.730766	Hepatocytes.replicate.2
LYSINE_DEGRADATION	1.01917	Nucleotide Processing	0.681732	Hepatocytes.replicate.2
LYSOSOME	-1.52434	Response	0.0845655	Hepatocytes.replicate.2
MAPK_SIGNALING_PATHWAY	1.88463	Proliferative	0.0211029	Hepatocytes.replicate.2
MELANOGENESIS	-0.75183	Proliferative	0.937845	Hepatocytes.replicate.2
MELANOMA	-0.917263	Proliferative	0.736453	Hepatocytes.replicate.2
METABOLISM_OF_XENOBIOTICS_BY_CYTOCHROME_P450	1.74142	Response	0.0362896	Hepatocytes.replicate.2
MTOR_SIGNALING_PATHWAY	1.44967	Proliferative	0.23329	Hepatocytes.replicate.2
NATURAL_KILLER_CELL_MEDIATED_CYTOTOXICITY	1.15494	Response	0.541248	Hepatocytes.replicate.2
NEUROACTIVE_LIGAND_RECEPTOR_INTERACTION	-0.821013	Response	0.846539	Hepatocytes.replicate.2
NEUROTROPHIN_SIGNALING_PATHWAY	1.30431	Proliferative	0.37401	Hepatocytes.replicate.2
N_GLYCAN_BIOSYNTHESIS	0.425435	Nucleotide Processing	0.997454	Hepatocytes.replicate.2
NOD_LIKE_RECEPTOR_SIGNALING_PATHWAY	1.58707	Proliferative	0.101892	Hepatocytes.replicate.2
NON_SMALL_CELL_LUNG_CANCER	-0.717694	Proliferative	0.937845	Hepatocytes.replicate.2
NOTCH_SIGNALING_PATHWAY	-1.19148	Nucleotide Processing	0.509799	Hepatocytes.replicate.2
NUCLEOTIDE_EXCISION_REPAIR	0.527497	Nucleotide Processing	0.994115	Hepatocytes.replicate.2
OLFACTORY_TRANSDUCTION	-0.961371	Response	0.730766	Hepatocytes.replicate.2
OOCYTE_MEIOSIS	1.34894	Nucleotide Processing	0.306695	Hepatocytes.replicate.2
OXIDATIVE_PHOSPHORYLATION	1.34569	Response	0.23329	Hepatocytes.replicate.2
P53_SIGNALING_PATHWAY	1.57845	Nucleotide Processing	0.105959	Hepatocytes.replicate.2
PANCREATIC_CANCER	0.934581	Proliferative	0.730766	Hepatocytes.replicate.2
PARKINSONS_DISEASE	1.52666	Response	0.0845655	Hepatocytes.replicate.2
PATHOGENIC_ESCHERICHIA_COLI_INFECTION	0.653799	Nucleotide Processing	0.962547	Hepatocytes.replicate.2
PATHWAYS_IN_CANCER	1.2289	Proliferative	0.434409	Hepatocytes.replicate.2
PEROXISOME	1.12045	Response	0.561637	Hepatocytes.replicate.2
PHOSPHATIDYLINOSITOL_SIGNALING_SYSTEM	1.6251	Proliferative	0.0845655	Hepatocytes.replicate.2
PORPHYRIN_AND_CHLOROPHYLL_METABOLISM	1.13269	Response	0.569027	Hepatocytes.replicate.2
PPAR_SIGNALING_PATHWAY	0.840343	Response	0.822321	Hepatocytes.replicate.2
PRIMARY_IMMUNODEFICIENCY	1.11433	Response	0.632832	Hepatocytes.replicate.2
PRION_DISEASES	1.09363	Response	0.611297	Hepatocytes.replicate.2
PROGESTERONE_MEDIATED_OOCYTE_MATURATION	0.62141	Proliferative	0.962547	Hepatocytes.replicate.2
PROPANOATE_METABOLISM	1.93707	Response	0.0211029	Hepatocytes.replicate.2
PROSTATE_CANCER	1.07051	Proliferative	0.632832	Hepatocytes.replicate.2
PROTEASOME	1.63435	Nucleotide Processing	0.0845655	Hepatocytes.replicate.2
PURINE_METABOLISM	1.51965	Nucleotide Processing	0.0874933	Hepatocytes.replicate.2
PYRIMIDINE_METABOLISM	1.18082	Nucleotide Processing	0.509799	Hepatocytes.replicate.2
PYRUVATE_METABOLISM	1.81988	Response	0.035035	Hepatocytes.replicate.2
REGULATION_OF_ACTIN_CYTOSKELETON	0.894373	Proliferative	0.789834	Hepatocytes.replicate.2
REGULATION_OF_AUTOPHAGY	1.19486	Response	0.509799	Hepatocytes.replicate.2
RENAL_CELL_CARCINOMA	0.818871	Proliferative	0.84571	Hepatocytes.replicate.2
RETINOL_METABOLISM	0.936336	Response	0.730766	Hepatocytes.replicate.2
RIBOSOME	0.997652	Nucleotide Processing	0.711096	Hepatocytes.replicate.2
RIG_I_LIKE_RECEPTOR_SIGNALING_PATHWAY	1.54788	Response	0.135058	Hepatocytes.replicate.2
RNA_DEGRADATION	0.544451	Nucleotide Processing	0.994115	Hepatocytes.replicate.2
RNA_POLYMERASE	1.15343	Nucleotide Processing	0.541248	Hepatocytes.replicate.2
SMALL_CELL_LUNG_CANCER	1.19498	Proliferative	0.509799	Hepatocytes.replicate.2
SNARE_INTERACTIONS_IN_VESICULAR_TRANSPORT	-1.08233	Response	0.569027	Hepatocytes.replicate.2
SPHINGOLIPID_METABOLISM	-0.495408	Response	0.994115	Hepatocytes.replicate.2
SPLICEOSOME	-1.50888	Nucleotide Processing	0.0838812	Hepatocytes.replicate.2
STARCH_AND_SUCROSE_METABOLISM	1.77842	Response	0.0362896	Hepatocytes.replicate.2
STEROID_HORMONE_BIOSYNTHESIS	1.56409	Response	0.114053	Hepatocytes.replicate.2
SYSTEMIC_LUPUS_ERYTHEMATOSUS	1.05875	Response	0.643669	Hepatocytes.replicate.2
TASTE_TRANSDUCTION	-0.704688	Response	0.954942	Hepatocytes.replicate.2
T_CELL_RECEPTOR_SIGNALING_PATHWAY	1.10385	Proliferative	0.59528	Hepatocytes.replicate.2
TGF_BETA_SIGNALING_PATHWAY	0.842975	Nucleotide Processing	0.789834	Hepatocytes.replicate.2
TIGHT_JUNCTION	0.741822	Proliferative	0.937845	Hepatocytes.replicate.2
TOLL_LIKE_RECEPTOR_SIGNALING_PATHWAY	1.62755	Proliferative	0.0845655	Hepatocytes.replicate.2
TRYPTOPHAN_METABOLISM	1.71396	Response	0.070626	Hepatocytes.replicate.2
TYPE_I_DIABETES_MELLITUS	-0.772407	Response	0.937845	Hepatocytes.replicate.2
TYPE_II_DIABETES_MELLITUS	1.22373	Proliferative	0.485679	Hepatocytes.replicate.2
TYROSINE_METABOLISM	1.67542	Response	0.0838812	Hepatocytes.replicate.2
UBIQUITIN_MEDIATED_PROTEOLYSIS	-1.52878	Nucleotide Processing	0.0845655	Hepatocytes.replicate.2
VALINE_LEUCINE_AND_ISOLEUCINE_DEGRADATION	1.87439	Nucleotide Processing	0.0211029	Hepatocytes.replicate.2
VASCULAR_SMOOTH_MUSCLE_CONTRACTION	1.22646	Proliferative	0.485679	Hepatocytes.replicate.2
VASOPRESSIN_REGULATED_WATER_REABSORPTION	0.621021	Nucleotide Processing	0.962547	Hepatocytes.replicate.2
VEGF_SIGNALING_PATHWAY	0.990566	Proliferative	0.711096	Hepatocytes.replicate.2
VIBRIO_CHOLERAE_INFECTION	0.691127	Nucleotide Processing	0.954942	Hepatocytes.replicate.2
VIRAL_MYOCARDITIS	1.15993	Response	0.541248	Hepatocytes.replicate.2
WNT_SIGNALING_PATHWAY	1.1822	Proliferative	0.509799	Hepatocytes.replicate.2
ABC_TRANSPORTERS	1.32663	Nucleotide Processing	0.331465	Monocytes.replicate.1
ACUTE_MYELOID_LEUKEMIA	1.41353	Proliferative	0.213743	Monocytes.replicate.1
ADHERENS_JUNCTION	1.40015	Proliferative	0.213743	Monocytes.replicate.1
ADIPOCYTOKINE_SIGNALING_PATHWAY	1.02329	Proliferative	0.589657	Monocytes.replicate.1
ALANINE_ASPARTATE_AND_GLUTAMATE_METABOLISM	-0.952759	Nucleotide Processing	0.665278	Monocytes.replicate.1
ALDOSTERONE_REGULATED_SODIUM_REABSORPTION	1.4713	Proliferative	0.156606	Monocytes.replicate.1
ALLOGRAFT_REJECTION	1.23737	Response	0.426935	Monocytes.replicate.1
ALZHEIMERS_DISEASE	1.86476	Nucleotide Processing	0.00701667	Monocytes.replicate.1
AMINOACYL_TRNA_BIOSYNTHESIS	1.48812	Nucleotide Processing	0.15473	Monocytes.replicate.1
AMINO_SUGAR_AND_NUCLEOTIDE_SUGAR_METABOLISM	0.490069	Nucleotide Processing	0.995597	Monocytes.replicate.1
AMYOTROPHIC_LATERAL_SCLEROSIS_ALS	1.25445	Proliferative	0.37902	Monocytes.replicate.1
ANTIGEN_PROCESSING_AND_PRESENTATION	-1.40037	Response	0.213743	Monocytes.replicate.1
APOPTOSIS	1.38236	Nucleotide Processing	0.213743	Monocytes.replicate.1
ARACHIDONIC_ACID_METABOLISM	1.37461	Response	0.250438	Monocytes.replicate.1
ARGININE_AND_PROLINE_METABOLISM	-0.791653	Nucleotide Processing	0.85437	Monocytes.replicate.1
ARRHYTHMOGENIC_RIGHT_VENTRICULAR_CARDIOMYOPATHY_ARVC	1.19478	Proliferative	0.426935	Monocytes.replicate.1
AUTOIMMUNE_THYROID_DISEASE	1.23737	Response	0.426935	Monocytes.replicate.1
AXON_GUIDANCE	1.30731	Proliferative	0.281859	Monocytes.replicate.1
BASAL_CELL_CARCINOMA	-0.82135	Response	0.85917	Monocytes.replicate.1
BASAL_TRANSCRIPTION_FACTORS	-1.58327	Nucleotide Processing	0.0951706	Monocytes.replicate.1
BASE_EXCISION_REPAIR	-0.792435	Response	0.85437	Monocytes.replicate.1
B_CELL_RECEPTOR_SIGNALING_PATHWAY	1.09546	Proliferative	0.510998	Monocytes.replicate.1
BLADDER_CANCER	0.917183	Proliferative	0.731092	Monocytes.replicate.1
BUTANOATE_METABOLISM	1.57873	Nucleotide Processing	0.107291	Monocytes.replicate.1
CALCIUM_SIGNALING_PATHWAY	1.34547	Proliferative	0.250438	Monocytes.replicate.1
CARDIAC_MUSCLE_CONTRACTION	1.98828	Proliferative	0.00701667	Monocytes.replicate.1
CELL_ADHESION_MOLECULES_CAMS	1.0633	Response	0.538506	Monocytes.replicate.1
CELL_CYCLE	0.775014	Nucleotide Processing	0.870263	Monocytes.replicate.1
CHEMOKINE_SIGNALING_PATHWAY	1.92339	Proliferative	0.00701667	Monocytes.replicate.1
CHRONIC_MYELOID_LEUKEMIA	0.728382	Proliferative	0.878532	Monocytes.replicate.1
COLORECTAL_CANCER	1.67304	Proliferative	0.0615049	Monocytes.replicate.1
COMPLEMENT_AND_COAGULATION_CASCADES	1.46355	Response	0.16258	Monocytes.replicate.1
CYSTEINE_AND_METHIONINE_METABOLISM	-1.09894	Nucleotide Processing	0.508204	Monocytes.replicate.1
CYTOKINE_CYTOKINE_RECEPTOR_INTERACTION	1.48395	Response	0.15473	Monocytes.replicate.1
CYTOSOLIC_DNA_SENSING_PATHWAY	0.532184	Response	0.984663	Monocytes.replicate.1
DILATED_CARDIOMYOPATHY	1.63005	Proliferative	0.0903662	Monocytes.replicate.1
DNA_REPLICATION	-0.667442	Nucleotide Processing	0.952263	Monocytes.replicate.1
DRUG_METABOLISM_CYTOCHROME_P450	1.24807	Response	0.433599	Monocytes.replicate.1
DRUG_METABOLISM_OTHER_ENZYMES	1.61448	Response	0.0895632	Monocytes.replicate.1
ECM_RECEPTOR_INTERACTION	1.52329	Response	0.149994	Monocytes.replicate.1
ENDOCYTOSIS	1.31588	Nucleotide Processing	0.243445	Monocytes.replicate.1
ENDOMETRIAL_CANCER	1.35451	Proliferative	0.258642	Monocytes.replicate.1
EPITHELIAL_CELL_SIGNALING_IN_HELICOBACTER_PYLORI_INFECTION	1.17264	Proliferative	0.433599	Monocytes.replicate.1
ERBB_SIGNALING_PATHWAY	1.5306	Proliferative	0.136768	Monocytes.replicate.1
ETHER_LIPID_METABOLISM	-0.929885	Response	0.694087	Monocytes.replicate.1
FATTY_ACID_METABOLISM	1.49053	Response	0.15473	Monocytes.replicate.1
FC_EPSILON_RI_SIGNALING_PATHWAY	1.5619	Proliferative	0.110688	Monocytes.replicate.1
FC_GAMMA_R_MEDIATED_PHAGOCYTOSIS	1.44055	Proliferative	0.15473	Monocytes.replicate.1
FOCAL_ADHESION	1.80742	Proliferative	0.0116279	Monocytes.replicate.1
FRUCTOSE_AND_MANNOSE_METABOLISM	0.884623	Nucleotide Processing	0.731092	Monocytes.replicate.1
GAP_JUNCTION	1.86262	Proliferative	0.0116279	Monocytes.replicate.1
GLIOMA	1.37838	Proliferative	0.244291	Monocytes.replicate.1
GLUTATHIONE_METABOLISM	0.743248	Nucleotide Processing	0.878532	Monocytes.replicate.1
GLYCEROLIPID_METABOLISM	0.95361	Nucleotide Processing	0.665278	Monocytes.replicate.1
GLYCEROPHOSPHOLIPID_METABOLISM	1.1873	Nucleotide Processing	0.433599	Monocytes.replicate.1
GLYCINE_SERINE_AND_THREONINE_METABOLISM	-1.16698	Nucleotide Processing	0.444714	Monocytes.replicate.1
GLYCOLYSIS_GLUCONEOGENESIS	1.46428	Response	0.156606	Monocytes.replicate.1
GNRH_SIGNALING_PATHWAY	1.47548	Proliferative	0.15473	Monocytes.replicate.1
GRAFT_VERSUS_HOST_DISEASE	1.23737	Response	0.426935	Monocytes.replicate.1
HEDGEHOG_SIGNALING_PATHWAY	1.06923	Proliferative	0.597239	Monocytes.replicate.1
HEMATOPOIETIC_CELL_LINEAGE	1.06511	Response	0.538506	Monocytes.replicate.1
HISTIDINE_METABOLISM	0.783407	Response	0.818182	Monocytes.replicate.1
HOMOLOGOUS_RECOMBINATION	-0.699807	Response	0.886737	Monocytes.replicate.1
HUNTINGTONS_DISEASE	1.75547	Nucleotide Processing	0.0120983	Monocytes.replicate.1
HYPERTROPHIC_CARDIOMYOPATHY_HCM	1.44636	Proliferative	0.18472	Monocytes.replicate.1
INOSITOL_PHOSPHATE_METABOLISM	0.942945	Nucleotide Processing	0.665278	Monocytes.replicate.1
INSULIN_SIGNALING_PATHWAY	1.09377	Proliferative	0.508204	Monocytes.replicate.1
INTESTINAL_IMMUNE_NETWORK_FOR_IGA_PRODUCTION	-1.36882	Response	0.16258	Monocytes.replicate.1
JAK_STAT_SIGNALING_PATHWAY	0.746717	Response	0.878532	Monocytes.replicate.1
LEISHMANIA_INFECTION	-1.20662	Proliferative	0.387127	Monocytes.replicate.1
LEUKOCYTE_TRANSENDOTHELIAL_MIGRATION	1.45445	Proliferative	0.15473	Monocytes.replicate.1
LONG_TERM_DEPRESSION	1.53309	Proliferative	0.14077	Monocytes.replicate.1
LONG_TERM_POTENTIATION	1.21701	Proliferative	0.423552	Monocytes.replicate.1
LYSINE_DEGRADATION	0.791471	Nucleotide Processing	0.85917	Monocytes.replicate.1
LYSOSOME	-2.17469	Response	0.00994709	Monocytes.replicate.1
MAPK_SIGNALING_PATHWAY	1.54147	Proliferative	0.0858942	Monocytes.replicate.1
MELANOGENESIS	1.27325	Proliferative	0.357767	Monocytes.replicate.1
MELANOMA	1.38081	Proliferative	0.244142	Monocytes.replicate.1
METABOLISM_OF_XENOBIOTICS_BY_CYTOCHROME_P450	0.899245	Response	0.731092	Monocytes.replicate.1
MTOR_SIGNALING_PATHWAY	1.1244	Proliferative	0.49797	Monocytes.replicate.1
NATURAL_KILLER_CELL_MEDIATED_CYTOTOXICITY	1.10997	Response	0.508204	Monocytes.replicate.1
NEUROACTIVE_LIGAND_RECEPTOR_INTERACTION	1.54168	Response	0.136768	Monocytes.replicate.1
NEUROTROPHIN_SIGNALING_PATHWAY	0.763019	Proliferative	0.878532	Monocytes.replicate.1
N_GLYCAN_BIOSYNTHESIS	-0.747064	Nucleotide Processing	0.88474	Monocytes.replicate.1
NOD_LIKE_RECEPTOR_SIGNALING_PATHWAY	-0.488349	Proliferative	0.995597	Monocytes.replicate.1
NON_SMALL_CELL_LUNG_CANCER	1.3662	Proliferative	0.254553	Monocytes.replicate.1
NOTCH_SIGNALING_PATHWAY	-1.85712	Nucleotide Processing	0.0120983	Monocytes.replicate.1
NUCLEOTIDE_EXCISION_REPAIR	-1.45639	Nucleotide Processing	0.15473	Monocytes.replicate.1
OLFACTORY_TRANSDUCTION	1.67356	Response	0.0291262	Monocytes.replicate.1
OOCYTE_MEIOSIS	1.32648	Nucleotide Processing	0.254626	Monocytes.replicate.1
OXIDATIVE_PHOSPHORYLATION	1.9788	Response	0.00701667	Monocytes.replicate.1
P53_SIGNALING_PATHWAY	0.471825	Nucleotide Processing	0.995597	Monocytes.replicate.1
PANCREATIC_CANCER	1.50181	Proliferative	0.149994	Monocytes.replicate.1
PARKINSONS_DISEASE	2.12103	Response	0.00701667	Monocytes.replicate.1
PATHOGENIC_ESCHERICHIA_COLI_INFECTION	1.29528	Nucleotide Processing	0.314515	Monocytes.replicate.1
PATHWAYS_IN_CANCER	1.38798	Proliferative	0.15473	Monocytes.replicate.1
PEROXISOME	0.885615	Response	0.733629	Monocytes.replicate.1
PHOSPHATIDYLINOSITOL_SIGNALING_SYSTEM	1.60751	Proliferative	0.0895632	Monocytes.replicate.1
PORPHYRIN_AND_CHLOROPHYLL_METABOLISM	0.941599	Response	0.694087	Monocytes.replicate.1
PPAR_SIGNALING_PATHWAY	-1.02909	Response	0.561834	Monocytes.replicate.1
PRIMARY_IMMUNODEFICIENCY	1.10484	Response	0.561834	Monocytes.replicate.1
PRION_DISEASES	1.78069	Response	0.0175602	Monocytes.replicate.1
PROGESTERONE_MEDIATED_OOCYTE_MATURATION	1.80048	Proliferative	0.0191921	Monocytes.replicate.1
PROPANOATE_METABOLISM	1.54543	Response	0.14077	Monocytes.replicate.1
PROSTATE_CANCER	1.26262	Proliferative	0.364694	Monocytes.replicate.1
PROTEASOME	1.21227	Nucleotide Processing	0.426935	Monocytes.replicate.1
PURINE_METABOLISM	1.58627	Nucleotide Processing	0.0839821	Monocytes.replicate.1
PYRIMIDINE_METABOLISM	1.06417	Nucleotide Processing	0.538724	Monocytes.replicate.1
PYRUVATE_METABOLISM	1.69422	Response	0.0615049	Monocytes.replicate.1
REGULATION_OF_ACTIN_CYTOSKELETON	1.44017	Proliferative	0.14077	Monocytes.replicate.1
REGULATION_OF_AUTOPHAGY	-1.02319	Response	0.597239	Monocytes.replicate.1
RENAL_CELL_CARCINOMA	0.787152	Proliferative	0.852871	Monocytes.replicate.1
RETINOL_METABOLISM	0.672589	Response	0.87754	Monocytes.replicate.1
RIBOSOME	1.74757	Nucleotide Processing	0.0191921	Monocytes.replicate.1
RIG_I_LIKE_RECEPTOR_SIGNALING_PATHWAY	1.06769	Response	0.538724	Monocytes.replicate.1
RNA_DEGRADATION	0.630286	Nucleotide Processing	0.956476	Monocytes.replicate.1
RNA_POLYMERASE	-1.10463	Nucleotide Processing	0.510998	Monocytes.replicate.1
SMALL_CELL_LUNG_CANCER	1.38797	Proliferative	0.238052	Monocytes.replicate.1
SNARE_INTERACTIONS_IN_VESICULAR_TRANSPORT	-1.10626	Response	0.508204	Monocytes.replicate.1
SPHINGOLIPID_METABOLISM	-1.60268	Response	0.0895632	Monocytes.replicate.1
SPLICEOSOME	-0.659324	Nucleotide Processing	0.995597	Monocytes.replicate.1
STARCH_AND_SUCROSE_METABOLISM	1.18115	Response	0.433599	Monocytes.replicate.1
STEROID_HORMONE_BIOSYNTHESIS	0.981854	Response	0.665278	Monocytes.replicate.1
SYSTEMIC_LUPUS_ERYTHEMATOSUS	1.75402	Response	0.0253006	Monocytes.replicate.1
TASTE_TRANSDUCTION	1.5771	Response	0.0895632	Monocytes.replicate.1
T_CELL_RECEPTOR_SIGNALING_PATHWAY	1.17668	Proliferative	0.426935	Monocytes.replicate.1
TGF_BETA_SIGNALING_PATHWAY	-0.957409	Nucleotide Processing	0.665278	Monocytes.replicate.1
TIGHT_JUNCTION	1.54691	Proliferative	0.110688	Monocytes.replicate.1
TOLL_LIKE_RECEPTOR_SIGNALING_PATHWAY	1.09048	Proliferative	0.510998	Monocytes.replicate.1
TRYPTOPHAN_METABOLISM	1.19996	Response	0.426935	Monocytes.replicate.1
TYPE_I_DIABETES_MELLITUS	1.23737	Response	0.426935	Monocytes.replicate.1
TYPE_II_DIABETES_MELLITUS	1.37078	Proliferative	0.250438	Monocytes.replicate.1
TYROSINE_METABOLISM	1.19804	Response	0.434341	Monocytes.replicate.1
UBIQUITIN_MEDIATED_PROTEOLYSIS	-1.64997	Nucleotide Processing	0.0615049	Monocytes.replicate.1
VALINE_LEUCINE_AND_ISOLEUCINE_DEGRADATION	1.77786	Nucleotide Processing	0.0213576	Monocytes.replicate.1
VASCULAR_SMOOTH_MUSCLE_CONTRACTION	2.00746	Proliferative	0.00994709	Monocytes.replicate.1
VASOPRESSIN_REGULATED_WATER_REABSORPTION	1.45716	Nucleotide Processing	0.175019	Monocytes.replicate.1
VEGF_SIGNALING_PATHWAY	1.61272	Proliferative	0.0895632	Monocytes.replicate.1
VIBRIO_CHOLERAE_INFECTION	0.937068	Nucleotide Processing	0.665278	Monocytes.replicate.1
VIRAL_MYOCARDITIS	1.15516	Response	0.460358	Monocytes.replicate.1
WNT_SIGNALING_PATHWAY	1.45734	Proliferative	0.15473	Monocytes.replicate.1
ABC_TRANSPORTERS	-0.775849	Nucleotide Processing	0.901709	Monocytes.replicate.2
ACUTE_MYELOID_LEUKEMIA	-1.3696	Proliferative	0.389063	Monocytes.replicate.2
ADHERENS_JUNCTION	-1.01723	Proliferative	0.685858	Monocytes.replicate.2
ADIPOCYTOKINE_SIGNALING_PATHWAY	-1.37745	Proliferative	0.376321	Monocytes.replicate.2
ALANINE_ASPARTATE_AND_GLUTAMATE_METABOLISM	-1.14502	Nucleotide Processing	0.576659	Monocytes.replicate.2
ALDOSTERONE_REGULATED_SODIUM_REABSORPTION	0.706544	Proliferative	0.893659	Monocytes.replicate.2
ALLOGRAFT_REJECTION	1.34305	Response	0.400202	Monocytes.replicate.2
ALZHEIMERS_DISEASE	1.48148	Nucleotide Processing	0.202224	Monocytes.replicate.2
AMINOACYL_TRNA_BIOSYNTHESIS	1.00231	Nucleotide Processing	0.70646	Monocytes.replicate.2
AMINO_SUGAR_AND_NUCLEOTIDE_SUGAR_METABOLISM	0.829005	Nucleotide Processing	0.891211	Monocytes.replicate.2
AMYOTROPHIC_LATERAL_SCLEROSIS_ALS	0.961196	Proliferative	0.751867	Monocytes.replicate.2
ANTIGEN_PROCESSING_AND_PRESENTATION	-1.60664	Response	0.100676	Monocytes.replicate.2
APOPTOSIS	0.794736	Nucleotide Processing	0.892841	Monocytes.replicate.2
ARACHIDONIC_ACID_METABOLISM	1.64693	Response	0.0715636	Monocytes.replicate.2
ARGININE_AND_PROLINE_METABOLISM	-0.788248	Nucleotide Processing	0.895303	Monocytes.replicate.2
ARRHYTHMOGENIC_RIGHT_VENTRICULAR_CARDIOMYOPATHY_ARVC	0.842562	Proliferative	0.890274	Monocytes.replicate.2
AUTOIMMUNE_THYROID_DISEASE	1.34305	Response	0.400202	Monocytes.replicate.2
AXON_GUIDANCE	0.762925	Proliferative	0.904715	Monocytes.replicate.2
BASAL_TRANSCRIPTION_FACTORS	1.24951	Nucleotide Processing	0.560299	Monocytes.replicate.2
BASE_EXCISION_REPAIR	1.03894	Response	0.741476	Monocytes.replicate.2
B_CELL_RECEPTOR_SIGNALING_PATHWAY	-1.11121	Proliferative	0.576659	Monocytes.replicate.2
BLADDER_CANCER	-1.74222	Proliferative	0.0406805	Monocytes.replicate.2
BUTANOATE_METABOLISM	1.41408	Nucleotide Processing	0.376321	Monocytes.replicate.2
CALCIUM_SIGNALING_PATHWAY	1.06416	Proliferative	0.668074	Monocytes.replicate.2
CARDIAC_MUSCLE_CONTRACTION	1.66942	Proliferative	0.0644449	Monocytes.replicate.2
CELL_ADHESION_MOLECULES_CAMS	-1.0201	Response	0.685858	Monocytes.replicate.2
CELL_CYCLE	-1.02611	Nucleotide Processing	0.680181	Monocytes.replicate.2
CHEMOKINE_SIGNALING_PATHWAY	0.977066	Proliferative	0.741476	Monocytes.replicate.2
CHRONIC_MYELOID_LEUKEMIA	-1.57513	Proliferative	0.123186	Monocytes.replicate.2
COLORECTAL_CANCER	-0.938989	Proliferative	0.76496	Monocytes.replicate.2
COMPLEMENT_AND_COAGULATION_CASCADES	1.59645	Response	0.123186	Monocytes.replicate.2
CYSTEINE_AND_METHIONINE_METABOLISM	-1.00902	Nucleotide Processing	0.70646	Monocytes.replicate.2
CYTOKINE_CYTOKINE_RECEPTOR_INTERACTION	1.12596	Response	0.63754	Monocytes.replicate.2
CYTOSOLIC_DNA_SENSING_PATHWAY	-0.740112	Response	0.916823	Monocytes.replicate.2
DILATED_CARDIOMYOPATHY	0.706785	Proliferative	0.916823	Monocytes.replicate.2
DNA_REPLICATION	1.15847	Nucleotide Processing	0.560299	Monocytes.replicate.2
DRUG_METABOLISM_CYTOCHROME_P450	1.25645	Response	0.560299	Monocytes.replicate.2
DRUG_METABOLISM_OTHER_ENZYMES	1.49042	Response	0.292066	Monocytes.replicate.2
ECM_RECEPTOR_INTERACTION	1.34342	Response	0.400202	Monocytes.replicate.2
ENDOCYTOSIS	0.757403	Nucleotide Processing	0.916823	Monocytes.replicate.2
ENDOMETRIAL_CANCER	-1.23937	Proliferative	0.516653	Monocytes.replicate.2
EPITHELIAL_CELL_SIGNALING_IN_HELICOBACTER_PYLORI_INFECTION	-0.624694	Proliferative	0.979683	Monocytes.replicate.2
ERBB_SIGNALING_PATHWAY	-0.904586	Proliferative	0.806926	Monocytes.replicate.2
ETHER_LIPID_METABOLISM	1.21261	Response	0.618129	Monocytes.replicate.2
FATTY_ACID_METABOLISM	1.10417	Response	0.601882	Monocytes.replicate.2
FC_EPSILON_RI_SIGNALING_PATHWAY	-0.769531	Proliferative	0.916823	Monocytes.replicate.2
FC_GAMMA_R_MEDIATED_PHAGOCYTOSIS	0.535334	Proliferative	0.979683	Monocytes.replicate.2
FOCAL_ADHESION	0.977071	Proliferative	0.741476	Monocytes.replicate.2
FRUCTOSE_AND_MANNOSE_METABOLISM	0.940612	Nucleotide Processing	0.76496	Monocytes.replicate.2
GAP_JUNCTION	1.14607	Proliferative	0.576659	Monocytes.replicate.2
GLIOMA	-0.935175	Proliferative	0.76496	Monocytes.replicate.2
GLUTATHIONE_METABOLISM	1.22028	Nucleotide Processing	0.527	Monocytes.replicate.2
GLYCEROLIPID_METABOLISM	-0.691909	Nucleotide Processing	0.941039	Monocytes.replicate.2
GLYCEROPHOSPHOLIPID_METABOLISM	1.43387	Nucleotide Processing	0.358642	Monocytes.replicate.2
GLYCINE_SERINE_AND_THREONINE_METABOLISM	-0.987336	Nucleotide Processing	0.741476	Monocytes.replicate.2
GLYCOLYSIS_GLUCONEOGENESIS	1.63976	Response	0.100676	Monocytes.replicate.2
GNRH_SIGNALING_PATHWAY	-0.652032	Proliferative	0.979683	Monocytes.replicate.2
GRAFT_VERSUS_HOST_DISEASE	1.34305	Response	0.400202	Monocytes.replicate.2
HEDGEHOG_SIGNALING_PATHWAY	-1.36446	Proliferative	0.375063	Monocytes.replicate.2
HEMATOPOIETIC_CELL_LINEAGE	1.11995	Response	0.585822	Monocytes.replicate.2
HISTIDINE_METABOLISM	0.975193	Response	0.741476	Monocytes.replicate.2
HOMOLOGOUS_RECOMBINATION	1.2819	Response	0.559523	Monocytes.replicate.2
HUNTINGTONS_DISEASE	1.40101	Nucleotide Processing	0.307391	Monocytes.replicate.2
HYPERTROPHIC_CARDIOMYOPATHY_HCM	0.837231	Proliferative	0.892841	Monocytes.replicate.2
INOSITOL_PHOSPHATE_METABOLISM	-0.701436	Nucleotide Processing	0.941039	Monocytes.replicate.2
INSULIN_SIGNALING_PATHWAY	0.799243	Proliferative	0.893659	Monocytes.replicate.2
INTESTINAL_IMMUNE_NETWORK_FOR_IGA_PRODUCTION	-1.29412	Response	0.400202	Monocytes.replicate.2
JAK_STAT_SIGNALING_PATHWAY	-1.833	Response	0.0337621	Monocytes.replicate.2
LEISHMANIA_INFECTION	-1.30789	Proliferative	0.400202	Monocytes.replicate.2
LEUKOCYTE_TRANSENDOTHELIAL_MIGRATION	1.18705	Proliferative	0.559523	Monocytes.replicate.2
LONG_TERM_DEPRESSION	1.37396	Proliferative	0.399843	Monocytes.replicate.2
LONG_TERM_POTENTIATION	-0.607329	Proliferative	0.979683	Monocytes.replicate.2
LYSINE_DEGRADATION	1.39592	Nucleotide Processing	0.386282	Monocytes.replicate.2
LYSOSOME	-1.77536	Response	0.0337621	Monocytes.replicate.2
MAPK_SIGNALING_PATHWAY	0.857894	Proliferative	0.860333	Monocytes.replicate.2
MELANOGENESIS	-0.729998	Proliferative	0.916823	Monocytes.replicate.2
MELANOMA	-1.29799	Proliferative	0.428859	Monocytes.replicate.2
METABOLISM_OF_XENOBIOTICS_BY_CYTOCHROME_P450	0.837362	Response	0.828793	Monocytes.replicate.2
MTOR_SIGNALING_PATHWAY	-1.07346	Proliferative	0.63754	Monocytes.replicate.2
NATURAL_KILLER_CELL_MEDIATED_CYTOTOXICITY	-0.952512	Response	0.760781	Monocytes.replicate.2
NEUROACTIVE_LIGAND_RECEPTOR_INTERACTION	1.28103	Response	0.516653	Monocytes.replicate.2
NEUROTROPHIN_SIGNALING_PATHWAY	-1.32027	Proliferative	0.376321	Monocytes.replicate.2
N_GLYCAN_BIOSYNTHESIS	1.10722	Nucleotide Processing	0.598639	Monocytes.replicate.2
NOD_LIKE_RECEPTOR_SIGNALING_PATHWAY	-1.06425	Proliferative	0.63754	Monocytes.replicate.2
NON_SMALL_CELL_LUNG_CANCER	1.08169	Proliferative	0.659046	Monocytes.replicate.2
NOTCH_SIGNALING_PATHWAY	-1.94439	Nucleotide Processing	0.0283	Monocytes.replicate.2
NUCLEOTIDE_EXCISION_REPAIR	1.02644	Nucleotide Processing	0.680181	Monocytes.replicate.2
OLFACTORY_TRANSDUCTION	1.3403	Response	0.527	Monocytes.replicate.2
OOCYTE_MEIOSIS	-0.915252	Nucleotide Processing	0.806926	Monocytes.replicate.2
OXIDATIVE_PHOSPHORYLATION	1.6127	Response	0.0960245	Monocytes.replicate.2
P53_SIGNALING_PATHWAY	0.736663	Nucleotide Processing	0.893659	Monocytes.replicate.2
PANCREATIC_CANCER	-1.12814	Proliferative	0.576659	Monocytes.replicate.2
PARKINSONS_DISEASE	1.70096	Response	0.0496584	Monocytes.replicate.2
PATHOGENIC_ESCHERICHIA_COLI_INFECTION	0.593049	Nucleotide Processing	0.979683	Monocytes.replicate.2
PATHWAYS_IN_CANCER	-1.65306	Proliferative	0.0406805	Monocytes.replicate.2
PEROXISOME	1.30212	Response	0.428859	Monocytes.replicate.2
PHOSPHATIDYLINOSITOL_SIGNALING_SYSTEM	-0.566483	Proliferative	0.979683	Monocytes.replicate.2
PORPHYRIN_AND_CHLOROPHYLL_METABOLISM	1.49614	Response	0.281547	Monocytes.replicate.2
PPAR_SIGNALING_PATHWAY	0.783623	Response	0.904715	Monocytes.replicate.2
PRIMARY_IMMUNODEFICIENCY	-1.2245	Response	0.516653	Monocytes.replicate.2
PRION_DISEASES	1.04963	Response	0.741476	Monocytes.replicate.2
PROGESTERONE_MEDIATED_OOCYTE_MATURATION	-1.04125	Proliferative	0.671071	Monocytes.replicate.2
PROPANOATE_METABOLISM	1.49528	Response	0.281547	Monocytes.replicate.2
PROSTATE_CANCER	-1.34792	Proliferative	0.389063	Monocytes.replicate.2
PROTEASOME	1.17834	Nucleotide Processing	0.560299	Monocytes.replicate.2
PURINE_METABOLISM	1.63148	Nucleotide Processing	0.0960245	Monocytes.replicate.2
PYRIMIDINE_METABOLISM	1.309	Nucleotide Processing	0.423333	Monocytes.replicate.2
PYRUVATE_METABOLISM	1.54638	Response	0.19011	Monocytes.replicate.2
REGULATION_OF_ACTIN_CYTOSKELETON	1.15313	Proliferative	0.560299	Monocytes.replicate.2
REGULATION_OF_AUTOPHAGY	-1.27165	Response	0.464788	Monocytes.replicate.2
RENAL_CELL_CARCINOMA	-1.34986	Proliferative	0.389063	Monocytes.replicate.2
RETINOL_METABOLISM	-1.14169	Response	0.576659	Monocytes.replicate.2
RIBOSOME	1.6909	Nucleotide Processing	0.0533918	Monocytes.replicate.2
RIG_I_LIKE_RECEPTOR_SIGNALING_PATHWAY	-0.916864	Response	0.792439	Monocytes.replicate.2
RNA_DEGRADATION	0.780165	Nucleotide Processing	0.904715	Monocytes.replicate.2
RNA_POLYMERASE	-1.3159	Nucleotide Processing	0.400202	Monocytes.replicate.2
SMALL_CELL_LUNG_CANCER	-1.20771	Proliferative	0.516653	Monocytes.replicate.2
SNARE_INTERACTIONS_IN_VESICULAR_TRANSPORT	-0.858974	Response	0.855389	Monocytes.replicate.2
SPHINGOLIPID_METABOLISM	-1.57271	Response	0.132201	Monocytes.replicate.2
SPLICEOSOME	-0.701869	Nucleotide Processing	0.979683	Monocytes.replicate.2
STARCH_AND_SUCROSE_METABOLISM	1.28523	Response	0.45731	Monocytes.replicate.2
STEROID_HORMONE_BIOSYNTHESIS	1.25942	Response	0.560299	Monocytes.replicate.2
SYSTEMIC_LUPUS_ERYTHEMATOSUS	1.72903	Response	0.0337621	Monocytes.replicate.2
TASTE_TRANSDUCTION	0.537253	Response	0.979683	Monocytes.replicate.2
T_CELL_RECEPTOR_SIGNALING_PATHWAY	-1.34183	Proliferative	0.375063	Monocytes.replicate.2
TGF_BETA_SIGNALING_PATHWAY	-1.43948	Nucleotide Processing	0.314638	Monocytes.replicate.2
TIGHT_JUNCTION	1.35387	Proliferative	0.399843	Monocytes.replicate.2
TOLL_LIKE_RECEPTOR_SIGNALING_PATHWAY	-1.35157	Proliferative	0.368376	Monocytes.replicate.2
TRYPTOPHAN_METABOLISM	1.20743	Response	0.559523	Monocytes.replicate.2
TYPE_I_DIABETES_MELLITUS	1.34305	Response	0.400202	Monocytes.replicate.2
TYPE_II_DIABETES_MELLITUS	-1.1914	Proliferative	0.559523	Monocytes.replicate.2
TYROSINE_METABOLISM	0.803844	Response	0.840155	Monocytes.replicate.2
UBIQUITIN_MEDIATED_PROTEOLYSIS	-1.69639	Nucleotide Processing	0.0433936	Monocytes.replicate.2
VALINE_LEUCINE_AND_ISOLEUCINE_DEGRADATION	1.72326	Nucleotide Processing	0.0496584	Monocytes.replicate.2
VASCULAR_SMOOTH_MUSCLE_CONTRACTION	1.88418	Proliferative	0.0319586	Monocytes.replicate.2
VASOPRESSIN_REGULATED_WATER_REABSORPTION	0.48781	Nucleotide Processing	0.979683	Monocytes.replicate.2
VEGF_SIGNALING_PATHWAY	0.518127	Proliferative	0.979683	Monocytes.replicate.2
VIBRIO_CHOLERAE_INFECTION	0.520295	Nucleotide Processing	0.979683	Monocytes.replicate.2
VIRAL_MYOCARDITIS	1.31314	Response	0.423333	Monocytes.replicate.2
WNT_SIGNALING_PATHWAY	-0.940859	Proliferative	0.76496	Monocytes.replicate.2
ABC_TRANSPORTERS	1.58728	Nucleotide Processing	0.137316	NK.cells.replicate1
ACUTE_MYELOID_LEUKEMIA	-1.01348	Proliferative	0.708244	NK.cells.replicate1
ADHERENS_JUNCTION	-0.842752	Proliferative	0.845095	NK.cells.replicate1
ADIPOCYTOKINE_SIGNALING_PATHWAY	-1.1836	Proliferative	0.478381	NK.cells.replicate1
ALANINE_ASPARTATE_AND_GLUTAMATE_METABOLISM	-1.25025	Nucleotide Processing	0.433002	NK.cells.replicate1
ALDOSTERONE_REGULATED_SODIUM_REABSORPTION	1.0108	Proliferative	0.708244	NK.cells.replicate1
ALLOGRAFT_REJECTION	-0.970263	Response	0.762417	NK.cells.replicate1
ALZHEIMERS_DISEASE	2.01034	Nucleotide Processing	0.00542976	NK.cells.replicate1
AMINOACYL_TRNA_BIOSYNTHESIS	0.914218	Nucleotide Processing	0.763393	NK.cells.replicate1
AMINO_SUGAR_AND_NUCLEOTIDE_SUGAR_METABOLISM	1.51111	Nucleotide Processing	0.189562	NK.cells.replicate1
AMYOTROPHIC_LATERAL_SCLEROSIS_ALS	0.932036	Proliferative	0.762417	NK.cells.replicate1
ANTIGEN_PROCESSING_AND_PRESENTATION	0.914875	Response	0.763393	NK.cells.replicate1
APOPTOSIS	-0.893503	Nucleotide Processing	0.805245	NK.cells.replicate1
ARACHIDONIC_ACID_METABOLISM	1.18792	Response	0.52592	NK.cells.replicate1
ARGININE_AND_PROLINE_METABOLISM	-0.979303	Nucleotide Processing	0.744033	NK.cells.replicate1
ARRHYTHMOGENIC_RIGHT_VENTRICULAR_CARDIOMYOPATHY_ARVC	-1.42494	Proliferative	0.32165	NK.cells.replicate1
AUTOIMMUNE_THYROID_DISEASE	-0.970263	Response	0.762417	NK.cells.replicate1
AXON_GUIDANCE	-1.05002	Proliferative	0.64416	NK.cells.replicate1
BASAL_CELL_CARCINOMA	-1.28428	Response	0.32165	NK.cells.replicate1
BASAL_TRANSCRIPTION_FACTORS	-1.18053	Nucleotide Processing	0.52592	NK.cells.replicate1
BASE_EXCISION_REPAIR	-0.780794	Response	0.893076	NK.cells.replicate1
B_CELL_RECEPTOR_SIGNALING_PATHWAY	0.615299	Proliferative	0.983436	NK.cells.replicate1
BLADDER_CANCER	-0.513851	Proliferative	0.983436	NK.cells.replicate1
BUTANOATE_METABOLISM	1.3953	Nucleotide Processing	0.330996	NK.cells.replicate1
CALCIUM_SIGNALING_PATHWAY	1.01418	Proliferative	0.708244	NK.cells.replicate1
CARDIAC_MUSCLE_CONTRACTION	1.69522	Proliferative	0.065236	NK.cells.replicate1
CELL_ADHESION_MOLECULES_CAMS	-1.50403	Response	0.23986	NK.cells.replicate1
CELL_CYCLE	0.681762	Nucleotide Processing	0.9604	NK.cells.replicate1
CHEMOKINE_SIGNALING_PATHWAY	-1.26385	Proliferative	0.332955	NK.cells.replicate1
CHRONIC_MYELOID_LEUKEMIA	-1.18161	Proliferative	0.469426	NK.cells.replicate1
COLORECTAL_CANCER	-0.934111	Proliferative	0.762417	NK.cells.replicate1
COMPLEMENT_AND_COAGULATION_CASCADES	1.87775	Response	0.0255945	NK.cells.replicate1
CYSTEINE_AND_METHIONINE_METABOLISM	0.588476	Nucleotide Processing	0.983436	NK.cells.replicate1
CYTOKINE_CYTOKINE_RECEPTOR_INTERACTION	-1.47626	Response	0.12399	NK.cells.replicate1
CYTOSOLIC_DNA_SENSING_PATHWAY	1.01506	Response	0.708244	NK.cells.replicate1
DILATED_CARDIOMYOPATHY	-1.34485	Proliferative	0.339759	NK.cells.replicate1
DNA_REPLICATION	0.728375	Nucleotide Processing	0.915311	NK.cells.replicate1
DRUG_METABOLISM_CYTOCHROME_P450	1.17198	Response	0.537372	NK.cells.replicate1
DRUG_METABOLISM_OTHER_ENZYMES	1.39588	Response	0.330996	NK.cells.replicate1
ECM_RECEPTOR_INTERACTION	-1.07298	Response	0.672905	NK.cells.replicate1
ENDOCYTOSIS	-1.22366	Nucleotide Processing	0.339759	NK.cells.replicate1
ENDOMETRIAL_CANCER	-0.830893	Proliferative	0.845095	NK.cells.replicate1
EPITHELIAL_CELL_SIGNALING_IN_HELICOBACTER_PYLORI_INFECTION	-1.23263	Proliferative	0.413505	NK.cells.replicate1
ERBB_SIGNALING_PATHWAY	-1.11677	Proliferative	0.537372	NK.cells.replicate1
ETHER_LIPID_METABOLISM	0.8637	Response	0.804826	NK.cells.replicate1
FATTY_ACID_METABOLISM	1.36751	Response	0.330996	NK.cells.replicate1
FC_EPSILON_RI_SIGNALING_PATHWAY	0.541832	Proliferative	0.983436	NK.cells.replicate1
FC_GAMMA_R_MEDIATED_PHAGOCYTOSIS	0.796999	Proliferative	0.895069	NK.cells.replicate1
FOCAL_ADHESION	-0.977342	Proliferative	0.751897	NK.cells.replicate1
FRUCTOSE_AND_MANNOSE_METABOLISM	1.31963	Nucleotide Processing	0.358323	NK.cells.replicate1
GAP_JUNCTION	1.2815	Proliferative	0.394941	NK.cells.replicate1
GLIOMA	-0.775946	Proliferative	0.904379	NK.cells.replicate1
GLUTATHIONE_METABOLISM	1.3825	Nucleotide Processing	0.330996	NK.cells.replicate1
GLYCEROLIPID_METABOLISM	1.35289	Nucleotide Processing	0.346839	NK.cells.replicate1
GLYCEROPHOSPHOLIPID_METABOLISM	0.823782	Nucleotide Processing	0.845095	NK.cells.replicate1
GLYCINE_SERINE_AND_THREONINE_METABOLISM	1.3635	Nucleotide Processing	0.339759	NK.cells.replicate1
GLYCOLYSIS_GLUCONEOGENESIS	1.96936	Response	0.0105318	NK.cells.replicate1
GNRH_SIGNALING_PATHWAY	0.749912	Proliferative	0.915311	NK.cells.replicate1
GRAFT_VERSUS_HOST_DISEASE	-0.970263	Response	0.762417	NK.cells.replicate1
HEDGEHOG_SIGNALING_PATHWAY	-1.50087	Proliferative	0.115884	NK.cells.replicate1
HEMATOPOIETIC_CELL_LINEAGE	-1.29098	Response	0.367677	NK.cells.replicate1
HISTIDINE_METABOLISM	1.5392	Response	0.160596	NK.cells.replicate1
HOMOLOGOUS_RECOMBINATION	1.21841	Response	0.490742	NK.cells.replicate1
HUNTINGTONS_DISEASE	1.61314	Nucleotide Processing	0.0458753	NK.cells.replicate1
HYPERTROPHIC_CARDIOMYOPATHY_HCM	-1.10814	Proliferative	0.550066	NK.cells.replicate1
INOSITOL_PHOSPHATE_METABOLISM	0.716488	Nucleotide Processing	0.915781	NK.cells.replicate1
INSULIN_SIGNALING_PATHWAY	-0.903352	Proliferative	0.805245	NK.cells.replicate1
INTESTINAL_IMMUNE_NETWORK_FOR_IGA_PRODUCTION	-1.73475	Response	0.00581084	NK.cells.replicate1
JAK_STAT_SIGNALING_PATHWAY	-1.86188	Response	0.0391238	NK.cells.replicate1
LEISHMANIA_INFECTION	-1.59253	Proliferative	0.12399	NK.cells.replicate1
LEUKOCYTE_TRANSENDOTHELIAL_MIGRATION	-0.799889	Proliferative	0.915311	NK.cells.replicate1
LONG_TERM_DEPRESSION	0.879275	Proliferative	0.804826	NK.cells.replicate1
LONG_TERM_POTENTIATION	0.731171	Proliferative	0.920605	NK.cells.replicate1
LYSINE_DEGRADATION	1.22767	Nucleotide Processing	0.469426	NK.cells.replicate1
LYSOSOME	1.29148	Response	0.339759	NK.cells.replicate1
MAPK_SIGNALING_PATHWAY	-1.2276	Proliferative	0.339759	NK.cells.replicate1
MELANOGENESIS	-1.24103	Proliferative	0.423847	NK.cells.replicate1
MELANOMA	0.62617	Proliferative	0.971934	NK.cells.replicate1
METABOLISM_OF_XENOBIOTICS_BY_CYTOCHROME_P450	1.17198	Response	0.537372	NK.cells.replicate1
MTOR_SIGNALING_PATHWAY	0.784503	Proliferative	0.893002	NK.cells.replicate1
NATURAL_KILLER_CELL_MEDIATED_CYTOTOXICITY	-1.28784	Response	0.330996	NK.cells.replicate1
NEUROACTIVE_LIGAND_RECEPTOR_INTERACTION	1.41286	Response	0.330996	NK.cells.replicate1
NEUROTROPHIN_SIGNALING_PATHWAY	-0.769519	Proliferative	0.941569	NK.cells.replicate1
N_GLYCAN_BIOSYNTHESIS	1.22899	Nucleotide Processing	0.469426	NK.cells.replicate1
NOD_LIKE_RECEPTOR_SIGNALING_PATHWAY	-1.641	Proliferative	0.1179	NK.cells.replicate1
NON_SMALL_CELL_LUNG_CANCER	-0.954777	Proliferative	0.756735	NK.cells.replicate1
NOTCH_SIGNALING_PATHWAY	-1.44743	Nucleotide Processing	0.32165	NK.cells.replicate1
NUCLEOTIDE_EXCISION_REPAIR	1.14769	Nucleotide Processing	0.537372	NK.cells.replicate1
OLFACTORY_TRANSDUCTION	-1.29265	Response	0.402857	NK.cells.replicate1
OOCYTE_MEIOSIS	0.603217	Nucleotide Processing	0.983436	NK.cells.replicate1
OXIDATIVE_PHOSPHORYLATION	1.7376	Response	0.0347085	NK.cells.replicate1
P53_SIGNALING_PATHWAY	1.0456	Nucleotide Processing	0.691448	NK.cells.replicate1
PANCREATIC_CANCER	-1.14638	Proliferative	0.52592	NK.cells.replicate1
PARKINSONS_DISEASE	2.10946	Response	0.00542976	NK.cells.replicate1
PATHOGENIC_ESCHERICHIA_COLI_INFECTION	1.07799	Nucleotide Processing	0.632441	NK.cells.replicate1
PATHWAYS_IN_CANCER	-1.53543	Proliferative	0.0550065	NK.cells.replicate1
PEROXISOME	1.33128	Response	0.339759	NK.cells.replicate1
PHOSPHATIDYLINOSITOL_SIGNALING_SYSTEM	0.88628	Proliferative	0.804826	NK.cells.replicate1
PORPHYRIN_AND_CHLOROPHYLL_METABOLISM	1.46093	Response	0.316302	NK.cells.replicate1
PPAR_SIGNALING_PATHWAY	1.40043	Response	0.330996	NK.cells.replicate1
PRIMARY_IMMUNODEFICIENCY	-0.905334	Response	0.763393	NK.cells.replicate1
PRION_DISEASES	1.7271	Response	0.0631776	NK.cells.replicate1
PROGESTERONE_MEDIATED_OOCYTE_MATURATION	-1.12771	Proliferative	0.537372	NK.cells.replicate1
PROPANOATE_METABOLISM	1.81664	Response	0.0391238	NK.cells.replicate1
PROSTATE_CANCER	-1.10787	Proliferative	0.548307	NK.cells.replicate1
PROTEASOME	1.37985	Nucleotide Processing	0.32165	NK.cells.replicate1
PURINE_METABOLISM	1.13739	Nucleotide Processing	0.52592	NK.cells.replicate1
PYRIMIDINE_METABOLISM	1.21157	Nucleotide Processing	0.464231	NK.cells.replicate1
PYRUVATE_METABOLISM	1.79995	Response	0.0391238	NK.cells.replicate1
REGULATION_OF_ACTIN_CYTOSKELETON	1.02453	Proliferative	0.707065	NK.cells.replicate1
REGULATION_OF_AUTOPHAGY	0.921798	Response	0.762417	NK.cells.replicate1
RENAL_CELL_CARCINOMA	-1.0048	Proliferative	0.708244	NK.cells.replicate1
RETINOL_METABOLISM	1.41414	Response	0.307889	NK.cells.replicate1
RIBOSOME	2.21704	Nucleotide Processing	0.00542976	NK.cells.replicate1
RIG_I_LIKE_RECEPTOR_SIGNALING_PATHWAY	0.744247	Response	0.915311	NK.cells.replicate1
RNA_DEGRADATION	0.800396	Nucleotide Processing	0.893076	NK.cells.replicate1
RNA_POLYMERASE	1.08719	Nucleotide Processing	0.632441	NK.cells.replicate1
SMALL_CELL_LUNG_CANCER	-0.916986	Proliferative	0.762417	NK.cells.replicate1
SNARE_INTERACTIONS_IN_VESICULAR_TRANSPORT	-1.28174	Response	0.394941	NK.cells.replicate1
SPHINGOLIPID_METABOLISM	-0.714313	Response	0.915311	NK.cells.replicate1
SPLICEOSOME	0.739325	Nucleotide Processing	0.949947	NK.cells.replicate1
STARCH_AND_SUCROSE_METABOLISM	1.74947	Response	0.0550065	NK.cells.replicate1
STEROID_HORMONE_BIOSYNTHESIS	0.967706	Response	0.762417	NK.cells.replicate1
SYSTEMIC_LUPUS_ERYTHEMATOSUS	2.14318	Response	0.00542976	NK.cells.replicate1
TASTE_TRANSDUCTION	1.00335	Response	0.745929	NK.cells.replicate1
T_CELL_RECEPTOR_SIGNALING_PATHWAY	-1.40893	Proliferative	0.189562	NK.cells.replicate1
TGF_BETA_SIGNALING_PATHWAY	-0.922017	Nucleotide Processing	0.762417	NK.cells.replicate1
TIGHT_JUNCTION	-0.815891	Proliferative	0.895069	NK.cells.replicate1
TOLL_LIKE_RECEPTOR_SIGNALING_PATHWAY	-1.36386	Proliferative	0.330996	NK.cells.replicate1
TRYPTOPHAN_METABOLISM	1.7272	Response	0.0600818	NK.cells.replicate1
TYPE_I_DIABETES_MELLITUS	-0.970263	Response	0.762417	NK.cells.replicate1
TYPE_II_DIABETES_MELLITUS	0.824865	Proliferative	0.843863	NK.cells.replicate1
TYROSINE_METABOLISM	1.28633	Response	0.423847	NK.cells.replicate1
UBIQUITIN_MEDIATED_PROTEOLYSIS	-1.36485	Nucleotide Processing	0.26415	NK.cells.replicate1
VALINE_LEUCINE_AND_ISOLEUCINE_DEGRADATION	1.57809	Nucleotide Processing	0.123373	NK.cells.replicate1
VASCULAR_SMOOTH_MUSCLE_CONTRACTION	-0.99986	Proliferative	0.708244	NK.cells.replicate1
VASOPRESSIN_REGULATED_WATER_REABSORPTION	-0.697347	Nucleotide Processing	0.948437	NK.cells.replicate1
VEGF_SIGNALING_PATHWAY	-0.970556	Proliferative	0.751073	NK.cells.replicate1
VIBRIO_CHOLERAE_INFECTION	-1.19857	Nucleotide Processing	0.469426	NK.cells.replicate1
VIRAL_MYOCARDITIS	-0.954102	Response	0.756735	NK.cells.replicate1
WNT_SIGNALING_PATHWAY	-1.66663	Proliferative	0.0550065	NK.cells.replicate1
ABC_TRANSPORTERS	-0.847403	Nucleotide Processing	0.876494	NK.cells.replicate2
ACUTE_MYELOID_LEUKEMIA	-0.740618	Proliferative	0.918086	NK.cells.replicate2
ADHERENS_JUNCTION	0.820226	Proliferative	0.878327	NK.cells.replicate2
ADIPOCYTOKINE_SIGNALING_PATHWAY	-1.30508	Proliferative	0.31058	NK.cells.replicate2
ALANINE_ASPARTATE_AND_GLUTAMATE_METABOLISM	-0.675982	Nucleotide Processing	0.931851	NK.cells.replicate2
ALDOSTERONE_REGULATED_SODIUM_REABSORPTION	0.851987	Proliferative	0.869984	NK.cells.replicate2
ALLOGRAFT_REJECTION	-0.9781	Response	0.768783	NK.cells.replicate2
ALZHEIMERS_DISEASE	2.16332	Nucleotide Processing	0.00437158	NK.cells.replicate2
AMINOACYL_TRNA_BIOSYNTHESIS	1.61653	Nucleotide Processing	0.0869708	NK.cells.replicate2
AMINO_SUGAR_AND_NUCLEOTIDE_SUGAR_METABOLISM	1.31585	Nucleotide Processing	0.320965	NK.cells.replicate2
AMYOTROPHIC_LATERAL_SCLEROSIS_ALS	0.740046	Proliferative	0.913576	NK.cells.replicate2
ANTIGEN_PROCESSING_AND_PRESENTATION	0.667313	Response	0.931955	NK.cells.replicate2
APOPTOSIS	-0.92112	Nucleotide Processing	0.804964	NK.cells.replicate2
ARACHIDONIC_ACID_METABOLISM	1.5991	Response	0.109804	NK.cells.replicate2
ARGININE_AND_PROLINE_METABOLISM	0.779823	Nucleotide Processing	0.89684	NK.cells.replicate2
ARRHYTHMOGENIC_RIGHT_VENTRICULAR_CARDIOMYOPATHY_ARVC	0.752822	Proliferative	0.913576	NK.cells.replicate2
AUTOIMMUNE_THYROID_DISEASE	-0.9781	Response	0.768783	NK.cells.replicate2
AXON_GUIDANCE	-1.33914	Proliferative	0.253857	NK.cells.replicate2
BASAL_TRANSCRIPTION_FACTORS	1.37952	Nucleotide Processing	0.273373	NK.cells.replicate2
BASE_EXCISION_REPAIR	-0.713894	Response	0.918086	NK.cells.replicate2
B_CELL_RECEPTOR_SIGNALING_PATHWAY	-1.54136	Proliferative	0.131035	NK.cells.replicate2
BLADDER_CANCER	-0.87036	Proliferative	0.860428	NK.cells.replicate2
BUTANOATE_METABOLISM	1.54464	Nucleotide Processing	0.156319	NK.cells.replicate2
CALCIUM_SIGNALING_PATHWAY	0.752217	Proliferative	0.918086	NK.cells.replicate2
CARDIAC_MUSCLE_CONTRACTION	1.98672	Proliferative	0.00437158	NK.cells.replicate2
CELL_ADHESION_MOLECULES_CAMS	-0.827412	Response	0.878481	NK.cells.replicate2
CELL_CYCLE	-1.26526	Nucleotide Processing	0.313828	NK.cells.replicate2
CHEMOKINE_SIGNALING_PATHWAY	-1.57441	Proliferative	0.0621862	NK.cells.replicate2
CHRONIC_MYELOID_LEUKEMIA	-1.73145	Proliferative	0.0411251	NK.cells.replicate2
COLORECTAL_CANCER	-0.83402	Proliferative	0.878327	NK.cells.replicate2
COMPLEMENT_AND_COAGULATION_CASCADES	2.00009	Response	0.00565702	NK.cells.replicate2
CYSTEINE_AND_METHIONINE_METABOLISM	1.13302	Nucleotide Processing	0.590943	NK.cells.replicate2
CYTOKINE_CYTOKINE_RECEPTOR_INTERACTION	-1.71243	Response	0.018315	NK.cells.replicate2
CYTOSOLIC_DNA_SENSING_PATHWAY	-0.953042	Response	0.768783	NK.cells.replicate2
DILATED_CARDIOMYOPATHY	1.01314	Proliferative	0.745263	NK.cells.replicate2
DNA_REPLICATION	-0.719563	Nucleotide Processing	0.931053	NK.cells.replicate2
DRUG_METABOLISM_CYTOCHROME_P450	1.23471	Response	0.487574	NK.cells.replicate2
DRUG_METABOLISM_OTHER_ENZYMES	1.12675	Response	0.597386	NK.cells.replicate2
ECM_RECEPTOR_INTERACTION	-0.877909	Response	0.85014	NK.cells.replicate2
ENDOCYTOSIS	-1.00345	Nucleotide Processing	0.745263	NK.cells.replicate2
ENDOMETRIAL_CANCER	-1.4611	Proliferative	0.206764	NK.cells.replicate2
EPITHELIAL_CELL_SIGNALING_IN_HELICOBACTER_PYLORI_INFECTION	-1.49419	Proliferative	0.156319	NK.cells.replicate2
ERBB_SIGNALING_PATHWAY	-0.826043	Proliferative	0.89684	NK.cells.replicate2
ETHER_LIPID_METABOLISM	0.44434	Response	0.997729	NK.cells.replicate2
FATTY_ACID_METABOLISM	1.47414	Response	0.198907	NK.cells.replicate2
FC_EPSILON_RI_SIGNALING_PATHWAY	-1.01946	Proliferative	0.71938	NK.cells.replicate2
FC_GAMMA_R_MEDIATED_PHAGOCYTOSIS	0.946077	Proliferative	0.768783	NK.cells.replicate2
FOCAL_ADHESION	-0.941969	Proliferative	0.794938	NK.cells.replicate2
FRUCTOSE_AND_MANNOSE_METABOLISM	0.953104	Nucleotide Processing	0.768783	NK.cells.replicate2
GAP_JUNCTION	1.41511	Proliferative	0.231966	NK.cells.replicate2
GLIOMA	-1.25908	Proliferative	0.367928	NK.cells.replicate2
GLUTATHIONE_METABOLISM	1.41922	Nucleotide Processing	0.236963	NK.cells.replicate2
GLYCEROLIPID_METABOLISM	1.49345	Nucleotide Processing	0.183317	NK.cells.replicate2
GLYCEROPHOSPHOLIPID_METABOLISM	1.4845	Nucleotide Processing	0.198665	NK.cells.replicate2
GLYCINE_SERINE_AND_THREONINE_METABOLISM	0.923073	Nucleotide Processing	0.80184	NK.cells.replicate2
GLYCOLYSIS_GLUCONEOGENESIS	1.87257	Response	0.0133051	NK.cells.replicate2
GNRH_SIGNALING_PATHWAY	-0.822773	Proliferative	0.89875	NK.cells.replicate2
GRAFT_VERSUS_HOST_DISEASE	-0.9781	Response	0.768783	NK.cells.replicate2
HEDGEHOG_SIGNALING_PATHWAY	-0.7144	Proliferative	0.918086	NK.cells.replicate2
HEMATOPOIETIC_CELL_LINEAGE	-0.945163	Response	0.768783	NK.cells.replicate2
HISTIDINE_METABOLISM	1.4027	Response	0.253857	NK.cells.replicate2
HOMOLOGOUS_RECOMBINATION	0.800165	Response	0.889231	NK.cells.replicate2
HUNTINGTONS_DISEASE	1.97603	Nucleotide Processing	0.00437158	NK.cells.replicate2
HYPERTROPHIC_CARDIOMYOPATHY_HCM	0.979863	Proliferative	0.763079	NK.cells.replicate2
INOSITOL_PHOSPHATE_METABOLISM	-1.42656	Nucleotide Processing	0.231966	NK.cells.replicate2
INSULIN_SIGNALING_PATHWAY	-0.742192	Proliferative	0.954567	NK.cells.replicate2
INTESTINAL_IMMUNE_NETWORK_FOR_IGA_PRODUCTION	-1.63317	Response	0.035473	NK.cells.replicate2
JAK_STAT_SIGNALING_PATHWAY	-1.92618	Response	0.0119488	NK.cells.replicate2
LEISHMANIA_INFECTION	-1.55162	Proliferative	0.131035	NK.cells.replicate2
LEUKOCYTE_TRANSENDOTHELIAL_MIGRATION	-1.16819	Proliferative	0.442026	NK.cells.replicate2
LONG_TERM_DEPRESSION	0.708782	Proliferative	0.918086	NK.cells.replicate2
LONG_TERM_POTENTIATION	0.371599	Proliferative	0.999701	NK.cells.replicate2
LYSINE_DEGRADATION	1.16129	Nucleotide Processing	0.565245	NK.cells.replicate2
LYSOSOME	0.760997	Response	0.918086	NK.cells.replicate2
MAPK_SIGNALING_PATHWAY	-0.952728	Proliferative	0.798231	NK.cells.replicate2
MELANOGENESIS	0.52434	Proliferative	0.997729	NK.cells.replicate2
MELANOMA	-1.32136	Proliferative	0.321085	NK.cells.replicate2
METABOLISM_OF_XENOBIOTICS_BY_CYTOCHROME_P450	1.23471	Response	0.487574	NK.cells.replicate2
MTOR_SIGNALING_PATHWAY	1.01826	Proliferative	0.745263	NK.cells.replicate2
NATURAL_KILLER_CELL_MEDIATED_CYTOTOXICITY	-1.63924	Response	0.0503416	NK.cells.replicate2
NEUROACTIVE_LIGAND_RECEPTOR_INTERACTION	1.461	Response	0.209206	NK.cells.replicate2
NEUROTROPHIN_SIGNALING_PATHWAY	-1.13228	Proliferative	0.487574	NK.cells.replicate2
N_GLYCAN_BIOSYNTHESIS	0.844161	Nucleotide Processing	0.867464	NK.cells.replicate2
NOD_LIKE_RECEPTOR_SIGNALING_PATHWAY	-1.4767	Proliferative	0.180002	NK.cells.replicate2
NON_SMALL_CELL_LUNG_CANCER	-1.56938	Proliferative	0.131035	NK.cells.replicate2
NOTCH_SIGNALING_PATHWAY	-1.53032	Nucleotide Processing	0.150829	NK.cells.replicate2
NUCLEOTIDE_EXCISION_REPAIR	1.04752	Nucleotide Processing	0.712154	NK.cells.replicate2
OLFACTORY_TRANSDUCTION	1.04207	Response	0.748001	NK.cells.replicate2
OOCYTE_MEIOSIS	-0.777061	Nucleotide Processing	0.918086	NK.cells.replicate2
OXIDATIVE_PHOSPHORYLATION	1.95706	Response	0.00565702	NK.cells.replicate2
P53_SIGNALING_PATHWAY	-1.06946	Nucleotide Processing	0.679105	NK.cells.replicate2
PANCREATIC_CANCER	-1.37151	Proliferative	0.236963	NK.cells.replicate2
PARKINSONS_DISEASE	2.2613	Response	0.00437158	NK.cells.replicate2
PATHOGENIC_ESCHERICHIA_COLI_INFECTION	1.55269	Nucleotide Processing	0.131035	NK.cells.replicate2
PATHWAYS_IN_CANCER	-1.66927	Proliferative	0.0220646	NK.cells.replicate2
PEROXISOME	0.985054	Response	0.758665	NK.cells.replicate2
PHOSPHATIDYLINOSITOL_SIGNALING_SYSTEM	-1.34375	Proliferative	0.236963	NK.cells.replicate2
PORPHYRIN_AND_CHLOROPHYLL_METABOLISM	1.14169	Response	0.582528	NK.cells.replicate2
PPAR_SIGNALING_PATHWAY	1.35098	Response	0.292434	NK.cells.replicate2
PRIMARY_IMMUNODEFICIENCY	0.776561	Response	0.909819	NK.cells.replicate2
PRION_DISEASES	1.43156	Response	0.231966	NK.cells.replicate2
PROGESTERONE_MEDIATED_OOCYTE_MATURATION	-0.98222	Proliferative	0.758665	NK.cells.replicate2
PROPANOATE_METABOLISM	1.52402	Response	0.171973	NK.cells.replicate2
PROSTATE_CANCER	-1.37276	Proliferative	0.236963	NK.cells.replicate2
PROTEASOME	1.64757	Nucleotide Processing	0.0766627	NK.cells.replicate2
PURINE_METABOLISM	1.27815	Nucleotide Processing	0.321085	NK.cells.replicate2
PYRIMIDINE_METABOLISM	1.1974	Nucleotide Processing	0.464803	NK.cells.replicate2
PYRUVATE_METABOLISM	1.56327	Response	0.147359	NK.cells.replicate2
REGULATION_OF_ACTIN_CYTOSKELETON	0.619569	Proliferative	0.997729	NK.cells.replicate2
REGULATION_OF_AUTOPHAGY	1.24329	Response	0.464803	NK.cells.replicate2
RENAL_CELL_CARCINOMA	-1.6447	Proliferative	0.0869708	NK.cells.replicate2
RETINOL_METABOLISM	0.785215	Response	0.878327	NK.cells.replicate2
RIBOSOME	2.18547	Nucleotide Processing	0.00437158	NK.cells.replicate2
RIG_I_LIKE_RECEPTOR_SIGNALING_PATHWAY	-0.995404	Response	0.745263	NK.cells.replicate2
RNA_DEGRADATION	1.29566	Nucleotide Processing	0.320965	NK.cells.replicate2
RNA_POLYMERASE	-0.846875	Nucleotide Processing	0.878327	NK.cells.replicate2
SMALL_CELL_LUNG_CANCER	-1.58862	Proliferative	0.127079	NK.cells.replicate2
SNARE_INTERACTIONS_IN_VESICULAR_TRANSPORT	-1.42876	Response	0.228242	NK.cells.replicate2
SPHINGOLIPID_METABOLISM	-1.23736	Response	0.449113	NK.cells.replicate2
SPLICEOSOME	1.38378	Nucleotide Processing	0.180002	NK.cells.replicate2
STARCH_AND_SUCROSE_METABOLISM	1.72324	Response	0.051561	NK.cells.replicate2
STEROID_HORMONE_BIOSYNTHESIS	1.08263	Response	0.676524	NK.cells.replicate2
SYSTEMIC_LUPUS_ERYTHEMATOSUS	2.03297	Response	0.00565702	NK.cells.replicate2
TASTE_TRANSDUCTION	0.73998	Response	0.898448	NK.cells.replicate2
T_CELL_RECEPTOR_SIGNALING_PATHWAY	-1.88888	Proliferative	0.00572949	NK.cells.replicate2
TGF_BETA_SIGNALING_PATHWAY	0.779337	Nucleotide Processing	0.907475	NK.cells.replicate2
TIGHT_JUNCTION	0.490446	Proliferative	0.999701	NK.cells.replicate2
TOLL_LIKE_RECEPTOR_SIGNALING_PATHWAY	-1.07112	Proliferative	0.633537	NK.cells.replicate2
TRYPTOPHAN_METABOLISM	1.62503	Response	0.0869708	NK.cells.replicate2
TYPE_I_DIABETES_MELLITUS	-0.9781	Response	0.768783	NK.cells.replicate2
TYPE_II_DIABETES_MELLITUS	-0.995543	Proliferative	0.758665	NK.cells.replicate2
TYROSINE_METABOLISM	1.10557	Response	0.710248	NK.cells.replicate2
UBIQUITIN_MEDIATED_PROTEOLYSIS	-1.75159	Nucleotide Processing	0.018315	NK.cells.replicate2
VALINE_LEUCINE_AND_ISOLEUCINE_DEGRADATION	1.84787	Nucleotide Processing	0.0138292	NK.cells.replicate2
VASCULAR_SMOOTH_MUSCLE_CONTRACTION	-0.722186	Proliferative	0.931955	NK.cells.replicate2
VASOPRESSIN_REGULATED_WATER_REABSORPTION	1.4262	Nucleotide Processing	0.231966	NK.cells.replicate2
VEGF_SIGNALING_PATHWAY	-1.4317	Proliferative	0.206764	NK.cells.replicate2
VIBRIO_CHOLERAE_INFECTION	-1.39092	Nucleotide Processing	0.242157	NK.cells.replicate2
VIRAL_MYOCARDITIS	-0.838498	Response	0.878327	NK.cells.replicate2
WNT_SIGNALING_PATHWAY	-0.981628	Proliferative	0.758665	NK.cells.replicate2
