# Supplementary material for: Pathogenic missense protein variants affect different functional pathways and proteomic features than healthy population variants
Source: PLoS Biol. 2021 Apr 28;19(4):e3001207. doi: 10.1371/journal.pbio.3001207 (PMC8110273; doi:10.1371/journal.pbio.3001207)
Supplement: S11 Data — (ZIP) [file pbio.3001207.s033.zip]

Archive with 12 entries (12 files):
- stability_vs_halflife.csv
- __MACOSX/._stability_vs_halflife.csv
- stability_vs_abundance.csv
- __MACOSX/._stability_vs_abundance.csv
- half_life_vs_abundance.csv
- __MACOSX/._half_life_vs_abundance.csv
- expression_vs_stability.csv
- __MACOSX/._expression_vs_stability.csv
- expression_vs_half_life.csv
- __MACOSX/._expression_vs_half_life.csv
- expression_vs_abundance.csv
- __MACOSX/._expression_vs_abundance.csv
