# Supplementary material for: Pathogenic missense protein variants affect different functional pathways and proteomic features than healthy population variants
Source: PLoS Biol. 2021 Apr 28;19(4):e3001207. doi: 10.1371/journal.pbio.3001207 (PMC8110273; doi:10.1371/journal.pbio.3001207)
Supplement: S11 Data — (ZIP) [file pbio.3001207.s033.zip › stability_vs_halflife.csv]

stability	halflife	rho	pval	qval
pabinostat_1	Bcells.replicate.1.half_life	0.322159587466231	4.72883215037858e-50	1.22393302715681e-49
pabinostat_1	Bcells.replicate.2.half_life	0.315399267257367	2.98053081174639e-51	8.74289038112275e-51
pabinostat_1	NK.cells.replicate.1.half_life	0.295487720053694	1.71811660501223e-39	2.7998937266866e-39
pabinostat_1	NK.cells.replicate.2.half_life	0.305524562292646	3.49318912616035e-45	6.40418006462731e-45
pabinostat_1	NK.cells.replicate.1.half_life	0.295487720053694	1.71811660501223e-39	2.7998937266866e-39
pabinostat_1	Hepatocytes.replicate.1.half_life	0.215777106952525	2.79959767036452e-22	2.79959767036452e-22
pabinostat_1	Hepatocytes.replicate.2.half_life	0.226471775336657	6.58337477379601e-25	6.89686881064343e-25
pabinostat_1	Monocytes.replicate.1.half_life	0.22580068021113	9.47139360680429e-27	1.01644224073022e-26
pabinostat_1	Monocytes.replicate.2.half_life	0.239528617603803	3.78684152486207e-29	4.27233402804951e-29
pabinostat_1	Mouse.Neurons..replicate.3.half_life	0.276962586449669	4.08312466810009e-38	5.9885828465468e-38
pabinostat_1	Mouse.Neurons..replicate.4.half_life	0.281622374489128	9.46131537706437e-44	1.66519150636333e-43
pabinostat_2	Bcells.replicate.1.half_life	0.334223997260839	1.71796892896844e-56	1.88976582186528e-55
pabinostat_2	Bcells.replicate.2.half_life	0.32508797933321	8.34445817516057e-57	1.64234647067518e-55
pabinostat_2	NK.cells.replicate.1.half_life	0.333415448796593	7.17407845935894e-53	2.25471037294138e-52
pabinostat_2	NK.cells.replicate.2.half_life	0.345645873361381	1.52160226127852e-60	6.69504994962549e-59
pabinostat_2	NK.cells.replicate.1.half_life	0.333415448796593	7.17407845935894e-53	2.25471037294138e-52
pabinostat_2	Hepatocytes.replicate.1.half_life	0.239081994759167	4.08651916197653e-28	4.49517107817419e-28
pabinostat_2	Hepatocytes.replicate.2.half_life	0.248000321671052	8.41337631499226e-31	1.05768159388474e-30
pabinostat_2	Monocytes.replicate.1.half_life	0.260462400930458	6.43423280271124e-37	9.13245946191273e-37
pabinostat_2	Monocytes.replicate.2.half_life	0.264300819513599	9.42814753939381e-37	1.29637028666665e-36
pabinostat_2	Mouse.Neurons..replicate.3.half_life	0.312875409842996	3.38482668997598e-50	9.30827339743396e-50
pabinostat_2	Mouse.Neurons..replicate.4.half_life	0.312586119233753	7.2693109183935e-56	3.99812100511642e-55
vehicle_1	Bcells.replicate.1.half_life	0.326616918835299	9.01332344953284e-55	3.30488526482871e-54
vehicle_1	Bcells.replicate.2.half_life	0.320031409873265	3.62933666050605e-56	2.66151355103777e-55
vehicle_1	NK.cells.replicate.1.half_life	0.308826196502822	6.50571845895044e-46	1.24457222692965e-45
vehicle_1	NK.cells.replicate.2.half_life	0.331458099002316	1.11978168455126e-56	1.64234647067518e-55
vehicle_1	NK.cells.replicate.1.half_life	0.308826196502822	6.50571845895044e-46	1.24457222692965e-45
vehicle_1	Hepatocytes.replicate.1.half_life	0.218392782404434	3.27914999708393e-24	3.3554092993417e-24
vehicle_1	Hepatocytes.replicate.2.half_life	0.241042560571432	7.11836322689033e-30	8.46508059413985e-30
vehicle_1	Monocytes.replicate.1.half_life	0.246783623248846	7.8314477010001e-34	1.01348146718825e-33
vehicle_1	Monocytes.replicate.2.half_life	0.259293282707047	4.18492737331857e-36	5.57990316442477e-36
vehicle_1	Mouse.Neurons..replicate.3.half_life	0.305862624054115	1.23596116245887e-49	3.02123839712168e-49
vehicle_1	Mouse.Neurons..replicate.4.half_life	0.304854305178892	4.12678400448389e-55	2.01753884663657e-54
vehicle_2	Bcells.replicate.1.half_life	0.332451540742115	6.21610916121843e-55	2.48644366448737e-54
vehicle_2	Bcells.replicate.2.half_life	0.325710275228253	2.41513852205602e-56	2.1253218994093e-55
vehicle_2	NK.cells.replicate.1.half_life	0.324386953893912	4.12593562522286e-49	9.07705837549028e-49
vehicle_2	NK.cells.replicate.2.half_life	0.335729176697166	5.33882363902205e-56	3.355832001671e-55
vehicle_2	NK.cells.replicate.1.half_life	0.324386953893912	4.12593562522286e-49	9.07705837549028e-49
vehicle_2	Hepatocytes.replicate.1.half_life	0.246422459705738	2.22841069545472e-29	2.58026501578968e-29
vehicle_2	Hepatocytes.replicate.2.half_life	0.248889441098162	1.63129077537652e-30	1.9937998365713e-30
vehicle_2	Monocytes.replicate.1.half_life	0.268712563974943	1.24449341929094e-38	1.88819691202763e-38
vehicle_2	Monocytes.replicate.2.half_life	0.273125192710909	9.45864975961114e-39	1.48635924793889e-38
vehicle_2	Mouse.Neurons..replicate.3.half_life	0.305211751460846	2.37088993636243e-47	4.96757891428318e-47
vehicle_2	Mouse.Neurons..replicate.4.half_life	0.311733848201609	5.93254238440034e-55	2.48644366448737e-54
