# Supplementary material for: Pathogenic missense protein variants affect different functional pathways and proteomic features than healthy population variants
Source: PLoS Biol. 2021 Apr 28;19(4):e3001207. doi: 10.1371/journal.pbio.3001207 (PMC8110273; doi:10.1371/journal.pbio.3001207)
Supplement: S11 Data — (ZIP) [file pbio.3001207.s033.zip › stability_vs_abundance.csv]

stabilility	abundance	rho	pval	qval
pabinostat_1	KIDNEY_abundance	0.398005497293469	2.79180383999545e-91	4.46688614399273e-90
pabinostat_2	KIDNEY_abundance	0.421863635533945	1.70952460757094e-97	5.47047874422701e-96
vehicle_1	KIDNEY_abundance	0.404270954586594	6.74197519575078e-88	4.3148641252805e-87
vehicle_2	KIDNEY_abundance	0.412685685743711	4.54073676196137e-89	4.84345254609213e-88
pabinostat_1	LIVER_abundance	0.311277779993458	5.03170292396941e-71	5.96349976174152e-71
pabinostat_2	LIVER_abundance	0.330163052545726	1.86072435442111e-74	2.58883388441198e-74
vehicle_1	LIVER_abundance	0.324881496080823	3.41252257646167e-71	4.20002778641436e-71
vehicle_2	LIVER_abundance	0.331188697134442	1.20328370335841e-71	1.54020314029877e-71
pabinostat_1	LUNG_abundance	0.39067919254524	4.2288132281525e-81	1.040938640776e-80
pabinostat_2	LUNG_abundance	0.403017796987732	2.46856158675357e-81	6.58283089800952e-81
vehicle_1	LUNG_abundance	0.392933976783685	3.21716750717123e-76	4.90235048711807e-76
vehicle_2	LUNG_abundance	0.391632627338814	1.5201124759618e-73	2.02681663461573e-73
pabinostat_1	FEMALE_GONAD_abundance	0.336508976039032	7.23958314951172e-83	2.31666660784375e-82
pabinostat_2	FEMALE_GONAD_abundance	0.338996762649895	6.33331296203532e-78	1.12592230436184e-77
vehicle_1	FEMALE_GONAD_abundance	0.336067526279728	1.27443724742072e-75	1.85372690533922e-75
vehicle_2	FEMALE_GONAD_abundance	0.327829922417177	1.84238516381055e-69	2.10558304435491e-69
pabinostat_1	PANCREAS_abundance	0.354132837702483	8.65225892032933e-86	3.95531836357912e-85
pabinostat_2	PANCREAS_abundance	0.365429278912956	2.00256102413723e-85	7.12021697471015e-85
vehicle_1	PANCREAS_abundance	0.35802353648918	6.60260374139805e-81	1.50916656946241e-80
vehicle_2	PANCREAS_abundance	0.358361756950947	1.59830960915441e-78	3.00858279370241e-78
pabinostat_1	PROSTATE_GLAND_abundance	0.36705739829755	2.2737340750399e-88	1.81898726003192e-87
pabinostat_2	PROSTATE_GLAND_abundance	0.373457843231311	1.4361716140865e-85	5.74468645634601e-85
vehicle_1	PROSTATE_GLAND_abundance	0.358783092177879	8.72072567499916e-78	1.4687537978946e-77
vehicle_2	PROSTATE_GLAND_abundance	0.362082730165768	8.19510748386032e-77	1.31121719741765e-76
pabinostat_1	TESTIS_abundance	0.341153664746119	6.56960769696055e-86	3.50379077171229e-85
pabinostat_2	TESTIS_abundance	0.34601757262656	5.17145022560412e-82	1.50442188381211e-81
vehicle_1	TESTIS_abundance	0.343517124969047	7.00308707513428e-80	1.49399190936198e-79
vehicle_2	TESTIS_abundance	0.34724865455975	4.84690549959861e-79	9.69381099919722e-79
pabinostat_1	UTERUS_abundance	0.353225823718319	2.61887491876708e-60	2.88979301381195e-60
pabinostat_2	UTERUS_abundance	0.331949097374938	2.62510403499854e-50	2.80011097066511e-50
vehicle_1	UTERUS_abundance	0.323263445910798	3.75732593757928e-47	3.87853000008183e-47
vehicle_2	UTERUS_abundance	0.309480690272049	3.54464515766217e-42	3.54464515766217e-42
