# Supplementary material for: Pathogenic missense protein variants affect different functional pathways and proteomic features than healthy population variants
Source: PLoS Biol. 2021 Apr 28;19(4):e3001207. doi: 10.1371/journal.pbio.3001207 (PMC8110273; doi:10.1371/journal.pbio.3001207)
Supplement: S11 Data — (ZIP) [file pbio.3001207.s033.zip › half_life_vs_abundance.csv]

half_life	abundance	rho	pval	qval
Bcells.replicate.1.half_life	KIDNEY_abundance	0.440255659271724	1.00672533934145e-129	5.536989366378e-129
Bcells.replicate.2.half_life	KIDNEY_abundance	0.482373259874882	1.71559871046713e-144	1.37247896837371e-143
NK.cells.replicate.1.half_life	KIDNEY_abundance	0.46809602741605	1.10302928685903e-117	3.59505841642942e-117
NK.cells.replicate.2.half_life	KIDNEY_abundance	0.518956671510624	1.13578574334707e-144	9.99491454145419e-144
NK.cells.replicate.1.half_life	KIDNEY_abundance	0.477528366556514	1.11247388532417e-119	3.91590807634106e-119
Hepatocytes.replicate.1.half_life	KIDNEY_abundance	0.329840533288131	1.33569249338656e-48	1.5265057067275e-48
Hepatocytes.replicate.2.half_life	KIDNEY_abundance	0.349580342161015	1.17917504933777e-53	1.4022622208341e-53
Monocytes.replicate.1.half_life	KIDNEY_abundance	0.423662657749413	5.53616916492316e-78	9.0219053058007e-78
Monocytes.replicate.2.half_life	KIDNEY_abundance	0.457692333585459	2.94030926008319e-90	6.0173770904028e-90
Mouse.Neurons..replicate.3.half_life	KIDNEY_abundance	0.487187739890173	1.17697544278709e-91	2.52619119427473e-91
Mouse.Neurons..replicate.4.half_life	KIDNEY_abundance	0.513416768415348	1.38127020992318e-102	3.19873101245367e-102
Bcells.replicate.1.half_life	LIVER_abundance	0.394168071298453	1.35300726061674e-126	6.61470216301518e-126
Bcells.replicate.2.half_life	LIVER_abundance	0.452232582205387	3.59328059313575e-151	3.95260865244933e-150
NK.cells.replicate.1.half_life	LIVER_abundance	0.433981755867148	3.99292431571639e-116	1.24996028733593e-115
NK.cells.replicate.2.half_life	LIVER_abundance	0.503977216637377	2.3934263788246e-157	3.51035868894275e-156
NK.cells.replicate.1.half_life	LIVER_abundance	0.444734236633012	7.72113076261109e-119	2.61330579657606e-118
Hepatocytes.replicate.1.half_life	LIVER_abundance	0.362707669636336	8.42808392017202e-65	1.1069722163808e-64
Hepatocytes.replicate.2.half_life	LIVER_abundance	0.38795935481554	5.14983473175619e-73	7.55309093990907e-73
Monocytes.replicate.1.half_life	LIVER_abundance	0.431950541677374	9.68186798013589e-89	1.81277528138714e-88
Monocytes.replicate.2.half_life	LIVER_abundance	0.460694759016751	1.83198064215015e-99	4.13369991049264e-99
Mouse.Neurons..replicate.3.half_life	LIVER_abundance	0.496359526948141	8.76895501687413e-104	2.0855893013106e-103
Mouse.Neurons..replicate.4.half_life	LIVER_abundance	0.52276942930718	4.11918731053887e-116	1.24996028733593e-115
Bcells.replicate.1.half_life	LUNG_abundance	0.425205976931515	3.79612349940222e-114	1.11352955982465e-113
Bcells.replicate.2.half_life	LUNG_abundance	0.468596634314217	2.12746133611017e-129	1.10127410339821e-128
NK.cells.replicate.1.half_life	LUNG_abundance	0.459409323466834	8.70932782442489e-110	2.32248741984664e-109
NK.cells.replicate.2.half_life	LUNG_abundance	0.48710173980138	6.51325023018624e-122	2.60530009207449e-121
NK.cells.replicate.1.half_life	LUNG_abundance	0.472692538868859	5.90680490036601e-114	1.67677042332971e-113
Hepatocytes.replicate.1.half_life	LUNG_abundance	0.306762273150179	4.13592269014063e-41	4.43855117966312e-41
Hepatocytes.replicate.2.half_life	LUNG_abundance	0.336312742324591	1.09530009285874e-48	1.2682422127838e-48
Monocytes.replicate.1.half_life	LUNG_abundance	0.396306324355385	1.0333480498967e-66	1.39899428293707e-66
Monocytes.replicate.2.half_life	LUNG_abundance	0.430277903659371	5.76315748255967e-78	9.22105197209547e-78
Mouse.Neurons..replicate.3.half_life	LUNG_abundance	0.450756752241492	2.1478338059063e-76	3.37516740928133e-76
Mouse.Neurons..replicate.4.half_life	LUNG_abundance	0.470242649620939	2.53062110424491e-83	4.45389314347104e-83
Bcells.replicate.1.half_life	FEMALE_GONAD_abundance	0.409651015791481	5.96604330244842e-136	3.75008436153901e-135
Bcells.replicate.2.half_life	FEMALE_GONAD_abundance	0.44509825661805	3.22929426527163e-144	2.36814912786586e-143
NK.cells.replicate.1.half_life	FEMALE_GONAD_abundance	0.42255909949836	1.52668338583403e-108	3.95141582215867e-108
NK.cells.replicate.2.half_life	FEMALE_GONAD_abundance	0.508229783721946	7.43433428926801e-159	1.63555354363896e-157
NK.cells.replicate.1.half_life	FEMALE_GONAD_abundance	0.432361416524873	1.24222039161601e-110	3.41610607694403e-110
Hepatocytes.replicate.1.half_life	FEMALE_GONAD_abundance	0.301458413117719	3.15045211271807e-44	3.42271340640976e-44
Hepatocytes.replicate.2.half_life	FEMALE_GONAD_abundance	0.319786721144543	9.20632841198913e-49	1.08020920034006e-48
Monocytes.replicate.1.half_life	FEMALE_GONAD_abundance	0.392301952725816	5.4323773608411e-72	7.58808266276217e-72
Monocytes.replicate.2.half_life	FEMALE_GONAD_abundance	0.438170695816278	7.4229103448795e-89	1.42003502249869e-88
Mouse.Neurons..replicate.3.half_life	FEMALE_GONAD_abundance	0.430872327455873	8.75379286839815e-76	1.32816167658455e-75
Mouse.Neurons..replicate.4.half_life	FEMALE_GONAD_abundance	0.444348773749951	1.65516360351188e-80	2.80104609825087e-80
Bcells.replicate.1.half_life	PANCREAS_abundance	0.434870929611029	6.93969933537575e-150	6.78548379458962e-149
Bcells.replicate.2.half_life	PANCREAS_abundance	0.470425319921835	2.97826592301982e-159	8.73624670752479e-158
NK.cells.replicate.1.half_life	PANCREAS_abundance	0.448283933169363	8.12238401648453e-122	3.10769475413321e-121
NK.cells.replicate.2.half_life	PANCREAS_abundance	0.514081219678514	1.94876010895459e-161	8.5745444794002e-160
NK.cells.replicate.1.half_life	PANCREAS_abundance	0.456054224614522	3.88899131693888e-123	1.71115617945311e-122
Hepatocytes.replicate.1.half_life	PANCREAS_abundance	0.31688520506885	1.39234582346583e-48	1.57085169826914e-48
Hepatocytes.replicate.2.half_life	PANCREAS_abundance	0.336439228176089	1.05724999615201e-53	1.27449314604625e-53
Monocytes.replicate.1.half_life	PANCREAS_abundance	0.389101500757185	3.23533184462094e-70	4.44858128635379e-70
Monocytes.replicate.2.half_life	PANCREAS_abundance	0.432179438987974	1.20057730492496e-85	2.20105839236242e-85
Mouse.Neurons..replicate.3.half_life	PANCREAS_abundance	0.44902452405488	1.43727376255545e-82	2.48000178637019e-82
Mouse.Neurons..replicate.4.half_life	PANCREAS_abundance	0.467895638013979	7.93841104310242e-90	1.58768220862048e-89
Bcells.replicate.1.half_life	PROSTATE_GLAND_abundance	0.446225238973152	2.6575950671593e-151	3.3409766558574e-150
Bcells.replicate.2.half_life	PROSTATE_GLAND_abundance	0.477388504218986	7.46546670937661e-158	1.31392214085028e-156
NK.cells.replicate.1.half_life	PROSTATE_GLAND_abundance	0.423474960698666	6.9788333417313e-105	1.70593703908987e-104
NK.cells.replicate.2.half_life	PROSTATE_GLAND_abundance	0.489260455698448	1.86133859014679e-140	1.25998304563783e-139
NK.cells.replicate.1.half_life	PROSTATE_GLAND_abundance	0.432439174222449	9.32934269149407e-107	2.34566330528994e-106
Hepatocytes.replicate.1.half_life	PROSTATE_GLAND_abundance	0.339997011816199	2.98617446648296e-55	3.64976879236806e-55
Hepatocytes.replicate.2.half_life	PROSTATE_GLAND_abundance	0.348398518876162	7.27940255223974e-57	9.02235809291686e-57
Monocytes.replicate.1.half_life	PROSTATE_GLAND_abundance	0.413058033646927	9.8258371032534e-79	1.63145974544585e-78
Monocytes.replicate.2.half_life	PROSTATE_GLAND_abundance	0.442838103223308	2.83709680485265e-89	5.54810041837851e-89
Mouse.Neurons..replicate.3.half_life	PROSTATE_GLAND_abundance	0.406007045414835	1.74364837811074e-65	2.32486450414765e-65
Mouse.Neurons..replicate.4.half_life	PROSTATE_GLAND_abundance	0.427905169058861	8.25309058498472e-73	1.19060978930927e-72
Bcells.replicate.1.half_life	TESTIS_abundance	0.394103136805003	1.14086194106552e-125	5.28399214809293e-125
Bcells.replicate.2.half_life	TESTIS_abundance	0.431766823446358	2.17449950331934e-135	1.27570637528068e-134
NK.cells.replicate.1.half_life	TESTIS_abundance	0.4418399418761	6.9295198612078e-120	2.54082394910953e-119
NK.cells.replicate.2.half_life	TESTIS_abundance	0.519716045732451	7.98099190696403e-168	7.02327287812834e-166
NK.cells.replicate.1.half_life	TESTIS_abundance	0.453200574401466	4.3536114028164e-123	1.82437049260878e-122
Hepatocytes.replicate.1.half_life	TESTIS_abundance	0.303830239598822	5.37624969344294e-45	5.91387466278724e-45
Hepatocytes.replicate.2.half_life	TESTIS_abundance	0.317671335624317	3.72737450918424e-48	4.15201211149637e-48
Monocytes.replicate.1.half_life	TESTIS_abundance	0.401843416025678	8.3558016774672e-76	1.29001850459143e-75
Monocytes.replicate.2.half_life	TESTIS_abundance	0.448211220060277	2.01817162243836e-93	4.4399775693644e-93
Mouse.Neurons..replicate.3.half_life	TESTIS_abundance	0.453727242650559	7.87163035800491e-85	1.41368055409068e-84
Mouse.Neurons..replicate.4.half_life	TESTIS_abundance	0.47064826048642	2.18479267691659e-91	4.57766084687285e-91
Bcells.replicate.1.half_life	UTERUS_abundance	0.341031336903358	2.61772281108448e-62	3.38764128493286e-62
Bcells.replicate.2.half_life	UTERUS_abundance	0.380326947764609	9.76652570976347e-73	1.38621655235352e-72
NK.cells.replicate.1.half_life	UTERUS_abundance	0.364165574001257	2.19474828636085e-60	2.75911213142506e-60
NK.cells.replicate.2.half_life	UTERUS_abundance	0.404630087313565	1.16516956000954e-73	1.73788002170914e-73
NK.cells.replicate.1.half_life	UTERUS_abundance	0.368285172449082	2.17070813943993e-60	2.75911213142506e-60
Hepatocytes.replicate.1.half_life	UTERUS_abundance	0.211585989039042	4.00085624396505e-18	4.04684309734396e-18
Hepatocytes.replicate.2.half_life	UTERUS_abundance	0.208343488926825	2.69166540585555e-17	2.69166540585555e-17
Monocytes.replicate.1.half_life	UTERUS_abundance	0.276643069608881	4.78914526729223e-29	5.01719980382996e-29
Monocytes.replicate.2.half_life	UTERUS_abundance	0.311165894227122	3.99409805867928e-36	4.23470637546719e-36
Mouse.Neurons..replicate.3.half_life	UTERUS_abundance	0.268844890348782	3.27799594692247e-24	3.35422841080439e-24
Mouse.Neurons..replicate.4.half_life	UTERUS_abundance	0.276895968251902	1.68433326761901e-25	1.74378032412321e-25
