# Supplementary material for: Pathogenic missense protein variants affect different functional pathways and proteomic features than healthy population variants
Source: PLoS Biol. 2021 Apr 28;19(4):e3001207. doi: 10.1371/journal.pbio.3001207 (PMC8110273; doi:10.1371/journal.pbio.3001207)
Supplement: S11 Data — (ZIP) [file pbio.3001207.s033.zip › expression_vs_stability.csv]

expression	tm	rho	pval	qval
Kidney	pabinostat_1	0.201851315630425	7.30531931614365e-31	3.33957454452281e-30
Kidney	pabinostat_2	0.225386220183749	3.57761474440387e-39	3.81612239403079e-38
Kidney	vehicle_1	0.224932565195964	6.23063640758272e-42	1.99380365042647e-40
Kidney	vehicle_2	0.220018559878722	4.50018084725377e-37	2.88011574224241e-36
Liver	pabinostat_1	0.195618506802355	7.13033307405308e-29	2.85213322962123e-28
Liver	pabinostat_2	0.226444268728397	2.85887713501006e-39	3.81612239403079e-38
Liver	vehicle_1	0.215856212322566	2.14562848098594e-38	1.71650278478875e-37
Liver	vehicle_2	0.212526311654028	1.988546896072e-34	1.06055834457174e-33
Lung	pabinostat_1	0.126236027341852	7.42530064952288e-13	1.03308530775971e-12
Lung	pabinostat_2	0.131387200714073	3.87922757114903e-14	6.20676411383845e-14
Lung	vehicle_1	0.147265776715368	1.24366938066273e-18	2.84267287008623e-18
Lung	vehicle_2	0.130668543962449	6.70993595957859e-14	1.02246643193579e-13
Ovary	pabinostat_1	0.115111941903886	6.44942361180754e-11	7.37076984206576e-11
Ovary	pabinostat_2	0.121645510821404	2.7052385088389e-12	3.46270529131379e-12
Ovary	vehicle_1	0.140376508363991	4.9296006637088e-17	8.30248532835166e-17
Ovary	vehicle_2	0.119695228651193	7.28259411031902e-12	8.63122264926698e-12
Pancreas	pabinostat_1	0.151754199109487	6.67278149083775e-18	1.27091887803295e-17
Pancreas	pabinostat_2	0.166891805447727	7.0323183712354e-22	2.04576534435939e-21
Pancreas	vehicle_1	0.174771448408194	1.4144049622343e-25	5.02899542127752e-25
Pancreas	vehicle_2	0.156807097838927	2.43619844387392e-19	5.99679616953579e-19
Prostate	pabinostat_1	0.14889460876737	2.30520832444477e-17	4.09814813234626e-17
Prostate	pabinostat_2	0.158088386353199	7.3965224248088e-20	1.97240597994901e-19
Prostate	vehicle_1	0.169089321755157	3.61964892188776e-24	1.15828765500408e-23
Prostate	vehicle_2	0.150088591146719	6.75175653955003e-18	1.27091887803295e-17
Testis	pabinostat_1	0.0591672749717409	0.000770271154896324	0.000770271154896324
Testis	pabinostat_2	0.0637253461421252	0.000244384070370772	0.000252267427479506
Testis	vehicle_1	0.0973568844087842	5.44657740538358e-09	6.01001644731981e-09
Testis	vehicle_2	0.0670492836208121	0.000120452200714425	0.00012848234742872
Uterus	pabinostat_1	0.121519995718073	5.26746457211844e-12	6.48303331953039e-12
Uterus	pabinostat_2	0.122896979989879	1.6218586472222e-12	2.16247819629627e-12
Uterus	vehicle_1	0.145241462566	3.84215091251029e-18	8.19658861335528e-18
Uterus	vehicle_2	0.126424446352709	4.47860216301698e-13	6.5143304189338e-13
