# Supplementary material for: Pathogenic missense protein variants affect different functional pathways and proteomic features than healthy population variants
Source: PLoS Biol. 2021 Apr 28;19(4):e3001207. doi: 10.1371/journal.pbio.3001207 (PMC8110273; doi:10.1371/journal.pbio.3001207)
Supplement: S11 Data — (ZIP) [file pbio.3001207.s033.zip › expression_vs_half_life.csv]

expression	half_life	rho	pval	qval
Kidney	Bcells.replicate.1.half_life	0.131377893519111	7.99188348745764e-15	2.81314298758509e-14
Kidney	Bcells.replicate.2.half_life	0.110833873030545	7.3733775067954e-12	2.40317489110369e-11
Kidney	NK.cells.replicate.1.half_life	0.148985294129257	1.27677061740979e-17	4.88503540574179e-17
Kidney	NK.cells.replicate.2.half_life	0.171222671953638	1.40343132636002e-24	6.1750978359841e-24
Kidney	NK.cells.replicate.1.half_life	0.148985294129257	1.27677061740979e-17	4.88503540574179e-17
Kidney	Hepatocytes.replicate.1.half_life	0.0445257327071712	0.00369645778243108	0.00570681201498131
Kidney	Hepatocytes.replicate.2.half_life	0.050170307564347	0.000950582297776781	0.0015783253246105
Kidney	Monocytes.replicate.1.half_life	0.0584696742460173	0.000268434033756676	0.000524937666013055
Kidney	Monocytes.replicate.2.half_life	0.0707426918489408	1.30908767715492e-05	2.87999288974083e-05
Kidney	Mouse.Neurons..replicate.3.half_life	0.302236931204883	4.78553718596262e-92	1.05281818091178e-90
Kidney	Mouse.Neurons..replicate.4.half_life	0.276647692397753	1.603160141439e-93	4.70260308155439e-92
Liver	Bcells.replicate.1.half_life	0.140601254151745	9.01145971959891e-17	3.30420189718626e-16
Liver	Bcells.replicate.2.half_life	0.143619129906967	5.88532814905029e-19	2.46623274817346e-18
Liver	NK.cells.replicate.1.half_life	0.179964339569493	4.12987387777695e-25	1.91278369075985e-24
Liver	NK.cells.replicate.2.half_life	0.18725208145441	3.40191066612666e-29	1.76098905070086e-28
Liver	NK.cells.replicate.1.half_life	0.179964339569493	4.12987387777695e-25	1.91278369075985e-24
Liver	Hepatocytes.replicate.1.half_life	0.0183445167651465	0.229968140640232	0.281072171893617
Liver	Hepatocytes.replicate.2.half_life	0.0412462713374824	0.00638515520970824	0.00968782169748836
Liver	Monocytes.replicate.1.half_life	0.0879185060080148	4.16150558669685e-08	1.14441403634164e-07
Liver	Monocytes.replicate.2.half_life	0.093944108827054	6.88835475722191e-09	1.95540393108235e-08
Liver	Mouse.Neurons..replicate.3.half_life	0.326722032448401	4.87458805831233e-106	2.14481874565743e-104
Liver	Mouse.Neurons..replicate.4.half_life	0.303081052826224	1.92878326963061e-110	1.69732927727494e-108
Lung	Bcells.replicate.1.half_life	0.0680650394056094	6.00290364534386e-05	0.000125775123997681
Lung	Bcells.replicate.2.half_life	0.055667760749329	0.000597663785572306	0.00105188826260726
Lung	NK.cells.replicate.1.half_life	0.0611902242953339	0.000470015192511388	0.000861694519604211
Lung	NK.cells.replicate.2.half_life	0.0820027140429323	1.08358179655622e-06	2.64875550269298e-06
Lung	NK.cells.replicate.1.half_life	0.0611902242953339	0.000470015192511388	0.000861694519604211
Lung	Hepatocytes.replicate.1.half_life	-0.0396963337950744	0.0099530034020188	0.0148451576165704
Lung	Hepatocytes.replicate.2.half_life	-0.0363708762880788	0.0170233386725243	0.0245582590685596
Lung	Monocytes.replicate.1.half_life	-0.0240059893784968	0.13459777351693	0.182224677992151
Lung	Monocytes.replicate.2.half_life	-0.00515332531081218	0.750874659607456	0.796108072836821
Lung	Mouse.Neurons..replicate.3.half_life	0.227736614084359	8.03353739851767e-52	7.85501434521728e-51
Lung	Mouse.Neurons..replicate.4.half_life	0.202070770553667	8.78067732761195e-50	7.72699604829852e-49
Ovary	Bcells.replicate.1.half_life	0.0373300520748425	0.0281751776433823	0.0393558036923435
Ovary	Bcells.replicate.2.half_life	0.0221581957110153	0.173242075424564	0.217790037676594
Ovary	NK.cells.replicate.1.half_life	0.0681395196092312	0.00010480660768113	0.00020961321536226
Ovary	NK.cells.replicate.2.half_life	0.0820445805237931	1.12383049669642e-06	2.67289415430499e-06
Ovary	NK.cells.replicate.1.half_life	0.0681395196092312	0.00010480660768113	0.00020961321536226
Ovary	Hepatocytes.replicate.1.half_life	-0.0162971088822222	0.292384056465535	0.347699959040095
Ovary	Hepatocytes.replicate.2.half_life	-0.0077998905471737	0.610663806207884	0.667001240299889
Ovary	Monocytes.replicate.1.half_life	-0.00811982192003972	0.613944323457853	0.667001240299889
Ovary	Monocytes.replicate.2.half_life	0.0143548869453466	0.377984778194404	0.43766658527773
Ovary	Mouse.Neurons..replicate.3.half_life	0.20824584812067	2.22957341800253e-43	1.63502050653519e-42
Ovary	Mouse.Neurons..replicate.4.half_life	0.173739190478193	6.36425454401671e-37	3.73369599915647e-36
Pancreas	Bcells.replicate.1.half_life	0.0601496546324838	0.000399297440290815	0.000763873364034603
Pancreas	Bcells.replicate.2.half_life	0.0563007292688026	0.00053133325298493	0.000954231148217834
Pancreas	NK.cells.replicate.1.half_life	0.115875044706679	3.62770744305641e-11	1.10082156892746e-10
Pancreas	NK.cells.replicate.2.half_life	0.121437893898192	4.97478732191638e-13	1.68377417049477e-12
Pancreas	NK.cells.replicate.1.half_life	0.115875044706679	3.62770744305641e-11	1.10082156892746e-10
Pancreas	Hepatocytes.replicate.1.half_life	-0.0075514633697489	0.623921653521368	0.669574457437565
Pancreas	Hepatocytes.replicate.2.half_life	-0.000998514921846331	0.947797234459373	0.962816579958549
Pancreas	Monocytes.replicate.1.half_life	0.0200451563321746	0.212028564418839	0.262795967167011
Pancreas	Monocytes.replicate.2.half_life	0.0328864967049515	0.0430042826626217	0.0591308886611049
Pancreas	Mouse.Neurons..replicate.3.half_life	0.271360690312979	7.89122950305054e-74	1.15738032711408e-72
Pancreas	Mouse.Neurons..replicate.4.half_life	0.248172317115778	5.25073027270653e-75	9.2412852799635e-74
Prostate	Bcells.replicate.1.half_life	0.0805865741634385	2.04427979498981e-06	4.73412163050271e-06
Prostate	Bcells.replicate.2.half_life	0.0652517646189756	5.77933461195806e-05	0.000124044255085929
Prostate	NK.cells.replicate.1.half_life	0.0920719883180019	1.43040095754942e-07	3.7022142430691e-07
Prostate	NK.cells.replicate.2.half_life	0.108329480246176	1.13714588638045e-10	3.33562793338266e-10
Prostate	NK.cells.replicate.1.half_life	0.0920719883180019	1.43040095754942e-07	3.7022142430691e-07
Prostate	Hepatocytes.replicate.1.half_life	-0.010111110623284	0.511602867762845	0.577192979014492
Prostate	Hepatocytes.replicate.2.half_life	-0.00306635613140426	0.840667439878333	0.870338055403451
Prostate	Monocytes.replicate.1.half_life	0.0228358200093733	0.15519222005791	0.203834557688001
Prostate	Monocytes.replicate.2.half_life	0.0417797864747946	0.0101404159668883	0.0148726100847695
Prostate	Mouse.Neurons..replicate.3.half_life	0.243077105360592	1.98937647361665e-59	2.50093042397522e-58
Prostate	Mouse.Neurons..replicate.4.half_life	0.215172807469023	9.82491272889563e-57	1.08074040017852e-55
Testis	Bcells.replicate.1.half_life	0.0198405198511674	0.241953804277458	0.291670339402963
Testis	Bcells.replicate.2.half_life	-0.00443440672146755	0.784151119760215	0.821491649272606
Testis	NK.cells.replicate.1.half_life	0.0581173056431893	0.000868463711036111	0.0014697078186765
Testis	NK.cells.replicate.2.half_life	0.0860235989809654	2.92692300628482e-07	7.35912070151612e-07
Testis	NK.cells.replicate.1.half_life	0.0581173056431893	0.000868463711036111	0.0014697078186765
Testis	Hepatocytes.replicate.1.half_life	-0.000786366067147019	0.958891651568978	0.962816579958549
Testis	Hepatocytes.replicate.2.half_life	0.0118462278985944	0.432891569916766	0.494733222762018
Testis	Monocytes.replicate.1.half_life	-0.0158810932223752	0.321618745367032	0.377365994563984
Testis	Monocytes.replicate.2.half_life	0.0236693894055652	0.144091485731479	0.192121980975305
Testis	Mouse.Neurons..replicate.3.half_life	0.212993008637049	3.40998947528791e-46	2.72799158023033e-45
Testis	Mouse.Neurons..replicate.4.half_life	0.183326330004974	6.03337989449071e-42	4.08413408242448e-41
Uterus	Bcells.replicate.1.half_life	0.0537378440957836	0.00157129856906138	0.00246918346566789
Uterus	Bcells.replicate.2.half_life	0.0358894538686102	0.0273472040340757	0.0388153863709462
Uterus	NK.cells.replicate.1.half_life	0.0563024632670314	0.00133624800737554	0.00213799681180086
Uterus	NK.cells.replicate.2.half_life	0.076797482315429	5.12666264685854e-06	1.1567854177527e-05
Uterus	NK.cells.replicate.1.half_life	0.0563024632670314	0.00133624800737554	0.00213799681180086
Uterus	Hepatocytes.replicate.1.half_life	-0.0215747156215589	0.16323318801703	0.20818145718114
Uterus	Hepatocytes.replicate.2.half_life	-0.0088700590530052	0.562463556146408	0.626541682795999
Uterus	Monocytes.replicate.1.half_life	0.00074973449291562	0.962816579958549	0.962816579958549
Uterus	Monocytes.replicate.2.half_life	0.0228559502121366	0.160093978088169	0.207180442231748
Uterus	Mouse.Neurons..replicate.3.half_life	0.202429678884712	5.3271022841844e-41	3.34846429291591e-40
Uterus	Mouse.Neurons..replicate.4.half_life	0.167999552453885	1.29575565887552e-34	7.12665612381534e-34
