# Supplementary material for: Pathogenic missense protein variants affect different functional pathways and proteomic features than healthy population variants
Source: PLoS Biol. 2021 Apr 28;19(4):e3001207. doi: 10.1371/journal.pbio.3001207 (PMC8110273; doi:10.1371/journal.pbio.3001207)
Supplement: S11 Data — (ZIP) [file pbio.3001207.s033.zip › expression_vs_abundance.csv]

expression	abundance	rho	pval	qval
Kidney	KIDNEY_abundance	0.563928110011415	0	0
Liver	KIDNEY_abundance	0.537746571238126	0	0
Lung	KIDNEY_abundance	0.439894540747733	4.84782448123035e-277	7.38716111425578e-277
Ovary	KIDNEY_abundance	0.394074562676013	4.45819227306863e-215	5.70648610952785e-215
Pancreas	KIDNEY_abundance	0.459413660492149	4.0555522903729e-300	6.83040385747015e-300
Prostate	KIDNEY_abundance	0.4565739653059	8.87330690619145e-296	1.41972910499063e-295
Testis	KIDNEY_abundance	0.319359311078227	3.14841534715385e-137	3.3032554461942e-137
Uterus	KIDNEY_abundance	0.409392287759615	3.66242383949755e-232	5.09554621147485e-232
Kidney	LIVER_abundance	0.377137891606996	0	0
Liver	LIVER_abundance	0.435226058064396	0	0
Lung	LIVER_abundance	0.351010664756253	1.09092212452355e-290	1.70290282852457e-290
Ovary	LIVER_abundance	0.306319576626332	4.79170226302772e-215	6.01311656536812e-215
Pancreas	LIVER_abundance	0.357577216827548	5.29924090021172e-296	8.69619019521924e-296
Prostate	LIVER_abundance	0.34308045736776	5.37336902507723e-271	7.81580949102143e-271
Testis	LIVER_abundance	0.252671236133701	1.01738153836069e-143	1.0852069742514e-143
Uterus	LIVER_abundance	0.315480070737099	8.80124753483047e-227	1.19846774942372e-226
Kidney	LUNG_abundance	0.511603555414648	0	0
Liver	LUNG_abundance	0.555037571276106	0	0
Lung	LUNG_abundance	0.479760637351961	2.34166376288609e-310	4.05044542769484e-310
Ovary	LUNG_abundance	0.391722623187477	2.26083076786609e-195	2.73005979515905e-195
Pancreas	LUNG_abundance	0.451617748092772	1.05062931133906e-265	1.49422835390445e-265
Prostate	LUNG_abundance	0.455897787432864	3.73677502812313e-271	5.56171166976466e-271
Testis	LUNG_abundance	0.30559023919783	2.79739121949081e-115	2.84179425472082e-115
Uterus	LUNG_abundance	0.411544865566796	4.95371086575776e-216	6.60494782101035e-216
Kidney	FEMALE_GONAD_abundance	0.54442720995996	0	0
Liver	FEMALE_GONAD_abundance	0.525975585325523	0	0
Lung	FEMALE_GONAD_abundance	0.517025151643486	0	0
Ovary	FEMALE_GONAD_abundance	0.532443313986603	0	0
Pancreas	FEMALE_GONAD_abundance	0.506976159498419	0	0
Prostate	FEMALE_GONAD_abundance	0.518935173301254	0	0
Testis	FEMALE_GONAD_abundance	0.444689967201901	0	0
Uterus	FEMALE_GONAD_abundance	0.523132252445717	0	0
Kidney	PANCREAS_abundance	0.531929107353346	0	0
Liver	PANCREAS_abundance	0.521592088383942	0	0
Lung	PANCREAS_abundance	0.505450184250018	0	0
Ovary	PANCREAS_abundance	0.442479960898633	0	0
Pancreas	PANCREAS_abundance	0.519606809724169	0	0
Prostate	PANCREAS_abundance	0.497100089629916	0	0
Testis	PANCREAS_abundance	0.352006400108944	1.77630208586124e-215	2.32006803051264e-215
Uterus	PANCREAS_abundance	0.462244586003363	0	0
Kidney	PROSTATE_GLAND_abundance	0.515480991122917	0	0
Liver	PROSTATE_GLAND_abundance	0.482640532655381	0	0
Lung	PROSTATE_GLAND_abundance	0.493251452590564	0	0
Ovary	PROSTATE_GLAND_abundance	0.441634878575382	0	0
Pancreas	PROSTATE_GLAND_abundance	0.45868679934302	0	0
Prostate	PROSTATE_GLAND_abundance	0.510174036264161	0	0
Testis	PROSTATE_GLAND_abundance	0.34106000244918	1.10971557848543e-190	1.29130540041941e-190
Uterus	PROSTATE_GLAND_abundance	0.481796414949331	0	0
Kidney	TESTIS_abundance	0.553513835316222	0	0
Liver	TESTIS_abundance	0.520230661312858	0	0
Lung	TESTIS_abundance	0.509417839271179	0	0
Ovary	TESTIS_abundance	0.519543240460976	0	0
Pancreas	TESTIS_abundance	0.520128435709325	0	0
Prostate	TESTIS_abundance	0.517634305341875	0	0
Testis	TESTIS_abundance	0.476283434096683	0	0
Uterus	TESTIS_abundance	0.517539042745082	0	0
Kidney	UTERUS_abundance	0.445962418725405	1.25357679441085e-189	1.4326591936124e-189
Liver	UTERUS_abundance	0.416371694124041	1.39897283274132e-160	1.54369416026629e-160
Lung	UTERUS_abundance	0.457200210632956	3.51207685679984e-196	4.32255613144596e-196
Ovary	UTERUS_abundance	0.410736326997386	3.59510351415398e-154	3.89977330348906e-154
Pancreas	UTERUS_abundance	0.379981758095472	4.03299649092765e-130	4.16309315192532e-130
Prostate	UTERUS_abundance	0.441958001968899	2.11056608360957e-180	2.36975840966688e-180
Testis	UTERUS_abundance	0.316637359517061	1.01969204716534e-88	1.01969204716534e-88
Uterus	UTERUS_abundance	0.453504585072207	8.16920712959556e-191	9.68202326470585e-191
