# Supplementary material for: Pathogenic missense protein variants affect different functional pathways and proteomic features than healthy population variants
Source: PLoS Biol. 2021 Apr 28;19(4):e3001207. doi: 10.1371/journal.pbio.3001207 (PMC8110273; doi:10.1371/journal.pbio.3001207)
Supplement: S12 Data — (Data underlying Figs 6E–6G and S15). (XLSX) [file pbio.3001207.s034.xlsx]

## Sheet: README
Density of rare variants under different MAF cutoffs, in simulations of random variants
10000 simulations were performed in each scenario where different minor allele frequency (MAF) cut-offs were used to define the ‘rare’ variant set.
In each simulation, variants were randomly placed into proteins and the density of variants in each disorder/order region was calculated.
Each sheet contains the variant density calculated for each region in each realisation of the simulation.

## Sheet: disorder
MAF<0.01			MAF<0.001			MAF<0.0001			MAF<0.00001
Intra-ord	Intra-dis	Inter-dis	Intra-ord	Intra-dis	Inter-dis	Intra-ord	Intra-dis	Inter-dis	Intra-ord	Intra-dis	Inter-dis
1.00436	1.03971	0.993159	1.00358	1.04096	0.993781	1.00562	1.03216	0.990741	1.01879	1.01494	0.969361
1.00411	1.04073	0.993515	1.00395	1.04078	0.993278	1.00523	1.03353	0.990918	1.01744	1.01924	0.970394
1.004	1.04318	0.993297	1.00331	1.04026	0.994248	1.00533	1.03581	0.990588	1.01884	1.01694	0.968662
1.00457	1.04116	0.992531	1.00355	1.03759	0.994401	1.006	1.03083	0.990447	1.01758	1.02149	0.969627
1.00443	1.04108	0.993114	1.00467	1.03789	0.992791	1.00603	1.03067	0.990243	1.01851	1.02089	0.968772
1.00487	1.03624	0.993139	1.00521	1.03759	0.991996	1.00582	1.03775	0.989592	1.01934	1.01174	0.969015
1.00501	1.03949	0.992268	1.00426	1.03859	0.993307	1.006	1.03316	0.989715	1.01832	1.01541	0.96985
1.00373	1.04147	0.993956	1.00419	1.03997	0.992997	1.00548	1.03039	0.991156	1.01947	1.01228	0.96824
1.00438	1.04142	0.992961	1.00363	1.04228	0.993369	1.00488	1.03176	0.991897	1.0184	1.01868	0.968695
1.00385	1.04281	0.993523	1.00489	1.03902	0.992244	1.00538	1.03375	0.990489	1.01993	1.00857	0.968228
1.00429	1.04287	0.992796	1.00405	1.04001	0.993114	1.00622	1.03206	0.989937	1.01876	1.00992	0.969827
1.00456	1.042	0.992721	1.00417	1.04063	0.992893	1.00558	1.03508	0.990193	1.01984	1.01663	0.966907
1.00479	1.04079	0.992468	1.00388	1.03907	0.993695	1.00526	1.0331	0.991189	1.01961	1.02202	0.96655
1.00431	1.03891	0.993398	1.00436	1.03697	0.993345	1.0062	1.03345	0.989484	1.02065	1.0191	0.964919
1.00435	1.03618	0.993948	1.00462	1.04092	0.992466	1.00553	1.02977	0.991234	1.01948	1.01607	0.967865
1.00466	1.03904	0.99301	1.00378	1.03673	0.99427	1.00523	1.03774	0.990182	1.01851	1.01273	0.969895
1.00392	1.04232	0.993274	1.00378	1.0418	0.993313	1.00515	1.03698	0.990298	1.01906	1.02085	0.967714
1.00442	1.04026	0.993057	1.00436	1.04161	0.992443	1.00616	1.03781	0.98896	1.01948	1.01635	0.967622
1.00425	1.04128	0.993027	1.0037	1.03668	0.99448	1.00624	1.03349	0.989231	1.01947	1.01699	0.967491
1.00522	1.03676	0.992317	1.00343	1.03763	0.994551	1.00617	1.03353	0.989476	1.01883	1.01289	0.969236
1.00338	1.04125	0.994569	1.0039	1.03927	0.993614	1.00589	1.03513	0.989857	1.02018	1.01004	0.968092
1.00469	1.03791	0.992981	1.00388	1.04196	0.993289	1.00515	1.03752	0.990521	1.01968	1.01377	0.968125
1.0043	1.04125	0.993034	1.00463	1.03744	0.992918	1.00527	1.03321	0.990726	1.01942	1.01037	0.968838
1.00391	1.04329	0.993428	1.00445	1.0373	0.992949	1.00556	1.03602	0.990095	1.01828	1.00999	0.970429
1.00464	1.04123	0.992756	1.00395	1.03729	0.99407	1.0062	1.02974	0.990104	1.01745	1.01613	0.970458
1.00403	1.04217	0.993489	1.00421	1.03907	0.993087	1.00512	1.03504	0.990841	1.01907	1.00848	0.969699
1.00437	1.03829	0.99352	1.00348	1.03813	0.994428	1.00545	1.03455	0.990324	1.01837	1.01937	0.968782
1.00479	1.03905	0.992698	1.00472	1.03999	0.992371	1.00504	1.03341	0.991235	1.01814	1.02056	0.968866
1.00501	1.03734	0.992705	1.00449	1.04417	0.991852	1.00549	1.02973	0.99125	1.01966	1.01336	0.968071
1.00351	1.03983	0.994437	1.00412	1.04168	0.992625	1.00625	1.03437	0.989261	1.01739	1.01479	0.970696
1.00423	1.043	0.992953	1.00347	1.04302	0.993536	1.00522	1.03242	0.991335	1.01866	1.01623	0.968835
1.00433	1.04137	0.993013	1.00496	1.03749	0.992492	1.00658	1.03728	0.988029	1.01728	1.01872	0.970527
1.00462	1.04299	0.992397	1.00457	1.03803	0.992797	1.00519	1.03259	0.991223	1.01858	1.01291	0.969827
1.0038	1.04289	0.993538	1.00495	1.03563	0.99265	1.00583	1.03468	0.989954	1.02011	1.01038	0.968049
1.00423	1.03796	0.993631	1.00405	1.03963	0.993356	1.00523	1.03743	0.989999	1.01925	1.01312	0.968605
1.00418	1.04321	0.993087	1.00413	1.03883	0.993187	1.00588	1.0334	0.990067	1.01864	1.01163	0.969759
1.00417	1.04072	0.993437	1.00375	1.04087	0.993662	1.00526	1.02999	0.991543	1.01763	1.01452	0.970565
1.00435	1.04276	0.992771	1.00465	1.04002	0.992296	1.00626	1.03411	0.989286	1.01949	1.01891	0.967017
1.0042	1.04158	0.993291	1.00421	1.03711	0.99366	1.00574	1.03194	0.990793	1.01944	1.0225	0.966613
1.00412	1.03991	0.993733	1.00518	1.03772	0.991994	1.00522	1.03406	0.991004	1.02087	1.01019	0.966958
1.00423	1.03741	0.993815	1.00373	1.0417	0.99343	1.00569	1.03003	0.990883	1.01953	1.01747	0.96713
1.00394	1.04423	0.993096	1.00351	1.04419	0.993484	1.00589	1.0338	0.989957	1.02055	1.00804	0.967684
1.00449	1.03936	0.993182	1.0039	1.03873	0.993699	1.00583	1.03482	0.990025	1.0187	1.02194	0.967723
1.00447	1.0408	0.992921	1.00382	1.04377	0.992938	1.00578	1.03152	0.990668	1.02015	1.02286	0.965867
1.00405	1.04091	0.993571	1.00432	1.04027	0.992696	1.00482	1.03229	0.991937	1.01985	1.01704	0.966987
1.0042	1.04481	0.992485	1.00426	1.03986	0.993206	1.00485	1.03309	0.991644	1.01873	1.01733	0.968533
1.00432	1.04121	0.993131	1.00413	1.03844	0.993405	1.00599	1.03209	0.990069	1.01977	1.01488	0.967211
1.00401	1.03951	0.993923	1.00479	1.0402	0.992216	1.00538	1.03226	0.990984	1.0184	1.01152	0.97044
1.0046	1.0411	0.992816	1.00475	1.03965	0.992204	1.00477	1.0363	0.99108	1.01857	1.01667	0.968533
1.00356	1.04044	0.994399	1.00448	1.0399	0.99268	1.00612	1.03683	0.989197	1.02025	1.00927	0.967746
1.00312	1.04405	0.994348	1.00463	1.03845	0.992809	1.00467	1.03732	0.991217	1.0196	1.01362	0.968248
1.0044	1.04352	0.992438	1.00446	1.04068	0.992643	1.00513	1.03746	0.990311	1.0188	1.0119	0.969103
1.00409	1.04033	0.99351	1.00454	1.03813	0.992803	1.00491	1.03683	0.990704	1.01928	1.01691	0.968181
1.00435	1.03902	0.993449	1.00432	1.04149	0.992729	1.0066	1.03024	0.98924	1.01846	1.01037	0.970705
1.00483	1.03835	0.992824	1.00461	1.0379	0.992858	1.0056	1.03395	0.990173	1.01951	1.01051	0.968863
1.00357	1.04056	0.994482	1.00478	1.04047	0.992142	1.0052	1.03796	0.990326	1.01877	1.01756	0.968533
1.00386	1.04165	0.993688	1.0048	1.0374	0.992614	1.00542	1.03504	0.990346	1.02087	1.01057	0.966525
1.00529	1.03908	0.992239	1.00358	1.0393	0.99408	1.00618	1.0375	0.988876	1.01874	1.01868	0.967863
1.00407	1.04235	0.993285	1.00421	1.03823	0.993099	1.00514	1.03132	0.991741	1.01894	1.02211	0.967322
1.00408	1.04318	0.993066	1.00455	1.03605	0.993179	1.0054	1.03466	0.990703	1.0185	1.02078	0.968377
1.0053	1.03989	0.99187	1.00467	1.03803	0.992719	1.00544	1.03779	0.989658	1.01854	1.01654	0.968957
1.00452	1.04174	0.992606	1.00505	1.03996	0.991897	1.00522	1.03327	0.991023	1.01911	1.00398	0.970209
1.00418	1.04112	0.99326	1.00492	1.03481	0.993045	1.00538	1.03589	0.990478	1.01987	1.00782	0.968506
1.00429	1.04001	0.993432	1.00423	1.04236	0.992486	1.0053	1.03232	0.991004	1.01941	1.01216	0.968562
1.0038	1.04433	0.99344	1.00435	1.03957	0.992919	1.00599	1.03537	0.98956	1.01938	1.02726	0.965729
1.00401	1.04237	0.993388	1.00463	1.03678	0.993019	1.00557	1.032	0.990663	1.01855	1.01843	0.968706
1.00504	1.04083	0.992003	1.00394	1.04562	0.992517	1.00509	1.03258	0.991415	1.0183	1.01396	0.969814
1.00417	1.04301	0.993035	1.00377	1.04206	0.993203	1.00648	1.02991	0.989768	1.01755	1.01443	0.970808
1.0038	1.04285	0.993615	1.00408	1.03779	0.993672	1.00576	1.03333	0.990227	1.01897	1.01191	0.969201
1.00448	1.04013	0.992875	1.00413	1.03802	0.993308	1.00559	1.03101	0.991078	1.01837	1.01402	0.969877
1.00379	1.0398	0.994139	1.00412	1.04231	0.992712	1.00598	1.0313	0.99019	1.01942	1.01178	0.968676
1.00397	1.04396	0.993134	1.0044	1.03764	0.993179	1.00508	1.03151	0.991609	1.02042	1.00929	0.967569
1.00434	1.03999	0.993246	1.00406	1.04398	0.992745	1.005	1.03164	0.991733	1.01842	1.02072	0.968833
1.00403	1.04152	0.993431	1.00395	1.0376	0.993998	1.00623	1.0346	0.989248	1.01833	1.01945	0.968767
1.00439	1.03988	0.993259	1.00413	1.03752	0.993405	1.0044	1.03542	0.991916	1.01892	1.01632	0.968173
1.00456	1.04174	0.992597	1.00399	1.04205	0.992912	1.00635	1.03372	0.989437	1.01935	1.01802	0.967791
1.00463	1.04344	0.992267	1.00461	1.03923	0.992495	1.00481	1.03521	0.991335	1.01909	1.02472	0.966884
1.00401	1.04295	0.993394	1.00409	1.03961	0.993298	1.00541	1.03456	0.990163	1.0202	1.00894	0.96774
1.0045	1.03654	0.993684	1.00359	1.04165	0.993664	1.00578	1.03492	0.989911	1.019	1.0239	0.967253
1.00466	1.03932	0.992862	1.00386	1.04171	0.993359	1.00596	1.0315	0.990442	1.0203	1.00939	0.967235
1.00398	1.04208	0.993653	1.00406	1.04222	0.992923	1.00609	1.03107	0.990098	1.01854	1.01617	0.969309
1.00422	1.04184	0.993089	1.00415	1.03995	0.993126	1.00528	1.03191	0.990873	1.01896	1.01233	0.969369
1.00496	1.03821	0.992683	1.0047	1.04143	0.992021	1.00533	1.03494	0.99064	1.0203	1.00778	0.967898
1.00464	1.03818	0.993249	1.00389	1.04607	0.99235	1.00506	1.03465	0.991109	1.02002	1.00145	0.969546
1.00369	1.04241	0.993909	1.00467	1.0385	0.992481	1.00601	1.03336	0.989826	1.0185	1.02303	0.968052
1.00354	1.04113	0.994166	1.00445	1.03795	0.992943	1.00506	1.03659	0.990621	1.0178	1.01482	0.970786
1.00454	1.04025	0.992971	1.00474	1.03688	0.992794	1.0054	1.0335	0.99062	1.01802	1.02159	0.969161
1.00389	1.04041	0.993914	1.00471	1.04263	0.991883	1.00542	1.03235	0.990823	1.01872	1.0164	0.96839
1.00402	1.03881	0.993925	1.0045	1.03599	0.993369	1.00598	1.03468	0.989604	1.02	1.01284	0.967369
1.00499	1.03843	0.992763	1.00392	1.0384	0.993691	1.00471	1.0337	0.991713	1.01783	1.02397	0.969031
1.00444	1.0373	0.993765	1.00452	1.03702	0.993079	1.00491	1.03594	0.99101	1.02001	1.01891	0.966222
1.00402	1.03949	0.993809	1.00362	1.04147	0.993572	1.00492	1.03634	0.990939	1.01953	1.01718	0.967453
1.00473	1.04433	0.991901	1.00357	1.04189	0.993746	1.00537	1.03565	0.990395	1.01754	1.01727	0.97053
1.0052	1.04093	0.991779	1.00412	1.03854	0.993362	1.00544	1.03775	0.990232	1.01816	1.01645	0.969971
1.00397	1.03858	0.994097	1.00453	1.04049	0.992487	1.00475	1.03338	0.991635	1.01982	1.01133	0.967952
1.00503	1.04294	0.991555	1.00491	1.03746	0.992285	1.00668	1.03367	0.988868	1.01999	1.01853	0.966224
1.00499	1.03921	0.992667	1.00394	1.03818	0.993822	1.00593	1.03206	0.990382	1.01959	1.01348	0.968036
1.00454	1.03919	0.9931	1.00414	1.04166	0.992863	1.00623	1.03157	0.989901	1.01838	1.01329	0.969583
1.00449	1.04035	0.993021	1.00407	1.03887	0.99343	1.00506	1.03616	0.99081	1.0186	1.01001	0.969955
1.00404	1.04276	0.993212	1.00384	1.03979	0.993475	1.00575	1.03634	0.989645	1.01927	1.01533	0.968165
1.00314	1.04053	0.994866	1.00418	1.04262	0.992557	1.00549	1.02989	0.991161	1.0184	1.01451	0.969677
1.00428	1.04152	0.993152	1.00471	1.04264	0.991819	1.00488	1.03271	0.991776	1.01897	1.01185	0.968803
1.00442	1.04218	0.992737	1.00406	1.03479	0.994209	1.00593	1.03534	0.989556	1.01918	1.01322	0.968638
1.00461	1.04167	0.992596	1.00397	1.0442	0.992766	1.00528	1.03459	0.990476	1.01938	1.01155	0.968736
1.00463	1.0386	0.99306	1.00385	1.04018	0.993404	1.00529	1.03489	0.99051	1.01907	1.01453	0.968827
1.00458	1.04578	0.992012	1.0038	1.04091	0.993282	1.005	1.03497	0.991017	1.01964	1.01923	0.966751
1.00439	1.0366	0.993805	1.00455	1.03708	0.992974	1.00638	1.03011	0.989609	1.01981	1.01368	0.967572
1.00431	1.04043	0.99339	1.00492	1.03913	0.992184	1.00509	1.0376	0.990562	1.0207	1.0078	0.967141
1.0049	1.0418	0.992071	1.00407	1.04451	0.992092	1.00472	1.0328	0.991775	1.01897	1.01633	0.968846
1.00455	1.04113	0.992948	1.00451	1.04218	0.992305	1.00603	1.03461	0.989594	1.01911	1.01411	0.968759
1.00503	1.04201	0.991901	1.00326	1.04139	0.994022	1.00553	1.03601	0.990051	1.01846	1.01946	0.9686
1.00433	1.04223	0.992709	1.0044	1.04185	0.992524	1.00479	1.03164	0.991959	1.02002	1.01078	0.968318
1.00367	1.04298	0.993734	1.00492	1.04064	0.991916	1.00448	1.03447	0.991985	1.01821	1.02061	0.968723
1.00417	1.03874	0.99384	1.0042	1.04045	0.993022	1.00511	1.03113	0.991514	1.01883	1.00759	0.970095
1.0034	1.04181	0.994382	1.00362	1.04271	0.993516	1.00558	1.03565	0.99007	1.01865	1.017	0.969086
1.00469	1.0368	0.993464	1.00377	1.03917	0.993746	1.00519	1.03352	0.990981	1.01822	1.01735	0.969497
1.00398	1.04505	0.993024	1.00461	1.03564	0.993135	1.00558	1.03486	0.990164	1.01947	1.01517	0.967932
1.00411	1.0404	0.993755	1.00411	1.04298	0.992754	1.00537	1.03169	0.991184	1.01902	1.01894	0.967897
1.00428	1.04164	0.993115	1.00457	1.04097	0.992151	1.00605	1.03109	0.99029	1.01768	1.01904	0.969865
1.00435	1.04094	0.993159	1.00419	1.03612	0.993784	1.00515	1.0331	0.991382	1.01869	1.01633	0.968969
1.00415	1.04208	0.993177	1.00514	1.03702	0.992079	1.00469	1.03505	0.991978	1.01901	1.01381	0.969038
1.00442	1.04143	0.992601	1.00393	1.04221	0.992989	1.00502	1.03613	0.990864	1.01893	1.01159	0.969278
1.00392	1.04363	0.99327	1.00431	1.03761	0.993351	1.00537	1.03382	0.99059	1.01995	1.01965	0.96624
1.00441	1.03972	0.99325	1.00323	1.04233	0.993949	1.00667	1.029	0.989511	1.02126	1.00869	0.966112
1.00347	1.04141	0.994558	1.00462	1.04134	0.991993	1.00562	1.03091	0.990811	1.02017	1.00603	0.968253
1.00462	1.03898	0.993005	1.00455	1.03844	0.992872	1.0058	1.03058	0.99067	1.02189	1.01329	0.964515
1.00387	1.04353	0.993432	1.00441	1.03926	0.992977	1.00575	1.02965	0.990925	1.01885	1.02111	0.967767
1.00476	1.03796	0.993082	1.00487	1.03848	0.992424	1.00582	1.02803	0.991134	1.01795	1.02207	0.968791
1.00377	1.04195	0.993834	1.00467	1.03796	0.992953	1.0058	1.03491	0.989858	1.01806	1.01653	0.969499
1.00399	1.04198	0.993391	1.0043	1.04382	0.992216	1.0052	1.03529	0.990649	1.01925	1.01853	0.967678
1.00414	1.0427	0.993093	1.00382	1.04129	0.993319	1.00529	1.03742	0.990304	1.01906	1.01334	0.969176
1.00389	1.04257	0.993509	1.00386	1.04169	0.993049	1.00533	1.03118	0.991335	1.01825	1.01235	0.970299
1.00329	1.04187	0.994558	1.00438	1.03735	0.993425	1.00505	1.03372	0.99115	1.01849	1.01509	0.969513
1.00448	1.0406	0.99293	1.00523	1.03877	0.991583	1.00583	1.03284	0.990182	1.01863	1.01974	0.968373
1.00433	1.04241	0.993047	1.00396	1.03891	0.993433	1.0054	1.034	0.990701	1.01768	1.02184	0.969332
1.00381	1.04046	0.993948	1.00451	1.04004	0.992499	1.00576	1.03258	0.990242	1.01915	1.00947	0.969215
1.00405	1.03937	0.993866	1.00417	1.04169	0.992546	1.00514	1.03494	0.990919	1.01816	1.01403	0.970083
1.00459	1.04176	0.99273	1.00455	1.03902	0.992586	1.00608	1.03312	0.989653	1.01783	1.01578	0.970302
1.0043	1.03823	0.993939	1.00443	1.04308	0.992084	1.00537	1.03689	0.990066	1.01974	1.02063	0.966846
1.00409	1.04164	0.993194	1.00412	1.03873	0.993416	1.00588	1.03603	0.989617	1.01773	1.02632	0.968253
1.0044	1.04029	0.993191	1.00519	1.04217	0.991392	1.00579	1.0308	0.990628	1.01798	1.01227	0.970569
1.00436	1.04178	0.993001	1.00467	1.04163	0.991917	1.00591	1.03455	0.989754	1.01705	1.02298	0.969363
1.00436	1.039	0.993176	1.00372	1.03948	0.994018	1.00614	1.03126	0.989969	1.01887	1.01255	0.969126
1.0047	1.04346	0.99229	1.00388	1.03897	0.993795	1.00536	1.03584	0.990399	1.02019	1.01251	0.967813
1.00442	1.03701	0.993934	1.00394	1.04133	0.992959	1.00569	1.02997	0.991063	1.01735	1.0152	0.971415
1.00455	1.0396	0.993162	1.00514	1.03765	0.992008	1.00546	1.03562	0.990246	1.01907	1.01547	0.968871
1.00489	1.04061	0.992491	1.00468	1.04211	0.991858	1.00516	1.03612	0.990606	1.02034	1.01555	0.966946
1.00441	1.03909	0.993297	1.0042	1.03771	0.993357	1.0058	1.03401	0.989902	1.01922	1.02109	0.967085
1.00474	1.03956	0.992834	1.00399	1.03784	0.993728	1.00553	1.03478	0.990195	1.01825	1.01029	0.970644
1.00422	1.04217	0.992973	1.00441	1.04233	0.992371	1.00597	1.03503	0.989589	1.0178	1.01056	0.971341
1.00389	1.04191	0.993333	1.00456	1.04012	0.992327	1.00512	1.0321	0.991491	1.01814	1.01722	0.96956
1.00394	1.04278	0.993358	1.00453	1.04005	0.99255	1.005	1.03558	0.990802	1.01922	1.01857	0.967416
1.00503	1.03913	0.99258	1.00443	1.04024	0.992575	1.00495	1.03493	0.991229	1.0192	1.0153	0.96799
1.00437	1.03989	0.993396	1.00434	1.03815	0.993182	1.00639	1.0333	0.989131	1.01901	1.0176	0.968436
1.00414	1.03808	0.993961	1.00386	1.04019	0.993447	1.00551	1.03021	0.991244	1.01749	1.01838	0.970281
1.00433	1.03992	0.993294	1.00468	1.03472	0.993391	1.00616	1.03443	0.989402	1.01831	1.01606	0.969461
1.00376	1.04449	0.993244	1.00431	1.04254	0.9925	1.00557	1.03663	0.989831	1.01964	1.01074	0.968513
1.00391	1.04026	0.993819	1.00421	1.03763	0.993425	1.00522	1.03299	0.991189	1.01805	1.02111	0.969286
1.00471	1.04016	0.992771	1.00419	1.04191	0.992482	1.00521	1.03498	0.990661	1.01856	1.01376	0.969273
1.00371	1.04378	0.993521	1.00446	1.04108	0.992366	1.00556	1.0323	0.990708	1.01896	1.01761	0.968488
1.00338	1.04207	0.99435	1.0045	1.03767	0.992844	1.00494	1.03267	0.991494	1.01942	1.02281	0.966794
1.00453	1.03978	0.993182	1.00412	1.04115	0.993021	1.00545	1.03387	0.990728	1.01869	1.01882	0.968599
1.0048	1.04137	0.992391	1.00403	1.03968	0.993229	1.00465	1.03526	0.991502	1.01889	1.0246	0.967002
1.00434	1.04246	0.992785	1.00388	1.04104	0.99336	1.00599	1.02931	0.990664	1.0179	1.02191	0.969602
1.00462	1.04105	0.992574	1.0043	1.04006	0.993132	1.00449	1.03776	0.991351	1.02055	1.0081	0.967381
1.00383	1.04195	0.993787	1.00438	1.03838	0.993085	1.00518	1.03425	0.990841	1.02003	1.01704	0.967256
1.0042	1.04298	0.993007	1.00406	1.03867	0.993552	1.00535	1.03151	0.99129	1.01863	1.00644	0.970923
1.00393	1.04211	0.993624	1.00524	1.03931	0.991581	1.0058	1.03458	0.989921	1.02027	1.02134	0.965868
1.00426	1.04028	0.993299	1.00377	1.03798	0.994356	1.00533	1.03473	0.990584	1.01898	1.0194	0.967551
1.00446	1.04317	0.992406	1.00476	1.04124	0.991765	1.00625	1.03229	0.989703	1.0197	1.01283	0.967915
1.00439	1.04248	0.992745	1.00329	1.04027	0.994361	1.00473	1.03577	0.991155	1.02013	1.02362	0.965634
1.00452	1.03879	0.993236	1.00455	1.03681	0.992943	1.00539	1.03442	0.990606	1.01842	1.02259	0.968032
1.00378	1.04013	0.99406	1.00438	1.04043	0.9926	1.00601	1.03031	0.990289	1.01841	1.00631	0.971373
1.00475	1.04128	0.992329	1.00503	1.03566	0.99246	1.00522	1.0345	0.990639	1.01718	1.00929	0.972773
1.00376	1.04366	0.993405	1.00402	1.04008	0.993225	1.00538	1.03295	0.99084	1.01793	1.00863	0.9714
1.0051	1.03984	0.992115	1.0047	1.04123	0.992032	1.00537	1.03568	0.99066	1.01906	1.01872	0.968183
1.00498	1.0379	0.992701	1.00475	1.04215	0.991753	1.00509	1.03243	0.991432	1.0177	1.01703	0.970026
1.00389	1.04567	0.993131	1.0038	1.04263	0.99346	1.00628	1.03188	0.989762	1.01887	1.02034	0.968133
1.00369	1.04092	0.994004	1.00448	1.03982	0.992729	1.00478	1.04008	0.990402	1.01778	1.01694	0.969985
1.00431	1.0395	0.99336	1.0048	1.03983	0.99202	1.00593	1.03261	0.990013	1.02124	1.01253	0.965679
1.00472	1.03688	0.993328	1.00523	1.03985	0.991369	1.00514	1.03594	0.990493	1.01813	1.01817	0.969435
1.00437	1.03617	0.993829	1.00445	1.03753	0.993236	1.00566	1.037	0.989685	1.01987	1.01647	0.966875
1.00396	1.03951	0.99384	1.00432	1.03816	0.993334	1.00588	1.03653	0.989385	1.01735	1.01349	0.971343
1.00467	1.03819	0.993156	1.00509	1.03901	0.991887	1.00593	1.03039	0.990474	1.01761	1.02174	0.96958
1.00437	1.03674	0.993872	1.00444	1.04145	0.992526	1.00596	1.03485	0.989427	1.01873	1.01476	0.96898
1.00434	1.04061	0.993176	1.00478	1.04177	0.991863	1.00495	1.03792	0.990535	1.02011	1.01668	0.966776
1.00409	1.04512	0.992846	1.00475	1.03793	0.992589	1.00509	1.03262	0.991247	1.01819	1.01895	0.969548
1.00369	1.04089	0.994112	1.00537	1.03807	0.991471	1.00612	1.0363	0.989266	1.01913	1.01699	0.968384
1.00453	1.04188	0.992781	1.00422	1.0376	0.993568	1.00547	1.03436	0.99064	1.01845	1.01231	0.97014
1.00352	1.04093	0.994247	1.00401	1.04008	0.993279	1.00593	1.03113	0.990364	1.01853	1.01201	0.969915
1.00348	1.04052	0.994507	1.00474	1.03759	0.992626	1.00532	1.03268	0.990941	1.02023	1.01128	0.967256
1.00346	1.04108	0.994546	1.00504	1.03685	0.99225	1.00421	1.03551	0.992036	1.01842	1.01341	0.969586
1.00439	1.04035	0.992976	1.00495	1.03798	0.992212	1.00487	1.02891	0.992679	1.01889	1.02104	0.967572
1.0046	1.03954	0.992824	1.00504	1.03807	0.991971	1.00638	1.03841	0.988235	1.01773	1.013	0.971285
1.00473	1.04056	0.992586	1.00472	1.04093	0.992157	1.00603	1.03343	0.989721	1.01808	1.0184	0.96961
1.00485	1.04032	0.99234	1.00426	1.03961	0.993035	1.0053	1.03172	0.991281	1.01857	1.01411	0.969535
1.00421	1.04168	0.992967	1.00428	1.03777	0.993071	1.00538	1.03294	0.991031	1.02008	1.01267	0.967384
1.0044	1.04215	0.992671	1.00385	1.03992	0.993635	1.00588	1.03448	0.98997	1.01847	1.01596	0.969307
1.00426	1.04242	0.9929	1.00435	1.04314	0.992386	1.00526	1.03541	0.990563	1.01985	1.01076	0.968216
1.00431	1.03849	0.993708	1.00448	1.04048	0.99271	1.00563	1.03046	0.99106	1.01852	1.01373	0.969484
1.00425	1.04197	0.993054	1.00445	1.04097	0.992501	1.00543	1.03306	0.990545	1.01856	1.01818	0.968236
1.00496	1.03983	0.992325	1.00451	1.03945	0.992722	1.00595	1.03227	0.990034	1.01967	1.01021	0.968605
1.00455	1.04168	0.992582	1.00466	1.04071	0.992165	1.00634	1.0347	0.989171	1.01996	1.00905	0.968641
1.00442	1.03979	0.993311	1.00396	1.0378	0.99384	1.00514	1.0346	0.990757	1.01912	1.01394	0.968418
1.00503	1.03917	0.992557	1.00426	1.0397	0.99312	1.00558	1.03661	0.989805	1.01995	1.01069	0.968333
1.00475	1.03916	0.992845	1.00395	1.0409	0.993204	1.00654	1.03318	0.98912	1.01725	1.01865	0.970823
1.00375	1.04085	0.99402	1.00443	1.03757	0.993154	1.00489	1.03478	0.991176	1.01774	1.0103	0.971387
1.00462	1.04259	0.992375	1.00448	1.04179	0.992286	1.0049	1.03678	0.991037	1.01867	1.01315	0.969555
1.00469	1.04144	0.992432	1.00404	1.04097	0.993069	1.00535	1.03582	0.990297	1.01879	1.01159	0.969637
1.00514	1.04193	0.991582	1.00464	1.0388	0.992608	1.00621	1.03555	0.989046	1.01912	1.00836	0.969745
1.00388	1.04155	0.993652	1.00395	1.03756	0.993948	1.00562	1.03327	0.990474	1.01835	1.01206	0.970558
1.00426	1.04035	0.993122	1.00463	1.04123	0.992131	1.00518	1.03547	0.990733	1.01984	1.01582	0.967332
1.00359	1.04477	0.99378	1.00444	1.04056	0.992447	1.00556	1.03356	0.990277	1.01935	1.01255	0.968569
1.00471	1.04039	0.992831	1.00444	1.04332	0.992203	1.00601	1.03256	0.990022	1.0171	1.02531	0.969848
1.00459	1.04129	0.992694	1.00443	1.03966	0.992582	1.00555	1.03583	0.990006	1.01811	1.01916	0.96931
1.00385	1.0391	0.994373	1.00451	1.04082	0.992223	1.00523	1.03017	0.991605	1.01886	1.01372	0.968857
1.00351	1.04454	0.993701	1.00394	1.04237	0.992954	1.00517	1.03329	0.991062	1.0178	1.01236	0.971007
1.00411	1.04248	0.992986	1.00419	1.04034	0.992967	1.00562	1.03219	0.990844	1.01855	1.02451	0.967455
1.00461	1.04246	0.992399	1.00485	1.03672	0.992838	1.00556	1.03392	0.990139	1.01841	1.02197	0.968352
1.00486	1.04114	0.99219	1.00435	1.03792	0.993067	1.00561	1.03552	0.989893	1.01997	1.01718	0.966834
1.00391	1.04133	0.993675	1.00391	1.04262	0.992974	1.00535	1.03426	0.990846	1.01923	1.01763	0.967955
1.00431	1.04144	0.993051	1.00443	1.03905	0.992753	1.00589	1.03011	0.990798	1.01835	1.00838	0.970901
1.00396	1.04112	0.993801	1.004	1.0381	0.993687	1.00571	1.03397	0.990135	1.01721	1.01213	0.971958
1.00399	1.04087	0.993724	1.0035	1.04056	0.993945	1.0046	1.03651	0.991303	1.01893	1.01416	0.969196
1.00374	1.04403	0.993551	1.00429	1.03789	0.993427	1.00607	1.03097	0.990233	1.0191	1.0195	0.967602
1.00391	1.03884	0.99407	1.00456	1.04165	0.992313	1.00547	1.03513	0.990113	1.02004	1.01577	0.966722
1.00488	1.04068	0.992237	1.00381	1.0379	0.994036	1.00583	1.03434	0.989985	1.02044	1.01415	0.966588
1.00364	1.04217	0.993941	1.00476	1.0395	0.992309	1.00598	1.03477	0.989612	1.01812	1.02097	0.969201
1.00362	1.03844	0.994599	1.00415	1.0397	0.993007	1.00476	1.03528	0.991502	1.01971	1.02204	0.966197
1.0048	1.0395	0.992561	1.00423	1.03777	0.993347	1.00507	1.03298	0.991282	1.01907	1.01758	0.968089
1.00398	1.04004	0.994012	1.00431	1.03975	0.992779	1.00519	1.03546	0.990801	1.02	1.01163	0.968118
1.00494	1.04243	0.991841	1.0047	1.04105	0.992109	1.0059	1.03747	0.989194	1.02016	1.01228	0.967238
1.00427	1.04155	0.993035	1.00454	1.03937	0.992555	1.0051	1.03723	0.990649	1.01953	1.01764	0.967696
1.00396	1.03914	0.993849	1.00369	1.04242	0.993367	1.00556	1.0354	0.990191	1.01919	1.01524	0.968411
1.00454	1.04086	0.992568	1.00422	1.04166	0.992542	1.0049	1.0385	0.990542	1.02099	1.00839	0.966774
1.00434	1.03786	0.993634	1.00369	1.03964	0.993901	1.00516	1.03006	0.9918	1.01862	1.01706	0.96907
1.00429	1.04056	0.993311	1.0042	1.03922	0.993244	1.00538	1.03531	0.990291	1.0201	1.01293	0.967542
1.0049	1.03501	0.993477	1.00423	1.03856	0.9931	1.00593	1.03262	0.99027	1.01944	1.01902	0.967066
1.00538	1.04059	0.991381	1.00433	1.04082	0.992802	1.00576	1.03211	0.990479	1.01913	1.01122	0.968963
1.00434	1.04333	0.992702	1.00461	1.03986	0.992428	1.00577	1.03175	0.990301	1.01832	1.0177	0.968969
1.00421	1.04027	0.993363	1.00451	1.04084	0.992315	1.00551	1.0335	0.990841	1.0197	1.01561	0.967331
1.00375	1.04256	0.993687	1.005	1.03922	0.991858	1.00589	1.0341	0.990064	1.01864	1.01881	0.968639
1.00413	1.04362	0.993192	1.00459	1.03689	0.993207	1.00472	1.0375	0.990766	1.01801	1.0238	0.96894
1.00382	1.04069	0.993769	1.00421	1.03995	0.993011	1.00569	1.03574	0.990272	1.01862	1.00818	0.970769
1.00417	1.03989	0.99366	1.00426	1.0402	0.992834	1.00565	1.033	0.990458	1.01969	1.00948	0.96881
1.00426	1.03582	0.993952	1.00438	1.04035	0.992622	1.00529	1.03374	0.990951	1.02136	1.0084	0.966194
1.0044	1.04439	0.992512	1.00381	1.04229	0.993239	1.00556	1.03224	0.990669	1.01811	1.01788	0.96942
1.00453	1.04158	0.99262	1.00445	1.03962	0.992694	1.00518	1.03646	0.990351	1.01825	1.01569	0.969981
1.0041	1.04045	0.993655	1.0047	1.03834	0.992502	1.00522	1.03525	0.990651	1.01942	1.01006	0.968623
1.00406	1.04355	0.993108	1.00441	1.04337	0.992144	1.00502	1.03486	0.991037	1.01884	1.01414	0.969015
1.00365	1.03863	0.994478	1.00374	1.04193	0.993365	1.00531	1.03385	0.991095	1.01921	1.01113	0.969019
1.00418	1.0413	0.993234	1.00442	1.04179	0.992497	1.00529	1.0329	0.990865	1.01921	1.01326	0.968472
1.00448	1.04017	0.99305	1.00446	1.03946	0.992775	1.00576	1.03294	0.990344	1.01985	1.01608	0.967305
1.00375	1.04279	0.99372	1.0043	1.03747	0.993317	1.00554	1.03736	0.989731	1.02085	1.01303	0.96607
1.00433	1.04412	0.99259	1.00493	1.03941	0.992091	1.00603	1.0329	0.989958	1.01883	1.0183	0.968675
1.00469	1.04025	0.992805	1.00388	1.03996	0.993604	1.00584	1.03735	0.989325	1.0187	1.01703	0.968767
1.00441	1.04049	0.993129	1.00346	1.03907	0.99441	1.0058	1.03294	0.989973	1.01912	1.01346	0.968589
1.00434	1.04058	0.993284	1.00527	1.04009	0.991493	1.00528	1.03781	0.990293	1.01967	1.01114	0.968582
1.00452	1.04113	0.992958	1.00426	1.03971	0.992772	1.00586	1.03656	0.989489	1.01822	1.01388	0.969771
1.00405	1.04462	0.992731	1.00455	1.03887	0.992414	1.00574	1.03348	0.990272	1.01942	1.01969	0.96718
1.00434	1.03908	0.993529	1.00453	1.03862	0.992837	1.00522	1.03094	0.991533	1.01937	1.00841	0.969686
1.00472	1.03862	0.993217	1.00426	1.03819	0.993154	1.00573	1.03379	0.990192	1.01879	1.01762	0.968234
1.00424	1.04184	0.992952	1.00416	1.03937	0.993279	1.00485	1.03192	0.992051	1.01969	1.00733	0.969061
1.00523	1.03881	0.992086	1.00276	1.04443	0.994623	1.00534	1.03158	0.991031	1.01857	1.01992	0.968508
1.00365	1.04406	0.993681	1.00367	1.03684	0.994324	1.00562	1.03526	0.989993	1.01818	1.01624	0.969893
1.00394	1.04188	0.993604	1.00436	1.03903	0.993044	1.00571	1.03501	0.99001	1.01873	1.01887	0.968339
1.00452	1.03911	0.993082	1.00407	1.03883	0.99357	1.00546	1.03528	0.990302	1.02023	1.01872	0.966371
1.00397	1.04464	0.992963	1.00378	1.04194	0.993272	1.00623	1.02952	0.99008	1.01916	1.01608	0.968621
1.00423	1.04059	0.993244	1.00485	1.03594	0.992643	1.00616	1.03047	0.99014	1.01994	1.01652	0.966522
1.00488	1.04287	0.992003	1.00367	1.03648	0.994422	1.00528	1.03605	0.990588	1.02046	1.01474	0.966251
1.00504	1.04031	0.992088	1.00389	1.04138	0.993438	1.00586	1.0306	0.990701	1.0191	1.01068	0.969218
1.00418	1.04207	0.993026	1.0047	1.03861	0.992571	1.00509	1.03706	0.990707	1.01799	1.01493	0.970261
1.00386	1.04259	0.993605	1.00426	1.04246	0.992364	1.00527	1.03595	0.990839	1.02023	1.01808	0.966218
1.00488	1.03762	0.992863	1.00483	1.04116	0.991904	1.00547	1.03302	0.990365	1.01929	1.01226	0.968542
1.00447	1.0389	0.993535	1.0036	1.03944	0.993782	1.00607	1.03203	0.989789	1.01861	1.01334	0.969464
1.00408	1.04103	0.993461	1.00506	1.03998	0.991671	1.00538	1.03329	0.990638	1.02039	1.01152	0.967237
1.00422	1.04219	0.993106	1.00489	1.03617	0.992783	1.00556	1.03144	0.990837	1.01836	1.0194	0.968735
1.00446	1.04146	0.992912	1.00557	1.03527	0.991741	1.00582	1.03325	0.990019	1.02222	1.01354	0.964
1.00556	1.03896	0.991546	1.00369	1.0439	0.993087	1.00511	1.03301	0.991173	1.01872	1.01728	0.968547
1.00488	1.04051	0.992495	1.00455	1.03891	0.992739	1.00553	1.03071	0.991068	1.0186	1.01695	0.968886
1.00396	1.04485	0.992949	1.00435	1.0399	0.992787	1.00594	1.03091	0.990256	1.0182	1.01956	0.968983
1.00489	1.04282	0.991867	1.0051	1.03564	0.992397	1.00573	1.03244	0.990632	1.01992	1.01247	0.967666
1.00369	1.04298	0.993545	1.00512	1.03513	0.992519	1.00542	1.03018	0.991525	1.0194	1.02117	0.967128
1.00496	1.03857	0.992548	1.00415	1.04274	0.992714	1.0065	1.03247	0.989007	1.01788	1.01894	0.969607
1.0045	1.04088	0.992932	1.00435	1.03938	0.992878	1.0051	1.03357	0.991243	1.01851	1.01843	0.969044
1.00483	1.0389	0.992623	1.00507	1.04006	0.991753	1.00557	1.03198	0.990764	1.01885	1.01007	0.970147
1.00439	1.04288	0.992726	1.00448	1.0384	0.992895	1.00513	1.02922	0.991796	1.02042	1.00953	0.967015
1.00489	1.04087	0.992209	1.00407	1.04293	0.992663	1.00578	1.03392	0.990097	1.01895	1.01642	0.968273
1.00392	1.04449	0.993133	1.00438	1.04412	0.991907	1.00528	1.03856	0.989992	1.01828	1.019	0.969303
1.00467	1.0396	0.992859	1.00413	1.04122	0.992876	1.00615	1.03208	0.98984	1.01961	1.01338	0.967935
1.00435	1.0419	0.992822	1.00406	1.04064	0.993115	1.00527	1.03651	0.990484	1.01773	1.01176	0.971017
1.00365	1.04082	0.994097	1.0042	1.04085	0.992704	1.00565	1.03243	0.990842	1.0179	1.01879	0.969898
1.00501	1.0396	0.992332	1.00466	1.03708	0.992848	1.00395	1.03334	0.992792	1.01903	1.01507	0.968452
1.00379	1.03762	0.994471	1.00523	1.04099	0.991299	1.00544	1.02984	0.991406	1.0194	1.01688	0.96744
1.00487	1.03879	0.992627	1.00437	1.0406	0.992847	1.00568	1.03644	0.989837	1.01912	1.02218	0.967094
1.00431	1.04315	0.992845	1.00506	1.04016	0.991954	1.00521	1.03608	0.990554	1.02102	1.00678	0.966982
1.00456	1.04032	0.99292	1.00508	1.03981	0.991659	1.00642	1.0368	0.988509	1.01853	1.01928	0.96865
1.00417	1.03759	0.993801	1.00395	1.03757	0.993852	1.00564	1.03443	0.989967	1.01851	1.01202	0.969978
1.0038	1.04182	0.993769	1.00481	1.03879	0.992306	1.0048	1.03295	0.991634	1.01797	1.0143	0.970204
1.00444	1.04382	0.992321	1.00412	1.03892	0.993404	1.00542	1.03259	0.990811	1.01955	1.0199	0.967282
1.00445	1.04044	0.993021	1.00441	1.03834	0.992918	1.00515	1.0343	0.990924	1.01929	1.01628	0.968364
1.00457	1.03861	0.993389	1.00378	1.03818	0.993875	1.00607	1.03342	0.989745	1.01919	1.01186	0.968858
1.00302	1.03966	0.995448	1.00415	1.04019	0.993129	1.00516	1.0345	0.990951	1.01935	1.01201	0.968215
1.00456	1.04291	0.992351	1.00466	1.03918	0.992419	1.00552	1.03384	0.990362	1.01869	1.01226	0.969727
1.00436	1.03777	0.99359	1.00452	1.03779	0.992991	1.00548	1.03403	0.990515	1.01972	1.01144	0.968107
1.0044	1.04017	0.993078	1.00403	1.03839	0.993325	1.00599	1.02936	0.990628	1.01969	1.01192	0.968129
1.00404	1.04116	0.993423	1.00455	1.04279	0.992165	1.00604	1.03259	0.989944	1.01857	1.0121	0.969553
1.00428	1.03729	0.993764	1.00444	1.04175	0.992376	1.00661	1.03322	0.988791	1.0194	1.01165	0.968324
1.0035	1.04354	0.993994	1.0038	1.03961	0.993616	1.00507	1.03459	0.990804	1.02009	1.0177	0.966644
1.00431	1.03868	0.993513	1.0043	1.03708	0.993404	1.00561	1.03582	0.990038	1.01942	1.01312	0.968314
1.00522	1.03919	0.992066	1.00502	1.03947	0.991913	1.00551	1.03021	0.991202	1.01915	1.01381	0.968716
1.00432	1.04025	0.993169	1.00459	1.03969	0.992374	1.0057	1.03247	0.990594	1.01954	1.02143	0.966842
1.00387	1.03967	0.994012	1.00418	1.03995	0.993068	1.00568	1.0367	0.98943	1.0211	1.01535	0.965558
1.00443	1.04158	0.992786	1.0045	1.03797	0.992798	1.00531	1.0346	0.990647	1.01832	1.01455	0.970052
1.00428	1.03881	0.993496	1.00344	1.04079	0.993931	1.00544	1.03159	0.991218	1.01951	1.00952	0.968851
1.00359	1.043	0.993747	1.00407	1.0356	0.993844	1.00618	1.03334	0.98958	1.01973	1.01624	0.967319
1.00427	1.04109	0.993092	1.0046	1.03941	0.992723	1.00606	1.03089	0.989954	1.02088	1.02149	0.964477
1.00382	1.04017	0.993955	1.00436	1.03902	0.992862	1.00487	1.03343	0.991554	1.0172	1.01917	0.970769
1.00475	1.03953	0.992808	1.0042	1.03713	0.99357	1.00559	1.03567	0.990204	1.0198	1.01041	0.968369
1.00396	1.03986	0.993926	1.00448	1.03995	0.992589	1.00581	1.03046	0.990934	1.0194	1.01066	0.968523
1.004	1.0383	0.994042	1.00446	1.04053	0.992698	1.00537	1.03318	0.990948	1.02011	1.01453	0.967129
1.00455	1.04545	0.991945	1.00461	1.04135	0.992009	1.00537	1.03045	0.991321	1.01852	1.0221	0.968345
1.00388	1.03856	0.994204	1.00504	1.03885	0.991937	1.00545	1.03311	0.99088	1.0187	1.01588	0.9689
1.00374	1.0437	0.993328	1.00413	1.04	0.993082	1.00648	1.03338	0.989216	1.01796	1.01342	0.970394
1.00399	1.04278	0.993261	1.00411	1.0435	0.99257	1.00596	1.03585	0.989282	1.01961	1.01646	0.96734
1.00444	1.04024	0.993006	1.00445	1.04036	0.992614	1.00519	1.0335	0.991128	1.01862	1.02499	0.96729
1.00449	1.04023	0.993008	1.005	1.03818	0.992085	1.00506	1.03482	0.991115	1.01665	1.01698	0.971891
1.00394	1.04066	0.993935	1.00456	1.03945	0.992545	1.00534	1.03218	0.991028	1.01897	1.00818	0.970017
1.00399	1.04212	0.993346	1.00539	1.0379	0.991511	1.00542	1.03688	0.990285	1.01878	1.01451	0.969038
1.00482	1.03953	0.992596	1.00437	1.03899	0.992769	1.005	1.03558	0.991111	1.01979	1.00587	0.96862
1.00469	1.03775	0.993334	1.00466	1.04154	0.992113	1.00598	1.03228	0.990053	1.01864	1.02018	0.968411
1.00426	1.04167	0.993134	1.00393	1.03981	0.993412	1.00556	1.03532	0.990078	1.01892	1.01855	0.967594
1.00505	1.03974	0.992186	1.00437	1.04078	0.99264	1.00526	1.03346	0.990998	1.0198	1.01885	0.966577
1.0044	1.03927	0.99336	1.0044	1.03902	0.992921	1.00603	1.03182	0.990118	1.02104	1.00928	0.966319
1.00436	1.04202	0.993024	1.00519	1.03656	0.992066	1.00457	1.03711	0.991395	1.01781	1.02441	0.968866
1.00506	1.03972	0.992093	1.0041	1.04128	0.992847	1.00579	1.03463	0.990165	1.0193	1.0188	0.967363
1.00346	1.04352	0.994085	1.0041	1.04057	0.993219	1.00555	1.03743	0.989952	1.01841	1.02475	0.967782
1.00418	1.04229	0.992921	1.00467	1.03926	0.992677	1.00527	1.03227	0.991186	1.01719	1.02193	0.970004
1.00469	1.04197	0.992481	1.00382	1.04061	0.993559	1.00541	1.03138	0.991208	1.01857	1.01934	0.968224
1.00469	1.04	0.992894	1.00363	1.04135	0.993564	1.00503	1.03516	0.99113	1.02092	1.01318	0.966098
1.00458	1.04313	0.992467	1.00407	1.04385	0.992479	1.00593	1.03411	0.989862	1.01977	1.00829	0.968374
1.00451	1.03945	0.993147	1.00481	1.03806	0.992375	1.00535	1.02851	0.991692	1.0191	1.00983	0.969121
1.00478	1.03835	0.993003	1.00461	1.03996	0.992572	1.006	1.03311	0.989791	1.01871	1.02258	0.967851
1.00367	1.04084	0.994157	1.00476	1.03251	0.993548	1.00612	1.03208	0.989935	1.02144	1.00553	0.966851
1.00461	1.03993	0.992736	1.00411	1.04123	0.992896	1.00558	1.03079	0.991043	1.01952	1.0128	0.968355
1.0047	1.04087	0.992455	1.00504	1.04313	0.991257	1.00563	1.03393	0.990277	1.02035	1.00821	0.96778
1.0047	1.04127	0.992504	1.00456	1.04399	0.991736	1.00597	1.03252	0.990179	1.01897	1.02417	0.967019
1.0043	1.0406	0.993224	1.00486	1.03833	0.992182	1.00594	1.03555	0.989784	1.02023	1.01663	0.966365
1.00413	1.04084	0.993375	1.00422	1.04019	0.993081	1.00632	1.03083	0.989953	1.01929	1.00611	0.969679
1.00419	1.04081	0.993455	1.0038	1.03836	0.993931	1.00527	1.03007	0.991605	1.01914	1.01699	0.968064
1.00405	1.04234	0.993236	1.00403	1.03656	0.993831	1.0065	1.02754	0.990214	1.02016	1.02106	0.965955
1.00337	1.04082	0.994418	1.00402	1.03895	0.993555	1.00677	1.03109	0.989189	1.02129	1.01141	0.966074
1.00488	1.03979	0.992605	1.00351	1.04183	0.993681	1.00562	1.0319	0.9908	1.01763	1.01708	0.970633
1.00444	1.04326	0.99269	1.00356	1.0359	0.9947	1.00539	1.03467	0.990317	1.01919	1.01493	0.968267
1.00398	1.04212	0.993274	1.00416	1.03876	0.993158	1.00541	1.03436	0.990597	1.02043	1.00593	0.968359
1.00417	1.04225	0.993301	1.0046	1.03983	0.992458	1.0048	1.03476	0.99152	1.0184	1.01851	0.968788
1.00391	1.04493	0.993012	1.00409	1.03711	0.993519	1.00568	1.03346	0.990537	1.01986	1.01424	0.967551
1.0041	1.04496	0.992907	1.0041	1.03779	0.993501	1.00589	1.03372	0.989838	1.02016	1.0157	0.966902
1.00392	1.04433	0.993227	1.00409	1.03732	0.993729	1.00601	1.0327	0.989843	1.01893	1.01345	0.968614
1.00418	1.04123	0.993311	1.00427	1.03877	0.992992	1.00537	1.03371	0.990862	1.0193	1.01968	0.967253
1.00435	1.04228	0.992835	1.00474	1.03824	0.992453	1.00522	1.03612	0.990505	1.01667	1.01648	0.972141
1.00375	1.03937	0.994284	1.00438	1.03988	0.992682	1.00632	1.03505	0.988976	1.01816	1.00989	0.970785
1.0044	1.04459	0.992276	1.00382	1.04147	0.99332	1.00556	1.03329	0.990587	1.02046	1.00946	0.967419
1.00448	1.04143	0.992737	1.00472	1.03999	0.992153	1.00549	1.03023	0.991307	1.01925	1.01665	0.967835
1.00433	1.04167	0.992931	1.00471	1.03771	0.992662	1.00487	1.03706	0.990811	1.01897	1.01207	0.969359
1.00356	1.04038	0.994462	1.00492	1.04139	0.991804	1.00515	1.03164	0.991179	1.02146	1.01239	0.965092
1.00419	1.04129	0.993354	1.00455	1.0389	0.992632	1.00586	1.0372	0.989219	1.0194	1.01633	0.968207
1.00438	1.0415	0.993033	1.00391	1.04097	0.993301	1.00565	1.03499	0.990139	1.01981	1.02208	0.966047
1.00492	1.04	0.992293	1.00386	1.03856	0.993765	1.00509	1.03445	0.990943	1.02146	1.01343	0.965042
1.00419	1.03782	0.993775	1.00438	1.03755	0.993088	1.00516	1.03414	0.991045	1.01965	1.02001	0.966763
1.00429	1.03978	0.993351	1.00518	1.04099	0.991366	1.00567	1.0347	0.990046	1.0182	1.01485	0.96996
1.00406	1.04374	0.992964	1.00471	1.04198	0.991964	1.0059	1.03098	0.990516	1.01912	1.0078	0.969452
1.0047	1.03833	0.992977	1.00471	1.03752	0.992927	1.00582	1.03135	0.990254	1.01942	1.00858	0.969029
1.00421	1.0429	0.992883	1.00363	1.04124	0.993533	1.00538	1.03262	0.990908	1.01886	1.01675	0.968787
1.0044	1.0402	0.9932	1.00371	1.03963	0.993882	1.00516	1.03298	0.990985	1.01718	1.02378	0.969317
1.00448	1.04463	0.992305	1.00374	1.04077	0.993666	1.00562	1.03391	0.990268	1.01959	1.01241	0.967835
1.00462	1.04273	0.992351	1.00448	1.03878	0.992928	1.00647	1.03198	0.989311	1.01775	1.01232	0.971264
1.00385	1.04187	0.993876	1.005	1.04078	0.991649	1.00611	1.03178	0.989958	1.01971	1.02029	0.966284
1.00444	1.04111	0.99284	1.00445	1.03958	0.992651	1.00599	1.03426	0.989518	1.01807	1.01527	0.970061
1.00418	1.04475	0.99278	1.00369	1.04226	0.993375	1.00563	1.02988	0.991153	1.01932	1.01772	0.968182
1.00394	1.03853	0.994168	1.00456	1.03975	0.992641	1.00643	1.03539	0.9888	1.01974	1.01677	0.967172
1.00377	1.03691	0.994635	1.00396	1.03935	0.993382	1.00562	1.03317	0.99029	1.02054	1.01077	0.967018
1.0041	1.04369	0.993074	1.00429	1.03673	0.993581	1.00493	1.03474	0.990961	1.02055	1.01205	0.967
1.00445	1.04021	0.993337	1.00499	1.03717	0.992378	1.00549	1.03677	0.990022	1.01841	1.01475	0.969517
1.00416	1.03989	0.993661	1.00417	1.03828	0.993385	1.00524	1.03466	0.990649	1.01748	1.01673	0.970322
1.00458	1.04094	0.992814	1.00422	1.03718	0.993642	1.00498	1.03542	0.990689	1.01799	1.01786	0.969686
1.00496	1.03975	0.992226	1.00458	1.03807	0.992864	1.00537	1.03984	0.989488	1.01975	1.01604	0.967226
1.0048	1.03936	0.992755	1.00411	1.04109	0.993013	1.00568	1.03348	0.990343	1.01944	1.01409	0.968373
1.00416	1.04541	0.992562	1.00542	1.04011	0.991187	1.00566	1.03219	0.990585	1.01732	1.01358	0.971549
1.00409	1.04063	0.993609	1.00413	1.03812	0.993605	1.00514	1.03572	0.99072	1.02029	1.004	0.968713
1.00422	1.04312	0.992828	1.00446	1.036	0.99337	1.00574	1.0319	0.990581	1.01927	1.0134	0.968695
1.00489	1.04073	0.992447	1.00376	1.03911	0.993812	1.00561	1.03341	0.990288	1.02091	1.0068	0.966998
1.00434	1.04017	0.993399	1.00373	1.03907	0.993995	1.0056	1.02911	0.991049	1.01903	1.00984	0.969364
1.00419	1.0438	0.992959	1.00425	1.03854	0.993061	1.00558	1.03323	0.990269	1.0187	1.01266	0.96966
1.00519	1.03702	0.99248	1.00479	1.03964	0.992237	1.00581	1.0312	0.990482	1.01883	1.01747	0.968545
1.00395	1.03799	0.994159	1.0044	1.03725	0.993272	1.00618	1.03358	0.989586	1.01937	1.01585	0.968068
1.00491	1.04118	0.992121	1.00391	1.04107	0.993427	1.00463	1.03493	0.991442	1.01952	1.0083	0.9692
1.00428	1.03773	0.993866	1.00349	1.04156	0.993839	1.00655	1.02964	0.98946	1.01981	1.01756	0.967103
1.00384	1.04067	0.993917	1.00435	1.03844	0.992976	1.00498	1.03528	0.990861	1.0204	1.0175	0.966098
1.00427	1.0394	0.993396	1.00428	1.04187	0.992619	1.00568	1.0338	0.990376	1.01884	1.01935	0.968705
1.00465	1.03739	0.99333	1.00501	1.04238	0.991281	1.0057	1.03709	0.989671	1.01951	1.01057	0.968711
1.004	1.04205	0.993259	1.00501	1.03788	0.992097	1.00577	1.03185	0.990407	1.01868	1.01669	0.968386
1.00361	1.04357	0.993707	1.00427	1.0373	0.993534	1.00644	1.02794	0.990267	1.01824	1.01892	0.969424
1.00357	1.03914	0.994695	1.00407	1.041	0.993126	1.00497	1.03485	0.991108	1.01812	1.01628	0.969581
1.00416	1.03974	0.993369	1.00385	1.04079	0.993313	1.00489	1.02836	0.992451	1.01988	1.01347	0.96754
1.00432	1.0374	0.993648	1.00389	1.0415	0.993378	1.00494	1.03205	0.991463	1.01672	1.01391	0.972377
1.00395	1.04168	0.99367	1.00476	1.0363	0.992799	1.00522	1.03273	0.991091	1.01837	1.01337	0.970057
1.00444	1.04039	0.993185	1.00421	1.04272	0.992379	1.00474	1.02979	0.992181	1.02059	1.01225	0.966593
1.00402	1.04335	0.993236	1.00509	1.04171	0.991478	1.00556	1.03476	0.990449	1.02011	1.01317	0.967465
1.00428	1.03986	0.993355	1.00487	1.04265	0.991528	1.00517	1.03349	0.991053	1.01781	1.01631	0.970063
1.00403	1.0401	0.993858	1.00411	1.03937	0.993294	1.00589	1.03833	0.989115	1.01911	1.01548	0.968461
1.00393	1.04081	0.993698	1.00419	1.04128	0.992745	1.00571	1.03226	0.990513	1.01896	1.02386	0.966888
1.00455	1.03915	0.992883	1.00396	1.04076	0.993435	1.00502	1.03182	0.991548	1.01959	1.01571	0.967593
1.00425	1.03826	0.993649	1.00357	1.03951	0.994176	1.00543	1.03351	0.990789	1.01947	1.01947	0.967029
1.00432	1.04228	0.992696	1.00467	1.0377	0.99278	1.0052	1.03237	0.991346	1.01998	1.01639	0.966592
1.00457	1.04171	0.992573	1.00437	1.03985	0.992846	1.00534	1.03177	0.991184	1.01982	1.00986	0.968426
1.00416	1.03948	0.993564	1.00441	1.03742	0.993214	1.00678	1.03591	0.988081	1.01841	1.01379	0.969393
1.00504	1.03944	0.992593	1.00356	1.03874	0.994172	1.00513	1.03079	0.991552	1.01829	1.01261	0.970476
1.00478	1.03916	0.992684	1.00458	1.03946	0.992811	1.00498	1.03542	0.991019	1.01948	1.01742	0.967726
1.00451	1.04035	0.99283	1.00534	1.03815	0.991673	1.00601	1.02989	0.990281	1.01874	1.01445	0.969104
1.00418	1.03912	0.993379	1.00486	1.03812	0.992473	1.00532	1.03642	0.990331	1.02102	1.00381	0.967292
1.00391	1.04233	0.99348	1.00434	1.0448	0.991886	1.00552	1.03165	0.990862	1.0178	1.01846	0.969946
1.00483	1.04029	0.992474	1.00474	1.03791	0.992873	1.006	1.0366	0.989191	1.01905	1.01226	0.969179
1.00416	1.03891	0.993881	1.00417	1.03825	0.99341	1.00553	1.02981	0.991268	1.01966	1.02046	0.966184
1.00481	1.04276	0.992139	1.00427	1.03598	0.993432	1.00522	1.03384	0.990877	1.02028	1.01603	0.966474
1.00434	1.04156	0.992959	1.0047	1.03708	0.99276	1.00559	1.03284	0.990664	1.01903	1.01387	0.969066
1.00446	1.04035	0.99295	1.0042	1.04075	0.992974	1.00589	1.03438	0.989929	1.01835	1.0161	0.969302
1.00373	1.03938	0.994127	1.00466	1.03572	0.993134	1.00505	1.0371	0.990537	1.01898	1.01462	0.968358
1.00447	1.03458	0.994067	1.00477	1.03962	0.992382	1.00587	1.03489	0.989767	1.0198	1.01291	0.967518
1.00425	1.03797	0.993973	1.00356	1.04066	0.993702	1.00499	1.03281	0.991713	1.02011	1.01785	0.966499
1.00366	1.04505	0.993499	1.00389	1.04021	0.993533	1.00574	1.03513	0.990043	1.01879	1.02126	0.968129
1.00406	1.04065	0.993624	1.00425	1.04139	0.992833	1.00451	1.03802	0.991081	1.01882	1.01131	0.969413
1.00404	1.04027	0.99352	1.00458	1.03923	0.99259	1.00478	1.0351	0.991277	1.02029	1.00869	0.967423
1.00455	1.04051	0.993052	1.00369	1.04145	0.993517	1.0053	1.03475	0.990633	1.01982	1.00879	0.9686
1.00389	1.03707	0.994544	1.0058	1.03786	0.990936	1.0045	1.0326	0.992204	1.01838	1.01243	0.970423
1.00473	1.03988	0.992585	1.00411	1.04232	0.992787	1.00452	1.03224	0.992246	1.01867	1.01569	0.968853
1.00413	1.04291	0.992897	1.00521	1.04092	0.991389	1.00545	1.03337	0.990646	1.01961	1.01755	0.967188
1.00386	1.03795	0.994529	1.00458	1.03992	0.992592	1.00602	1.03043	0.990305	1.01978	1.02153	0.966435
1.00373	1.03884	0.994554	1.00387	1.04366	0.992761	1.00555	1.03585	0.990126	1.01973	1.01494	0.96734
1.00436	1.0413	0.992996	1.00419	1.04115	0.992703	1.00581	1.03599	0.989685	1.01823	1.01612	0.969367
1.00453	1.04079	0.99279	1.0049	1.03676	0.992659	1.00567	1.03415	0.99009	1.01886	1.02269	0.967452
1.00382	1.04289	0.993353	1.00374	1.04039	0.993736	1.00525	1.03378	0.990787	1.01844	1.01807	0.969247
1.00543	1.037	0.992363	1.00391	1.03737	0.994307	1.00476	1.03312	0.991926	1.02095	1.01379	0.965881
1.00416	1.03953	0.993745	1.00408	1.03614	0.99383	1.00554	1.0303	0.991111	1.02122	1.00939	0.966058
1.00422	1.04296	0.992675	1.00442	1.03947	0.992838	1.00543	1.03648	0.99011	1.01992	1.01736	0.967076
1.0043	1.03938	0.993502	1.00428	1.03703	0.993407	1.00507	1.03423	0.991137	1.01771	1.01054	0.971379
1.00441	1.04113	0.993094	1.00452	1.04167	0.992211	1.00582	1.02895	0.990796	1.0199	1.0162	0.966921
1.00385	1.03903	0.994304	1.0043	1.03972	0.992757	1.00546	1.03898	0.989778	1.01901	1.01058	0.969522
1.00454	1.04073	0.992769	1.00454	1.04077	0.992374	1.00586	1.03727	0.989633	1.01817	1.01417	0.970182
1.00447	1.04437	0.992459	1.00496	1.03876	0.992333	1.005	1.03562	0.991011	1.01987	1.0155	0.966935
1.00426	1.0375	0.99394	1.00423	1.03965	0.993098	1.00529	1.03732	0.990217	1.01914	1.01637	0.968031
1.00492	1.03842	0.992898	1.0045	1.0381	0.992708	1.00537	1.03558	0.990537	1.01887	1.0158	0.968478
1.00392	1.04006	0.99396	1.00467	1.03853	0.992488	1.00583	1.0334	0.990116	1.0205	1.01721	0.965958
1.00407	1.0419	0.993346	1.00493	1.03802	0.992295	1.00479	1.03819	0.990897	1.01969	1.01652	0.967141
1.0042	1.03788	0.993924	1.00449	1.04255	0.992111	1.00517	1.0321	0.99137	1.01744	1.01841	0.970433
1.00486	1.0387	0.992784	1.00358	1.04224	0.993652	1.00575	1.03208	0.9903	1.01922	1.01158	0.96896
1.00489	1.03867	0.993003	1.00461	1.03656	0.993155	1.00569	1.03229	0.990478	1.01853	1.00871	0.970188
1.00459	1.04313	0.992357	1.00451	1.04144	0.992338	1.0061	1.0321	0.989847	1.01939	1.00821	0.969481
1.00377	1.04105	0.99416	1.00447	1.03662	0.993303	1.00523	1.03253	0.991164	1.01856	1.01502	0.969436
1.00359	1.04534	0.993495	1.00442	1.0412	0.992351	1.00615	1.03368	0.989779	1.01773	1.01517	0.97034
1.00451	1.04181	0.992736	1.00346	1.04275	0.993561	1.0058	1.03816	0.9893	1.01941	1.0178	0.967519
1.00421	1.03849	0.993816	1.00397	1.0446	0.992519	1.00483	1.03158	0.991964	1.01959	1.00594	0.970063
1.00464	1.04333	0.992209	1.00435	1.03878	0.992822	1.00489	1.03276	0.991561	1.01853	1.01462	0.969619
1.0044	1.04046	0.992996	1.00432	1.04289	0.992376	1.00592	1.03723	0.989078	1.01923	1.01538	0.968263
1.00394	1.04031	0.99388	1.00437	1.03939	0.992866	1.00525	1.02932	0.991573	1.01957	1.01541	0.96738
1.00506	1.04111	0.991851	1.00461	1.03854	0.992662	1.00573	1.03431	0.990209	1.01783	1.01623	0.970112
1.00418	1.04291	0.992962	1.00375	1.04158	0.993307	1.00518	1.03401	0.991024	1.02063	1.01893	0.965053
1.00466	1.04162	0.992472	1.00476	1.0409	0.992123	1.00575	1.03488	0.990202	1.01945	1.01453	0.968014
1.00506	1.03869	0.99259	1.00453	1.04045	0.99233	1.00499	1.03238	0.991693	1.01908	1.0147	0.968687
1.00385	1.04136	0.993629	1.00386	1.03911	0.993528	1.00525	1.04066	0.989725	1.0171	1.01848	0.971264
1.00347	1.04054	0.994468	1.00371	1.03953	0.993948	1.00538	1.03409	0.990704	1.01924	1.01081	0.969135
1.00452	1.04225	0.992647	1.00375	1.04308	0.993383	1.00535	1.03514	0.990661	1.0189	1.01794	0.968632
1.00499	1.03996	0.992255	1.00493	1.03988	0.992034	1.00611	1.03762	0.988753	1.01845	1.01451	0.969438
1.00393	1.0459	0.992833	1.00392	1.04161	0.993179	1.00522	1.03652	0.990488	1.01815	1.01461	0.970294
1.0054	1.04073	0.991617	1.00433	1.03922	0.992953	1.00515	1.03553	0.990765	1.01808	1.01274	0.970037
1.00421	1.04278	0.993032	1.00441	1.03932	0.99262	1.00558	1.03525	0.990067	1.01875	1.01564	0.968541
1.00447	1.03994	0.993173	1.00495	1.03951	0.991993	1.00542	1.03391	0.990638	1.02043	1.01928	0.965715
1.00372	1.04314	0.993417	1.00425	1.03934	0.993084	1.00564	1.03698	0.989657	1.01944	1.014	0.968446
1.00423	1.0401	0.993512	1.0041	1.03951	0.993248	1.00614	1.03498	0.989293	1.01891	1.01479	0.96885
1.0038	1.03882	0.994369	1.00399	1.03597	0.994146	1.00548	1.03996	0.989414	1.01941	1.01608	0.967957
1.00491	1.04131	0.992389	1.00401	1.0419	0.993022	1.00577	1.03767	0.989375	1.01752	1.02143	0.969612
1.00452	1.03934	0.99309	1.00444	1.03827	0.992798	1.00465	1.03888	0.991126	1.01932	1.01651	0.967923
1.00549	1.0421	0.991162	1.00427	1.03634	0.993493	1.00534	1.0316	0.991442	1.02037	1.02046	0.96555
1.00437	1.04251	0.992921	1.00502	1.0446	0.99084	1.00527	1.03454	0.990721	1.01994	1.01148	0.967827
1.00379	1.04751	0.992972	1.00455	1.03727	0.992929	1.00589	1.03516	0.989582	1.01943	1.01818	0.967268
1.00428	1.0427	0.992755	1.0047	1.04041	0.992177	1.00434	1.03125	0.992771	1.02007	1.01188	0.967559
1.00398	1.0416	0.993583	1.00323	1.03875	0.994808	1.00532	1.03678	0.990077	1.01865	1.00474	0.970871
1.00369	1.03932	0.994313	1.00398	1.04159	0.993042	1.00587	1.02833	0.990764	1.02004	1.0112	0.96744
1.00469	1.03599	0.99347	1.00492	1.04011	0.991745	1.00697	1.03107	0.988786	1.01903	1.01098	0.969511
1.00397	1.03878	0.993998	1.00413	1.03646	0.993826	1.00504	1.03595	0.990883	1.01935	1.01302	0.968423
1.00426	1.03852	0.993787	1.00512	1.03712	0.992177	1.00521	1.03354	0.991201	1.01926	1.01482	0.96842
1.00444	1.04279	0.992613	1.00388	1.04226	0.993183	1.00578	1.0304	0.990582	1.01929	1.01684	0.968246
1.00459	1.04147	0.992612	1.00433	1.03566	0.993335	1.00524	1.03035	0.991529	1.01982	1.01381	0.967765
1.00455	1.03882	0.993209	1.00504	1.03976	0.991799	1.00565	1.03054	0.990927	1.02033	1.01343	0.966959
1.00425	1.0388	0.993812	1.00435	1.03796	0.99302	1.00486	1.03565	0.991426	1.01932	1.00831	0.968908
1.00423	1.04144	0.993164	1.00377	1.03847	0.99397	1.00516	1.03664	0.990638	1.01882	1.01683	0.968695
1.0045	1.04103	0.992882	1.00416	1.04107	0.992639	1.00625	1.03258	0.989551	1.02052	1.01221	0.966892
1.00434	1.03807	0.993629	1.00455	1.04005	0.99248	1.00544	1.03319	0.990678	1.01995	1.01407	0.967164
1.00359	1.04166	0.994116	1.00398	1.04105	0.99314	1.00549	1.03629	0.990018	1.01916	1.01446	0.968821
1.00423	1.04082	0.993372	1.00445	1.03947	0.992657	1.00543	1.0365	0.990118	1.01904	1.0145	0.969129
1.00436	1.04108	0.993203	1.0048	1.03662	0.992824	1.00544	1.03414	0.990428	1.01839	1.01132	0.969595
1.00481	1.0398	0.992534	1.00407	1.03945	0.993215	1.00576	1.03046	0.990764	1.01804	1.01779	0.969459
1.00478	1.04183	0.992383	1.0051	1.03787	0.992047	1.00554	1.03451	0.990383	1.01888	1.0168	0.968363
1.00385	1.04036	0.993922	1.00451	1.03815	0.992791	1.00593	1.03397	0.989922	1.01971	1.01182	0.967775
1.00503	1.03896	0.992423	1.00478	1.03977	0.992182	1.00534	1.0323	0.990897	1.01868	1.01323	0.969698
1.00376	1.0395	0.99433	1.00359	1.04157	0.994013	1.00581	1.03429	0.989794	1.01994	1.01595	0.96732
1.00361	1.0416	0.994026	1.0048	1.03545	0.992992	1.00558	1.03151	0.990894	1.01863	1.0153	0.969575
1.00474	1.0388	0.992855	1.00333	1.04245	0.993948	1.00594	1.03449	0.989714	1.01833	1.011	0.970718
1.00451	1.04289	0.992551	1.00342	1.0453	0.993348	1.00621	1.03247	0.989578	1.01833	1.01845	0.968987
1.00428	1.0441	0.992479	1.00397	1.04116	0.993234	1.00596	1.03276	0.989892	1.01842	1.01647	0.96959
1.0037	1.04544	0.993188	1.0049	1.03772	0.992338	1.00577	1.03331	0.990252	1.01861	1.0161	0.968774
1.00478	1.0361	0.993312	1.00424	1.04203	0.992532	1.00491	1.03245	0.991488	1.01994	1.00725	0.968863
1.00475	1.04181	0.992547	1.00427	1.04374	0.992523	1.00432	1.03579	0.992157	1.01763	1.01295	0.970881
1.00369	1.04388	0.993598	1.00395	1.04304	0.993038	1.00497	1.03078	0.991857	1.01916	1.01239	0.968681
1.00506	1.03652	0.992701	1.00481	1.03866	0.992511	1.00597	1.03255	0.990079	1.02005	1.0156	0.96703
1.00369	1.04096	0.994228	1.00419	1.04301	0.99266	1.00565	1.03521	0.990157	1.01949	1.00715	0.969367
1.00461	1.03816	0.993125	1.00465	1.03781	0.992673	1.00507	1.03472	0.991098	1.01891	1.0181	0.96786
1.0044	1.04168	0.99278	1.00453	1.03708	0.992921	1.00568	1.03138	0.990422	1.02055	1.01074	0.966662
1.00465	1.04219	0.992414	1.00465	1.04039	0.992154	1.0052	1.03728	0.990276	1.01784	1.02186	0.969338
1.00487	1.04029	0.992494	1.00436	1.03998	0.992844	1.00609	1.03334	0.989704	1.01974	1.01653	0.966998
1.00455	1.04335	0.99232	1.00479	1.04083	0.991974	1.00548	1.03541	0.990326	1.01934	1.01587	0.967887
1.0046	1.04205	0.992491	1.00364	1.04125	0.99368	1.00699	1.03375	0.988144	1.01912	1.00947	0.969708
1.00487	1.04195	0.991819	1.00347	1.0436	0.993435	1.00532	1.03363	0.990944	1.01946	1.01496	0.967876
1.00356	1.04199	0.994141	1.00463	1.03719	0.992903	1.00582	1.03043	0.990408	1.01815	1.00982	0.970695
1.00454	1.03624	0.993735	1.00497	1.03668	0.992444	1.00614	1.03449	0.989384	1.02018	1.01313	0.966917
1.00397	1.04444	0.993081	1.00399	1.04351	0.992668	1.00673	1.03048	0.989297	1.01681	1.01803	0.971091
1.0037	1.04357	0.993496	1.00378	1.03821	0.993907	1.0055	1.03284	0.990784	1.01909	1.01714	0.968131
1.00385	1.04417	0.993283	1.00354	1.0395	0.994203	1.00503	1.02952	0.992075	1.01785	1.01736	0.969983
1.00464	1.04275	0.992528	1.00461	1.04254	0.991989	1.00625	1.02947	0.990155	1.01977	1.01692	0.966916
1.00434	1.04057	0.993235	1.00448	1.03844	0.993018	1.00629	1.03154	0.989587	1.01934	1.01837	0.967578
1.00528	1.04148	0.991658	1.00385	1.04171	0.993266	1.00527	1.03599	0.99061	1.01846	1.01747	0.969303
1.00347	1.04218	0.99417	1.00387	1.04321	0.992801	1.00564	1.03117	0.990779	1.0193	1.01454	0.968367
1.00392	1.04298	0.993444	1.00363	1.03999	0.993854	1.00508	1.0319	0.991471	1.01891	1.01352	0.969093
1.00435	1.04046	0.993238	1.004	1.0396	0.99365	1.00612	1.0342	0.989518	1.01922	1.01334	0.968826
1.00416	1.04095	0.993346	1.00365	1.03747	0.994511	1.00595	1.03257	0.990037	1.01965	1.01715	0.967371
1.0045	1.03663	0.993696	1.00417	1.03831	0.99337	1.00504	1.03485	0.990992	1.01972	1.01518	0.967645
1.00403	1.0374	0.994226	1.00495	1.04209	0.991555	1.00541	1.03196	0.990886	1.01849	1.00823	0.970421
1.0044	1.04059	0.993149	1.00396	1.04117	0.99325	1.00432	1.03421	0.992025	1.01979	1.01728	0.966732
1.00427	1.03814	0.993737	1.00398	1.03985	0.993418	1.0064	1.035	0.988985	1.02054	1.01603	0.965734
1.00348	1.04134	0.994541	1.0045	1.04264	0.991902	1.00545	1.03358	0.990709	1.01997	1.01426	0.967519
1.00438	1.03828	0.993437	1.00458	1.03601	0.993204	1.00455	1.03473	0.991682	1.01979	1.01864	0.96675
1.00516	1.0403	0.991856	1.00351	1.03897	0.994319	1.00543	1.03794	0.989617	1.01958	1.01865	0.966854
1.00405	1.0438	0.993077	1.00469	1.04103	0.992174	1.0058	1.03336	0.99026	1.01742	1.01605	0.971037
1.00377	1.04129	0.993996	1.00404	1.03798	0.993743	1.00583	1.03594	0.989978	1.01894	1.01461	0.96895
1.00374	1.04126	0.994104	1.00533	1.03785	0.99166	1.00493	1.03244	0.99177	1.01926	1.01446	0.968339
1.0051	1.03941	0.992187	1.00401	1.04071	0.993141	1.00618	1.03053	0.990151	1.01827	1.02173	0.968545
1.00461	1.03974	0.992929	1.00409	1.04014	0.99319	1.0059	1.03745	0.989355	1.01946	1.01286	0.968306
1.00309	1.04604	0.994125	1.00432	1.04055	0.992676	1.00537	1.03597	0.990353	1.01939	1.02192	0.966499
1.00398	1.04159	0.993491	1.00418	1.03813	0.993286	1.00506	1.03435	0.990813	1.01911	1.01768	0.968245
1.00441	1.04145	0.993009	1.00456	1.03958	0.992707	1.00574	1.03137	0.990456	1.019	1.01949	0.968035
1.00373	1.04403	0.993582	1.00424	1.03803	0.993594	1.00577	1.03602	0.989652	1.01881	1.02011	0.968184
1.00396	1.04071	0.993694	1.00381	1.0411	0.993296	1.0052	1.03445	0.990962	1.02005	1.01226	0.967361
1.00505	1.03657	0.992759	1.00404	1.04114	0.992924	1.00555	1.03364	0.99051	1.01921	1.01125	0.968925
1.00474	1.03993	0.992685	1.00448	1.03834	0.993046	1.00676	1.03684	0.987854	1.01992	1.01164	0.9684
1.00415	1.0387	0.993948	1.0043	1.03496	0.993843	1.00536	1.02764	0.99177	1.01996	1.01434	0.96744
1.00418	1.03952	0.993703	1.00461	1.04186	0.992175	1.0054	1.03507	0.990361	1.01913	1.02098	0.967132
1.00442	1.03902	0.99319	1.00397	1.03895	0.993442	1.0059	1.03414	0.989945	1.01909	1.01496	0.968673
1.00414	1.03453	0.994417	1.00433	1.03907	0.992929	1.00578	1.03027	0.990701	1.0182	1.01332	0.970099
1.00349	1.04267	0.993992	1.00426	1.03769	0.993499	1.00479	1.03685	0.991024	1.01839	1.01363	0.969653
1.0046	1.04116	0.992645	1.00447	1.04297	0.992209	1.00519	1.03139	0.991314	1.01976	1.01803	0.967167
1.00452	1.0426	0.992583	1.00448	1.04167	0.992369	1.00552	1.02913	0.991406	1.01949	1.00794	0.969565
1.00437	1.03794	0.993833	1.00434	1.04279	0.992259	1.00504	1.03121	0.991761	1.01798	1.01411	0.970272
1.0046	1.03992	0.992854	1.00485	1.04003	0.992103	1.00564	1.03622	0.989848	1.01927	1.00913	0.969487
1.00444	1.03957	0.993325	1.00394	1.04011	0.993424	1.00558	1.03588	0.990026	1.02053	1.01545	0.966677
1.00407	1.04141	0.993336	1.00384	1.039	0.993774	1.00587	1.03134	0.9905	1.0188	1.01811	0.968687
1.00501	1.03643	0.99295	1.005	1.03942	0.99191	1.00637	1.02962	0.989977	1.01768	1.01472	0.970726
1.00413	1.03726	0.994215	1.00442	1.03849	0.992868	1.0058	1.03183	0.990666	1.01807	1.01925	0.9691
1.00459	1.03936	0.993067	1.00374	1.04112	0.993505	1.00638	1.02857	0.990293	1.01974	1.01144	0.968145
1.00334	1.03829	0.995012	1.00346	1.04236	0.993715	1.00542	1.03175	0.991032	1.01925	1.01061	0.968619
1.00429	1.03985	0.993184	1.00459	1.04074	0.992447	1.00572	1.03587	0.989613	1.01946	1.01582	0.967999
1.0043	1.03959	0.993388	1.00359	1.03909	0.994335	1.00581	1.03686	0.989444	1.0192	1.01971	0.967349
1.00435	1.03622	0.994036	1.005	1.04078	0.991405	1.00552	1.03406	0.990554	1.01891	1.01297	0.968991
1.0047	1.04147	0.992565	1.00476	1.03784	0.992566	1.00477	1.03256	0.991816	1.01636	1.01774	0.971571
1.00499	1.03809	0.992612	1.00495	1.03902	0.992112	1.00521	1.03748	0.990476	1.01914	1.01227	0.968806
1.00416	1.03956	0.99366	1.00399	1.03838	0.993644	1.00559	1.03373	0.990329	1.0178	1.01856	0.970069
1.00458	1.04094	0.99276	1.00402	1.03879	0.993558	1.00584	1.03463	0.98978	1.01895	1.01315	0.969257
1.00469	1.04458	0.991998	1.00486	1.04168	0.991639	1.00509	1.03238	0.991454	1.01861	1.0185	0.96852
1.00398	1.03954	0.994064	1.00455	1.03945	0.992798	1.00568	1.03424	0.989992	1.0194	1.01548	0.967482
1.00452	1.04347	0.992348	1.00463	1.03835	0.992516	1.00623	1.03105	0.990134	1.01862	1.01801	0.968827
1.00441	1.04125	0.992883	1.00389	1.04018	0.993701	1.00582	1.0347	0.989848	1.02116	1.01339	0.965495
1.00404	1.04159	0.993468	1.00314	1.04149	0.994442	1.00558	1.03394	0.990309	1.01862	1.02185	0.967831
1.00459	1.04011	0.992909	1.00375	1.04207	0.993237	1.00602	1.02941	0.99061	1.01887	1.02888	0.966295
1.00394	1.04117	0.993696	1.00382	1.04004	0.993523	1.00512	1.0319	0.991483	1.01923	1.01498	0.968395
1.00471	1.04003	0.992752	1.00463	1.04027	0.991986	1.00553	1.03906	0.989431	1.01947	1.01333	0.968237
1.00403	1.04358	0.993128	1.00426	1.04174	0.992861	1.00536	1.03317	0.990808	1.01946	1.01374	0.967764
1.00361	1.03793	0.994665	1.00458	1.0368	0.99298	1.0054	1.03258	0.990726	1.01969	1.01983	0.966478
1.00428	1.03959	0.993417	1.00469	1.04267	0.991862	1.00602	1.03314	0.989925	1.01889	1.01807	0.96847
1.00466	1.04028	0.99262	1.00397	1.04199	0.992812	1.00516	1.03154	0.991471	1.01932	1.01076	0.968829
1.00474	1.03951	0.992656	1.00495	1.04145	0.991653	1.00525	1.03127	0.99122	1.01692	1.01524	0.971309
1.00355	1.04416	0.993652	1.00471	1.03691	0.992702	1.00549	1.0319	0.990966	1.01815	1.01855	0.969608
1.00417	1.04174	0.993252	1.00496	1.03961	0.991982	1.00554	1.03296	0.990399	1.01901	1.01478	0.968543
1.005	1.03934	0.992445	1.00462	1.03589	0.993108	1.00521	1.03694	0.990478	1.02035	1.01441	0.966739
1.00452	1.03818	0.993322	1.00396	1.03932	0.993633	1.00488	1.03758	0.990966	1.01937	1.02081	0.967002
1.00419	1.04129	0.993283	1.00434	1.03671	0.993227	1.00507	1.03513	0.99075	1.02041	1.01051	0.967198
1.00513	1.03935	0.992186	1.00447	1.04053	0.992637	1.00562	1.02925	0.991276	1.01883	1.02377	0.967005
1.00408	1.04187	0.993468	1.00405	1.04394	0.992496	1.00551	1.03399	0.990527	1.01958	1.00792	0.968684
1.00377	1.04085	0.994026	1.00443	1.03883	0.99288	1.00599	1.03148	0.990168	1.01801	1.01811	0.969615
1.00444	1.03914	0.993104	1.00456	1.03558	0.993174	1.00559	1.03443	0.99016	1.01961	1.01564	0.967917
1.00399	1.03773	0.994163	1.00392	1.03792	0.993728	1.00661	1.03161	0.989379	1.01782	1.01751	0.96975
1.0036	1.04244	0.994145	1.00472	1.03854	0.992491	1.00596	1.0339	0.989874	1.01967	1.01641	0.967104
1.005	1.04304	0.991702	1.00468	1.03733	0.992823	1.00552	1.03275	0.990529	1.01849	1.00704	0.970497
1.00447	1.04121	0.992944	1.00426	1.03732	0.993595	1.00589	1.0346	0.98979	1.02097	1.01662	0.964895
1.00412	1.04236	0.993277	1.005	1.03585	0.992696	1.00524	1.03418	0.991078	1.01765	1.01689	0.970221
1.00395	1.04382	0.993107	1.00494	1.03804	0.99226	1.00505	1.03177	0.991576	1.0209	1.01151	0.966337
1.00473	1.03746	0.993041	1.0045	1.03923	0.992865	1.00437	1.0339	0.99208	1.01925	1.02116	0.967489
1.00498	1.03843	0.992373	1.00512	1.03851	0.991997	1.00565	1.03294	0.990509	1.01982	1.0098	0.968103
1.00394	1.04132	0.993443	1.00467	1.03765	0.992777	1.00499	1.03628	0.991124	1.01759	1.017	0.970252
1.00384	1.03968	0.994225	1.00391	1.0452	0.992554	1.00578	1.03027	0.990725	1.01984	1.01195	0.968124
1.00404	1.0428	0.993235	1.00458	1.04	0.992352	1.00603	1.03279	0.989737	1.01968	1.0159	0.967646
1.00458	1.04492	0.992033	1.00485	1.03986	0.991975	1.00481	1.03505	0.991401	1.02041	1.01142	0.967162
1.00439	1.04001	0.99327	1.00429	1.04073	0.992664	1.00527	1.03188	0.991181	1.01853	1.01366	0.969999
1.00428	1.04445	0.992538	1.00332	1.0412	0.994165	1.00579	1.02977	0.990574	1.01869	1.00889	0.970139
1.00394	1.04391	0.993336	1.00459	1.04141	0.992393	1.00624	1.03138	0.989802	1.01849	1.02137	0.968779
1.0042	1.03993	0.993293	1.0049	1.04038	0.991901	1.00541	1.03626	0.99029	1.01911	1.01513	0.968485
1.00392	1.03909	0.994093	1.00402	1.04515	0.992376	1.00553	1.03481	0.99042	1.0196	1.01125	0.96813
1.00428	1.04397	0.992749	1.00472	1.03902	0.992358	1.00581	1.03455	0.990067	1.01999	1.01468	0.967273
1.00449	1.03994	0.993051	1.00402	1.03997	0.993256	1.00484	1.03117	0.991971	1.01826	1.01691	0.969715
1.00403	1.04403	0.993115	1.00468	1.03849	0.99243	1.00573	1.03003	0.990876	1.01784	1.02052	0.969206
1.00506	1.04397	0.99145	1.00388	1.04351	0.992915	1.00504	1.03386	0.991174	1.01918	1.01633	0.968163
1.00409	1.03909	0.993799	1.00418	1.04142	0.992968	1.00554	1.03182	0.990732	1.01882	1.01486	0.969086
1.00417	1.04429	0.992628	1.00499	1.03766	0.99228	1.00574	1.03646	0.989631	1.01923	1.01571	0.96816
1.00437	1.04195	0.992748	1.00438	1.03829	0.993158	1.00397	1.0338	0.992719	1.01945	1.0134	0.968588
1.0045	1.04024	0.993215	1.00388	1.03952	0.993694	1.00551	1.03481	0.99022	1.01795	1.02061	0.969516
1.00451	1.04045	0.993145	1.00492	1.04256	0.991518	1.00632	1.03105	0.98966	1.02063	1.01613	0.966137
1.0043	1.04035	0.993395	1.00529	1.03957	0.991429	1.00588	1.0325	0.990081	1.02008	1.00799	0.968188
1.00356	1.04103	0.994254	1.00339	1.04218	0.993935	1.00656	1.03158	0.989125	1.01804	1.01844	0.96881
1.00423	1.04493	0.992637	1.00487	1.03707	0.992458	1.00503	1.03295	0.991141	1.01931	1.01972	0.967297
1.00508	1.04129	0.991963	1.00474	1.03901	0.992342	1.00532	1.03168	0.991181	1.0191	1.01921	0.967577
1.00382	1.0416	0.993659	1.00431	1.03852	0.993236	1.00531	1.03452	0.990613	1.01967	1.00948	0.968586
1.00524	1.03799	0.992385	1.00443	1.0391	0.992873	1.00609	1.03388	0.98972	1.01871	1.0196	0.968007
1.00473	1.0427	0.992125	1.00414	1.04026	0.993246	1.00584	1.0322	0.99013	1.01992	1.00836	0.968309
1.00479	1.03921	0.992514	1.00416	1.04342	0.99243	1.00419	1.03407	0.99249	1.01804	1.01895	0.969561
1.00413	1.04156	0.993308	1.0035	1.04124	0.993931	1.00694	1.03067	0.989004	1.01935	1.01705	0.967275
1.00479	1.04211	0.992249	1.00428	1.04154	0.992807	1.00554	1.03231	0.990715	1.01943	1.01521	0.967638
1.00446	1.03846	0.993495	1.00446	1.0359	0.993309	1.00595	1.03105	0.990298	1.01839	1.00979	0.970772
1.0044	1.0432	0.992851	1.00389	1.04126	0.993268	1.00572	1.03219	0.990589	1.01891	1.01625	0.968494
1.00449	1.03945	0.99302	1.0042	1.0418	0.992755	1.00541	1.03609	0.990071	1.01924	1.00739	0.969596
1.00436	1.04279	0.992881	1.00497	1.03783	0.992366	1.00531	1.03163	0.991433	1.01926	1.01871	0.96714
1.00443	1.04018	0.993055	1.00493	1.03551	0.992711	1.0055	1.03358	0.990695	1.02134	1.01285	0.965352
1.00462	1.04389	0.99224	1.00534	1.03701	0.991726	1.00564	1.03126	0.990807	1.01919	1.01185	0.968997
1.0043	1.03782	0.993871	1.00503	1.03792	0.992153	1.00574	1.0345	0.989991	1.01835	1.01543	0.969668
1.00392	1.04456	0.993146	1.00394	1.03958	0.993444	1.006	1.03281	0.989849	1.01927	1.00761	0.969355
1.00432	1.04006	0.993277	1.00514	1.03959	0.991675	1.00574	1.03172	0.990483	1.01849	1.02519	0.967349
1.00377	1.03915	0.994179	1.00392	1.04016	0.993577	1.00504	1.03822	0.990574	1.01936	1.02186	0.966779
1.00402	1.03898	0.994069	1.00466	1.03919	0.992472	1.00531	1.03315	0.990786	1.01888	1.01339	0.968826
1.00431	1.03806	0.993752	1.00449	1.03971	0.992546	1.00522	1.03646	0.990312	1.01875	1.0179	0.968589
1.00417	1.04401	0.992676	1.00485	1.03982	0.992265	1.00643	1.02957	0.98991	1.02072	1.01514	0.965636
1.00391	1.03968	0.994048	1.00408	1.03638	0.993781	1.00558	1.0341	0.990353	1.01735	1.02	0.969998
1.00396	1.03984	0.993771	1.00406	1.03723	0.993738	1.00518	1.03266	0.99119	1.01902	1.01609	0.968881
1.00418	1.04042	0.993411	1.0055	1.0374	0.991634	1.00637	1.03145	0.989602	1.01923	1.00963	0.969131
1.00473	1.03802	0.993055	1.00494	1.03681	0.992577	1.0061	1.03408	0.98972	1.01926	1.02142	0.967271
1.00441	1.0405	0.993172	1.00477	1.03628	0.992792	1.00582	1.0353	0.989735	1.01682	1.01319	0.972314
1.00485	1.03641	0.993234	1.00391	1.03892	0.993824	1.00535	1.03632	0.990321	1.02048	1.00629	0.96822
1.00438	1.04052	0.993	1.00436	1.03331	0.994031	1.00495	1.03782	0.990638	1.01981	1.01409	0.967426
1.00541	1.03797	0.992185	1.00457	1.03833	0.992766	1.00461	1.03634	0.99141	1.01942	1.01383	0.968166
1.00361	1.04149	0.994115	1.00489	1.03848	0.992381	1.00595	1.03504	0.989784	1.01768	1.01282	0.97117
1.00502	1.0403	0.992094	1.00458	1.03691	0.992883	1.00564	1.03303	0.990563	1.01856	1.01538	0.969301
1.00492	1.04086	0.992215	1.00442	1.0404	0.99261	1.00496	1.03568	0.991112	1.01835	1.0178	0.969304
1.00455	1.04154	0.992527	1.0044	1.03647	0.993178	1.00564	1.03282	0.990521	1.01874	1.02441	0.967212
1.00366	1.04351	0.993585	1.00417	1.03915	0.993246	1.00563	1.02977	0.99114	1.02024	1.01232	0.967188
1.00503	1.0366	0.992986	1.00404	1.03964	0.993096	1.0058	1.02927	0.990769	1.01997	1.01658	0.966763
1.00389	1.04153	0.993777	1.00435	1.03823	0.993154	1.00484	1.03666	0.991093	1.01929	1.00893	0.969459
1.00389	1.04078	0.993786	1.00444	1.03476	0.993628	1.00542	1.0357	0.990001	1.01817	1.01771	0.969295
1.00403	1.04227	0.993274	1.00424	1.04055	0.992924	1.0059	1.03013	0.990348	1.0195	1.0086	0.968962
1.00476	1.04253	0.992208	1.00473	1.03889	0.992245	1.00679	1.03388	0.988461	1.01797	1.01413	0.9704
1.00464	1.03834	0.993267	1.00377	1.04309	0.992996	1.0064	1.03203	0.989453	1.01933	1.01118	0.968838
1.00445	1.0401	0.993095	1.00365	1.04129	0.993707	1.00529	1.03371	0.990715	1.01946	1.01498	0.968205
1.00441	1.04129	0.992716	1.00443	1.03635	0.993298	1.00617	1.03241	0.989917	1.01883	1.01174	0.969472
1.00478	1.0385	0.992895	1.00355	1.0434	0.993346	1.00585	1.03702	0.989174	1.01823	1.01572	0.969905
1.005	1.04503	0.991434	1.00375	1.038	0.993902	1.00512	1.03185	0.99133	1.01787	1.02138	0.969383
1.00438	1.03912	0.993294	1.00548	1.03668	0.99191	1.00493	1.03467	0.990952	1.01872	1.01345	0.969719
1.00388	1.0439	0.993241	1.00459	1.03971	0.992534	1.00554	1.03597	0.99005	1.02045	1.01551	0.966393
1.00469	1.04323	0.992323	1.00507	1.03668	0.992346	1.00542	1.03486	0.990285	1.01952	1.01977	0.966883
1.0035	1.04171	0.994472	1.00439	1.04278	0.992304	1.00541	1.03413	0.990376	1.01999	1.01332	0.967165
1.00415	1.04027	0.993571	1.00415	1.03897	0.993267	1.00512	1.03376	0.991288	1.02044	1.01729	0.965861
1.00395	1.04081	0.993734	1.00508	1.03637	0.992375	1.00526	1.03681	0.990521	1.01951	1.02346	0.966244
1.00451	1.04155	0.992721	1.00495	1.04174	0.991759	1.00576	1.03351	0.990156	1.01913	1.01265	0.96864
1.00447	1.03847	0.993413	1.00448	1.03995	0.992339	1.00525	1.03237	0.991242	1.01991	1.01209	0.967752
1.00503	1.03965	0.992311	1.00504	1.03991	0.991882	1.00556	1.03466	0.990322	1.01929	1.01522	0.968014
1.00398	1.0454	0.992816	1.00374	1.03983	0.993727	1.00552	1.03524	0.990438	1.01864	1.01828	0.968529
1.00436	1.03967	0.993336	1.00444	1.04189	0.992226	1.00538	1.03576	0.989977	1.01883	1.01728	0.968523
1.00415	1.03692	0.994157	1.00433	1.03739	0.993297	1.00581	1.02902	0.990997	1.01932	1.01717	0.96777
1.00511	1.03545	0.992815	1.00479	1.03831	0.992494	1.00582	1.03186	0.990333	1.01916	1.01026	0.969091
1.00424	1.03979	0.993532	1.00467	1.03807	0.992702	1.00529	1.03682	0.990099	1.02093	1.02429	0.96406
1.00334	1.04305	0.994226	1.00441	1.03975	0.992751	1.00647	1.03497	0.988845	1.02008	1.00935	0.968354
1.00485	1.03679	0.992954	1.00407	1.04172	0.992944	1.0051	1.03303	0.991017	1.02009	1.01064	0.967534
1.00511	1.04001	0.992151	1.00462	1.03807	0.992814	1.00567	1.03686	0.989635	1.01949	1.01548	0.968269
1.00501	1.03689	0.992696	1.00441	1.03946	0.992877	1.00505	1.03639	0.990645	1.01853	1.01467	0.969592
1.00463	1.04248	0.992434	1.00521	1.03897	0.991726	1.00622	1.02994	0.990045	1.02025	1.012	0.967021
1.00503	1.03673	0.992881	1.0047	1.04203	0.991962	1.00602	1.03461	0.989597	1.01968	1.01842	0.967061
1.00466	1.04631	0.991775	1.00423	1.03941	0.993141	1.00522	1.03153	0.991259	1.01822	1.01087	0.970896
1.0046	1.04137	0.992728	1.00468	1.04078	0.992272	1.00575	1.03014	0.990883	1.0183	1.01494	0.969659
1.00443	1.04111	0.992942	1.00472	1.03831	0.992546	1.00545	1.03535	0.990303	1.01935	1.01234	0.96831
1.00399	1.04754	0.992578	1.00374	1.04031	0.993578	1.00559	1.03503	0.990127	1.01905	1.00977	0.969316
1.00474	1.0438	0.991986	1.00393	1.04136	0.99325	1.00616	1.03131	0.99	1.01761	1.0157	0.970865
1.00375	1.04046	0.99402	1.00439	1.04013	0.992649	1.0061	1.03477	0.989617	1.01864	1.01988	0.968575
1.00387	1.04605	0.992906	1.0039	1.03777	0.993967	1.00598	1.03297	0.989848	1.01923	1.00744	0.969401
1.00531	1.03683	0.99215	1.00411	1.03967	0.993354	1.00612	1.03328	0.989617	1.02024	1.02203	0.965832
1.00435	1.03814	0.993553	1.00454	1.0408	0.992183	1.00558	1.03258	0.990635	1.02019	1.02022	0.965835
1.00443	1.0428	0.992935	1.00415	1.03871	0.993304	1.0053	1.03241	0.991241	1.01932	1.01372	0.968595
1.00463	1.04282	0.992154	1.00436	1.04016	0.992593	1.00527	1.03434	0.990708	1.01998	1.01431	0.967546
1.00469	1.044	0.992068	1.00414	1.03859	0.993238	1.00548	1.03026	0.991371	1.01858	1.01361	0.969856
1.00511	1.03662	0.992793	1.00436	1.03992	0.992819	1.00614	1.03127	0.990051	1.01761	1.01498	0.970743
1.0046	1.0388	0.993303	1.00432	1.04151	0.99253	1.0052	1.036	0.990381	1.0189	1.01099	0.969147
1.00509	1.04102	0.992063	1.00509	1.0386	0.991786	1.00583	1.03474	0.989938	1.02089	1.01129	0.965971
1.00398	1.04259	0.993507	1.0043	1.03884	0.993006	1.00544	1.03439	0.990665	1.01913	1.01214	0.969034
1.00451	1.0385	0.993351	1.00407	1.04284	0.992685	1.00531	1.03171	0.991325	1.01917	1.01542	0.96806
1.00434	1.04191	0.992995	1.00512	1.03679	0.992356	1.00594	1.03115	0.990308	1.01775	1.01241	0.971205
1.00475	1.04129	0.992431	1.00341	1.04518	0.993396	1.00674	1.02977	0.989347	1.01821	1.01506	0.969636
1.00422	1.04045	0.993224	1.00465	1.04085	0.99235	1.00505	1.03469	0.990925	1.01866	1.01835	0.968536
1.00434	1.04438	0.992571	1.0043	1.04208	0.992571	1.00684	1.03254	0.988574	1.01905	1.01942	0.967837
1.00415	1.04034	0.993415	1.00347	1.04333	0.993626	1.0052	1.03129	0.991625	1.01878	1.00799	0.970042
1.00389	1.04351	0.993284	1.00444	1.04332	0.992048	1.00587	1.03456	0.989753	1.02036	1.01188	0.967041
1.004	1.0419	0.993421	1.00423	1.04021	0.992793	1.00587	1.03051	0.99034	1.01891	1.01432	0.968959
1.00469	1.03809	0.99314	1.00491	1.0371	0.992423	1.00578	1.02988	0.990921	1.01861	1.01686	0.968853
1.00413	1.04111	0.993256	1.00488	1.04084	0.992049	1.00487	1.0328	0.991401	1.01931	1.01777	0.967628
1.00413	1.04044	0.993522	1.00499	1.03961	0.991956	1.0053	1.03431	0.990641	1.02042	1.01472	0.96639
1.004	1.04275	0.9933	1.00465	1.03624	0.993002	1.00505	1.03472	0.990927	1.02054	1.01214	0.966837
1.00484	1.04126	0.992241	1.00408	1.03942	0.99323	1.00671	1.03024	0.989326	1.01695	1.01934	0.970692
1.00358	1.04026	0.994167	1.0048	1.03794	0.992288	1.00627	1.03361	0.989312	1.01744	1.01832	0.970595
1.00422	1.0396	0.993625	1.00442	1.0392	0.992913	1.00461	1.03809	0.991105	1.01948	1.01916	0.96704
1.00421	1.03931	0.993644	1.00487	1.04081	0.991712	1.00586	1.03205	0.990226	1.01896	1.01646	0.96818
1.00424	1.04477	0.992417	1.00398	1.03887	0.99347	1.00516	1.03327	0.991324	1.01951	1.01478	0.967632
1.00446	1.0405	0.993037	1.00512	1.03924	0.991774	1.00599	1.03919	0.988788	1.01842	1.01933	0.968383
1.00473	1.04243	0.992416	1.00344	1.04049	0.994167	1.00531	1.03207	0.991015	1.019	1.02001	0.967803
1.00519	1.04006	0.992011	1.00405	1.04175	0.992795	1.00586	1.03383	0.98971	1.01797	1.01634	0.970088
1.00494	1.04025	0.992499	1.0043	1.03983	0.99316	1.00534	1.0376	0.989924	1.01962	1.00383	0.969481
1.005	1.03915	0.992555	1.00533	1.03816	0.991561	1.00508	1.03498	0.990928	1.02137	1.01002	0.965931
1.00454	1.04332	0.99242	1.00444	1.04206	0.992309	1.00589	1.03147	0.990247	1.01808	1.0162	0.969514
1.0038	1.03944	0.994112	1.0036	1.04272	0.993312	1.0053	1.03497	0.990704	1.01827	1.01829	0.969232
1.00407	1.03937	0.99379	1.0048	1.03461	0.993157	1.00615	1.03205	0.989815	1.01885	1.01555	0.96842
1.00436	1.0409	0.993179	1.0041	1.04493	0.992261	1.00532	1.0376	0.990312	1.01731	1.01725	0.970837
1.00316	1.04228	0.994675	1.00309	1.03945	0.994782	1.00594	1.03288	0.989966	1.01936	1.01522	0.968183
1.00435	1.04077	0.993081	1.0042	1.03838	0.993353	1.00492	1.03358	0.991639	1.01872	1.01613	0.968883
1.00374	1.04108	0.993898	1.00434	1.03848	0.993067	1.0059	1.03356	0.989955	1.01796	1.01358	0.970584
1.00307	1.04392	0.994558	1.00419	1.04279	0.992419	1.00598	1.03395	0.989799	1.01877	1.01433	0.968943
1.00389	1.04118	0.99389	1.00479	1.03733	0.992779	1.00558	1.03364	0.990574	1.01971	1.01308	0.967767
1.00446	1.04124	0.992921	1.00503	1.0368	0.992125	1.00555	1.02982	0.991197	1.01815	1.01916	0.969146
1.00453	1.03878	0.993316	1.0041	1.0397	0.993379	1.00589	1.03436	0.989831	1.01858	1.01879	0.968749
1.00397	1.04385	0.993069	1.00463	1.03705	0.99301	1.00611	1.03198	0.989832	1.01918	1.01631	0.967944
1.00322	1.04199	0.994676	1.00381	1.03962	0.993789	1.00502	1.03038	0.991684	1.01996	1.00813	0.968399
1.00455	1.04122	0.992651	1.00433	1.0369	0.993609	1.006	1.03243	0.989839	1.01843	1.01481	0.969094
1.00522	1.03754	0.992434	1.00366	1.04165	0.993449	1.00588	1.03422	0.989866	1.01907	1.01729	0.967943
1.00413	1.04285	0.993145	1.00397	1.03957	0.993531	1.0056	1.03635	0.989693	1.0185	1.01254	0.969913
1.00438	1.04206	0.992728	1.00429	1.03717	0.993248	1.00484	1.03604	0.990937	1.01861	1.01648	0.969309
1.00417	1.04	0.99347	1.00391	1.04127	0.993304	1.00584	1.03299	0.990345	1.01879	1.01386	0.969065
1.00487	1.03704	0.993018	1.00505	1.03808	0.992011	1.00619	1.02776	0.990475	1.02001	1.01721	0.966601
1.00396	1.04064	0.993751	1.00483	1.04221	0.991927	1.0051	1.03587	0.990699	1.01888	1.01422	0.968563
1.00442	1.03844	0.993319	1.00451	1.03838	0.992888	1.00587	1.03499	0.989692	1.01912	1.01302	0.968734
1.00441	1.04335	0.992533	1.00447	1.03857	0.992901	1.00557	1.03304	0.990544	1.01908	1.01162	0.969113
1.00421	1.03643	0.994078	1.00504	1.03838	0.992107	1.00603	1.03497	0.989648	1.01929	1.01266	0.968638
1.00369	1.04291	0.993626	1.00349	1.04441	0.993396	1.00572	1.03473	0.990049	1.01942	1.00828	0.969311
1.00456	1.04222	0.992254	1.00335	1.04191	0.993842	1.0059	1.0299	0.990721	1.01916	1.01342	0.968706
1.0042	1.0388	0.993621	1.00516	1.03729	0.991959	1.00569	1.03271	0.990363	1.01818	1.01748	0.969406
1.00417	1.03766	0.994096	1.00421	1.04151	0.992845	1.00558	1.03328	0.99053	1.01864	1.0171	0.968991
1.00438	1.04457	0.992382	1.00455	1.04278	0.992012	1.00537	1.03907	0.989729	1.01864	1.02046	0.968372
1.00444	1.03865	0.993492	1.00476	1.03999	0.992292	1.00599	1.03028	0.99023	1.01832	1.01195	0.970422
1.00495	1.03675	0.99301	1.00484	1.04012	0.991967	1.0055	1.0346	0.990582	1.01899	1.01661	0.968299
1.00355	1.04368	0.993811	1.00423	1.04132	0.992772	1.00551	1.03679	0.989776	1.01811	1.01587	0.969787
1.00447	1.03971	0.993109	1.00545	1.03932	0.991158	1.00481	1.03259	0.991902	1.01859	1.01292	0.969654
1.00501	1.03809	0.992697	1.00448	1.03448	0.993598	1.00514	1.03473	0.990972	1.01971	1.01279	0.967733
1.0045	1.03624	0.993868	1.00433	1.04054	0.992733	1.00599	1.03461	0.989425	1.01849	1.01734	0.9695
1.00487	1.03736	0.99306	1.00468	1.03824	0.992622	1.00527	1.0351	0.99066	1.01915	1.01736	0.968039
1.00431	1.0418	0.993176	1.00495	1.03708	0.992244	1.00509	1.03394	0.991398	1.01844	1.01422	0.969284
1.00452	1.03868	0.993237	1.0046	1.0377	0.992725	1.00536	1.02775	0.991843	1.01866	1.01743	0.968833
1.00466	1.03971	0.992835	1.00309	1.04316	0.994115	1.00504	1.03886	0.990256	1.01939	1.01822	0.967617
1.00479	1.04189	0.992277	1.00352	1.04179	0.993985	1.0055	1.033	0.990409	1.0189	1.01342	0.96903
1.00453	1.03555	0.993684	1.00448	1.03851	0.992715	1.00517	1.03267	0.991219	1.01983	1.01445	0.967369
1.00459	1.04057	0.992676	1.00284	1.03851	0.995368	1.00527	1.03819	0.990229	1.01944	1.01299	0.96865
1.0037	1.04304	0.993596	1.00423	1.03823	0.993428	1.00549	1.03406	0.990332	1.01859	1.00822	0.970685
1.00446	1.03677	0.993861	1.0042	1.0417	0.99264	1.00489	1.03818	0.990605	1.0199	1.01254	0.968029
1.00463	1.04147	0.992525	1.00417	1.04117	0.9928	1.00588	1.03102	0.990502	1.01936	1.01571	0.968113
1.00384	1.04342	0.99353	1.00476	1.03699	0.992765	1.00541	1.03542	0.990487	1.01853	1.01662	0.969052
1.00445	1.04143	0.9931	1.00457	1.04027	0.992506	1.00492	1.03475	0.991349	1.01954	1.00613	0.96961
1.0041	1.03878	0.993816	1.0039	1.0406	0.993254	1.00645	1.03392	0.989202	1.01879	1.02283	0.967673
1.00423	1.04247	0.993112	1.00424	1.03779	0.993221	1.00536	1.03889	0.989947	1.01942	1.00912	0.969304
1.00359	1.04381	0.993559	1.00394	1.04214	0.993165	1.00478	1.0327	0.991958	1.02039	1.00903	0.96747
1.00396	1.0419	0.993748	1.00441	1.03647	0.993339	1.00563	1.0373	0.989655	1.019	1.00775	0.970105
1.00445	1.04124	0.992802	1.00403	1.03605	0.993981	1.00525	1.03275	0.991183	1.01745	1.02136	0.970332
1.00471	1.0399	0.992698	1.00449	1.04091	0.992496	1.00542	1.03461	0.990512	1.01855	1.01556	0.969116
1.00463	1.04273	0.99233	1.00478	1.04106	0.991927	1.00491	1.03583	0.991041	1.01973	1.01531	0.967168
1.00425	1.04163	0.993067	1.00432	1.03954	0.992901	1.00573	1.03274	0.990244	1.0191	1.01151	0.969104
1.00434	1.03983	0.993501	1.00472	1.04074	0.99228	1.00581	1.03365	0.990089	1.01989	1.01459	0.967196
1.00406	1.04332	0.993137	1.00415	1.0422	0.992732	1.00658	1.03252	0.989094	1.02069	1.01465	0.966168
1.00319	1.04316	0.994437	1.00372	1.03984	0.993871	1.00557	1.03406	0.990373	1.0187	1.00876	0.969892
1.00454	1.04009	0.992961	1.00429	1.03927	0.992958	1.00494	1.03437	0.991324	1.02059	1.01022	0.966984
1.00344	1.0445	0.993959	1.00383	1.03957	0.993647	1.00539	1.03205	0.991176	1.01823	1.00879	0.971255
1.00431	1.0379	0.993586	1.00421	1.04122	0.992617	1.00543	1.03276	0.990711	1.01983	1.00782	0.968375
1.00435	1.04208	0.992922	1.00445	1.04072	0.992591	1.00559	1.03421	0.990543	1.01865	1.0175	0.969188
1.00405	1.04374	0.993114	1.00357	1.0385	0.994158	1.00622	1.03259	0.989584	1.01962	1.01512	0.967903
1.0049	1.03759	0.992877	1.00493	1.04196	0.991756	1.00589	1.03177	0.990477	1.01857	1.00965	0.970431
1.00488	1.03932	0.992624	1.00407	1.03934	0.993374	1.00612	1.0301	0.990213	1.01877	1.01799	0.968557
1.00435	1.04242	0.992912	1.0053	1.03704	0.991811	1.00503	1.0326	0.991304	1.01911	1.01261	0.968835
1.00432	1.04116	0.993165	1.0044	1.03904	0.992892	1.00602	1.02949	0.990408	1.01717	1.01496	0.971465
1.00415	1.04112	0.993267	1.00448	1.0405	0.99249	1.00535	1.03291	0.991098	1.0191	1.01021	0.9696
1.0035	1.04109	0.994257	1.00415	1.03819	0.993634	1.00561	1.03789	0.989735	1.02079	1.01138	0.966521
1.00399	1.03846	0.994202	1.00413	1.04051	0.993051	1.00546	1.03527	0.990172	1.02057	1.0127	0.966838
1.00378	1.0449	0.993052	1.00405	1.04294	0.992884	1.00555	1.03458	0.990342	1.01858	1.01323	0.969677
1.00447	1.03907	0.993148	1.00466	1.0378	0.992792	1.00617	1.02983	0.990073	1.01903	1.01796	0.968194
1.00469	1.04025	0.992577	1.0041	1.03718	0.993729	1.00561	1.03447	0.99004	1.01954	1.0155	0.967432
1.00385	1.03977	0.994075	1.0041	1.04441	0.992413	1.00469	1.03901	0.991074	1.01904	1.0206	0.967312
1.00415	1.04415	0.992923	1.00385	1.04097	0.993296	1.00487	1.03624	0.991238	1.01944	1.01888	0.967182
1.00365	1.04227	0.993903	1.00477	1.03928	0.992301	1.00526	1.03319	0.991023	1.01894	1.01581	0.968333
1.00381	1.04211	0.99377	1.00382	1.0407	0.993454	1.00552	1.03253	0.990637	1.01674	1.02306	0.970689
1.00347	1.03802	0.99493	1.00472	1.03804	0.992682	1.00572	1.02915	0.991185	1.01892	1.0069	0.970183
1.00459	1.03833	0.993293	1.00421	1.03997	0.993083	1.00563	1.03593	0.990016	1.01799	1.01233	0.970569
1.00418	1.03997	0.993422	1.00445	1.04238	0.992223	1.00501	1.03245	0.991439	1.01784	1.02165	0.969532
1.00341	1.03912	0.994932	1.00442	1.04022	0.992768	1.0049	1.033	0.991609	1.01924	1.01304	0.968942
1.00407	1.04217	0.993445	1.00453	1.03882	0.992736	1.00583	1.0307	0.990548	1.01979	1.00651	0.969549
1.00429	1.04079	0.993245	1.00456	1.03925	0.992476	1.00498	1.03563	0.99114	1.01794	1.01461	0.970721
1.00413	1.03886	0.9938	1.00421	1.0366	0.993579	1.00622	1.0318	0.989718	1.02001	1.01288	0.967652
1.004	1.0381	0.994124	1.00476	1.0386	0.992415	1.00602	1.0347	0.989336	1.02009	1.0197	0.966083
1.00443	1.03837	0.993336	1.00572	1.03627	0.99132	1.00527	1.03419	0.990837	1.01922	1.01574	0.967836
1.0048	1.04125	0.992317	1.00451	1.03751	0.99312	1.00578	1.03369	0.990079	1.0183	1.01414	0.970305
1.00435	1.04402	0.992356	1.00361	1.04022	0.993679	1.00465	1.03205	0.992203	1.01846	1.01796	0.968706
1.00471	1.03941	0.99295	1.00395	1.04159	0.993092	1.00636	1.03249	0.989378	1.01857	1.01185	0.9693
1.00425	1.04372	0.992721	1.00447	1.04489	0.991811	1.00573	1.03351	0.990195	1.01942	1.01842	0.967306
1.00497	1.03993	0.992194	1.00434	1.03872	0.993097	1.00491	1.03536	0.991048	1.01976	1.01927	0.966752
1.00503	1.04139	0.991998	1.00411	1.04116	0.992915	1.00576	1.03595	0.989626	1.01996	1.02048	0.966228
1.00389	1.04172	0.993847	1.00436	1.03711	0.993244	1.00576	1.02926	0.990979	1.02053	1.00993	0.96725
1.00383	1.03916	0.994161	1.00438	1.04147	0.992484	1.00565	1.03769	0.98959	1.01976	1.01065	0.967975
1.00344	1.04469	0.99386	1.00437	1.04203	0.992323	1.00548	1.03318	0.99073	1.01772	1.0187	0.969541
1.00431	1.04289	0.992782	1.00453	1.04035	0.992616	1.00547	1.03421	0.990313	1.0195	1.01616	0.967839
1.00469	1.0406	0.992705	1.0044	1.04026	0.992569	1.0058	1.03178	0.99047	1.01849	1.01178	0.97005
1.00405	1.04374	0.992908	1.0041	1.03567	0.993772	1.00591	1.03431	0.990034	1.01809	1.0135	0.970389
1.00529	1.03622	0.99255	1.00481	1.03584	0.99263	1.0057	1.03465	0.990023	1.01841	1.01208	0.970267
1.00427	1.03966	0.993361	1.00401	1.03861	0.993577	1.00608	1.03783	0.988701	1.01962	1.01541	0.967376
1.00403	1.04006	0.993632	1.00407	1.04063	0.993006	1.00488	1.03524	0.991114	1.01973	1.01651	0.967615
1.00426	1.04321	0.992595	1.00391	1.0377	0.993936	1.00719	1.03348	0.988014	1.01946	1.01139	0.968247
1.00438	1.04096	0.992962	1.00397	1.0404	0.993522	1.00515	1.03548	0.990779	1.01874	1.01947	0.96816
1.00451	1.04184	0.992612	1.00357	1.03951	0.993894	1.00588	1.03087	0.990394	1.02047	1.01288	0.966894
1.00394	1.03984	0.993948	1.00411	1.04084	0.992771	1.00538	1.03134	0.99113	1.01835	1.01483	0.970064
1.00481	1.03824	0.993116	1.0041	1.04205	0.992781	1.00529	1.03453	0.990976	1.01926	1.0127	0.968844
1.00474	1.04094	0.992623	1.00435	1.04019	0.992725	1.00557	1.03795	0.989593	1.01957	1.01482	0.967589
1.00471	1.03958	0.992878	1.00501	1.03996	0.991588	1.00609	1.03515	0.989186	1.01896	1.01404	0.968774
1.00363	1.04102	0.994309	1.00366	1.03927	0.993972	1.00433	1.03472	0.992204	1.01958	1.01096	0.968082
1.00474	1.04189	0.992435	1.0048	1.03854	0.992589	1.00523	1.03444	0.990766	1.01979	1.01505	0.967412
1.00398	1.03755	0.994209	1.00438	1.03718	0.99321	1.00655	1.03327	0.988946	1.01774	1.01857	0.969865
1.00329	1.04201	0.994566	1.00497	1.03851	0.992107	1.00512	1.03548	0.990556	1.02014	1.01563	0.966868
1.00411	1.0429	0.993226	1.00371	1.04206	0.993585	1.00558	1.03655	0.989808	1.01869	1.0173	0.968725
1.00437	1.03888	0.993358	1.00524	1.039	0.991717	1.00588	1.03266	0.990213	1.0195	1.01647	0.967443
1.00496	1.03851	0.992473	1.00386	1.04277	0.99339	1.00517	1.03865	0.990023	1.0174	1.02081	0.969977
1.00427	1.0408	0.993418	1.00402	1.04384	0.99258	1.0057	1.03369	0.990282	1.01888	1.01795	0.968495
1.00466	1.04697	0.991497	1.00391	1.03969	0.993533	1.00529	1.03622	0.990608	1.01963	1.01053	0.967882
1.00379	1.0415	0.99377	1.00407	1.04005	0.993472	1.0053	1.03753	0.990178	1.01809	1.01718	0.969596
1.00432	1.0409	0.993145	1.00417	1.03845	0.993137	1.0066	1.03236	0.988986	1.01887	1.01198	0.968851
1.00379	1.03998	0.994056	1.00496	1.04003	0.991862	1.00549	1.03359	0.99066	1.01919	1.00679	0.969441
1.00451	1.0384	0.993403	1.00398	1.04029	0.993349	1.00642	1.03343	0.989326	1.02074	1.01328	0.966834
1.00456	1.04361	0.99219	1.00433	1.03999	0.992985	1.00622	1.03593	0.988942	1.01926	1.00729	0.969833
1.00431	1.04014	0.993402	1.00464	1.04493	0.991464	1.00576	1.03556	0.989461	1.01921	1.0204	0.967663
1.00473	1.04313	0.992263	1.00464	1.0384	0.992535	1.00507	1.03345	0.991292	1.01749	1.01931	0.970092
1.00451	1.03716	0.993452	1.00411	1.04057	0.992915	1.00593	1.03479	0.989435	1.01845	1.01865	0.968552
1.00406	1.037	0.994231	1.00486	1.04093	0.991841	1.00531	1.03096	0.991274	1.0207	1.02378	0.964327
1.00425	1.04381	0.99269	1.0049	1.03894	0.992203	1.00516	1.0322	0.991475	1.02115	1.01872	0.964362
1.00437	1.04204	0.992989	1.00459	1.04006	0.992429	1.00573	1.03586	0.989785	1.01734	1.01522	0.97108
1.00381	1.04059	0.99401	1.00437	1.04287	0.992282	1.0051	1.03529	0.990927	1.01888	1.00804	0.970083
1.00439	1.03999	0.993218	1.0045	1.0393	0.992717	1.00563	1.03237	0.990519	1.01958	1.01118	0.968317
1.00424	1.03947	0.993553	1.00482	1.03971	0.992007	1.00491	1.03325	0.991684	1.01901	1.01165	0.969044
1.00509	1.03633	0.992838	1.00421	1.03717	0.993539	1.00529	1.03058	0.991586	1.01888	1.01374	0.968447
1.00463	1.04197	0.992365	1.00452	1.03855	0.992695	1.00654	1.03572	0.988372	1.01898	1.01776	0.968074
1.00478	1.03693	0.993191	1.00444	1.04051	0.992613	1.0055	1.03156	0.990996	1.01945	1.01401	0.968068
1.00461	1.04352	0.992404	1.0047	1.04147	0.992061	1.00499	1.03428	0.991135	1.01914	1.0044	0.970232
1.00402	1.0407	0.993483	1.00438	1.03814	0.993267	1.00593	1.03305	0.990001	1.01865	1.00868	0.970286
1.00439	1.03976	0.993074	1.00348	1.0394	0.994348	1.00544	1.03269	0.990868	1.01931	1.00713	0.96953
1.00434	1.03919	0.99358	1.00382	1.04115	0.993474	1.00535	1.03635	0.99023	1.01883	1.01878	0.968543
1.00452	1.04261	0.992416	1.00495	1.03783	0.992395	1.00554	1.03011	0.991183	1.0191	1.01419	0.968601
1.00454	1.04057	0.992968	1.00418	1.04357	0.992105	1.00564	1.0327	0.990416	1.0177	1.01748	0.969987
1.00465	1.03915	0.993022	1.00436	1.04213	0.992397	1.00551	1.03465	0.990278	1.01808	1.01507	0.970032
1.00446	1.0423	0.992557	1.0044	1.03774	0.993096	1.00507	1.03644	0.990676	1.01781	1.02049	0.969539
1.00357	1.04235	0.994125	1.00496	1.03809	0.99223	1.0063	1.03523	0.988749	1.01986	1.01213	0.96808
1.00478	1.03995	0.99263	1.00403	1.04155	0.993032	1.00561	1.03497	0.9902	1.01855	1.01783	0.968631
1.00411	1.04071	0.993295	1.00427	1.03784	0.993357	1.00568	1.03577	0.989793	1.01953	1.0171	0.96747
1.00409	1.04353	0.993057	1.00474	1.03991	0.992316	1.00597	1.03336	0.989857	1.01983	1.01633	0.967096
1.00379	1.04129	0.994026	1.00486	1.03694	0.992569	1.00576	1.03239	0.99059	1.01844	1.02481	0.96749
1.00374	1.04471	0.993332	1.00412	1.03609	0.99384	1.00528	1.037	0.990406	1.01849	1.00975	0.970363
1.00413	1.03985	0.993445	1.00443	1.03926	0.992944	1.00596	1.03347	0.989843	1.01821	1.01777	0.969535
1.00512	1.03985	0.992057	1.00447	1.03988	0.992705	1.00522	1.03626	0.990431	1.01685	1.02316	0.970646
1.00456	1.04049	0.992761	1.00378	1.04108	0.993413	1.00552	1.03988	0.98938	1.02049	1.0116	0.966875
1.00419	1.03993	0.993649	1.00453	1.04085	0.992356	1.00514	1.03167	0.991398	1.02075	1.00457	0.967777
1.00457	1.04131	0.99265	1.00389	1.04188	0.993182	1.00533	1.03577	0.990378	1.01882	1.01531	0.968827
1.00366	1.0437	0.993597	1.00439	1.03901	0.992819	1.00538	1.03278	0.990822	1.02025	1.01711	0.966412
1.00484	1.03675	0.993014	1.00431	1.03834	0.993209	1.00559	1.02964	0.990922	1.01931	1.01753	0.967404
1.00448	1.03898	0.993282	1.00474	1.04056	0.99213	1.00586	1.03079	0.990637	1.02077	1.0182	0.965715
1.0048	1.04119	0.992376	1.00515	1.03819	0.991976	1.00587	1.032	0.99012	1.01802	1.01231	0.970704
1.00419	1.04372	0.992935	1.00398	1.04065	0.993337	1.00561	1.03773	0.989658	1.01757	1.01763	0.969808
1.00379	1.04152	0.993835	1.0041	1.04398	0.992506	1.00543	1.03491	0.990536	1.01854	1.02028	0.968387
1.00355	1.04094	0.994524	1.00434	1.03808	0.993098	1.00477	1.03515	0.991427	1.01961	1.01399	0.967628
1.00473	1.03829	0.993103	1.00482	1.03883	0.992231	1.00502	1.0321	0.991687	1.01895	1.0192	0.968171
1.0046	1.03873	0.992858	1.0036	1.04051	0.993748	1.00591	1.03421	0.989592	1.01875	1.01719	0.968486
1.0047	1.04143	0.992475	1.00414	1.03949	0.993372	1.00596	1.03479	0.989806	1.02116	1.00567	0.967087
1.00471	1.04038	0.992692	1.00392	1.04197	0.99312	1.00546	1.03181	0.991052	1.01968	1.01509	0.967637
1.00415	1.04246	0.993072	1.00403	1.04375	0.992662	1.00533	1.03739	0.989921	1.01926	1.01721	0.967642
1.00445	1.0406	0.993097	1.00392	1.03834	0.993797	1.00514	1.03659	0.990583	1.01935	1.02022	0.967464
1.00382	1.04057	0.994175	1.00482	1.04195	0.991615	1.00612	1.03189	0.989908	1.01859	1.0166	0.968702
1.00391	1.04027	0.993927	1.00509	1.03852	0.991921	1.0046	1.03316	0.991909	1.01967	1.01939	0.966662
1.004	1.04179	0.993755	1.00463	1.03366	0.99385	1.00564	1.03403	0.990551	1.01862	1.01034	0.970189
1.00448	1.04168	0.99275	1.00433	1.04128	0.992677	1.00605	1.0325	0.99001	1.01918	1.01183	0.969327
1.00504	1.04091	0.992066	1.00424	1.03793	0.99343	1.00439	1.03636	0.991738	1.01851	1.01129	0.970002
1.00449	1.03982	0.993115	1.00501	1.03712	0.992378	1.00472	1.03438	0.991333	1.01858	1.01143	0.969858
1.00425	1.04099	0.993155	1.00401	1.0386	0.993643	1.00421	1.03543	0.992215	1.01936	1.0137	0.968801
1.00479	1.03977	0.992826	1.00383	1.03695	0.994067	1.00547	1.03509	0.990273	1.01835	1.01777	0.969104
1.00471	1.04068	0.992537	1.00442	1.03999	0.992612	1.0061	1.03355	0.989564	1.0191	1.01762	0.967762
1.00451	1.04027	0.993045	1.00468	1.04001	0.992247	1.00592	1.03397	0.989971	1.01977	1.01664	0.967274
1.00385	1.04219	0.993809	1.00402	1.03903	0.993634	1.00618	1.03419	0.989485	1.01973	1.01698	0.967501
1.0041	1.04371	0.993169	1.00405	1.03721	0.993483	1.00597	1.03398	0.989849	1.01897	1.01899	0.967888
1.00461	1.04045	0.992897	1.00532	1.04135	0.990977	1.00612	1.03528	0.989129	1.01887	1.01715	0.968486
1.0045	1.04057	0.992879	1.00416	1.03736	0.993489	1.00489	1.03234	0.991511	1.02003	1.00992	0.968497
1.00492	1.04353	0.99174	1.00418	1.04286	0.992757	1.00536	1.03273	0.990886	1.01871	1.01268	0.969041
1.00457	1.04051	0.992944	1.0044	1.04103	0.992632	1.00601	1.03408	0.989716	1.01849	1.01877	0.968338
1.00447	1.03966	0.993203	1.00421	1.03816	0.99334	1.00591	1.03157	0.990347	1.01851	1.01311	0.969305
1.00403	1.04235	0.993282	1.00456	1.04101	0.99215	1.00591	1.03308	0.989916	1.01983	1.00948	0.968739
1.00371	1.03932	0.994384	1.00441	1.04279	0.992256	1.00545	1.02959	0.991281	1.01877	1.01101	0.96991
1.00445	1.03899	0.993272	1.00429	1.04202	0.992573	1.00548	1.03256	0.9908	1.01987	1.02144	0.966181
1.0044	1.04344	0.992738	1.0042	1.04345	0.992541	1.00598	1.03467	0.989558	1.02114	1.01931	0.964822
1.00474	1.03833	0.99306	1.00429	1.03815	0.993293	1.00524	1.03232	0.991207	1.01949	1.00933	0.968962
1.00513	1.03935	0.992218	1.00469	1.03989	0.992442	1.00508	1.03476	0.990941	1.01959	1.01569	0.967902
1.00428	1.04245	0.992926	1.00503	1.04212	0.99142	1.00559	1.03214	0.990781	1.01923	1.01989	0.967541
1.00486	1.03916	0.992632	1.00358	1.04257	0.993445	1.00467	1.0355	0.991557	1.01943	1.00775	0.969597
1.00461	1.0383	0.992929	1.00487	1.03939	0.992077	1.00616	1.03296	0.989672	1.01812	1.01871	0.96891
1.00496	1.03968	0.992241	1.00374	1.04034	0.993512	1.0055	1.03698	0.989587	1.01973	1.01408	0.967887
1.0039	1.0422	0.993438	1.0041	1.0385	0.993487	1.00705	1.0323	0.988333	1.01729	1.02247	0.969799
1.0046	1.03912	0.993196	1.00411	1.04008	0.993192	1.0055	1.03567	0.990097	1.01801	1.01376	0.97015
1.00429	1.03959	0.99359	1.00444	1.04119	0.992329	1.00582	1.03358	0.990096	1.01894	1.0123	0.969095
1.00362	1.04046	0.994325	1.00389	1.04149	0.993361	1.00618	1.03372	0.98958	1.01959	1.02447	0.965657
1.00482	1.03785	0.992951	1.00445	1.04012	0.992551	1.00572	1.0356	0.989909	1.01923	1.01688	0.968498
1.00425	1.04191	0.992971	1.00441	1.0398	0.9927	1.00588	1.03806	0.98904	1.01869	1.02385	0.968087
1.00481	1.03762	0.993041	1.00445	1.03715	0.99327	1.0054	1.03808	0.989894	1.01842	1.0134	0.969594
1.00458	1.04225	0.992565	1.0048	1.03922	0.992237	1.00558	1.03197	0.990813	1.01802	1.01658	0.969955
1.0051	1.03908	0.992247	1.00424	1.03841	0.993294	1.0052	1.03715	0.990401	1.01999	1.00987	0.967925
1.00416	1.03675	0.993953	1.00445	1.03822	0.993064	1.00507	1.03468	0.991143	1.01954	1.017	0.967461
1.0046	1.04295	0.992238	1.00412	1.04253	0.9927	1.00623	1.02923	0.990324	1.01763	1.01934	0.969934
1.00449	1.04177	0.992526	1.00473	1.04293	0.991602	1.00546	1.03583	0.990057	1.0184	1.01051	0.970393
1.00367	1.04067	0.994338	1.00411	1.04399	0.992447	1.00523	1.03447	0.990964	1.02074	1.00778	0.967198
1.00389	1.04377	0.993307	1.0035	1.04072	0.993822	1.00544	1.03272	0.990669	1.01968	1.01475	0.967835
1.00496	1.04021	0.992475	1.00432	1.03601	0.993835	1.00483	1.03324	0.991558	1.01912	1.01507	0.968255
1.00418	1.04074	0.993377	1.00397	1.03835	0.993571	1.00569	1.03124	0.990727	1.02067	1.01386	0.966362
1.00386	1.03983	0.993915	1.00415	1.03822	0.993308	1.00506	1.03352	0.991292	1.01749	1.01017	0.971542
1.0029	1.04405	0.994781	1.00434	1.04028	0.992695	1.0057	1.03123	0.990576	1.01901	1.01199	0.96865
1.00473	1.03897	0.992907	1.00433	1.04003	0.992691	1.00542	1.03345	0.990825	1.02062	1.01081	0.966997
1.00378	1.04075	0.994079	1.00421	1.03968	0.99315	1.00586	1.03478	0.989921	1.01869	1.01772	0.968763
1.00418	1.04108	0.993508	1.00463	1.03846	0.992738	1.00616	1.03078	0.990073	1.01885	1.01679	0.968045
1.00452	1.04008	0.993045	1.00417	1.0402	0.993207	1.00482	1.03633	0.991074	1.01906	1.01518	0.968301
1.00454	1.04225	0.992724	1.00416	1.04033	0.993171	1.00572	1.03559	0.989647	1.02039	1.00203	0.969046
1.00473	1.03947	0.992664	1.00473	1.03908	0.9925	1.00516	1.03391	0.990933	1.01861	1.02224	0.967949
1.00417	1.03867	0.993699	1.00361	1.04124	0.993632	1.0056	1.03298	0.990367	1.02012	1.01128	0.967482
1.00408	1.04133	0.993488	1.00408	1.04108	0.993053	1.00579	1.03405	0.990135	1.01975	1.01018	0.968633
1.00334	1.0437	0.994216	1.00442	1.03568	0.993486	1.00586	1.0292	0.990857	1.01925	1.01654	0.968025
1.00458	1.03803	0.993072	1.00433	1.03984	0.99301	1.00468	1.03603	0.991184	1.02008	1.01637	0.967123
1.00398	1.03797	0.994124	1.00441	1.03819	0.993082	1.00538	1.03444	0.990714	1.01911	1.01248	0.968527
1.00443	1.04078	0.993092	1.00404	1.03898	0.993383	1.00582	1.03263	0.990002	1.01984	1.00745	0.968798
1.00387	1.04084	0.993806	1.00402	1.0413	0.993085	1.00494	1.03449	0.991261	1.01861	1.00959	0.970078
1.00463	1.03998	0.992817	1.00385	1.04091	0.993367	1.00462	1.03079	0.992471	1.01982	1.00991	0.968301
1.00441	1.03732	0.993559	1.0045	1.03983	0.992551	1.00569	1.03072	0.990734	1.01865	1.01362	0.969266
1.00517	1.0412	0.991897	1.00447	1.03818	0.993018	1.00624	1.0306	0.989865	1.02038	1.01503	0.966631
1.00399	1.04164	0.993335	1.00492	1.03785	0.992258	1.00499	1.03387	0.9911	1.01939	1.01702	0.967531
1.00426	1.04254	0.992993	1.00462	1.04445	0.991688	1.00556	1.03249	0.990631	1.01982	1.0129	0.967731
1.00415	1.0432	0.993148	1.00435	1.04258	0.992604	1.00498	1.03692	0.990522	1.01728	1.01827	0.970727
1.00488	1.04326	0.991846	1.00477	1.03875	0.992568	1.0052	1.03528	0.990815	1.01825	1.01274	0.970514
1.00448	1.04167	0.992889	1.00467	1.0318	0.993685	1.00512	1.03235	0.991334	1.01806	1.01498	0.970279
1.00472	1.03836	0.993174	1.00425	1.04029	0.992792	1.00517	1.03511	0.990577	1.01923	1.00992	0.969481
1.00457	1.04408	0.99225	1.00455	1.04133	0.992127	1.00639	1.03114	0.989579	1.01978	1.00972	0.968238
1.00509	1.03843	0.992369	1.00344	1.04126	0.994045	1.00503	1.03374	0.991022	1.01941	1.01716	0.96773
1.00466	1.04087	0.9927	1.00425	1.03774	0.993476	1.00533	1.03355	0.9906	1.0203	1.01401	0.967066
1.0045	1.03771	0.993501	1.00416	1.03794	0.993546	1.00603	1.02736	0.990847	1.02049	1.01645	0.966102
1.004	1.0405	0.993845	1.0048	1.0393	0.992499	1.00628	1.03391	0.989504	1.01792	1.02227	0.968886
1.00487	1.04027	0.992514	1.00503	1.03971	0.991615	1.00541	1.03121	0.991114	1.0184	1.01266	0.969889
1.00438	1.04096	0.992979	1.0032	1.0402	0.994434	1.00502	1.03189	0.991769	1.01957	1.00834	0.96867
1.00442	1.04222	0.992524	1.00438	1.04302	0.992296	1.00578	1.03385	0.990116	1.01925	1.01337	0.968295
1.00386	1.0412	0.993971	1.0048	1.03717	0.992626	1.00536	1.03174	0.990848	1.01932	1.01622	0.968109
1.00425	1.04221	0.992941	1.00478	1.03806	0.992394	1.00558	1.03007	0.991042	1.01983	1.00926	0.968428
1.004	1.03821	0.994255	1.00491	1.03559	0.9925	1.00549	1.03209	0.990916	1.01754	1.01584	0.970447
1.00399	1.04032	0.993699	1.00381	1.04089	0.993518	1.00542	1.03142	0.991014	1.01884	1.01454	0.968588
1.00411	1.04112	0.993325	1.00391	1.03733	0.994034	1.00506	1.03552	0.990632	1.01851	1.01348	0.969455
1.00423	1.03872	0.993673	1.00437	1.03957	0.992746	1.00556	1.03563	0.99021	1.02039	1.00262	0.969066
1.00417	1.03952	0.993564	1.00463	1.03923	0.992517	1.00611	1.03345	0.989816	1.01926	1.01565	0.968002
1.00441	1.04205	0.992777	1.00534	1.03803	0.991692	1.00566	1.03154	0.990637	1.01867	1.01756	0.968563
1.00448	1.04248	0.992575	1.0056	1.03804	0.991062	1.00552	1.03581	0.990268	1.01804	1.01805	0.969632
1.00427	1.03647	0.993931	1.00413	1.04108	0.99306	1.0065	1.03094	0.989661	1.0174	1.01179	0.971842
1.00416	1.04006	0.993519	1.00471	1.03153	0.993913	1.00539	1.03478	0.990548	1.01809	1.01633	0.969929
1.00345	1.04311	0.994171	1.0046	1.03788	0.992899	1.00502	1.03244	0.991605	1.0177	1.01232	0.9711
1.00421	1.04013	0.993409	1.00402	1.04329	0.99272	1.00573	1.02943	0.991027	1.02053	1.01675	0.965925
1.0038	1.04253	0.993767	1.00426	1.04205	0.992672	1.00587	1.02964	0.990719	1.01786	1.0171	0.969991
1.00465	1.04092	0.992644	1.00388	1.03994	0.993616	1.00492	1.03379	0.991361	1.01728	1.0211	0.970032
1.00488	1.04105	0.992088	1.00422	1.04257	0.992499	1.00539	1.03205	0.990897	1.02011	1.01402	0.966905
1.00465	1.04293	0.992242	1.00451	1.03999	0.992504	1.00562	1.03289	0.990425	1.0189	1.02387	0.967101
1.00409	1.04016	0.993659	1.00467	1.04183	0.991997	1.00554	1.0324	0.990538	1.01774	1.0138	0.970325
1.00416	1.04213	0.993303	1.0036	1.03845	0.994395	1.0053	1.03242	0.991192	1.0191	1.0115	0.969018
1.00412	1.04442	0.992848	1.00401	1.04248	0.993015	1.00532	1.03395	0.990917	1.02009	1.0091	0.968227
1.00336	1.04312	0.994215	1.00457	1.03855	0.992781	1.00595	1.03466	0.989639	1.01806	1.01733	0.969882
1.00453	1.03972	0.993203	1.00418	1.04068	0.992915	1.00548	1.0343	0.990511	1.01958	1.01495	0.967695
1.00438	1.03802	0.993421	1.00381	1.04228	0.993026	1.00535	1.03238	0.990945	1.01835	1.019	0.968885
1.00352	1.03958	0.994329	1.00425	1.04136	0.992714	1.0056	1.03325	0.990378	1.02045	1.01325	0.96625
1.00467	1.03763	0.993208	1.00394	1.03761	0.993908	1.00465	1.03989	0.990868	1.01817	1.01548	0.970155
1.00396	1.04166	0.993417	1.0043	1.03759	0.993394	1.00516	1.03455	0.990865	1.01839	1.01678	0.969445
1.00469	1.04092	0.992675	1.00411	1.03853	0.993632	1.00532	1.03086	0.991533	1.01868	1.00838	0.970431
1.00391	1.04015	0.993937	1.00401	1.0388	0.993461	1.00437	1.03057	0.992736	1.02024	1.01576	0.966508
1.00478	1.03861	0.992668	1.00396	1.04404	0.992717	1.00508	1.03256	0.991386	1.01964	1.01417	0.967993
1.00439	1.03692	0.993976	1.00403	1.0402	0.993322	1.00623	1.03294	0.989465	1.01954	1.01709	0.967456
1.00463	1.04145	0.992527	1.00437	1.03946	0.992841	1.00506	1.03261	0.991301	1.01805	1.02066	0.969151
1.00425	1.04185	0.993264	1.00427	1.03432	0.994004	1.00532	1.03228	0.990885	1.02027	1.00916	0.967855
1.0043	1.03836	0.993732	1.00396	1.03926	0.99366	1.00616	1.03395	0.98942	1.01941	1.01604	0.967909
1.00437	1.04307	0.9928	1.00447	1.03771	0.993054	1.0049	1.03562	0.991163	1.01798	1.01401	0.970223
1.00503	1.04018	0.99223	1.00427	1.03979	0.993116	1.00544	1.03519	0.990457	1.01856	1.014	0.969507
1.00454	1.04388	0.992342	1.00408	1.03762	0.993736	1.00491	1.03111	0.991911	1.02075	1.01109	0.966325
1.00405	1.04024	0.993763	1.00497	1.04238	0.991437	1.00528	1.03458	0.99067	1.01875	1.01404	0.96925
1.00426	1.04306	0.992928	1.00413	1.03941	0.992989	1.00597	1.03427	0.989853	1.02052	1.00821	0.967501
1.00376	1.0425	0.993558	1.00407	1.03957	0.993523	1.00528	1.03428	0.990993	1.01916	1.02317	0.967102
1.0043	1.04217	0.99297	1.0046	1.03813	0.992817	1.00562	1.03544	0.989932	1.0194	1.01757	0.967495
1.00463	1.04054	0.992756	1.00418	1.04262	0.992622	1.00629	1.03261	0.989592	1.01987	1.01509	0.967518
1.00458	1.04182	0.992723	1.00392	1.04199	0.993007	1.00528	1.03692	0.990191	1.01841	1.01255	0.970329
1.00518	1.03945	0.992087	1.00416	1.04281	0.992758	1.00549	1.03413	0.990617	1.01788	1.00911	0.971539
1.00359	1.03917	0.994533	1.00396	1.03914	0.993598	1.00622	1.03023	0.990145	1.01711	1.02394	0.970162
1.0036	1.04038	0.99416	1.00556	1.03592	0.991561	1.0058	1.03292	0.990227	1.02096	1.01971	0.964694
1.00497	1.04317	0.991676	1.0049	1.03779	0.992344	1.00593	1.03276	0.990063	1.01973	1.01265	0.968138
1.00429	1.04278	0.993077	1.00443	1.03982	0.992743	1.00586	1.03322	0.990016	1.01908	1.01202	0.969042
1.00482	1.03881	0.992623	1.00382	1.03814	0.994118	1.00521	1.03194	0.99135	1.02037	1.0171	0.966144
1.00433	1.04132	0.993101	1.00421	1.04258	0.992539	1.00549	1.03139	0.991011	1.01873	1.01918	0.968145
1.00488	1.03614	0.993433	1.00439	1.03661	0.993361	1.00481	1.03397	0.991685	1.01568	1.01829	0.972585
1.0042	1.04089	0.993401	1.00433	1.04194	0.992531	1.00603	1.03433	0.98958	1.0194	1.01696	0.967909
1.00406	1.04057	0.993581	1.00466	1.03606	0.993002	1.00566	1.03058	0.990519	1.01861	1.02191	0.967611
1.00459	1.04354	0.992267	1.00396	1.03884	0.993513	1.0058	1.03161	0.990416	1.01942	1.0133	0.967814
1.00502	1.03956	0.992447	1.00461	1.04009	0.992324	1.00563	1.03195	0.990771	1.01848	1.01604	0.969141
1.00495	1.04196	0.992074	1.00411	1.03945	0.993163	1.00606	1.02812	0.990666	1.01886	1.01175	0.969438
1.0048	1.04305	0.991999	1.00426	1.04302	0.992425	1.00508	1.03199	0.991503	1.01723	1.00877	0.972093
1.00468	1.03835	0.993139	1.00399	1.03872	0.993302	1.00507	1.03353	0.99118	1.02133	1.01728	0.964366
1.00452	1.03974	0.993172	1.00448	1.03995	0.992773	1.00521	1.033	0.990964	1.02005	1.01281	0.967653
1.00394	1.04559	0.992818	1.00324	1.04062	0.994526	1.00561	1.03238	0.990403	1.02049	1.0171	0.966344
1.00434	1.0422	0.99291	1.00456	1.04	0.992576	1.0056	1.03001	0.991336	1.02044	1.00742	0.967833
1.00411	1.04027	0.993642	1.00481	1.03623	0.992832	1.00485	1.03684	0.99094	1.01865	1.01315	0.969461
1.00442	1.0355	0.993971	1.00482	1.03683	0.992748	1.00617	1.0337	0.989382	1.01744	1.01262	0.97163
1.0045	1.04141	0.992884	1.00465	1.03615	0.992947	1.00604	1.03089	0.99037	1.01924	1.01768	0.967751
1.00406	1.03928	0.993685	1.00446	1.03966	0.992724	1.00597	1.0323	0.989952	1.02039	1.01463	0.966453
1.00479	1.03699	0.993163	1.00534	1.03734	0.991737	1.00619	1.03487	0.989223	1.02001	1.02003	0.965769
1.00426	1.04336	0.99289	1.00462	1.03703	0.992762	1.00614	1.03392	0.989562	1.01853	1.01409	0.969502
1.00492	1.03986	0.992707	1.00415	1.04246	0.992621	1.00601	1.03378	0.989738	1.01893	1.01646	0.968559
1.0039	1.04101	0.993909	1.00487	1.04166	0.991826	1.0055	1.0309	0.99109	1.0198	1.00552	0.969275
1.00446	1.04048	0.992938	1.00484	1.04454	0.991468	1.00517	1.03714	0.990174	1.01958	1.01674	0.967725
1.00427	1.04145	0.993086	1.00484	1.03583	0.992702	1.00541	1.03209	0.991011	1.01903	1.01451	0.968555
1.00445	1.04035	0.99299	1.00427	1.04148	0.992598	1.00534	1.0338	0.990555	1.0196	1.01691	0.967594
1.00423	1.04214	0.993104	1.00402	1.04231	0.992936	1.00482	1.03281	0.991662	1.01942	1.01323	0.967938
1.00402	1.04248	0.993131	1.00452	1.03936	0.992685	1.00571	1.03381	0.990173	1.01904	1.02298	0.966967
1.00448	1.0405	0.992902	1.00441	1.03994	0.99286	1.00586	1.03314	0.990172	1.01837	1.01395	0.969264
1.00479	1.04372	0.991997	1.00453	1.03985	0.992883	1.00555	1.03256	0.990755	1.01842	1.01497	0.969728
1.00451	1.04258	0.992817	1.00387	1.0395	0.993506	1.00553	1.03347	0.990789	1.01836	1.01452	0.970335
1.00415	1.04166	0.993256	1.00465	1.04139	0.992378	1.00512	1.03466	0.99086	1.01951	1.01639	0.967582
1.00456	1.03908	0.993121	1.00414	1.04051	0.993141	1.00603	1.03638	0.989314	1.01789	1.01804	0.969555
1.00414	1.04475	0.992616	1.00522	1.03877	0.991808	1.00707	1.03331	0.988169	1.01888	1.01114	0.969571
1.00374	1.04218	0.993787	1.00427	1.04252	0.992514	1.00502	1.03439	0.991119	1.01768	1.01212	0.971008
1.00396	1.04194	0.993461	1.00424	1.0378	0.993308	1.00552	1.03279	0.990789	1.02002	1.0132	0.967724
1.00384	1.04148	0.993847	1.00415	1.03984	0.993283	1.00482	1.03343	0.991704	1.01983	1.00729	0.968248
1.00339	1.0391	0.994918	1.0046	1.03847	0.992694	1.00556	1.034	0.990575	1.01849	1.0108	0.970273
1.00415	1.03973	0.993543	1.00426	1.04453	0.992303	1.00579	1.03154	0.990533	1.01917	1.01548	0.968358
1.00424	1.03752	0.993938	1.00407	1.03808	0.993755	1.0054	1.03274	0.991038	1.01787	1.0221	0.970002
1.00358	1.04386	0.993889	1.00396	1.03813	0.99354	1.00538	1.0352	0.990536	1.01846	1.01736	0.969174
1.00422	1.04126	0.993324	1.00463	1.03737	0.992776	1.00575	1.03512	0.989962	1.01957	1.02227	0.966526
1.0043	1.04038	0.993352	1.00431	1.04345	0.992243	1.00459	1.03729	0.991327	1.0192	1.01448	0.968231
1.00378	1.04215	0.993739	1.00406	1.039	0.993609	1.00529	1.03501	0.990406	1.01979	1.01438	0.967834
1.00523	1.03994	0.991917	1.0045	1.04253	0.99205	1.00536	1.03541	0.99041	1.01795	1.0202	0.969119
1.00458	1.03943	0.992923	1.0052	1.03844	0.991749	1.00561	1.03188	0.990714	1.02098	1.00467	0.967596
1.00442	1.04146	0.9929	1.00501	1.03652	0.992498	1.00476	1.03756	0.991015	1.02096	1.01114	0.96634
1.0044	1.03996	0.993132	1.00476	1.038	0.992361	1.00613	1.03592	0.988929	1.02117	0.998032	0.96895
1.00449	1.04066	0.992837	1.00429	1.03997	0.993011	1.00513	1.03714	0.990555	1.01827	1.02057	0.968978
1.00474	1.04431	0.991864	1.00389	1.0426	0.993093	1.00553	1.03278	0.990908	1.01852	1.01881	0.968145
1.00415	1.04027	0.993581	1.00425	1.03881	0.993095	1.00625	1.03362	0.98957	1.0169	1.01396	0.972305
1.00448	1.04203	0.992611	1.00379	1.04113	0.993302	1.00471	1.03561	0.991233	1.01733	1.01882	0.970532
1.00397	1.03983	0.993863	1.0046	1.03874	0.992737	1.00498	1.03631	0.990701	1.01833	1.01866	0.969094
1.00462	1.04029	0.992924	1.00455	1.04066	0.992355	1.00554	1.0325	0.990683	1.01877	1.01906	0.967784
1.0041	1.04402	0.992985	1.00445	1.04076	0.9925	1.00557	1.03433	0.990296	1.01974	1.0181	0.966666
1.00461	1.0373	0.993354	1.00456	1.04085	0.992403	1.00545	1.03325	0.99068	1.01818	1.01916	0.969231
1.00441	1.04155	0.992959	1.00404	1.0447	0.992309	1.00519	1.03737	0.990168	1.02033	1.01787	0.966092
1.00417	1.04063	0.99355	1.00347	1.04437	0.993313	1.00599	1.03197	0.990066	1.01813	1.01959	0.969057
1.00435	1.04155	0.99294	1.00424	1.04008	0.992915	1.00561	1.03196	0.990841	1.01936	1.01635	0.968035
1.00406	1.04131	0.993461	1.00413	1.03916	0.993315	1.0061	1.03541	0.989472	1.01925	1.00666	0.969962
1.00389	1.03883	0.994217	1.00468	1.04001	0.992375	1.00505	1.03307	0.991372	1.01801	1.01867	0.969327
1.00493	1.04079	0.992279	1.0047	1.03971	0.992212	1.00597	1.03018	0.9905	1.01782	1.0165	0.970224
1.00429	1.04023	0.993468	1.00349	1.04311	0.993442	1.00545	1.0314	0.991	1.01921	1.01116	0.968804
1.00433	1.04506	0.992408	1.00429	1.03881	0.993151	1.00571	1.03268	0.990607	1.01926	1.00647	0.969842
1.0047	1.041	0.99275	1.00472	1.03941	0.992346	1.00492	1.03539	0.991248	1.01827	1.0185	0.968965
1.0041	1.04043	0.993526	1.00414	1.03559	0.993972	1.00597	1.03059	0.990191	1.02006	1.01596	0.966773
1.00392	1.0404	0.993738	1.00459	1.04312	0.992055	1.00513	1.03363	0.991193	1.0197	1.01161	0.96799
1.00515	1.03985	0.992307	1.00401	1.04428	0.992773	1.00601	1.03431	0.989556	1.01972	1.01551	0.967116
1.00528	1.04036	0.99189	1.00379	1.04447	0.992686	1.00532	1.03616	0.99019	1.01849	1.01947	0.9687
1.00458	1.03637	0.993567	1.00404	1.03738	0.993753	1.00497	1.03745	0.990689	1.01826	1.0213	0.968605
1.00455	1.04045	0.992813	1.00463	1.04216	0.992299	1.00574	1.03143	0.990709	1.01786	1.0203	0.969414
1.00376	1.0402	0.9942	1.00409	1.0394	0.993504	1.00512	1.03354	0.991234	1.01957	1.01436	0.968013
1.00411	1.04516	0.992696	1.0038	1.03939	0.993576	1.0055	1.03284	0.990693	1.01774	1.01945	0.96981
1.00386	1.03862	0.9942	1.00457	1.04007	0.992344	1.00543	1.03425	0.990511	1.01764	1.01642	0.970511
1.00407	1.04103	0.993447	1.00476	1.04114	0.991919	1.00496	1.03048	0.992099	1.0192	1.02032	0.967545
1.00462	1.04023	0.99284	1.00415	1.03736	0.993448	1.00581	1.03272	0.990439	1.0183	1.01602	0.969424
1.00487	1.04113	0.992316	1.00491	1.04421	0.991352	1.0062	1.03091	0.990143	1.01964	1.00502	0.96965
1.00424	1.04007	0.99331	1.00455	1.03799	0.99273	1.00542	1.03313	0.990851	1.02029	1.00529	0.968341
1.00424	1.03835	0.993636	1.00406	1.03836	0.993487	1.00605	1.03393	0.989673	1.01965	1.01218	0.968257
1.00405	1.04248	0.993337	1.00387	1.04046	0.993275	1.0066	1.02984	0.989587	1.01897	1.0235	0.967574
1.00441	1.03775	0.993485	1.00468	1.04106	0.992109	1.00597	1.03394	0.989827	1.0186	1.01925	0.968434
1.00368	1.04036	0.994154	1.00416	1.04039	0.993021	1.00566	1.03478	0.989947	1.0194	1.01691	0.967733
1.00388	1.04284	0.993392	1.00389	1.03894	0.99365	1.00502	1.03254	0.991511	1.01809	1.01658	0.969935
1.00357	1.04507	0.993377	1.00399	1.04014	0.993208	1.00552	1.03944	0.989596	1.01901	1.01139	0.969128
1.00476	1.03662	0.993109	1.00404	1.04166	0.993011	1.00505	1.03424	0.991264	1.02057	1.01286	0.966421
1.00429	1.04048	0.993204	1.00428	1.03507	0.993679	1.00634	1.03236	0.989487	1.01988	1.01993	0.966534
1.00482	1.03946	0.9925	1.00426	1.03858	0.993302	1.00435	1.03564	0.991701	1.01917	1.011	0.969241
1.0043	1.03879	0.993687	1.00422	1.03757	0.993448	1.00547	1.03327	0.990615	1.01872	1.00834	0.970407
1.00486	1.03848	0.992706	1.00437	1.03586	0.993644	1.00566	1.03615	0.989981	1.01826	1.02023	0.969016
1.00425	1.04168	0.993117	1.00451	1.03551	0.993389	1.00515	1.03207	0.99136	1.01879	1.01614	0.96882
1.00463	1.03938	0.992991	1.00388	1.03866	0.993915	1.00616	1.03503	0.989382	1.01746	1.02142	0.969994
1.00355	1.04117	0.994401	1.00458	1.03822	0.993077	1.00566	1.02992	0.990796	1.01789	1.01456	0.970807
1.00356	1.04144	0.994188	1.00469	1.04034	0.992122	1.0053	1.03209	0.991021	1.01912	1.01427	0.968701
1.00457	1.04487	0.992101	1.00404	1.03768	0.993559	1.00586	1.03324	0.989959	1.02038	1.01234	0.967161
1.00423	1.04277	0.993068	1.00463	1.03951	0.992551	1.00561	1.03269	0.990405	1.01735	1.01902	0.970613
1.00435	1.04368	0.992602	1.00477	1.03743	0.992713	1.00495	1.0348	0.991299	1.01902	1.01381	0.968483
1.00393	1.04023	0.993852	1.00499	1.0368	0.992418	1.00468	1.03487	0.991727	1.01976	1.01346	0.968412
1.00475	1.04248	0.992173	1.00392	1.04434	0.992696	1.00532	1.03147	0.991574	1.0187	1.01961	0.96831
1.00454	1.04113	0.992806	1.00482	1.03764	0.992633	1.00605	1.0323	0.989939	1.01722	1.01318	0.971509
1.00335	1.04151	0.994435	1.00468	1.04106	0.992241	1.00624	1.02935	0.990141	1.01956	1.01756	0.967487
1.00444	1.03994	0.993423	1.00411	1.03818	0.993228	1.00548	1.03444	0.990536	1.01861	1.01553	0.969383
1.00419	1.04254	0.992852	1.00427	1.04315	0.992353	1.00567	1.02982	0.990937	1.019	1.01362	0.968191
1.00466	1.0407	0.99282	1.00378	1.03864	0.993834	1.00605	1.03526	0.989364	1.01893	1.00988	0.96923
1.00366	1.04336	0.993724	1.00367	1.04198	0.993453	1.00616	1.02936	0.990192	1.01734	1.01898	0.97005
1.00377	1.04224	0.993773	1.00466	1.03739	0.992723	1.00562	1.03232	0.990581	1.01859	1.0154	0.969065
1.00506	1.03816	0.992489	1.00469	1.04009	0.992334	1.00604	1.03702	0.988946	1.02001	1.01094	0.968042
1.00446	1.04092	0.992922	1.00452	1.03978	0.992795	1.00552	1.03372	0.9904	1.01939	1.00815	0.969129
1.00467	1.03995	0.992694	1.00387	1.03837	0.993913	1.00523	1.03602	0.990632	1.01922	1.01741	0.96808
1.00417	1.04242	0.993082	1.00409	1.03911	0.993451	1.00487	1.0347	0.991317	1.01873	1.01466	0.969048
1.00426	1.03892	0.993523	1.00456	1.0396	0.992593	1.00519	1.03328	0.991112	1.01888	1.01327	0.969333
1.00409	1.03896	0.993919	1.0045	1.03763	0.992797	1.00512	1.03189	0.991263	1.01864	1.01544	0.969189
1.00422	1.04041	0.993399	1.00416	1.03979	0.993072	1.00481	1.03565	0.991153	1.01878	1.02197	0.967185
1.00437	1.04328	0.992703	1.00458	1.0425	0.992072	1.0065	1.02952	0.989885	1.01874	1.01496	0.968769
1.00401	1.04235	0.993585	1.00392	1.0443	0.992603	1.00578	1.03418	0.989863	1.01825	1.02291	0.968225
1.00402	1.04197	0.993513	1.00466	1.04096	0.992287	1.00437	1.0351	0.992061	1.01755	1.01645	0.970406
1.00432	1.03772	0.993632	1.00481	1.04209	0.991831	1.00566	1.03419	0.990115	1.0186	1.01331	0.969515
1.00459	1.04288	0.992513	1.00451	1.04091	0.99225	1.00621	1.03423	0.989187	1.01986	1.01279	0.968238
1.0044	1.04399	0.99276	1.00458	1.04133	0.992301	1.00572	1.03347	0.990323	1.01923	1.01109	0.96906
1.00471	1.03983	0.992687	1.00506	1.03692	0.992134	1.00645	1.03141	0.989422	1.01905	1.01185	0.968841
1.00447	1.04049	0.992873	1.00406	1.03958	0.993274	1.00523	1.0309	0.991622	1.0184	1.00982	0.970887
1.00396	1.04171	0.993533	1.0044	1.0436	0.992254	1.00464	1.03411	0.991927	1.01714	1.01837	0.971505
1.00495	1.04229	0.992047	1.00459	1.03663	0.993054	1.00617	1.03276	0.989656	1.01961	1.01248	0.968509
1.00443	1.04	0.993418	1.00477	1.03616	0.992812	1.0061	1.03366	0.989627	1.01935	1.01828	0.967646
1.00486	1.03959	0.992567	1.00412	1.03489	0.994017	1.00497	1.0318	0.991751	1.0175	1.01612	0.970567
1.00378	1.04367	0.993791	1.00457	1.0413	0.992169	1.00571	1.03098	0.990455	1.01987	1.00906	0.968121
1.00462	1.04146	0.992603	1.00456	1.03531	0.993195	1.00594	1.03863	0.988977	1.02082	1.01088	0.966696
1.00448	1.04745	0.991716	1.00337	1.0407	0.994141	1.00535	1.03322	0.991073	1.02123	1.00622	0.96686
1.00479	1.04257	0.992126	1.00431	1.04069	0.992719	1.00482	1.03369	0.991421	1.01832	1.01573	0.96969
1.00502	1.04024	0.992335	1.00442	1.04205	0.992506	1.00585	1.03096	0.99083	1.01998	1.01539	0.967403
1.00439	1.03954	0.993229	1.00372	1.03924	0.993991	1.00581	1.03313	0.990108	1.01914	1.01811	0.967908
1.0041	1.03812	0.993994	1.00406	1.03892	0.993532	1.0058	1.0345	0.990198	1.0177	1.02335	0.968952
1.00464	1.04011	0.992898	1.00448	1.0393	0.992992	1.00533	1.03648	0.990288	1.0171	1.01682	0.971363
1.00391	1.04307	0.993403	1.00389	1.04075	0.993257	1.00519	1.03299	0.991311	1.01867	1.0174	0.968294
1.00354	1.04309	0.993982	1.00427	1.04314	0.992388	1.00514	1.03567	0.990478	1.01982	1.00741	0.968399
1.004	1.04085	0.993563	1.00475	1.03506	0.992939	1.00583	1.03468	0.989974	1.0188	1.01485	0.968968
1.00461	1.04089	0.992797	1.00424	1.03907	0.992973	1.00615	1.03132	0.990037	1.0203	1.01624	0.966695
1.00498	1.03846	0.992756	1.00493	1.03936	0.991992	1.00544	1.03391	0.99041	1.02101	1.01527	0.965433
1.00395	1.03961	0.994038	1.00473	1.04091	0.992117	1.00556	1.03219	0.990586	1.01793	1.01353	0.970499
1.00416	1.04153	0.993175	1.00398	1.03848	0.993609	1.00484	1.0357	0.991117	1.01965	1.01256	0.967995
1.00458	1.04263	0.992462	1.00469	1.03625	0.993159	1.00526	1.03449	0.990766	1.01981	1.00951	0.968336
1.0047	1.03822	0.99329	1.00368	1.04092	0.993574	1.00575	1.03496	0.989942	1.01838	1.01995	0.968524
1.00321	1.04461	0.994152	1.00421	1.04042	0.992935	1.00611	1.03585	0.9892	1.02079	1.01141	0.966863
1.0045	1.0408	0.992823	1.00413	1.03811	0.993646	1.00587	1.03515	0.989797	1.01868	1.02063	0.968534
1.00395	1.04163	0.993414	1.00381	1.04097	0.993519	1.00581	1.03603	0.989549	1.01974	1.01752	0.96701
1.00464	1.03982	0.992963	1.00445	1.04257	0.992168	1.0055	1.03382	0.990372	1.01833	1.01442	0.96964
1.00413	1.03938	0.993544	1.00369	1.04061	0.993718	1.00504	1.03317	0.991173	1.02088	1.01057	0.966842
1.00401	1.04183	0.993436	1.00399	1.0409	0.993289	1.00573	1.03256	0.990357	1.02079	1.01402	0.966286
1.00388	1.04078	0.993878	1.00425	1.03981	0.993112	1.0051	1.0298	0.991752	1.01771	1.024	0.968839
1.00417	1.04086	0.993351	1.00429	1.04079	0.992912	1.00571	1.03432	0.990252	1.02049	1.01198	0.966964
1.004	1.04337	0.993419	1.00411	1.03785	0.993745	1.0055	1.03078	0.991105	1.01888	1.00839	0.969872
1.00442	1.03929	0.993292	1.00382	1.03903	0.993712	1.0055	1.0354	0.990459	1.01844	1.01341	0.969826
1.00428	1.04072	0.993167	1.00398	1.04061	0.993279	1.00623	1.0322	0.989707	1.01968	1.00959	0.968687
1.0041	1.04402	0.992992	1.00425	1.03882	0.993231	1.00604	1.02888	0.99045	1.01858	1.01879	0.968321
1.00422	1.03945	0.993503	1.00482	1.04035	0.99233	1.00598	1.02936	0.990652	1.01977	1.0103	0.968267
1.0044	1.04257	0.992566	1.00456	1.03863	0.992784	1.00541	1.03153	0.991024	1.02002	1.01766	0.966518
1.00379	1.04227	0.993671	1.00435	1.04265	0.992366	1.00487	1.03623	0.990935	1.02012	1.01835	0.966378
1.00404	1.04182	0.993516	1.00413	1.04286	0.992553	1.00535	1.03402	0.990508	1.01799	1.00566	0.97167
1.00454	1.04152	0.99284	1.00488	1.03867	0.992464	1.0057	1.03401	0.990117	1.01822	1.01184	0.97019
1.00465	1.04203	0.992436	1.00443	1.03638	0.993193	1.00545	1.03243	0.990686	1.01765	1.02224	0.969206
1.00373	1.03921	0.994305	1.00357	1.03795	0.994409	1.00546	1.03514	0.990544	1.01966	1.01647	0.967185
1.00505	1.0407	0.99196	1.00389	1.04104	0.993491	1.00557	1.03497	0.990258	1.01953	1.01208	0.968155
1.00451	1.03935	0.993133	1.00428	1.04185	0.992463	1.00488	1.03307	0.991656	1.01822	1.01401	0.969778
1.00445	1.0407	0.993101	1.00431	1.03729	0.993473	1.00522	1.03534	0.990512	1.01947	1.01516	0.967547
1.00518	1.04223	0.991523	1.00424	1.04107	0.992735	1.006	1.0347	0.989569	1.01999	1.02081	0.965619
1.0044	1.04309	0.992683	1.00487	1.03812	0.992454	1.00511	1.03239	0.99114	1.0185	1.02005	0.968699
1.00489	1.04382	0.991585	1.00415	1.04323	0.992611	1.00605	1.03352	0.989831	1.01802	1.01423	0.970017
1.0041	1.04018	0.993655	1.00453	1.0421	0.992115	1.00536	1.03343	0.990962	1.0194	1.01182	0.968782
1.00434	1.04107	0.993031	1.00413	1.04179	0.992807	1.00492	1.03689	0.99095	1.01974	1.0166	0.967205
1.00424	1.04171	0.993093	1.00507	1.03468	0.992726	1.0052	1.03506	0.990791	1.02125	1.00276	0.967163
1.00478	1.04128	0.992354	1.00453	1.03735	0.99307	1.00532	1.03182	0.991106	1.01743	1.02131	0.969608
1.00393	1.04186	0.993688	1.00418	1.03796	0.993225	1.00439	1.03298	0.992375	1.01949	1.01498	0.967879
1.00409	1.04253	0.993182	1.00392	1.03982	0.993402	1.00455	1.03759	0.991277	1.01955	1.01584	0.967906
1.00448	1.04222	0.992654	1.0041	1.04006	0.993285	1.00565	1.03307	0.990506	1.01961	1.01471	0.967866
1.00388	1.0408	0.993766	1.00387	1.04042	0.993529	1.00516	1.03553	0.990674	1.01945	1.00958	0.969561
1.00423	1.03844	0.993868	1.00439	1.04194	0.992359	1.00617	1.03082	0.990067	1.01834	1.01221	0.970264
1.00482	1.03523	0.993384	1.00506	1.03726	0.992044	1.00611	1.03444	0.989488	1.02034	1.01393	0.966886
1.00405	1.04144	0.993407	1.0038	1.0402	0.993695	1.00601	1.03597	0.98939	1.01646	1.0257	0.970268
1.00392	1.04074	0.993874	1.00342	1.04394	0.993513	1.00556	1.03573	0.989963	1.02092	1.01264	0.966379
1.00432	1.04119	0.993067	1.0036	1.04183	0.993404	1.00554	1.0283	0.991504	1.01794	1.01888	0.969638
1.00459	1.038	0.99345	1.00459	1.04133	0.992222	1.00666	1.03465	0.988593	1.01919	1.01881	0.968028
1.00343	1.04304	0.993948	1.00518	1.0419	0.991129	1.00513	1.03546	0.990721	1.0194	1.01373	0.968504
1.00402	1.04141	0.99335	1.00444	1.04281	0.99214	1.00517	1.03294	0.99096	1.01766	1.01751	0.970285
1.00397	1.04081	0.993504	1.00507	1.03743	0.992182	1.00562	1.03124	0.990646	1.02038	1.01242	0.967034
1.0048	1.04007	0.992521	1.00443	1.04289	0.992097	1.00555	1.03805	0.989551	1.01895	1.01609	0.968695
1.00481	1.04296	0.99189	1.0046	1.03779	0.992804	1.00538	1.03167	0.991131	1.01856	1.0187	0.968667
1.00405	1.0405	0.9937	1.0038	1.0407	0.993546	1.00537	1.03321	0.991051	1.01984	1.00848	0.968677
1.0038	1.0404	0.994012	1.00598	1.03882	0.990434	1.00489	1.03621	0.991018	1.01973	1.00956	0.968466
1.00428	1.04216	0.992775	1.00408	1.04119	0.993096	1.00431	1.03253	0.992408	1.01798	1.01185	0.970789
1.00491	1.03556	0.99322	1.00397	1.04054	0.993324	1.00591	1.03067	0.990285	1.02055	1.01298	0.966985
1.00421	1.0387	0.993523	1.00457	1.03409	0.993403	1.00533	1.03393	0.990753	1.01897	1.01149	0.969277
1.00375	1.03852	0.994586	1.00488	1.03612	0.99257	1.00624	1.03322	0.989533	1.01882	1.01764	0.968583
1.00421	1.03914	0.993368	1.00388	1.03832	0.993552	1.00468	1.03536	0.991491	1.02009	1.01615	0.966828
1.00463	1.03853	0.993195	1.00404	1.03975	0.993397	1.00563	1.03407	0.990153	1.01831	1.01243	0.970311
1.00505	1.04014	0.992355	1.00405	1.03954	0.993511	1.00497	1.03041	0.99212	1.01919	1.01928	0.967473
1.00332	1.03913	0.994916	1.00452	1.03942	0.992632	1.00598	1.0331	0.989853	1.01784	1.00938	0.971389
1.00428	1.04117	0.993106	1.00475	1.04064	0.992109	1.00588	1.02668	0.991285	1.01869	1.01561	0.968712
1.00477	1.03872	0.992851	1.0043	1.03998	0.992635	1.00574	1.03199	0.990424	1.01939	1.01311	0.96819
1.0044	1.03821	0.993593	1.00412	1.04094	0.992871	1.00594	1.03398	0.989786	1.01948	1.01301	0.968253
1.00486	1.04313	0.992171	1.00414	1.03877	0.993182	1.00544	1.03363	0.990608	1.01944	1.0127	0.96897
1.00395	1.03642	0.994431	1.00441	1.04216	0.99243	1.00568	1.03352	0.990085	1.01941	1.00625	0.969642
1.00529	1.03949	0.991984	1.00544	1.03501	0.991952	1.00488	1.03536	0.991319	1.02125	1.01108	0.965952
1.00463	1.04244	0.992445	1.00478	1.03943	0.992455	1.00593	1.03141	0.99032	1.01888	1.0194	0.967886
1.00395	1.04236	0.9936	1.00398	1.04016	0.993496	1.00513	1.03294	0.991177	1.02015	1.00438	0.968935
1.00342	1.04099	0.994453	1.00461	1.04183	0.992115	1.005	1.03495	0.991226	1.01967	1.01133	0.968272
1.00407	1.04062	0.993573	1.00341	1.03954	0.994366	1.00463	1.03423	0.991823	1.01956	1.01256	0.967746
1.00463	1.04317	0.99229	1.00453	1.04081	0.992483	1.00493	1.03182	0.991652	1.01853	1.00657	0.970998
1.00443	1.04119	0.992907	1.00448	1.04173	0.992461	1.00477	1.03785	0.991163	1.01863	1.01193	0.969728
1.00441	1.04144	0.993003	1.00538	1.03729	0.991771	1.00606	1.02942	0.990368	1.01935	1.01406	0.968334
1.00422	1.04037	0.993305	1.00346	1.04389	0.993377	1.00516	1.03691	0.990403	1.01913	1.00915	0.969356
1.00449	1.03963	0.993224	1.00441	1.03946	0.992988	1.00609	1.03445	0.989439	1.01834	1.0175	0.969039
1.00459	1.04109	0.992701	1.00499	1.03648	0.992284	1.00457	1.03463	0.991648	1.01862	1.01421	0.969435
1.0037	1.03997	0.994297	1.00368	1.04276	0.993317	1.00578	1.03234	0.990204	1.01968	1.0194	0.966737
1.0054	1.03617	0.992341	1.00418	1.03929	0.993209	1.00525	1.0365	0.990609	1.01872	1.01363	0.969135
1.0044	1.03959	0.993497	1.00403	1.04188	0.992939	1.00633	1.03414	0.989375	1.01764	1.02225	0.969411
1.00424	1.04117	0.99335	1.00486	1.03481	0.99296	1.00513	1.03331	0.991188	1.01814	1.02046	0.96855
1.00472	1.03961	0.992719	1.00445	1.03818	0.993058	1.00592	1.03276	0.990091	1.01797	1.01993	0.969087
1.00398	1.04163	0.993526	1.0043	1.03809	0.992913	1.00561	1.03672	0.989897	1.01825	1.01572	0.969466
1.0044	1.03747	0.993513	1.00454	1.03743	0.992849	1.00594	1.02864	0.990769	1.01942	1.01368	0.968536
1.00465	1.0424	0.992446	1.0042	1.03851	0.993341	1.00561	1.03701	0.98951	1.01893	1.01597	0.96883
1.00427	1.03974	0.993311	1.00428	1.03789	0.993305	1.00463	1.03413	0.991908	1.01876	1.01705	0.968517
1.0045	1.0386	0.993285	1.00411	1.04098	0.993011	1.00552	1.03612	0.990094	1.01961	1.01109	0.968574
1.0045	1.04088	0.992899	1.00462	1.04481	0.991592	1.00519	1.03505	0.99059	1.01818	1.01225	0.970674
1.00497	1.04151	0.992218	1.00469	1.03967	0.992377	1.00436	1.03493	0.991934	1.01839	1.01514	0.969178
1.00482	1.04298	0.992169	1.00463	1.03563	0.993165	1.00497	1.03599	0.99077	1.02081	1.01008	0.967011
1.00428	1.04044	0.993369	1.00389	1.04091	0.993492	1.00592	1.02984	0.990506	1.01904	1.0092	0.96971
1.00445	1.03815	0.993412	1.00486	1.03921	0.992164	1.005	1.03312	0.991244	1.01931	1.01193	0.968631
1.00382	1.04006	0.994144	1.0045	1.03835	0.992876	1.0057	1.03602	0.989694	1.01938	1.01963	0.96706
1.00423	1.04097	0.993018	1.00356	1.03904	0.994359	1.00574	1.0344	0.990167	1.0184	1.01511	0.969689
1.00439	1.03905	0.993336	1.0039	1.03878	0.993718	1.00623	1.02818	0.990529	1.02036	1.01829	0.96606
1.00339	1.0412	0.994617	1.005	1.03892	0.992144	1.00536	1.03624	0.990303	1.01895	1.02087	0.967857
1.0036	1.04578	0.993332	1.00399	1.04006	0.993327	1.0049	1.03585	0.99104	1.01888	1.00241	0.971438
1.00422	1.03947	0.993598	1.00515	1.03951	0.991739	1.00658	1.03424	0.988955	1.01959	1.02071	0.967111
1.00382	1.0397	0.994293	1.00379	1.03973	0.993666	1.00597	1.03364	0.989956	1.01841	1.0201	0.968318
1.00417	1.04038	0.993429	1.00363	1.04243	0.993453	1.00542	1.03389	0.99084	1.01739	1.02023	0.970426
1.00359	1.04244	0.994338	1.00469	1.03715	0.992823	1.00537	1.03363	0.990992	1.01715	1.01921	0.970839
1.00464	1.04032	0.992693	1.00518	1.03981	0.991503	1.0051	1.03176	0.991373	1.01827	1.01888	0.969034
1.00372	1.04184	0.993786	1.00448	1.03938	0.992851	1.00562	1.03181	0.990454	1.01795	1.01763	0.969947
1.00414	1.04144	0.993347	1.00481	1.04072	0.991969	1.0053	1.03628	0.990361	1.01933	1.01527	0.968006
1.0046	1.03732	0.993476	1.00406	1.03887	0.993409	1.00594	1.03454	0.989517	1.02079	1.01658	0.965244
1.00435	1.03996	0.993347	1.005	1.03867	0.99207	1.00503	1.03655	0.990578	1.01949	1.00658	0.969344
1.00462	1.03919	0.992858	1.00465	1.03765	0.992813	1.00555	1.03426	0.99035	1.01858	1.00863	0.970196
1.00409	1.03858	0.993918	1.00418	1.03801	0.993365	1.005	1.03547	0.991095	1.01841	1.01616	0.969422
1.00413	1.0426	0.993297	1.00497	1.03984	0.991954	1.00574	1.03583	0.989855	1.0182	1.02248	0.968679
1.00424	1.04054	0.993412	1.00409	1.04159	0.992854	1.00565	1.03574	0.990235	1.01976	1.01273	0.96821
1.00435	1.0405	0.993306	1.00492	1.03899	0.991929	1.00535	1.03593	0.990225	1.01898	1.0163	0.968479
1.00388	1.042	0.993533	1.00395	1.03845	0.993608	1.00586	1.03657	0.989366	1.01727	1.0208	0.970148
1.00425	1.04191	0.992952	1.00368	1.04618	0.992776	1.00583	1.03022	0.990626	1.01985	1.01151	0.968247
1.00378	1.03911	0.994312	1.00417	1.03548	0.993828	1.00562	1.03127	0.990784	1.01892	1.01961	0.968006
1.00443	1.04187	0.99259	1.00392	1.03927	0.993419	1.00533	1.03332	0.99093	1.02043	1.01677	0.966185
1.00414	1.04205	0.993316	1.00515	1.03951	0.991545	1.005	1.03289	0.991546	1.01909	1.01198	0.969068
1.00419	1.04179	0.99339	1.0035	1.04072	0.994089	1.00519	1.03099	0.991358	1.01829	1.01203	0.970529
1.00412	1.03994	0.993564	1.00434	1.04246	0.992466	1.00572	1.03204	0.990586	1.01952	1.0119	0.968165
1.00456	1.04336	0.992343	1.00437	1.0433	0.992034	1.00541	1.03364	0.990947	1.01849	1.01785	0.968938
1.00467	1.04075	0.992666	1.0048	1.04069	0.99193	1.00593	1.03238	0.990029	1.01777	1.01639	0.970321
1.00381	1.04239	0.993636	1.00476	1.03596	0.992977	1.00528	1.03142	0.991121	1.01964	1.01987	0.966938
1.00444	1.03879	0.993203	1.00386	1.03904	0.993798	1.00596	1.0298	0.990628	1.01814	1.01336	0.970375
1.00461	1.03943	0.992947	1.00434	1.04189	0.992526	1.0058	1.03231	0.990353	1.01837	1.01538	0.96944
1.00479	1.03902	0.992653	1.00433	1.0403	0.992862	1.00578	1.03238	0.990303	1.02091	1.01167	0.966773
1.00486	1.04278	0.99202	1.0046	1.03768	0.992824	1.00518	1.0327	0.991179	1.01768	1.01594	0.970469
1.00408	1.04358	0.993091	1.00448	1.0442	0.991921	1.00573	1.03504	0.990005	1.01887	1.01333	0.969083
1.00513	1.03914	0.992119	1.00424	1.04034	0.992747	1.00617	1.03282	0.989568	1.0197	1.01101	0.968314
1.00332	1.0406	0.994799	1.00406	1.04009	0.993105	1.00584	1.02989	0.990647	1.01977	1.01479	0.96725
1.00432	1.03875	0.993432	1.00383	1.03856	0.993726	1.00549	1.03774	0.989806	1.01852	1.01381	0.969765
1.00492	1.03949	0.992455	1.0042	1.03888	0.993197	1.00589	1.03651	0.989476	1.01926	1.01663	0.967819
1.00462	1.0416	0.992843	1.00466	1.0399	0.992316	1.00547	1.03748	0.989741	1.01994	1.01189	0.967178
1.0048	1.04007	0.992643	1.00448	1.03984	0.992713	1.00511	1.03353	0.991088	1.0194	1.01703	0.967493
1.00479	1.04152	0.992264	1.0048	1.04332	0.991558	1.00618	1.0289	0.99033	1.01899	1.01883	0.968182
1.00456	1.03894	0.992934	1.00411	1.03875	0.993357	1.00651	1.03215	0.989455	1.0195	1.01105	0.968526
1.00442	1.04079	0.992887	1.00392	1.03987	0.993385	1.00506	1.03345	0.991087	1.02086	1.00939	0.966565
1.00403	1.04084	0.993791	1.00432	1.04101	0.99258	1.00573	1.03365	0.990348	1.01815	1.01972	0.969216
1.00436	1.03999	0.993219	1.00416	1.03409	0.994179	1.0054	1.03103	0.991113	1.0176	1.0163	0.970522
1.00395	1.04103	0.993763	1.00508	1.03755	0.992213	1.00507	1.0317	0.991572	1.01773	1.01888	0.969982
1.00377	1.03795	0.994544	1.00426	1.04063	0.992876	1.00544	1.03443	0.990483	1.018	1.01653	0.969472
1.00439	1.03799	0.993486	1.00445	1.04057	0.99264	1.00506	1.03956	0.990025	1.01983	1.01798	0.966864
1.0044	1.03814	0.993423	1.00452	1.03749	0.992858	1.00593	1.03228	0.990176	1.02016	1.0153	0.966752
1.00367	1.03903	0.994357	1.00526	1.03859	0.99156	1.00495	1.034	0.991406	1.02051	1.01372	0.966229
1.0048	1.04018	0.9924	1.0039	1.04181	0.993096	1.00569	1.03433	0.990297	1.01937	1.01619	0.967986
1.00359	1.04387	0.993491	1.00471	1.04017	0.992225	1.00533	1.03266	0.991116	1.01785	1.01888	0.969643
1.00529	1.0393	0.992137	1.00325	1.03888	0.994655	1.006	1.03315	0.990029	1.01936	1.00578	0.969841
1.00447	1.04048	0.992851	1.00343	1.03936	0.994329	1.00617	1.03544	0.989328	1.01884	1.01477	0.968671
1.00457	1.04066	0.992674	1.00474	1.03712	0.99285	1.00486	1.03537	0.991301	1.01812	1.01184	0.970656
1.00454	1.03951	0.993164	1.00437	1.03843	0.992945	1.00426	1.03242	0.992796	1.01806	1.00675	0.971428
1.00363	1.04066	0.994296	1.00402	1.0444	0.992555	1.00507	1.03377	0.991156	1.01881	1.01782	0.96844
1.00414	1.04218	0.993143	1.00451	1.04255	0.992136	1.006	1.03565	0.989572	1.0199	1.01326	0.967432
1.00423	1.04147	0.993347	1.00396	1.04142	0.993053	1.00525	1.03872	0.989927	1.0194	1.01099	0.968679
1.00361	1.04062	0.994313	1.00404	1.0381	0.993714	1.00598	1.03429	0.989754	1.01974	1.01653	0.967407
1.00445	1.03725	0.993717	1.00401	1.04086	0.993049	1.0052	1.03562	0.990517	1.01929	1.01327	0.968337
1.00405	1.04194	0.993168	1.00434	1.03986	0.992914	1.00686	1.03622	0.988056	1.0176	1.00987	0.971533
1.00535	1.0381	0.992015	1.00463	1.03481	0.993325	1.00573	1.03461	0.989759	1.02078	1.01359	0.966365
1.00359	1.04268	0.993987	1.00449	1.03913	0.992684	1.00606	1.03753	0.988999	1.02051	1.01115	0.96709
1.0045	1.03774	0.993537	1.00405	1.04259	0.992831	1.00584	1.03421	0.989757	1.01851	1.02049	0.968365
1.00494	1.03939	0.992776	1.00425	1.03893	0.993221	1.00551	1.03514	0.990379	1.01842	1.02093	0.968536
1.00372	1.03995	0.994233	1.00361	1.03987	0.994062	1.00568	1.03481	0.989947	1.01905	1.0168	0.96801
1.00388	1.04149	0.993733	1.00423	1.03795	0.99322	1.00476	1.03595	0.991264	1.0185	1.01546	0.969305
1.00453	1.03754	0.993299	1.00399	1.03944	0.993492	1.00617	1.03522	0.989176	1.01911	1.01733	0.968237
1.00463	1.03917	0.992838	1.00415	1.03919	0.993102	1.00576	1.03266	0.990402	1.01647	1.01962	0.971317
1.00476	1.03865	0.992766	1.00381	1.0389	0.993772	1.00509	1.03156	0.991481	1.01843	1.02131	0.96803
1.00428	1.04278	0.992935	1.00425	1.0392	0.993124	1.00571	1.03248	0.99045	1.01995	1.00879	0.968347
1.00393	1.04343	0.993319	1.0042	1.04441	0.992204	1.00618	1.03029	0.990027	1.01999	1.01421	0.966805
1.00384	1.04037	0.993901	1.00458	1.0412	0.992281	1.00608	1.03478	0.989336	1.01847	1.0174	0.969371
1.00449	1.03863	0.99337	1.00419	1.04199	0.992566	1.00468	1.0342	0.991833	1.01773	1.02214	0.969453
1.00313	1.04111	0.994998	1.00469	1.03526	0.993126	1.00605	1.02952	0.990542	1.01926	1.01348	0.968534
1.00392	1.03954	0.993998	1.00386	1.03995	0.993754	1.00505	1.03576	0.990848	1.01801	1.02549	0.968707
1.00521	1.04368	0.991341	1.00409	1.03877	0.993426	1.00622	1.02921	0.990176	1.01838	1.01731	0.969358
1.0035	1.04132	0.994196	1.00347	1.0401	0.993973	1.00585	1.03124	0.990484	1.01855	1.0171	0.969193
1.00486	1.03848	0.992765	1.00471	1.04166	0.991918	1.00534	1.0331	0.990831	1.01937	1.01039	0.968877
1.00475	1.04018	0.992578	1.00422	1.04339	0.99216	1.00519	1.03172	0.991159	1.02006	1.00568	0.968878
1.00446	1.04094	0.992912	1.00446	1.03681	0.993035	1.0061	1.03048	0.990107	1.01956	1.00935	0.968652
1.00466	1.03927	0.992986	1.00425	1.03999	0.993124	1.00552	1.032	0.990563	1.01831	1.02352	0.967844
1.00441	1.04228	0.992699	1.00442	1.04226	0.992395	1.00473	1.03547	0.991456	1.01898	1.01923	0.968159
1.00434	1.04315	0.992667	1.00505	1.04006	0.991918	1.006	1.03284	0.989894	1.01696	1.01749	0.971155
1.00445	1.04016	0.99288	1.00427	1.04255	0.992476	1.00463	1.03609	0.991522	1.01951	1.01868	0.967225
1.00431	1.03756	0.993718	1.00404	1.04173	0.993021	1.00545	1.03491	0.990442	1.01995	1.00976	0.968064
1.00418	1.04351	0.993047	1.00386	1.04162	0.993144	1.00584	1.03582	0.989639	1.0189	1.01613	0.968398
1.00447	1.04299	0.992583	1.00446	1.03751	0.993137	1.00626	1.03291	0.989654	1.02083	1.01398	0.965628
1.00414	1.04118	0.993287	1.00394	1.04113	0.993342	1.00546	1.03304	0.990506	1.01925	1.0133	0.968836
1.00371	1.0467	0.993073	1.00448	1.04141	0.992214	1.00435	1.03788	0.991619	1.01665	1.02599	0.970096
1.00456	1.03802	0.993254	1.004	1.03892	0.993477	1.005	1.03606	0.990668	1.01806	1.01425	0.970161
1.00451	1.04091	0.992779	1.0048	1.03879	0.9924	1.00556	1.03369	0.990489	1.01974	1.01722	0.967179
1.00329	1.03976	0.994872	1.00454	1.04186	0.992154	1.00463	1.03801	0.991174	1.01935	1.0052	0.969835
1.0043	1.04007	0.993407	1.00503	1.03712	0.992266	1.00551	1.03518	0.989938	1.01764	1.02395	0.969617
1.00467	1.04253	0.992212	1.00485	1.03858	0.992255	1.0053	1.03139	0.991274	1.01845	1.01431	0.969561
1.00424	1.04007	0.993619	1.0042	1.04374	0.992577	1.0061	1.03109	0.990197	1.01956	1.01835	0.967129
1.0041	1.0412	0.993262	1.00375	1.04034	0.993482	1.00561	1.03605	0.989929	1.01912	1.01125	0.969374
1.00429	1.04244	0.992637	1.00441	1.04076	0.992777	1.0049	1.02886	0.992442	1.01884	1.01691	0.968702
1.00484	1.03954	0.992687	1.00404	1.04086	0.993119	1.00592	1.03183	0.99047	1.01821	1.01498	0.969582
1.00389	1.04418	0.993327	1.00435	1.0381	0.993094	1.0061	1.02899	0.990259	1.01852	1.01232	0.970068
1.00413	1.04362	0.993008	1.00472	1.03824	0.992643	1.00566	1.03384	0.990115	1.02048	1.0187	0.965303
1.00365	1.0372	0.994865	1.0041	1.04249	0.992826	1.00557	1.03238	0.990793	1.01783	1.01395	0.970949
1.00497	1.03918	0.992518	1.00368	1.04075	0.993758	1.00603	1.03386	0.989755	1.01811	1.01924	0.969117
1.00457	1.04064	0.992819	1.00387	1.04097	0.993332	1.00599	1.03631	0.989222	1.01899	1.0149	0.968966
1.00433	1.04167	0.992938	1.00457	1.03857	0.992985	1.00573	1.03389	0.990183	1.01834	1.01733	0.969192
1.00417	1.038	0.993914	1.00437	1.03754	0.993194	1.00608	1.03175	0.989794	1.01787	1.01477	0.970344
1.00457	1.03812	0.993168	1.0042	1.03813	0.993194	1.00583	1.02982	0.990707	1.01928	1.01721	0.967624
1.00408	1.04011	0.993748	1.00451	1.03923	0.992923	1.00585	1.03203	0.990414	1.02001	1.0127	0.967506
1.00471	1.04062	0.992683	1.00415	1.03923	0.993291	1.0054	1.0353	0.990531	1.02069	1.0161	0.96597
1.00481	1.03859	0.992723	1.00408	1.03926	0.993348	1.00613	1.03132	0.989818	1.01902	1.01599	0.968343
1.00361	1.04518	0.993386	1.0052	1.03753	0.991974	1.00529	1.03202	0.991345	1.01808	1.01441	0.970254
1.0046	1.0395	0.993142	1.00476	1.03712	0.992434	1.00558	1.03344	0.990427	1.02026	1.01107	0.967568
1.00409	1.04125	0.993407	1.00485	1.03561	0.993048	1.00558	1.02878	0.991318	1.01867	1.00892	0.970472
1.00388	1.04251	0.99349	1.0048	1.03921	0.992232	1.00687	1.03635	0.988033	1.01994	1.01654	0.967068
1.00447	1.04139	0.992758	1.00362	1.04001	0.993884	1.00559	1.03394	0.990542	1.01929	1.01623	0.968239
1.00464	1.04014	0.992956	1.00414	1.04157	0.992694	1.00597	1.03328	0.990116	1.01928	1.01199	0.968756
1.00536	1.03955	0.99186	1.00442	1.04148	0.992414	1.0063	1.03126	0.989888	1.01907	1.01294	0.968968
1.0041	1.04082	0.993425	1.00476	1.03709	0.992613	1.00609	1.03066	0.989963	1.0175	1.01902	0.970537
1.00436	1.03754	0.993661	1.00459	1.04066	0.992273	1.00568	1.0378	0.989579	1.01849	1.00755	0.970735
1.00346	1.03818	0.994984	1.00452	1.03788	0.993006	1.00597	1.03252	0.989833	1.02011	1.00477	0.96871
1.00471	1.03961	0.9927	1.0039	1.03944	0.993786	1.0057	1.03167	0.990579	1.01878	1.00875	0.970248
1.00428	1.03867	0.993533	1.00442	1.0388	0.992914	1.00533	1.03117	0.991288	1.0186	1.02113	0.96843
1.00435	1.04428	0.992515	1.00368	1.04265	0.993226	1.00496	1.03516	0.991283	1.0198	1.01311	0.968009
1.00448	1.03882	0.993315	1.00387	1.04	0.993396	1.00515	1.03729	0.990331	1.01905	1.01751	0.967432
1.00433	1.04275	0.993061	1.00446	1.03872	0.992971	1.0048	1.03774	0.990985	1.01964	1.01718	0.967378
1.004	1.04532	0.992883	1.00411	1.03858	0.993532	1.00562	1.03461	0.990187	1.01718	1.01653	0.971106
1.00415	1.04028	0.99347	1.00348	1.0411	0.993646	1.00495	1.03195	0.991642	1.01934	1.0101	0.968865
1.00434	1.03966	0.993619	1.00462	1.04234	0.992202	1.00478	1.02822	0.992617	1.01839	1.01221	0.96978
1.00439	1.03775	0.993517	1.00415	1.0396	0.993202	1.00605	1.03542	0.989354	1.01876	1.01061	0.969473
1.00508	1.03994	0.992149	1.00481	1.03866	0.992456	1.00524	1.03379	0.990753	1.02029	1.00931	0.967626
1.00462	1.04066	0.992666	1.00388	1.04465	0.992747	1.0049	1.03832	0.990595	1.01928	1.01919	0.967655
1.00411	1.03979	0.993618	1.00474	1.03869	0.992399	1.00478	1.03217	0.991798	1.01951	1.01559	0.96735
1.00374	1.04408	0.993428	1.00494	1.03903	0.992174	1.00573	1.03488	0.990036	1.01924	1.01462	0.968051
1.00428	1.03829	0.993735	1.00484	1.03973	0.99222	1.00511	1.03308	0.99119	1.02128	1.01022	0.966138
1.00405	1.04739	0.992348	1.00536	1.04022	0.991161	1.00631	1.03014	0.989769	1.0191	1.01051	0.969454
1.00492	1.0391	0.992436	1.00402	1.0384	0.993662	1.00503	1.03523	0.990799	1.01924	1.01107	0.968544
1.00456	1.04273	0.992816	1.00397	1.0399	0.993248	1.0063	1.03366	0.989187	1.01872	1.00329	0.970769
1.00362	1.04236	0.994084	1.00442	1.03803	0.993047	1.00515	1.03601	0.990667	1.02048	1.01301	0.966534
1.00511	1.04334	0.991648	1.00387	1.03768	0.994049	1.00579	1.03733	0.989492	1.01819	1.01688	0.96962
1.00451	1.0399	0.993195	1.00425	1.04127	0.992554	1.0064	1.03338	0.989207	1.02056	1.01561	0.966162
1.00495	1.03883	0.992597	1.00469	1.04158	0.991855	1.00554	1.03252	0.990598	1.0188	1.01778	0.968468
1.00484	1.03737	0.993302	1.0043	1.0387	0.993086	1.00586	1.02975	0.990708	1.01852	1.01274	0.969458
1.00379	1.03882	0.994488	1.00451	1.03675	0.993082	1.00559	1.0327	0.990547	1.01879	1.00706	0.970338
1.00467	1.04285	0.992295	1.0052	1.04199	0.99114	1.00468	1.03736	0.991158	1.01857	1.0202	0.968324
1.00449	1.03908	0.993125	1.00494	1.03986	0.991744	1.00614	1.03287	0.989789	1.01898	1.01098	0.969126
1.00417	1.04055	0.993501	1.00367	1.04261	0.993264	1.00651	1.02944	0.989539	1.01935	1.02485	0.966117
1.00457	1.04158	0.992698	1.00455	1.03901	0.992607	1.00542	1.03339	0.990634	1.01745	1.01169	0.971598
1.00334	1.04027	0.99476	1.00419	1.04	0.992947	1.00523	1.03731	0.99003	1.01914	1.01305	0.968728
1.00463	1.03824	0.993112	1.00439	1.04071	0.992581	1.00549	1.03203	0.990986	1.01745	1.01731	0.970287
1.0043	1.03873	0.993595	1.00408	1.03853	0.993383	1.00509	1.03033	0.991832	1.01975	1.0164	0.967249
1.00448	1.04119	0.992784	1.00518	1.03811	0.991798	1.0049	1.03572	0.99108	1.01764	1.01686	0.970609
1.00352	1.04159	0.994133	1.00464	1.0399	0.992245	1.00625	1.03759	0.988881	1.01813	1.0161	0.969884
1.00449	1.04555	0.992036	1.00471	1.03775	0.992574	1.00619	1.03347	0.989549	1.01893	1.01289	0.968654
1.00476	1.03929	0.992621	1.00399	1.0405	0.993235	1.00586	1.03175	0.990421	1.01917	1.00806	0.969878
1.00468	1.0416	0.992538	1.00449	1.04105	0.992361	1.00504	1.03426	0.991268	1.01954	1.01735	0.967102
1.00452	1.04319	0.992614	1.00435	1.0427	0.992362	1.00503	1.03225	0.991212	1.01932	1.00816	0.96938
1.0042	1.04015	0.993244	1.00491	1.03911	0.992129	1.00543	1.03501	0.990667	1.01821	1.01239	0.970535
1.00471	1.04067	0.992388	1.00456	1.0423	0.992047	1.00587	1.03486	0.989883	1.01952	1.01371	0.968318
1.00435	1.04256	0.992972	1.00375	1.04332	0.99313	1.00502	1.0337	0.991283	1.01969	1.00867	0.968282
1.005	1.04169	0.991895	1.00531	1.0378	0.991767	1.00523	1.03216	0.99112	1.01859	1.01466	0.968922
1.00468	1.03918	0.992707	1.00481	1.03763	0.99253	1.00548	1.0341	0.990649	1.02044	1.01671	0.966241
1.00452	1.0403	0.992999	1.00392	1.03993	0.993752	1.00585	1.03483	0.989839	1.01817	1.01171	0.970896
1.00458	1.03953	0.992945	1.00451	1.0385	0.993012	1.00471	1.03837	0.990963	1.02012	1.01212	0.96731
1.00435	1.04368	0.992687	1.00419	1.03936	0.993203	1.00543	1.0376	0.990143	1.01914	1.01881	0.967571
1.00456	1.04439	0.992034	1.00397	1.03866	0.993501	1.00476	1.03376	0.991665	1.01831	1.01773	0.969447
1.00411	1.04171	0.993546	1.00449	1.03998	0.99255	1.00574	1.03467	0.989931	1.01839	1.02301	0.968161
1.00506	1.04384	0.991535	1.00479	1.03698	0.992674	1.00638	1.03321	0.989354	1.01937	1.01536	0.968003
1.00428	1.03873	0.993533	1.00422	1.04105	0.992603	1.00516	1.03676	0.990415	1.01951	1.01055	0.968869
1.00413	1.04174	0.993281	1.00462	1.03803	0.992668	1.00544	1.03155	0.990921	1.01822	1.01861	0.968885
1.00385	1.04302	0.99345	1.00504	1.03513	0.992639	1.00572	1.03154	0.990537	1.01898	1.01477	0.968691
1.00467	1.03995	0.992641	1.00377	1.03696	0.994082	1.00616	1.03418	0.989426	1.01746	1.01486	0.971105
1.00377	1.04168	0.993792	1.00444	1.04168	0.992342	1.00463	1.03584	0.99132	1.019	1.02087	0.96764
1.00446	1.04066	0.99304	1.00405	1.04051	0.993182	1.00525	1.03831	0.990157	1.02002	1.01445	0.967077
1.00463	1.04218	0.99249	1.00333	1.045	0.993258	1.00593	1.02935	0.990713	1.01914	1.01853	0.967812
1.00478	1.04053	0.992505	1.00469	1.03943	0.99219	1.00477	1.03649	0.991164	1.01826	1.01744	0.96927
1.00403	1.04016	0.993701	1.00472	1.04013	0.992053	1.0053	1.03296	0.991075	1.0197	1.01147	0.968096
1.00497	1.04166	0.991962	1.00442	1.04213	0.99233	1.00565	1.03155	0.990448	1.01875	1.01383	0.969286
1.00451	1.0423	0.992615	1.0043	1.04215	0.992513	1.00612	1.03818	0.988763	1.01672	1.02006	0.971307
1.00514	1.0372	0.992541	1.00445	1.03877	0.99289	1.00532	1.03449	0.990897	1.0189	1.0119	0.969322
1.00351	1.044	0.99386	1.00514	1.03832	0.991987	1.00616	1.03188	0.989602	1.01911	1.0172	0.968243
1.00472	1.04137	0.992198	1.00328	1.04321	0.99405	1.006	1.03591	0.98932	1.01961	1.0128	0.968074
1.00457	1.04133	0.992439	1.00439	1.03731	0.993355	1.00514	1.03023	0.991554	1.01931	1.02107	0.967643
1.00444	1.03496	0.994165	1.00331	1.04098	0.994168	1.00495	1.03674	0.990979	1.01809	1.02329	0.96816
1.00394	1.04044	0.993844	1.00466	1.03927	0.992355	1.00493	1.03367	0.991373	1.01813	1.01465	0.97027
1.00473	1.03992	0.993023	1.0048	1.04411	0.991253	1.00575	1.03461	0.989972	1.01838	1.01836	0.969025
1.0045	1.04301	0.992608	1.00421	1.04032	0.992826	1.00489	1.03276	0.991864	1.01928	1.02126	0.96702
1.00426	1.03758	0.993506	1.00449	1.03742	0.993014	1.00579	1.03342	0.990166	1.01854	1.01235	0.969809
1.00412	1.04338	0.992875	1.00468	1.04249	0.991685	1.00545	1.03841	0.989498	1.0189	1.01325	0.969273
1.00419	1.04294	0.993	1.00386	1.0414	0.993492	1.00547	1.0345	0.990398	1.0188	1.02071	0.967705
1.00465	1.04187	0.99245	1.00454	1.04211	0.992049	1.00628	1.03739	0.988833	1.02072	1.01216	0.966863
1.00447	1.03888	0.993347	1.00448	1.03501	0.993502	1.00508	1.03656	0.990567	1.01905	1.01056	0.969644
1.00438	1.03602	0.994208	1.00354	1.042	0.993735	1.00599	1.03293	0.989913	1.01944	1.01315	0.968288
1.00437	1.0399	0.993187	1.00442	1.04049	0.99287	1.00602	1.02928	0.99073	1.01905	1.02016	0.967664
1.00397	1.03964	0.993932	1.00465	1.03909	0.99261	1.00598	1.03518	0.989499	1.01959	1.01533	0.967711
1.00414	1.04029	0.993502	1.00488	1.03788	0.992356	1.00574	1.03526	0.990253	1.01874	1.0202	0.967903
1.00439	1.04136	0.993012	1.00417	1.04077	0.993021	1.00525	1.03361	0.990792	1.01845	1.02029	0.968708
1.00456	1.03934	0.99303	1.0053	1.03629	0.991983	1.00568	1.03471	0.989892	1.01893	1.02144	0.967746
1.00399	1.04019	0.9936	1.00346	1.03802	0.994474	1.00505	1.03319	0.991244	1.02023	1.01796	0.966159
1.00352	1.04425	0.993939	1.00483	1.0389	0.992221	1.005	1.03429	0.991156	1.01846	1.02143	0.968374
1.00484	1.04513	0.991808	1.00426	1.03585	0.993648	1.00553	1.03636	0.990162	1.02032	1.01956	0.966091
1.00383	1.04138	0.99389	1.0043	1.04338	0.992359	1.00634	1.03331	0.989166	1.01929	1.01412	0.967884
1.00521	1.03639	0.992784	1.00329	1.04107	0.994152	1.00496	1.03463	0.991321	1.01844	1.01446	0.969817
1.00438	1.03827	0.993737	1.00425	1.03855	0.993412	1.00586	1.03388	0.989943	1.01996	1.01372	0.967477
1.00356	1.03924	0.9946	1.00395	1.03913	0.993484	1.00618	1.03004	0.990015	1.01912	1.01772	0.968214
1.00426	1.04291	0.992913	1.00503	1.04128	0.991621	1.00563	1.03442	0.99006	1.01781	1.01189	0.971031
1.0049	1.04191	0.991961	1.00394	1.04132	0.993113	1.00647	1.03901	0.988154	1.02024	1.01235	0.967116
1.00451	1.04332	0.992564	1.00416	1.04331	0.992287	1.00412	1.03617	0.992117	1.01966	1.0062	0.968896
1.00394	1.04489	0.992919	1.00482	1.03773	0.992368	1.007	1.03041	0.98855	1.01788	1.01375	0.9708
1.00388	1.04206	0.993486	1.00452	1.03834	0.992793	1.00514	1.03735	0.990629	1.01925	1.01221	0.968692
1.00395	1.04316	0.993502	1.00404	1.04083	0.993136	1.00525	1.03243	0.991222	1.01842	1.01921	0.969028
1.00398	1.04271	0.993339	1.00407	1.03937	0.993122	1.00593	1.03213	0.990203	1.0192	1.01778	0.968028
1.00502	1.03902	0.992352	1.00437	1.04095	0.992432	1.00591	1.03144	0.99055	1.0193	1.00984	0.969309
1.00347	1.04263	0.994175	1.00404	1.03881	0.993203	1.00558	1.03462	0.990168	1.02005	1.01557	0.967336
1.00463	1.04064	0.992836	1.00401	1.03941	0.993618	1.00573	1.03653	0.989546	1.01942	1.01659	0.967752
1.00467	1.03854	0.993122	1.00474	1.03573	0.993211	1.00554	1.03391	0.990475	1.01824	1.01236	0.96996
1.00384	1.03689	0.994662	1.0047	1.03921	0.992291	1.00533	1.03202	0.991116	1.01974	1.01116	0.968152
1.00522	1.04363	0.991292	1.00401	1.04436	0.992649	1.0059	1.03505	0.989691	1.01788	1.01377	0.970215
1.00434	1.04311	0.992765	1.00472	1.04079	0.991958	1.00597	1.03322	0.989821	1.01796	1.0173	0.969338
1.0041	1.04175	0.993451	1.00435	1.03955	0.992966	1.0051	1.03424	0.991004	1.01981	1.01186	0.967919
1.00557	1.04091	0.991267	1.00494	1.04112	0.991711	1.00543	1.03302	0.990879	1.01738	1.01256	0.971551
1.00455	1.03793	0.993411	1.00446	1.03799	0.992886	1.00568	1.03035	0.990982	1.01945	1.01656	0.967689
1.00467	1.03993	0.992843	1.00486	1.03837	0.992345	1.00476	1.03913	0.990581	1.02091	1.01652	0.96519
1.00391	1.03903	0.994089	1.00401	1.04143	0.993212	1.00549	1.03426	0.990574	1.02031	1.01322	0.967052
1.00457	1.04046	0.992887	1.00432	1.04136	0.992628	1.00465	1.03522	0.991637	1.01842	1.00851	0.970489
1.00407	1.03748	0.994079	1.00425	1.04335	0.992384	1.0057	1.02948	0.991027	1.01887	1.01526	0.968136
1.00418	1.04318	0.9929	1.00394	1.03846	0.993731	1.00514	1.03431	0.990856	1.01999	1.0173	0.966674
1.00395	1.03835	0.994274	1.0049	1.03654	0.992514	1.0061	1.03145	0.989997	1.01848	1.00924	0.970145
1.00416	1.04028	0.993514	1.00357	1.03854	0.994159	1.0067	1.0371	0.988103	1.01711	1.01951	0.971213
1.00309	1.04337	0.994456	1.00451	1.03676	0.993125	1.00586	1.03446	0.989912	1.02008	1.01467	0.966914
1.0037	1.04002	0.994187	1.00507	1.03711	0.992435	1.00577	1.03688	0.989453	1.0187	1.02193	0.968208
1.00463	1.04003	0.992796	1.00395	1.0393	0.993641	1.00523	1.03083	0.991505	1.01922	1.0205	0.967281
1.00523	1.04053	0.991838	1.00407	1.04047	0.993137	1.00519	1.0373	0.990405	1.01971	1.01594	0.966662
1.00422	1.03978	0.993419	1.00424	1.03941	0.993144	1.00546	1.03313	0.990663	1.01968	1.01472	0.967809
1.00419	1.03971	0.993656	1.00498	1.04259	0.991343	1.00613	1.03184	0.989771	1.01956	1.01387	0.968162
1.00523	1.03947	0.992176	1.00435	1.03996	0.992846	1.00506	1.03218	0.991432	1.01924	1.01269	0.968581
1.00438	1.04329	0.992526	1.00408	1.04116	0.993238	1.00574	1.02911	0.991182	1.01869	1.02109	0.96845
1.00468	1.03886	0.993025	1.0046	1.04114	0.992087	1.00604	1.03438	0.989621	1.019	1.00711	0.969976
1.00444	1.04105	0.992733	1.00519	1.03729	0.991955	1.0044	1.03945	0.991172	1.01901	1.01385	0.969554
1.00431	1.04352	0.99258	1.00442	1.03817	0.99305	1.00498	1.03088	0.991776	1.01989	1.01958	0.966441
1.00333	1.04441	0.994053	1.00422	1.04024	0.993049	1.00544	1.03479	0.9906	1.01642	1.01111	0.973589
1.00479	1.03886	0.99274	1.00471	1.03743	0.992797	1.00537	1.03374	0.990877	1.0193	1.01198	0.968822
1.00391	1.04231	0.99348	1.00449	1.04076	0.992226	1.00567	1.02959	0.990932	1.01988	1.01766	0.966687
1.00399	1.03725	0.994335	1.00352	1.03968	0.994107	1.00504	1.03746	0.990639	1.01954	1.00871	0.968596
1.00366	1.04169	0.993944	1.00427	1.03799	0.993333	1.00587	1.03147	0.990538	1.01912	1.01898	0.967739
1.00513	1.04224	0.991857	1.00488	1.03723	0.992397	1.00588	1.03562	0.989473	1.01759	1.01719	0.970276
1.00468	1.041	0.992671	1.00423	1.04195	0.992822	1.00626	1.03427	0.989284	1.01876	1.01529	0.969142
1.00378	1.04426	0.993352	1.00447	1.03898	0.992599	1.00497	1.03281	0.991356	1.01897	1.01107	0.969027
1.0041	1.03973	0.993654	1.00429	1.03785	0.993237	1.00545	1.03852	0.989876	1.01877	1.01527	0.96894
1.00438	1.04115	0.993043	1.0045	1.03811	0.993086	1.00564	1.03858	0.989516	1.01849	1.0128	0.969648
1.004	1.04167	0.993447	1.00411	1.04096	0.993116	1.00581	1.03307	0.990365	1.01901	1.0154	0.968309
1.00419	1.04199	0.993302	1.00474	1.03712	0.992739	1.00479	1.03346	0.991674	1.01989	1.01188	0.967901
1.00513	1.03833	0.992291	1.00398	1.03954	0.993352	1.00498	1.03163	0.991619	1.01973	1.02239	0.966133
1.00402	1.04261	0.993131	1.00355	1.03843	0.994266	1.00586	1.03446	0.990133	1.01838	1.01805	0.968698
1.00408	1.04154	0.993255	1.00452	1.04035	0.992424	1.00553	1.03606	0.98997	1.01834	1.01253	0.970049
1.00339	1.04391	0.993981	1.00426	1.04254	0.99244	1.00563	1.03219	0.99056	1.01929	1.0084	0.969225
1.00458	1.03761	0.99342	1.0046	1.03987	0.992202	1.00577	1.03568	0.989858	1.01783	1.01875	0.969692
1.00358	1.03889	0.994549	1.0049	1.04055	0.992043	1.00515	1.0398	0.990081	1.01931	1.01763	0.967663
1.0048	1.04168	0.992293	1.00449	1.03695	0.993048	1.00426	1.03404	0.992307	1.01897	1.01683	0.968719
1.00493	1.03654	0.993032	1.00402	1.03884	0.993405	1.00537	1.03374	0.990855	1.01751	1.02099	0.970047
1.00388	1.04301	0.993435	1.00419	1.04038	0.992932	1.00567	1.03518	0.989961	1.01867	1.01481	0.97005
1.00465	1.0393	0.993025	1.00353	1.04376	0.99328	1.0043	1.03381	0.992419	1.0197	1.01101	0.968517
1.00443	1.0419	0.992714	1.00401	1.04238	0.992826	1.00544	1.03107	0.991151	1.02062	1.00759	0.967338
1.00426	1.03904	0.993663	1.00413	1.03819	0.993595	1.00653	1.03492	0.988769	1.01777	1.00802	0.971443
1.00516	1.04068	0.991896	1.00418	1.03513	0.993873	1.0058	1.02818	0.991186	1.01936	1.01624	0.96778
1.00406	1.04274	0.993115	1.00441	1.04005	0.992707	1.00575	1.0332	0.990272	1.01847	1.00996	0.970595
1.00451	1.03966	0.993259	1.00412	1.0404	0.993067	1.00484	1.03307	0.991651	1.01651	1.00989	0.973454
1.00425	1.04383	0.992664	1.00448	1.03851	0.992824	1.00584	1.03175	0.990413	1.01834	1.01721	0.969097
1.00397	1.04217	0.993433	1.00429	1.03752	0.993331	1.00589	1.03109	0.990425	1.01852	1.01589	0.969215
1.00484	1.04133	0.992277	1.00491	1.04227	0.991582	1.00589	1.03155	0.990561	1.01932	1.00837	0.969245
1.00344	1.04279	0.994228	1.0038	1.04032	0.993499	1.00614	1.0319	0.990128	1.0195	1.01126	0.968658
1.00397	1.04171	0.993416	1.00437	1.037	0.993375	1.00587	1.03004	0.990626	1.01968	1.01843	0.967191
1.00422	1.04186	0.993161	1.00458	1.04002	0.992679	1.00551	1.02949	0.991199	1.02009	1.01721	0.966823
1.00513	1.03929	0.992368	1.0043	1.04084	0.992759	1.00558	1.03398	0.990398	1.01878	1.02048	0.967751
1.00358	1.03895	0.99465	1.00489	1.03873	0.992194	1.00653	1.03219	0.989257	1.01869	1.01212	0.96962
1.00431	1.0455	0.992203	1.00519	1.03828	0.991858	1.0058	1.03279	0.990128	1.01839	1.01553	0.969578
1.00483	1.04284	0.992028	1.00384	1.04198	0.993382	1.0057	1.0332	0.990352	1.01958	1.01338	0.968249
1.00445	1.03627	0.993655	1.00422	1.03948	0.993251	1.00575	1.03628	0.989863	1.01719	1.01928	0.970531
1.00469	1.04017	0.992624	1.00365	1.03872	0.99413	1.0051	1.03527	0.990833	1.01858	1.01599	0.969098
1.00427	1.04178	0.993203	1.0036	1.04183	0.993431	1.00596	1.03273	0.989972	1.01907	1.01165	0.969099
1.00479	1.03863	0.992812	1.00396	1.03729	0.993844	1.00562	1.03364	0.990261	1.01755	1.01552	0.970534
1.00502	1.03937	0.992415	1.00457	1.03884	0.992716	1.00632	1.03164	0.989609	1.02014	1.01758	0.966865
1.00424	1.04282	0.992909	1.00422	1.03865	0.993218	1.00635	1.03138	0.989742	1.01906	1.01507	0.968513
1.00397	1.04186	0.993431	1.00415	1.03969	0.992978	1.00555	1.03025	0.991334	1.01711	1.01683	0.971077
1.00366	1.03911	0.994507	1.00493	1.03726	0.992516	1.00534	1.03482	0.990615	1.01959	1.00801	0.969226
1.00425	1.04076	0.993264	1.00318	1.0417	0.994333	1.00564	1.03533	0.990046	1.01984	1.01309	0.96766
1.00443	1.03663	0.993592	1.0046	1.03923	0.992626	1.00466	1.03626	0.991199	1.01754	1.01282	0.971139
1.00429	1.04344	0.992613	1.00459	1.03886	0.992632	1.0059	1.03238	0.990105	1.02029	1.01218	0.967157
1.00475	1.03761	0.993023	1.00368	1.04132	0.993498	1.00567	1.03468	0.990069	1.01967	1.0227	0.9661
1.00454	1.04057	0.993003	1.00411	1.0401	0.993144	1.00564	1.03613	0.989934	1.01687	1.02113	0.970391
1.00371	1.04037	0.994351	1.00445	1.0388	0.992771	1.00544	1.03504	0.990286	1.01967	1.00323	0.969708
1.00386	1.03941	0.993973	1.0047	1.04125	0.992174	1.00501	1.02799	0.992492	1.01858	1.01551	0.969206
1.00503	1.03866	0.99249	1.00514	1.04147	0.991326	1.00578	1.03438	0.990127	1.01883	1.00978	0.969669
1.00424	1.04008	0.99355	1.0042	1.03874	0.993146	1.00574	1.03496	0.990052	1.01895	1.00987	0.969967
1.00494	1.03705	0.99291	1.00431	1.04017	0.992839	1.00512	1.03762	0.990428	1.01854	1.00892	0.970469
1.0052	1.03861	0.992243	1.00396	1.04189	0.993009	1.00583	1.03043	0.990663	1.01999	1.02031	0.965959
1.00387	1.04134	0.993664	1.00368	1.03899	0.994153	1.00519	1.03509	0.99074	1.01896	1.00965	0.969783
1.00499	1.04052	0.992236	1.00378	1.04017	0.993614	1.00479	1.03528	0.991307	1.01809	1.01102	0.970714
1.00426	1.03969	0.993319	1.00453	1.03907	0.992642	1.00518	1.0314	0.991636	1.01937	1.01183	0.968758
1.004	1.0411	0.993596	1.00484	1.03912	0.992031	1.00541	1.03325	0.990939	1.0213	1.00845	0.966198
1.00413	1.04211	0.993186	1.00484	1.03802	0.992368	1.00554	1.0314	0.990682	1.01895	1.01855	0.967919
1.00424	1.04055	0.993396	1.00488	1.03684	0.992725	1.00556	1.0351	0.990234	1.01832	1.01912	0.968874
1.00441	1.0421	0.992683	1.00488	1.04035	0.991785	1.00583	1.03471	0.989997	1.01791	1.02236	0.969172
1.00386	1.04615	0.992989	1.00432	1.0379	0.993273	1.00555	1.03357	0.990531	1.01813	1.01739	0.969424
1.00452	1.0398	0.99292	1.00422	1.0383	0.993182	1.00512	1.0374	0.990464	1.01882	1.01246	0.968953
1.00491	1.04153	0.992247	1.0043	1.03693	0.993385	1.00575	1.03185	0.990458	1.02073	1.01592	0.965845
1.00466	1.04328	0.992134	1.00453	1.03926	0.992668	1.00585	1.03217	0.990367	1.01972	1.01176	0.968365
1.00456	1.03946	0.992882	1.00439	1.04127	0.992405	1.00483	1.03327	0.991644	1.01985	1.01407	0.967367
1.00494	1.03967	0.992529	1.0037	1.04198	0.993385	1.00576	1.03175	0.990319	1.01766	1.01692	0.970209
1.00507	1.03987	0.992409	1.00455	1.03787	0.992864	1.00528	1.03791	0.989964	1.01987	1.01498	0.967113
1.00452	1.04442	0.992307	1.00405	1.03818	0.993525	1.00548	1.03434	0.99039	1.0194	1.01351	0.968592
1.00444	1.04192	0.992825	1.00508	1.03755	0.99205	1.00577	1.03156	0.990447	1.01835	1.01809	0.968614
1.0051	1.04154	0.991946	1.00413	1.03858	0.993467	1.00609	1.03145	0.990004	1.01897	1.01497	0.968216
1.0047	1.03935	0.993014	1.00385	1.03821	0.993791	1.00604	1.03163	0.990047	1.0197	1.01637	0.967174
1.00384	1.04062	0.994002	1.00478	1.03781	0.992547	1.00532	1.03535	0.990438	1.01769	1.02067	0.969261
1.00464	1.03767	0.993217	1.0044	1.03698	0.99325	1.0052	1.03368	0.990945	1.01869	1.0114	0.969771
1.00418	1.0409	0.99339	1.0045	1.03918	0.992612	1.00643	1.03052	0.989608	1.0194	1.02052	0.967387
1.00363	1.04335	0.993747	1.00423	1.03875	0.993256	1.00534	1.03242	0.990811	1.0182	1.02121	0.968822
1.00436	1.04127	0.992974	1.00463	1.03969	0.992419	1.00522	1.03291	0.991001	1.01938	1.01769	0.967658
1.00462	1.03767	0.993216	1.00413	1.04027	0.993291	1.00655	1.03078	0.98959	1.01878	1.01528	0.969264
1.00396	1.03892	0.994103	1.00486	1.03954	0.992225	1.00536	1.03322	0.990748	1.01863	1.02198	0.968033
1.0043	1.04101	0.993129	1.00439	1.04104	0.992837	1.00554	1.03415	0.990418	1.01843	1.01564	0.969288
1.0055	1.04075	0.991443	1.00332	1.03799	0.994745	1.00629	1.02996	0.990118	1.01798	1.02032	0.969325
1.00442	1.03819	0.993559	1.005	1.03738	0.992349	1.00492	1.03423	0.991121	1.01816	1.018	0.969172
1.00374	1.04367	0.993619	1.00462	1.04026	0.992538	1.00619	1.03295	0.989257	1.01816	1.02209	0.969123
1.00414	1.04069	0.993325	1.00414	1.03898	0.993281	1.00536	1.03776	0.989982	1.0198	1.00911	0.968536
1.00485	1.03693	0.993026	1.00434	1.04028	0.992905	1.0053	1.03527	0.99064	1.01911	1.01342	0.968767
1.00462	1.0411	0.99267	1.0049	1.04107	0.991838	1.00577	1.0322	0.990193	1.0193	1.01616	0.968161
1.00496	1.04131	0.992174	1.00395	1.04038	0.993401	1.00581	1.03007	0.990765	1.01835	1.02306	0.968399
1.00352	1.04393	0.994015	1.00361	1.04215	0.993586	1.00638	1.03322	0.989486	1.01914	1.01441	0.968401
1.00445	1.04134	0.992731	1.00431	1.04309	0.992397	1.00599	1.03425	0.989646	1.01846	1.01213	0.970246
1.00415	1.04115	0.993144	1.00475	1.04002	0.992224	1.0053	1.03559	0.99036	1.01839	1.01765	0.968736
1.00454	1.04224	0.992569	1.00494	1.03923	0.99205	1.00664	1.03005	0.98943	1.02083	1.0167	0.96554
1.00389	1.03814	0.99449	1.00449	1.03925	0.992743	1.00652	1.03353	0.988893	1.01928	1.01325	0.968556
1.00432	1.03778	0.993538	1.00448	1.04237	0.992248	1.00476	1.03691	0.991162	1.01874	1.01434	0.968901
1.00421	1.03997	0.993468	1.00445	1.03994	0.992641	1.00589	1.0333	0.990205	1.01708	1.01971	0.970581
1.00431	1.03886	0.993476	1.00444	1.03907	0.992752	1.00534	1.03946	0.989634	1.01857	1.01942	0.967884
1.00402	1.03797	0.994245	1.00504	1.03777	0.992388	1.00583	1.0364	0.989751	1.01869	1.01947	0.968241
1.0047	1.04369	0.991944	1.00503	1.03412	0.992723	1.00549	1.03811	0.9896	1.01947	1.01412	0.968251
1.00394	1.04117	0.993534	1.00437	1.03912	0.992873	1.00569	1.03328	0.990351	1.01843	1.01446	0.96975
1.00428	1.04398	0.992708	1.00377	1.03896	0.993778	1.00598	1.03283	0.989931	1.0209	1.01443	0.966474
1.00424	1.04147	0.993049	1.00457	1.03966	0.992374	1.00571	1.03467	0.990051	1.01922	1.01468	0.968382
1.00455	1.03992	0.992883	1.00415	1.04057	0.993071	1.00572	1.03306	0.99015	1.02038	1.00883	0.967429
1.00414	1.03885	0.993799	1.00427	1.03861	0.993	1.00503	1.03484	0.990965	1.01902	1.01235	0.969394
1.00466	1.0404	0.992785	1.00391	1.04339	0.992863	1.00638	1.0323	0.989379	1.02094	1.00914	0.966789
1.00432	1.04571	0.992209	1.00437	1.03663	0.993487	1.00515	1.03189	0.991502	1.02038	1.01553	0.966563
1.00449	1.0393	0.993257	1.0044	1.04105	0.992632	1.00491	1.03277	0.991595	1.02024	1.01856	0.966411
1.00385	1.04153	0.993863	1.00441	1.0376	0.993063	1.00567	1.03378	0.990027	1.01892	1.01341	0.969426
1.00402	1.03924	0.993954	1.00386	1.04205	0.993338	1.00545	1.03688	0.989966	1.01809	1.0113	0.970284
1.00447	1.03947	0.99307	1.00439	1.03956	0.992738	1.00594	1.03729	0.989321	1.02008	1.0129	0.967358
1.00453	1.03691	0.993725	1.00457	1.03991	0.992507	1.0051	1.03663	0.990703	1.01975	1.00728	0.968785
1.00391	1.04059	0.993827	1.00428	1.04159	0.992529	1.00511	1.03415	0.991004	1.0211	1.01341	0.965734
1.00424	1.04022	0.99343	1.00412	1.03907	0.99331	1.00652	1.03314	0.988935	1.01908	1.01627	0.968266
1.00384	1.0395	0.994095	1.00436	1.03766	0.993329	1.00514	1.02954	0.99193	1.02059	1.01342	0.966446
1.0046	1.04106	0.99274	1.004	1.04099	0.993275	1.00569	1.03974	0.989395	1.02162	1.01581	0.964463
1.00489	1.03909	0.99267	1.00432	1.03734	0.99338	1.00533	1.03436	0.990468	1.0193	1.01045	0.968788
1.00446	1.03846	0.993265	1.00403	1.03696	0.993899	1.0059	1.03324	0.990085	1.01902	1.02018	0.967818
1.00477	1.04069	0.992642	1.00354	1.04157	0.993852	1.00529	1.0381	0.990134	1.01844	1.01577	0.969421
1.00431	1.03541	0.994223	1.00374	1.04184	0.993481	1.00598	1.03352	0.99006	1.01994	1.01424	0.96703
1.00373	1.0432	0.993801	1.00505	1.03875	0.992071	1.00585	1.03462	0.989679	1.01941	1.01452	0.96847
1.00437	1.04178	0.992912	1.0046	1.03996	0.992441	1.00588	1.03596	0.989841	1.02054	1.00731	0.96818
1.00442	1.04047	0.99308	1.00487	1.03726	0.992384	1.00548	1.03654	0.99002	1.01888	1.01289	0.968977
1.00367	1.04034	0.994452	1.00423	1.03922	0.993039	1.00556	1.03246	0.990787	1.0186	1.01738	0.968882
1.00416	1.04286	0.9931	1.00442	1.03943	0.992873	1.00524	1.03198	0.991312	1.01904	1.01674	0.968236
1.0043	1.04161	0.993128	1.00442	1.03841	0.992962	1.00552	1.03175	0.990807	1.01694	1.01663	0.971405
1.00479	1.03995	0.992555	1.00403	1.03819	0.993514	1.00508	1.03383	0.991311	1.01777	1.01762	0.969806
1.00426	1.04208	0.993002	1.00453	1.03681	0.993016	1.00556	1.03022	0.991086	1.01892	1.00869	0.97006
1.00431	1.04363	0.992467	1.00435	1.03659	0.993447	1.0056	1.03357	0.990492	1.02038	1.0159	0.966427
1.00457	1.04479	0.99204	1.00398	1.03881	0.993669	1.00593	1.0317	0.990158	1.01922	1.01643	0.967977
1.00368	1.0406	0.994029	1.00387	1.03966	0.993607	1.00521	1.03349	0.990942	1.01887	1.01605	0.968618
1.00323	1.04068	0.99506	1.00429	1.03674	0.993553	1.00512	1.0365	0.990885	1.01856	1.02275	0.967804
1.00442	1.03853	0.993275	1.00431	1.04144	0.992595	1.00574	1.03048	0.990776	1.01864	1.01924	0.968574
1.00462	1.03879	0.993055	1.00443	1.03663	0.993247	1.00505	1.03522	0.990891	1.01858	1.01051	0.970328
1.00447	1.04107	0.992793	1.00401	1.03793	0.993729	1.00518	1.03611	0.990613	1.01808	1.01862	0.969352
1.00451	1.04115	0.992791	1.00452	1.03885	0.992781	1.00616	1.03513	0.989323	1.01867	1.01008	0.970025
1.00479	1.04258	0.991921	1.00485	1.0406	0.99188	1.00526	1.03295	0.991192	1.01748	1.01359	0.971499
1.0041	1.04044	0.993654	1.00448	1.04034	0.99253	1.00617	1.03017	0.990277	1.0207	1.0155	0.965695
1.00407	1.04174	0.993296	1.00428	1.04129	0.992931	1.00495	1.02731	0.992667	1.01836	1.0183	0.969116
1.00454	1.04381	0.992287	1.00443	1.03695	0.993263	1.00374	1.03527	0.992858	1.01963	1.0268	0.965513
1.00365	1.04181	0.99403	1.00479	1.04056	0.991991	1.00507	1.03576	0.990838	1.01873	1.01418	0.969197
1.00438	1.03959	0.993222	1.0046	1.03956	0.992572	1.00664	1.03236	0.989038	1.01632	1.02245	0.971765
1.00451	1.04162	0.992683	1.00533	1.03814	0.991677	1.0058	1.03222	0.990298	1.01927	1.01033	0.968927
1.00501	1.03921	0.992345	1.00373	1.04082	0.993567	1.00515	1.03296	0.9912	1.02069	1.00901	0.967199
1.00514	1.0405	0.991972	1.00508	1.03799	0.991996	1.00609	1.02859	0.99055	1.01982	1.00962	0.968533
1.00472	1.03979	0.992637	1.0046	1.04133	0.992099	1.00489	1.03236	0.991774	1.02025	1.00713	0.967817
1.00487	1.03858	0.992709	1.0039	1.03644	0.994246	1.00505	1.04042	0.989997	1.01884	1.01915	0.967852
1.00466	1.03825	0.993158	1.00437	1.04148	0.992704	1.0057	1.03284	0.990461	1.01673	1.01855	0.97172
1.00485	1.03826	0.992798	1.00449	1.04027	0.992669	1.00595	1.0295	0.990565	1.01999	1.01163	0.967794
1.0047	1.0412	0.992388	1.00479	1.04101	0.992084	1.00575	1.03253	0.990553	1.01869	1.00974	0.970308
1.00405	1.04022	0.993936	1.00409	1.04028	0.993055	1.00534	1.0317	0.991031	1.01917	1.01356	0.96876
1.00372	1.04409	0.993579	1.00408	1.04281	0.992669	1.00491	1.03493	0.991201	1.01878	1.01672	0.96871
1.00506	1.03993	0.992111	1.00432	1.04044	0.992779	1.00563	1.03101	0.990778	1.01992	1.00318	0.969191
1.00384	1.04075	0.99387	1.00454	1.03857	0.992693	1.00659	1.03388	0.988798	1.01906	1.01678	0.968411
1.00403	1.04316	0.993228	1.00392	1.04324	0.992994	1.00487	1.03193	0.991641	1.01959	1.01354	0.968031
1.00414	1.03948	0.99364	1.00457	1.04204	0.992239	1.00614	1.03229	0.989803	1.01909	1.01338	0.968672
1.00381	1.04236	0.993693	1.00442	1.0376	0.993316	1.00564	1.03087	0.990872	1.01884	1.01495	0.968636
1.00483	1.0406	0.992454	1.00415	1.04104	0.992841	1.00575	1.03298	0.990167	1.02085	1.00549	0.967783
1.00417	1.04127	0.993416	1.00413	1.04329	0.99255	1.00523	1.03057	0.99166	1.01914	1.01185	0.969163
1.00477	1.04212	0.992256	1.00428	1.03676	0.993661	1.00568	1.03352	0.990474	1.01867	1.01314	0.969668
1.0047	1.0391	0.99287	1.00466	1.0413	0.991941	1.00639	1.0331	0.989379	1.01902	1.01747	0.967973
1.00447	1.04474	0.992117	1.00534	1.03623	0.991905	1.00504	1.03448	0.991108	1.02041	1.01515	0.966335
1.00443	1.04234	0.992663	1.00425	1.03805	0.993226	1.00456	1.03618	0.991316	1.01903	1.01498	0.968172
1.00421	1.04129	0.993383	1.00471	1.04189	0.991921	1.0049	1.03336	0.991753	1.01837	1.01691	0.969655
1.00382	1.04043	0.994011	1.0047	1.04018	0.992189	1.00553	1.02985	0.991344	1.01935	1.00937	0.969219
1.00391	1.04254	0.993654	1.0042	1.03792	0.993462	1.00643	1.03339	0.989299	1.01822	1.0175	0.969534
1.00476	1.04212	0.992254	1.00411	1.04089	0.993014	1.00494	1.03517	0.991211	1.02011	1.00953	0.967932
1.00455	1.04245	0.992475	1.00424	1.04005	0.993033	1.00582	1.03225	0.99034	1.0202	1.0108	0.967778
1.00392	1.04103	0.993698	1.00505	1.0386	0.991747	1.00541	1.03285	0.990819	1.019	1.01676	0.968395
1.00456	1.04234	0.992461	1.00432	1.04359	0.99212	1.00597	1.03226	0.989992	1.02052	1.0101	0.966914
1.00452	1.04082	0.9929	1.00447	1.03752	0.992858	1.00627	1.03214	0.989648	1.01945	1.01415	0.968005
1.00458	1.04243	0.992579	1.00416	1.04097	0.992935	1.00509	1.03144	0.99126	1.01725	1.01554	0.971542
1.00289	1.04382	0.994646	1.00372	1.0408	0.993719	1.00605	1.03568	0.989584	1.02055	1.0048	0.968113
1.00488	1.04209	0.992143	1.00481	1.03997	0.992021	1.00536	1.03571	0.990405	1.01918	1.01374	0.968984
1.00423	1.04075	0.993393	1.00408	1.03787	0.993698	1.00485	1.03285	0.991696	1.02023	1.00864	0.968017
1.00349	1.04146	0.994184	1.00419	1.03773	0.993481	1.00543	1.03486	0.990234	1.01932	1.02236	0.967096
1.00424	1.04163	0.993255	1.00452	1.04095	0.992295	1.00572	1.03501	0.989898	1.01957	1.01661	0.967583
1.00378	1.04104	0.993893	1.00367	1.04106	0.993615	1.00465	1.0327	0.991872	1.02096	1.0088	0.966926
1.00484	1.03766	0.992822	1.0039	1.04135	0.99339	1.00578	1.03213	0.990457	1.01976	1.01168	0.968073
1.00424	1.0434	0.992693	1.00382	1.04381	0.992896	1.00534	1.03404	0.990611	1.01802	1.02226	0.968903
1.00406	1.03832	0.994186	1.00448	1.03685	0.993112	1.00555	1.03452	0.990431	1.01924	1.01859	0.967468
1.0045	1.03903	0.993147	1.00411	1.03751	0.993524	1.00619	1.03556	0.989069	1.01847	1.01204	0.970158
1.00395	1.04208	0.993497	1.00416	1.04238	0.992909	1.00656	1.03398	0.988696	1.01954	1.01237	0.96842
1.00433	1.04128	0.993001	1.00463	1.03816	0.992644	1.00487	1.03271	0.991682	1.01992	1.00936	0.968407
1.00347	1.043	0.994062	1.00449	1.03725	0.993136	1.00612	1.03162	0.989956	1.01861	1.01253	0.969738
1.00388	1.04106	0.993712	1.00497	1.03985	0.991725	1.00496	1.03491	0.991193	1.01867	1.01048	0.970018
1.00459	1.03997	0.992886	1.00483	1.03916	0.992427	1.0052	1.03302	0.990966	1.01919	1.0203	0.967037
1.00496	1.03749	0.99296	1.00521	1.0346	0.992434	1.00516	1.03378	0.991304	1.01992	1.01445	0.967653
1.00449	1.03848	0.993399	1.00428	1.03956	0.992767	1.00538	1.03419	0.990641	1.01971	1.00997	0.968562
1.00442	1.03686	0.993797	1.00442	1.04119	0.992512	1.0058	1.03179	0.990521	1.01937	1.01766	0.967842
1.00529	1.04053	0.991838	1.00389	1.04148	0.993221	1.00557	1.02939	0.991204	1.01827	1.01501	0.969599
1.00435	1.03997	0.993196	1.00479	1.04351	0.991683	1.00643	1.0329	0.989469	1.01807	1.00541	0.971809
1.00427	1.04365	0.992645	1.0036	1.04023	0.993877	1.00543	1.03915	0.989486	1.01784	1.01668	0.970382
1.00414	1.04055	0.993456	1.0038	1.04158	0.993502	1.00501	1.03696	0.990965	1.01947	1.01928	0.967238
1.00453	1.04257	0.992394	1.00441	1.04055	0.99276	1.00601	1.03388	0.989976	1.01943	1.01507	0.967985
1.00407	1.04155	0.993278	1.00448	1.03531	0.993333	1.00596	1.03086	0.990545	1.01739	1.01563	0.970846
1.00489	1.04002	0.992491	1.00354	1.03896	0.994168	1.00609	1.03428	0.989525	1.01795	1.00744	0.971348
1.00436	1.04065	0.993224	1.00451	1.04055	0.992494	1.00482	1.03447	0.991727	1.01929	1.01364	0.968951
1.00468	1.03974	0.992953	1.00334	1.04029	0.994454	1.00582	1.03118	0.990676	1.02033	1.01747	0.965862
1.00404	1.0427	0.993404	1.00336	1.04144	0.993936	1.00442	1.03521	0.991916	1.01964	1.01228	0.968314
1.00491	1.04178	0.992205	1.0045	1.04072	0.992304	1.0048	1.03398	0.991655	1.01841	1.01969	0.968772
1.00422	1.04171	0.992997	1.00404	1.0371	0.993908	1.00558	1.03427	0.990045	1.01992	1.01457	0.967615
1.00436	1.04118	0.993011	1.00464	1.04008	0.992514	1.00495	1.02944	0.992389	1.02098	1.00435	0.968009
1.00406	1.03989	0.993857	1.00481	1.04027	0.991849	1.0057	1.03359	0.990337	1.01862	1.02095	0.968033
1.00403	1.04296	0.99338	1.00422	1.04005	0.993088	1.00601	1.0337	0.989775	1.01876	1.01728	0.969048
1.0042	1.04155	0.99336	1.00352	1.04072	0.993971	1.00391	1.03488	0.992725	1.01873	1.01337	0.968838
1.0043	1.03958	0.993245	1.00533	1.03778	0.991654	1.00506	1.03226	0.991473	1.01797	1.01434	0.969937
1.00447	1.03939	0.99326	1.00431	1.03845	0.993083	1.00599	1.03523	0.989575	1.01863	1.00739	0.970614
1.00504	1.03897	0.992473	1.00494	1.03942	0.992005	1.00516	1.03069	0.99171	1.01922	1.01764	0.967908
1.00395	1.04041	0.993646	1.00489	1.03739	0.992579	1.00628	1.03133	0.989842	1.01855	1.02102	0.968379
1.00382	1.03863	0.994159	1.00417	1.03996	0.993018	1.0052	1.03362	0.990965	1.01873	1.01572	0.968843
1.00464	1.0394	0.992931	1.00391	1.03902	0.993671	1.0055	1.03042	0.991212	1.01989	1.01319	0.967931
1.00442	1.04098	0.992929	1.0046	1.04055	0.992355	1.00528	1.03378	0.990858	1.01969	1.01563	0.967024
1.00385	1.04176	0.993808	1.0041	1.04155	0.992952	1.0051	1.03372	0.99091	1.01882	1.01647	0.968693
1.0042	1.04059	0.993411	1.00448	1.03871	0.99301	1.00632	1.02782	0.99027	1.01948	1.01435	0.968135
1.00466	1.04311	0.992274	1.00377	1.04218	0.993278	1.00536	1.03221	0.991024	1.02138	1.0168	0.964627
1.00444	1.04103	0.993038	1.00444	1.04069	0.992553	1.00537	1.03154	0.991109	1.0198	1.00963	0.968492
1.00422	1.03838	0.993963	1.00356	1.04461	0.99301	1.00535	1.03721	0.989987	1.01866	1.02015	0.968409
1.00362	1.04532	0.993744	1.00482	1.03836	0.992246	1.00574	1.0339	0.990191	1.01967	1.0148	0.967259
1.00426	1.03907	0.993606	1.00426	1.03844	0.993425	1.00627	1.02942	0.990234	1.01878	1.01678	0.968837
1.00476	1.04078	0.992484	1.00452	1.03986	0.992407	1.00612	1.0297	0.990479	1.01887	1.01332	0.968768
1.00404	1.03888	0.993759	1.004	1.04079	0.993183	1.00516	1.03578	0.990297	1.01941	1.01576	0.968094
1.00433	1.04362	0.992753	1.00506	1.0379	0.992135	1.00532	1.03131	0.991199	1.01809	1.01628	0.969851
1.0045	1.03983	0.993056	1.0036	1.03781	0.994336	1.00562	1.03507	0.990094	1.01782	1.01926	0.969856
1.00415	1.04128	0.993465	1.00461	1.0419	0.992215	1.00638	1.03264	0.989279	1.01893	1.00953	0.969902
1.00382	1.03956	0.994123	1.00405	1.03809	0.993571	1.00574	1.03379	0.990165	1.01971	1.01703	0.967176
1.00387	1.04719	0.992673	1.00441	1.03863	0.992946	1.00574	1.0343	0.989901	1.01856	1.01886	0.968583
1.00436	1.03986	0.993088	1.0042	1.04077	0.992851	1.00573	1.03325	0.99016	1.01915	1.01446	0.96849
1.00394	1.04099	0.993697	1.00415	1.03919	0.993128	1.0055	1.03449	0.990157	1.02004	1.01482	0.967264
1.00475	1.04348	0.992137	1.00418	1.04028	0.993126	1.00531	1.03172	0.991151	1.01834	1.01565	0.969639
1.00489	1.04205	0.99208	1.00412	1.04031	0.993291	1.00486	1.03624	0.991146	1.01909	1.01373	0.968986
1.00442	1.03548	0.993879	1.00435	1.03542	0.993487	1.00586	1.03334	0.990015	1.02081	1.01414	0.966373
1.00383	1.03992	0.994067	1.00443	1.03897	0.992938	1.00504	1.03931	0.990246	1.01926	1.0134	0.968457
1.0044	1.04575	0.992276	1.00473	1.03897	0.992476	1.00644	1.03086	0.989323	1.01887	1.01734	0.968441
1.00425	1.04455	0.992649	1.00374	1.04207	0.993344	1.00503	1.03366	0.991198	1.02016	1.00868	0.967696
1.00419	1.03978	0.993418	1.00433	1.0423	0.992382	1.00523	1.03268	0.991247	1.01758	1.01888	0.970154
1.00387	1.04141	0.993686	1.00463	1.04038	0.992132	1.00569	1.03109	0.990755	1.01965	1.01406	0.967403
1.00389	1.0453	0.993134	1.00465	1.03978	0.992436	1.00545	1.03536	0.990472	1.01896	1.0167	0.968516
1.00433	1.04044	0.993047	1.00447	1.03924	0.992771	1.0053	1.03302	0.990896	1.01821	1.01353	0.970271
1.00366	1.04483	0.993317	1.00463	1.0414	0.991952	1.00604	1.03008	0.990199	1.01785	1.01691	0.970275
1.00406	1.04264	0.993214	1.0038	1.04051	0.993484	1.00568	1.03098	0.990895	1.01976	1.00749	0.96853
1.00479	1.04079	0.99235	1.00491	1.03814	0.992458	1.00555	1.03347	0.990566	1.01911	1.02387	0.966892
1.00337	1.04517	0.993886	1.00494	1.04005	0.991783	1.00626	1.03018	0.990121	1.01947	1.00879	0.968599
1.00503	1.03672	0.992774	1.0042	1.04151	0.992685	1.00486	1.03698	0.990921	1.01854	1.01829	0.968886
1.00419	1.0384	0.993777	1.00385	1.0385	0.993886	1.00597	1.0364	0.989278	1.01907	1.01004	0.969718
1.00443	1.03662	0.993848	1.00384	1.04209	0.99325	1.00551	1.03189	0.990773	1.01872	1.00865	0.970672
1.004	1.04126	0.993556	1.0044	1.0406	0.992418	1.00586	1.03331	0.990149	1.01749	1.01295	0.971093
1.00357	1.04134	0.994119	1.0035	1.04107	0.993792	1.00465	1.03591	0.991442	1.02001	1.00918	0.968321
1.00473	1.03744	0.993015	1.00477	1.04174	0.991884	1.00474	1.0377	0.99092	1.01972	1.01791	0.967048
1.00396	1.04323	0.993199	1.00364	1.03835	0.993929	1.00601	1.03045	0.990318	1.01845	1.01215	0.970145
1.00394	1.04126	0.993662	1.00435	1.04188	0.992731	1.00571	1.03488	0.989787	1.02023	1.00856	0.967777
1.00396	1.04217	0.993501	1.00411	1.03785	0.993454	1.00539	1.03742	0.990118	1.01983	1.01755	0.967079
1.0047	1.04178	0.992523	1.00483	1.03654	0.992824	1.00497	1.03645	0.990751	1.01875	1.01024	0.970167
1.00508	1.03979	0.992029	1.00411	1.03992	0.993086	1.00563	1.03666	0.989745	1.01886	1.01279	0.969189
1.00446	1.03756	0.993626	1.0044	1.04047	0.992686	1.00532	1.03658	0.990469	1.01784	1.01718	0.969944
1.00449	1.04063	0.993106	1.00438	1.03797	0.993097	1.00573	1.03442	0.989901	1.019	1.00762	0.969692
1.00413	1.04067	0.993502	1.00418	1.04192	0.992571	1.0052	1.03248	0.991199	1.01964	1.01602	0.966944
1.00449	1.04125	0.99266	1.00442	1.03859	0.99293	1.00563	1.03111	0.990725	1.01821	1.01169	0.970648
1.0044	1.03727	0.993635	1.00475	1.03842	0.99264	1.0061	1.02721	0.990666	1.01782	1.01724	0.970191
1.00486	1.03878	0.992753	1.00464	1.04348	0.991937	1.00555	1.03531	0.990036	1.02021	1.00764	0.967854
1.00459	1.03909	0.992827	1.00405	1.03728	0.993937	1.00506	1.03598	0.990881	1.01891	1.01577	0.968426
1.00429	1.04313	0.992813	1.00395	1.04	0.993303	1.00555	1.03432	0.990323	1.01805	1.01569	0.969845
1.00411	1.04224	0.993366	1.0045	1.04388	0.991753	1.00576	1.03673	0.989517	1.01952	1.01786	0.967305
1.0049	1.03789	0.992842	1.0046	1.03998	0.992511	1.00552	1.03431	0.990336	1.01873	1.0124	0.969565
1.00452	1.0384	0.993235	1.00442	1.04074	0.992487	1.00508	1.03284	0.991409	1.01765	1.01954	0.970069
1.00444	1.04199	0.992575	1.00428	1.03741	0.99339	1.00491	1.03236	0.991884	1.01869	1.01826	0.9684
1.00401	1.03803	0.994097	1.00453	1.03956	0.99252	1.00442	1.03859	0.991372	1.01963	1.01773	0.967107
1.00435	1.04195	0.992847	1.00404	1.04203	0.992833	1.00517	1.03577	0.990636	1.0199	1.00834	0.968631
1.00483	1.04017	0.992542	1.00514	1.04185	0.99131	1.00479	1.03113	0.992138	1.01982	1.01532	0.96751
1.00325	1.04164	0.994505	1.00441	1.04221	0.992227	1.00617	1.03576	0.988859	1.01964	1.01929	0.967091
1.00396	1.04499	0.992908	1.00434	1.03634	0.993425	1.00652	1.02822	0.989796	1.02017	1.01406	0.966835
1.00389	1.04501	0.993102	1.00418	1.03978	0.992966	1.00478	1.03781	0.990966	1.01886	1.01376	0.969124
1.00464	1.03899	0.993018	1.00427	1.04192	0.99245	1.00583	1.03517	0.989781	1.01859	1.01019	0.970139
1.00413	1.03968	0.993613	1.00336	1.03793	0.99463	1.0051	1.03324	0.991304	1.02068	1.01816	0.965444
1.00439	1.03848	0.993453	1.00463	1.0405	0.992342	1.00572	1.03494	0.989984	1.01798	1.01532	0.970041
1.00382	1.03901	0.99426	1.00375	1.04021	0.993708	1.00552	1.03516	0.990371	1.01776	1.02127	0.96961
1.00424	1.04306	0.992891	1.0051	1.03996	0.991634	1.00595	1.03375	0.989583	1.01946	1.01386	0.968233
1.00452	1.04099	0.992609	1.00449	1.03865	0.992888	1.00603	1.03427	0.989639	1.01872	1.0121	0.96945
1.00401	1.04307	0.993173	1.00538	1.03951	0.991394	1.00472	1.03587	0.99127	1.01896	1.01605	0.968762
1.00331	1.04006	0.995015	1.00425	1.04372	0.992225	1.00532	1.0305	0.991347	1.02	1.01956	0.966285
1.00412	1.04187	0.99329	1.00409	1.04116	0.992907	1.00598	1.03239	0.990162	1.01924	1.02014	0.96756
1.00457	1.04234	0.992517	1.00483	1.04223	0.99166	1.00547	1.03377	0.990479	1.01859	1.01882	0.968539
1.00483	1.04047	0.992408	1.0039	1.04184	0.993093	1.00561	1.03308	0.990507	1.01985	1.01329	0.967618
1.00383	1.03853	0.994299	1.00326	1.04096	0.994353	1.00511	1.03597	0.990832	1.0188	1.01409	0.96913
1.00418	1.03873	0.99362	1.00441	1.04067	0.992551	1.00513	1.03165	0.991479	1.02002	1.00879	0.968323
1.0041	1.04242	0.993211	1.00422	1.04213	0.992761	1.00519	1.03292	0.991081	1.01749	1.01987	0.970062
1.00442	1.04128	0.993063	1.00471	1.03741	0.992686	1.00576	1.03235	0.990364	1.0171	1.01496	0.971855
1.00432	1.04377	0.992807	1.00453	1.03928	0.992706	1.00528	1.03436	0.990668	1.01974	1.01139	0.968086
1.00412	1.03978	0.993683	1.00422	1.04423	0.992251	1.00569	1.02961	0.991118	1.01912	1.0126	0.969371
1.00471	1.04395	0.991926	1.00403	1.04065	0.993232	1.00553	1.03401	0.990518	1.02014	1.01536	0.966933
1.00487	1.03721	0.992871	1.00497	1.03725	0.99228	1.00564	1.03238	0.990452	1.01987	1.01134	0.968042
1.005	1.04065	0.992229	1.00454	1.04109	0.992326	1.00661	1.03538	0.988657	1.01818	1.01658	0.969307
1.00416	1.04161	0.99335	1.00394	1.04365	0.992724	1.00483	1.03193	0.991979	1.01911	1.01365	0.969099
1.00401	1.04135	0.993574	1.00393	1.03682	0.994161	1.00539	1.03308	0.990865	1.0204	1.01548	0.966211
1.00492	1.04082	0.992133	1.00412	1.03877	0.993478	1.00591	1.0309	0.9902	1.01752	1.01694	0.970736
1.00456	1.04377	0.992232	1.00417	1.04221	0.99266	1.00611	1.03418	0.989441	1.01846	1.01981	0.968666
1.00383	1.0405	0.993806	1.00475	1.03798	0.992458	1.00641	1.03355	0.989278	1.01719	1.01537	0.971453
1.00405	1.04157	0.993442	1.00383	1.04003	0.993639	1.00588	1.03159	0.990224	1.0197	1.01345	0.967876
1.00375	1.04279	0.993789	1.0042	1.04071	0.992938	1.00575	1.03281	0.990301	1.01941	1.01868	0.967483
1.00374	1.04152	0.994103	1.00416	1.0394	0.993159	1.00538	1.03366	0.99059	1.01823	1.01659	0.969609
1.00499	1.03877	0.992301	1.00455	1.0395	0.992578	1.0049	1.03527	0.990984	1.0193	1.01876	0.967539
1.00465	1.04154	0.992588	1.00529	1.03548	0.992283	1.00621	1.02851	0.99057	1.02069	1.01994	0.965419
1.0039	1.04153	0.993572	1.00404	1.04141	0.993027	1.00539	1.03212	0.991086	1.01787	1.02047	0.969403
1.00333	1.04473	0.993967	1.00447	1.03238	0.993948	1.00664	1.03322	0.988934	1.0195	1.01593	0.967815
1.00436	1.03725	0.993582	1.00435	1.04061	0.992678	1.00603	1.03255	0.989945	1.01947	1.01366	0.968378
1.00422	1.04384	0.99279	1.00376	1.04114	0.993546	1.00587	1.03382	0.98992	1.01966	1.01564	0.967525
1.00391	1.04233	0.993294	1.0044	1.04068	0.992554	1.00553	1.03282	0.990633	1.01902	1.01643	0.968153
1.00519	1.03903	0.992106	1.00428	1.04245	0.992498	1.00519	1.03074	0.991619	1.01895	1.01551	0.968594
1.00524	1.03921	0.992158	1.00399	1.04079	0.993218	1.00564	1.03521	0.989858	1.01893	1.00835	0.969909
1.00373	1.04155	0.993946	1.0049	1.03923	0.992236	1.00642	1.03923	0.988096	1.01905	1.01726	0.968302
1.00473	1.03789	0.993226	1.00393	1.04449	0.992829	1.00519	1.03653	0.99046	1.01935	1.01809	0.967358
1.00437	1.03885	0.993279	1.00405	1.03922	0.993454	1.0057	1.03295	0.990271	1.01936	1.01356	0.968466
1.0041	1.03848	0.99379	1.00462	1.03906	0.992481	1.00601	1.0351	0.989573	1.01947	1.01596	0.967694
1.00404	1.03981	0.993794	1.00387	1.04171	0.993255	1.00493	1.03538	0.991022	1.01722	1.01153	0.971601
1.00442	1.03654	0.993729	1.00534	1.03701	0.991663	1.00521	1.03144	0.991327	1.0173	1.01415	0.971099
1.00429	1.04009	0.993439	1.00497	1.03706	0.992591	1.0047	1.03547	0.99156	1.01867	1.01801	0.968538
1.00459	1.03909	0.993049	1.0047	1.0394	0.992261	1.00531	1.03222	0.991143	1.01948	1.02071	0.966714
1.00433	1.0385	0.993552	1.00466	1.03496	0.99321	1.00566	1.03516	0.989756	1.0183	1.00826	0.970952
1.00346	1.04198	0.994084	1.00427	1.04167	0.992588	1.00525	1.03409	0.990696	1.01912	1.0189	0.967882
1.0045	1.04427	0.99222	1.00393	1.04292	0.992873	1.00514	1.03392	0.990957	1.01883	1.0053	0.97098
1.00407	1.03795	0.994072	1.0039	1.03709	0.994075	1.00557	1.03003	0.991329	1.0225	1.00541	0.965249
1.00477	1.03852	0.992837	1.004	1.03888	0.993736	1.00558	1.03719	0.989729	1.02049	1.01298	0.966786
1.0039	1.03882	0.994135	1.00443	1.03641	0.993329	1.00566	1.03278	0.990616	1.0182	1.00855	0.971364
1.0042	1.03908	0.993781	1.0048	1.04038	0.99213	1.00503	1.03743	0.990628	1.01976	1.01832	0.967075
1.00457	1.04126	0.992819	1.00448	1.03938	0.992883	1.00507	1.03585	0.990628	1.01798	1.01322	0.970306
1.0046	1.03522	0.993797	1.0042	1.03917	0.993142	1.00597	1.03011	0.99048	1.0184	1.01979	0.968925
1.00432	1.04244	0.992799	1.00392	1.04206	0.993114	1.00527	1.03477	0.990555	1.01943	1.01243	0.968545
1.00494	1.03747	0.992765	1.0046	1.0383	0.992706	1.00525	1.03366	0.990946	1.01792	1.01976	0.969409
1.00512	1.04056	0.991814	1.00454	1.04432	0.991795	1.00497	1.03219	0.991855	1.01901	1.01914	0.96769
1.0032	1.04038	0.994896	1.00396	1.03914	0.993625	1.00518	1.03734	0.990541	1.02152	1.01286	0.964655
1.00356	1.0444	0.993611	1.00433	1.04225	0.992403	1.00582	1.03284	0.990079	1.01872	1.01488	0.969136
1.00481	1.03749	0.993136	1.00444	1.037	0.993344	1.00564	1.02906	0.991064	1.01875	1.02071	0.968171
1.00464	1.04212	0.992507	1.00391	1.04245	0.992976	1.005	1.03968	0.990127	1.01932	1.00969	0.969108
1.00373	1.038	0.994436	1.00386	1.04083	0.993362	1.00636	1.03014	0.989924	1.01806	1.01458	0.970211
1.00521	1.04112	0.991898	1.00515	1.03877	0.991839	1.0055	1.03326	0.99074	1.0199	1.00886	0.968268
1.00423	1.03892	0.993604	1.00449	1.03853	0.992756	1.00628	1.03055	0.989967	1.01945	1.01576	0.967873
1.0047	1.03871	0.993231	1.00455	1.03853	0.992681	1.00557	1.03639	0.989964	1.01937	1.01326	0.968225
1.00437	1.04085	0.993202	1.004	1.03947	0.993407	1.0057	1.0307	0.990632	1.0191	1.01102	0.969061
1.00453	1.04001	0.992852	1.00388	1.04318	0.992719	1.00543	1.03519	0.990202	1.02043	1.01654	0.966104
1.0041	1.04079	0.993437	1.0036	1.03826	0.99445	1.00586	1.03037	0.990313	1.01948	1.01706	0.967705
1.00501	1.04006	0.992171	1.00419	1.0387	0.993348	1.0055	1.03356	0.990455	1.01894	1.01401	0.968841
1.00458	1.03835	0.993238	1.00446	1.0405	0.992578	1.00578	1.03418	0.989864	1.01957	1.00877	0.968497
1.00427	1.03786	0.993689	1.00363	1.04045	0.993977	1.00581	1.03402	0.990154	1.01842	1.01218	0.970077
1.00463	1.0405	0.992817	1.004	1.04187	0.9931	1.00518	1.03423	0.99099	1.01703	1.01288	0.972283
1.00473	1.04427	0.991949	1.00388	1.04129	0.993432	1.00548	1.03227	0.9908	1.01747	1.01349	0.970889
1.00414	1.0394	0.993631	1.00486	1.03868	0.992264	1.00563	1.03648	0.989799	1.01922	1.00552	0.96981
1.00423	1.0423	0.992904	1.00425	1.0341	0.994052	1.00564	1.03539	0.99018	1.0171	1.0148	0.971449
1.00421	1.04171	0.99333	1.00501	1.038	0.992134	1.0049	1.03703	0.991066	1.0191	1.01586	0.968285
1.00449	1.04493	0.992059	1.00436	1.03677	0.993427	1.00599	1.0322	0.990141	1.01884	1.01119	0.969639
1.0039	1.04391	0.993247	1.00375	1.03992	0.993912	1.00548	1.03172	0.991082	1.01826	1.01731	0.969752
1.00494	1.04256	0.991866	1.00392	1.03833	0.99382	1.00607	1.03086	0.989829	1.02017	1.01403	0.966889
1.00398	1.03991	0.994037	1.00554	1.04009	0.991069	1.00558	1.03431	0.990233	1.01876	1.01727	0.969048
1.00512	1.04061	0.991925	1.00517	1.03803	0.991903	1.00525	1.03377	0.990856	1.01886	1.02164	0.967656
1.00399	1.0408	0.993522	1.00453	1.0419	0.992152	1.00596	1.03801	0.989091	1.01783	1.01686	0.969958
1.00362	1.04301	0.993779	1.00331	1.0431	0.993652	1.00551	1.03574	0.990278	1.01895	1.01145	0.969681
1.00426	1.04076	0.993409	1.00401	1.04361	0.992571	1.0055	1.03628	0.99006	1.01945	1.01678	0.967882
1.00433	1.0397	0.993307	1.0048	1.04242	0.991768	1.00527	1.03817	0.990114	1.01774	1.01552	0.970456
1.00444	1.03663	0.99378	1.0042	1.03963	0.993097	1.00594	1.03181	0.990255	1.01896	1.00839	0.969989
1.0045	1.04181	0.992784	1.00459	1.03942	0.992685	1.00557	1.02892	0.991223	1.01867	1.01296	0.96934
1.00428	1.03985	0.993639	1.00428	1.04402	0.992096	1.0057	1.0299	0.991131	1.01876	1.01962	0.968602
1.00419	1.03679	0.993953	1.005	1.04031	0.991718	1.00531	1.03587	0.990665	1.01975	1.01071	0.968348
1.00343	1.04104	0.994436	1.00372	1.0421	0.993122	1.00552	1.02923	0.991376	1.01911	1.00968	0.969701
1.00457	1.03895	0.99306	1.0048	1.04017	0.991997	1.00636	1.03233	0.989183	1.01946	1.02269	0.966475
1.00505	1.0384	0.99237	1.00466	1.03688	0.992772	1.0048	1.03396	0.991647	1.01879	1.01605	0.968524
1.00484	1.04136	0.992151	1.00392	1.03927	0.993557	1.00568	1.033	0.990257	1.01781	1.01743	0.970368
1.00531	1.04	0.991891	1.00367	1.04092	0.993624	1.00641	1.03265	0.989392	1.01808	1.01817	0.969826
1.00346	1.03962	0.994864	1.00406	1.0414	0.992972	1.00565	1.03601	0.990143	1.0186	1.01057	0.969737
1.0058	1.03938	0.991162	1.00435	1.04113	0.992686	1.00579	1.03136	0.990424	1.01931	1.0188	0.967718
1.00436	1.04191	0.992935	1.00476	1.03794	0.992669	1.00602	1.03073	0.990333	1.01955	1.01571	0.96791
1.00443	1.04236	0.992926	1.0049	1.03878	0.99216	1.00529	1.03568	0.990466	1.01906	1.01743	0.968441
1.00383	1.04152	0.993944	1.0052	1.03859	0.991802	1.00518	1.03497	0.990703	1.0191	1.0128	0.968727
1.00461	1.04152	0.992631	1.0046	1.03973	0.992525	1.0057	1.03373	0.990125	1.02017	1.0155	0.96646
1.0045	1.03819	0.993278	1.00434	1.03849	0.993114	1.00571	1.0344	0.990001	1.01874	1.01556	0.968723
1.00482	1.0389	0.992607	1.00387	1.03751	0.993967	1.00474	1.03454	0.991495	1.01864	1.01402	0.969214
1.00497	1.0396	0.992653	1.00403	1.03713	0.993797	1.00565	1.02752	0.991425	1.01986	1.01254	0.967492
1.00415	1.04149	0.993358	1.00408	1.03856	0.993523	1.00581	1.03356	0.98999	1.01902	1.01687	0.96835
1.00396	1.0419	0.99359	1.00358	1.04239	0.993361	1.00565	1.03122	0.99084	1.02055	1.01482	0.966383
1.00437	1.03912	0.993296	1.00352	1.03972	0.994011	1.00494	1.0335	0.991386	1.01716	1.0244	0.969679
1.00468	1.03692	0.993129	1.0043	1.04004	0.992706	1.00578	1.03307	0.990232	1.02006	1.02011	0.966
1.00456	1.03578	0.993938	1.00438	1.04153	0.992596	1.00592	1.03195	0.990279	1.0192	1.01428	0.968606
1.00469	1.03944	0.992798	1.00451	1.03871	0.992866	1.00631	1.03358	0.98905	1.02003	1.00514	0.968794
1.00328	1.04049	0.994737	1.00395	1.0442	0.992607	1.00539	1.03374	0.990652	1.01924	1.01556	0.96811
1.00421	1.0408	0.993117	1.0041	1.03926	0.993344	1.00614	1.03234	0.989874	1.0195	1.01291	0.968395
1.00426	1.03999	0.993498	1.00526	1.03723	0.991851	1.00557	1.03635	0.990003	1.01839	1.01226	0.969819
1.00388	1.0389	0.994158	1.00491	1.03884	0.9921	1.00672	1.02838	0.989688	1.0194	1.01632	0.967975
1.0051	1.0447	0.991106	1.00461	1.03853	0.992683	1.00532	1.03555	0.990339	1.02045	1.01456	0.966676
1.00465	1.04329	0.992351	1.00396	1.04316	0.992795	1.00557	1.03285	0.990705	1.02006	1.01476	0.967093
1.00426	1.03846	0.993767	1.00463	1.04035	0.992315	1.00548	1.03313	0.990428	1.02034	1.009	0.967588
1.00379	1.03867	0.99439	1.00375	1.04016	0.993539	1.00585	1.03362	0.989944	1.01918	1.0145	0.968759
1.0046	1.0411	0.9925	1.00525	1.03834	0.991556	1.00538	1.03079	0.991381	1.01812	1.0151	0.969704
1.00348	1.04199	0.994296	1.00424	1.03911	0.993155	1.0057	1.03137	0.990762	1.01873	1.01203	0.969668
1.00538	1.03782	0.991922	1.0037	1.04162	0.993556	1.00604	1.03478	0.989544	1.02017	1.019	0.966652
1.00556	1.03762	0.991939	1.00435	1.04179	0.992395	1.00646	1.03274	0.989202	1.01828	1.02124	0.968339
1.00465	1.03649	0.993593	1.00394	1.0394	0.993399	1.00576	1.03106	0.990767	1.01994	1.01855	0.966615
1.00455	1.04028	0.99315	1.00358	1.04008	0.994044	1.0043	1.03285	0.992481	1.01783	1.01316	0.970774
1.00424	1.04176	0.993117	1.00423	1.03863	0.993424	1.0048	1.03617	0.991067	1.01971	1.01803	0.967248
1.00396	1.03972	0.993769	1.00406	1.03796	0.993801	1.00508	1.03096	0.99183	1.01816	1.02574	0.967749
1.0052	1.03852	0.992106	1.00522	1.03945	0.991645	1.00521	1.0356	0.990623	1.0183	1.0191	0.969293
1.00419	1.04178	0.993277	1.00447	1.03686	0.993147	1.00496	1.03448	0.991311	1.01848	1.00599	0.971267
1.00444	1.03911	0.993282	1.00514	1.03769	0.99207	1.00603	1.03553	0.989386	1.01985	1.00951	0.968231
1.00458	1.03968	0.993098	1.00415	1.04225	0.992666	1.00582	1.03665	0.989471	1.01754	1.01737	0.970639
1.00402	1.0407	0.993636	1.00424	1.04229	0.992694	1.00529	1.03338	0.991027	1.01851	1.01066	0.969971
1.00411	1.04131	0.993223	1.00538	1.03991	0.99119	1.00582	1.03461	0.989773	1.01751	1.01957	0.970114
1.00492	1.04037	0.992461	1.00411	1.04295	0.992772	1.0052	1.03588	0.990752	1.01924	1.01385	0.968264
1.00386	1.03852	0.994421	1.00467	1.03868	0.992711	1.00513	1.03591	0.990717	1.01838	1.02046	0.968231
1.00403	1.04428	0.993003	1.00343	1.03785	0.994438	1.00571	1.03295	0.990421	1.01823	1.02488	0.967791
1.00368	1.0441	0.993762	1.00435	1.04203	0.992404	1.00559	1.03418	0.990132	1.01874	1.01961	0.968373
1.00418	1.03967	0.993781	1.0047	1.03692	0.992918	1.006	1.03003	0.990362	1.01888	1.01446	0.969247
1.00386	1.04479	0.993165	1.00429	1.03795	0.993224	1.00559	1.03492	0.990112	1.0186	1.01986	0.968884
1.00424	1.04168	0.993423	1.00391	1.04026	0.993507	1.00566	1.03261	0.990544	1.01884	1.01131	0.968763
1.00472	1.0384	0.992968	1.00409	1.04115	0.992857	1.00511	1.03438	0.990961	1.02004	1.01917	0.966418
1.00421	1.03676	0.994098	1.00432	1.04105	0.992889	1.00618	1.03188	0.989964	1.02012	1.01003	0.968205
1.0042	1.04012	0.993424	1.00522	1.04111	0.991464	1.00563	1.03391	0.990276	1.01917	1.01786	0.968013
1.00576	1.03536	0.992103	1.00504	1.03984	0.991728	1.0057	1.03367	0.990256	1.01853	1.02157	0.968134
1.00395	1.04006	0.993948	1.00421	1.03955	0.993277	1.00578	1.03107	0.990531	1.01892	1.00965	0.969757
1.00468	1.04208	0.992449	1.00419	1.0374	0.993445	1.00481	1.03521	0.991129	1.01971	1.01156	0.968122
1.00397	1.04076	0.993582	1.00475	1.03809	0.992503	1.00523	1.03224	0.991437	1.01953	1.00924	0.969244
1.00372	1.04353	0.993593	1.00333	1.04706	0.993091	1.00582	1.03054	0.990726	1.01857	1.00389	0.971182
1.00388	1.03813	0.994302	1.00446	1.04008	0.992732	1.00542	1.0359	0.990006	1.01949	1.01672	0.967512
1.00479	1.03671	0.993292	1.00436	1.04179	0.992426	1.00613	1.03518	0.989341	1.01829	1.01835	0.968711
1.00424	1.04149	0.993167	1.00446	1.03861	0.993059	1.0058	1.0342	0.990224	1.01865	1.01576	0.968804
1.00501	1.04216	0.991981	1.00436	1.04248	0.992252	1.00542	1.03121	0.991174	1.01886	1.01807	0.968274
1.00399	1.04305	0.993318	1.00498	1.03628	0.992488	1.00572	1.0327	0.990366	1.01835	1.01958	0.96865
1.00393	1.04085	0.993622	1.00411	1.03744	0.993638	1.00529	1.03664	0.990318	1.01927	1.01847	0.967654
1.00405	1.04183	0.993509	1.0044	1.03506	0.993652	1.00524	1.0353	0.990519	1.01826	1.01873	0.969064
1.0044	1.04467	0.992275	1.00491	1.03953	0.992003	1.00493	1.03426	0.991471	1.01785	1.02257	0.969358
1.00463	1.04099	0.992658	1.00471	1.04157	0.991932	1.00494	1.03899	0.990517	1.01991	1.01798	0.966849
1.00363	1.04133	0.99398	1.00454	1.04005	0.992168	1.00594	1.03551	0.989426	1.0176	1.02339	0.969118
1.00397	1.04194	0.993399	1.00422	1.04137	0.992919	1.00481	1.03793	0.990649	1.01938	1.01634	0.967771
1.00408	1.04044	0.993716	1.00542	1.03932	0.991194	1.00534	1.03502	0.990312	1.0178	1.01932	0.969369
1.00453	1.03938	0.99304	1.00403	1.04061	0.993183	1.00497	1.03303	0.99136	1.0195	1.01488	0.967743
1.00473	1.03845	0.993024	1.00464	1.04025	0.99229	1.00557	1.03438	0.990211	1.02055	1.01713	0.965718
1.00471	1.03696	0.993116	1.00512	1.03451	0.99262	1.00594	1.03451	0.989887	1.01747	1.01218	0.971685
1.00372	1.04365	0.993533	1.00394	1.04153	0.993127	1.00545	1.03392	0.990411	1.0184	1.02261	0.968066
1.00419	1.03925	0.993729	1.00417	1.03969	0.9932	1.00579	1.03327	0.990514	1.01963	1.01179	0.968441
1.0043	1.04135	0.992724	1.00333	1.04	0.994434	1.00535	1.03627	0.990384	1.01967	1.01125	0.967984
1.00447	1.04146	0.992914	1.00374	1.0381	0.99417	1.00541	1.03558	0.990453	1.0203	1.0134	0.967014
1.00367	1.04313	0.993747	1.00488	1.03568	0.992671	1.00575	1.03269	0.990225	1.01899	1.013	0.968905
1.00416	1.03948	0.993609	1.00513	1.03907	0.991805	1.00516	1.02964	0.991806	1.02041	1.00981	0.967902
1.00395	1.04526	0.992891	1.00484	1.03741	0.992528	1.00588	1.03604	0.989757	1.01922	1.0143	0.968939
1.00398	1.03531	0.994644	1.00339	1.03746	0.994798	1.00579	1.03698	0.989497	1.01916	1.00655	0.969822
1.00459	1.04086	0.992924	1.00455	1.03964	0.992618	1.0054	1.03015	0.991202	1.01901	1.00826	0.969711
1.00474	1.03431	0.993832	1.00509	1.03911	0.991743	1.00668	1.03034	0.989317	1.01879	1.01825	0.96837
1.00476	1.03966	0.992702	1.004	1.04183	0.993256	1.00633	1.0331	0.989385	1.01808	1.01893	0.969138
1.00468	1.04102	0.992691	1.00391	1.04296	0.992879	1.00536	1.03233	0.990981	1.0193	1.02056	0.967003
1.00423	1.04261	0.992961	1.00473	1.03714	0.992821	1.00614	1.03312	0.989515	1.01953	1.01605	0.96762
1.00474	1.03831	0.993149	1.00423	1.04087	0.992797	1.00478	1.03448	0.991514	1.01851	1.01971	0.967867
1.00385	1.0427	0.993248	1.00384	1.04072	0.993466	1.00565	1.03464	0.990253	1.02016	1.01192	0.967681
1.00459	1.03837	0.993333	1.00418	1.03881	0.99311	1.00552	1.03429	0.99039	1.01965	1.01773	0.967438
1.00413	1.03639	0.994281	1.00396	1.04108	0.993056	1.0062	1.03336	0.989571	1.02017	1.01071	0.967815
1.00418	1.04322	0.993018	1.00448	1.04063	0.992553	1.00602	1.03376	0.989305	1.01948	1.00911	0.96881
1.00417	1.04035	0.993611	1.00529	1.03775	0.991762	1.00517	1.02873	0.991874	1.01921	1.01835	0.967629
1.00462	1.04107	0.992814	1.00448	1.0345	0.99363	1.00535	1.0355	0.990346	1.01795	1.014	0.970536
1.00449	1.03804	0.993175	1.00507	1.03877	0.991938	1.0054	1.03215	0.991011	1.01978	1.01839	0.967054
1.00421	1.04248	0.992933	1.00518	1.03492	0.992577	1.00561	1.03304	0.990479	1.01961	1.01777	0.967449
1.00448	1.03836	0.993574	1.00398	1.03804	0.993387	1.00465	1.03798	0.99127	1.01765	1.02121	0.969566
1.00464	1.0416	0.99245	1.00348	1.03921	0.994202	1.00553	1.03202	0.990573	1.02005	1.01713	0.9665
1.00438	1.03721	0.993596	1.00369	1.04091	0.9934	1.00476	1.03523	0.99132	1.0184	1.01032	0.970392
1.00483	1.03983	0.99253	1.00487	1.03722	0.99276	1.00568	1.03677	0.989704	1.02028	1.01333	0.966413
1.00384	1.04194	0.993497	1.00482	1.03869	0.992267	1.00568	1.02994	0.99106	1.01775	1.01346	0.971011
1.00355	1.04206	0.994173	1.00421	1.03707	0.993573	1.00605	1.03345	0.989693	1.01876	1.01418	0.969529
1.00486	1.04172	0.992168	1.00426	1.0378	0.993301	1.00437	1.03542	0.992073	1.02037	1.01697	0.966083
1.00492	1.04012	0.992439	1.00392	1.03994	0.993407	1.00575	1.03115	0.990466	1.02005	1.01295	0.967808
1.00443	1.04292	0.992692	1.00468	1.037	0.992891	1.00489	1.03359	0.991323	1.02025	1.01354	0.967554
1.00483	1.03993	0.992376	1.00375	1.04018	0.993861	1.00569	1.03014	0.990933	1.01965	1.00663	0.969287
1.00374	1.0413	0.994147	1.00372	1.04061	0.993568	1.00551	1.03361	0.990633	1.01865	1.00567	0.970835
1.00473	1.03859	0.992997	1.00475	1.03832	0.992316	1.00523	1.03501	0.990671	1.02028	1.0134	0.966706
1.00388	1.04439	0.993127	1.00495	1.03782	0.992348	1.00566	1.0352	0.989915	1.01904	1.01582	0.968564
1.00444	1.04061	0.993019	1.00478	1.03847	0.99237	1.00578	1.03019	0.990723	1.02011	1.0139	0.967249
1.00513	1.03662	0.992757	1.0035	1.04201	0.993859	1.00617	1.03186	0.990024	1.01854	1.02085	0.968335
1.00397	1.04391	0.993109	1.00422	1.04244	0.992749	1.0055	1.03501	0.990442	1.01934	1.01737	0.967901
1.00461	1.03976	0.993056	1.00438	1.04022	0.992774	1.00504	1.03847	0.990549	1.01785	1.01348	0.970963
1.00525	1.03795	0.992246	1.00469	1.03445	0.993226	1.00466	1.03431	0.991965	1.01995	1.01219	0.966971
1.0045	1.04105	0.992907	1.00369	1.04434	0.992947	1.00625	1.03262	0.989448	1.01906	1.02015	0.967626
1.00458	1.04176	0.992486	1.00377	1.03905	0.993934	1.00557	1.03362	0.990499	1.01893	1.01408	0.969017
1.00445	1.04199	0.992771	1.00448	1.0373	0.993287	1.00522	1.03487	0.99062	1.01889	1.01676	0.968489
1.00485	1.03833	0.992758	1.00377	1.03955	0.993689	1.00558	1.03352	0.990422	1.0193	1.0082	0.969479
1.00438	1.04205	0.993058	1.00446	1.03955	0.99287	1.00513	1.03261	0.991176	1.0177	1.01747	0.970269
1.00386	1.04103	0.993916	1.0038	1.04151	0.993431	1.00617	1.03087	0.989952	1.02087	1.0164	0.96587
1.0043	1.04117	0.993203	1.00474	1.04071	0.99197	1.00541	1.03243	0.990902	1.01847	1.00834	0.970767
1.00516	1.04065	0.992053	1.00337	1.03846	0.994517	1.00496	1.03393	0.991233	1.02051	1.01039	0.966868
1.00463	1.0385	0.993048	1.00424	1.04161	0.992654	1.00569	1.03612	0.989794	1.01957	1.01309	0.968102
1.00434	1.03945	0.993346	1.00408	1.04008	0.993021	1.00591	1.03489	0.989696	1.0193	1.01879	0.967313
1.0039	1.04039	0.993836	1.004	1.0385	0.993399	1.00532	1.0325	0.990974	1.02035	1.01678	0.966369
1.00375	1.04029	0.99417	1.00489	1.03968	0.992127	1.00484	1.03294	0.991979	1.01965	1.01225	0.968605
1.00398	1.0423	0.993466	1.00411	1.03491	0.994038	1.00502	1.03391	0.991265	1.01994	1.01566	0.967477
1.00407	1.04078	0.993376	1.00437	1.03897	0.992897	1.00553	1.03264	0.99076	1.01857	1.00977	0.969983
1.00383	1.04128	0.993668	1.00443	1.03897	0.992959	1.00554	1.03453	0.990404	1.02075	1.01134	0.966417
1.00423	1.04285	0.992832	1.00443	1.04277	0.992543	1.0057	1.03063	0.990859	1.01747	1.02087	0.969871
1.00433	1.04465	0.992293	1.00458	1.03638	0.992939	1.00531	1.03405	0.990634	1.01926	1.01153	0.968506
1.00414	1.04143	0.993329	1.00414	1.04071	0.992902	1.00572	1.03075	0.990655	1.0197	1.01419	0.968023
1.00441	1.0409	0.993112	1.0044	1.03745	0.993097	1.00486	1.03438	0.991373	1.01986	1.02164	0.966493
1.0046	1.03956	0.993047	1.00373	1.0431	0.993297	1.00511	1.03055	0.991632	1.01997	1.02155	0.965547
1.00355	1.04131	0.994342	1.00445	1.04053	0.992436	1.00479	1.03939	0.990724	1.01809	1.016	0.969933
1.00392	1.04158	0.993686	1.00438	1.03811	0.993035	1.00542	1.03772	0.989862	1.01938	1.01798	0.967443
1.00484	1.04126	0.992247	1.00463	1.03543	0.993117	1.00527	1.03073	0.991541	1.01886	1.01688	0.96877
1.00466	1.0383	0.993113	1.00441	1.03742	0.993381	1.0065	1.03354	0.988935	1.01906	1.00906	0.970184
1.00471	1.03959	0.992857	1.00539	1.03923	0.991289	1.0046	1.03579	0.991656	1.01719	1.01438	0.971896
1.00432	1.03808	0.993634	1.00355	1.03875	0.994215	1.00598	1.02994	0.99055	1.01731	1.01592	0.971328
1.00425	1.03816	0.993691	1.00462	1.03834	0.992559	1.00568	1.03194	0.990768	1.0192	1.01507	0.968526
1.0041	1.0367	0.994218	1.00514	1.03754	0.991985	1.00615	1.03469	0.989263	1.01827	1.01426	0.969722
1.0043	1.04184	0.992905	1.00399	1.0399	0.993398	1.00614	1.03196	0.990021	1.02031	1.01198	0.96756
1.00406	1.0378	0.994287	1.00481	1.03739	0.992554	1.00547	1.03053	0.991171	1.01888	1.00609	0.970223
1.00472	1.04266	0.99211	1.00416	1.03867	0.993365	1.00514	1.03522	0.990796	1.02035	1.01242	0.966535
1.00434	1.03976	0.993504	1.0049	1.03851	0.992187	1.00616	1.0318	0.98972	1.01849	1.01669	0.96896
1.00434	1.04017	0.993318	1.00425	1.04132	0.992786	1.00566	1.03447	0.990071	1.01971	1.00954	0.968576
1.00447	1.04159	0.992813	1.00379	1.03757	0.994069	1.00583	1.03562	0.989792	1.01906	1.02032	0.967842
1.00523	1.03881	0.992099	1.00427	1.03695	0.993509	1.00499	1.03391	0.991134	1.02102	1.0179	0.965004
1.0039	1.04338	0.993315	1.0047	1.03909	0.992367	1.00562	1.03606	0.989748	1.01904	1.02193	0.96727
1.00433	1.03941	0.993386	1.00382	1.03739	0.994168	1.00525	1.03516	0.990933	1.02052	1.0126	0.966732
1.00506	1.03887	0.992452	1.00342	1.04137	0.994131	1.00515	1.0309	0.991514	1.01827	1.01275	0.970105
1.00411	1.04237	0.993121	1.00443	1.03619	0.993236	1.00584	1.03495	0.989781	1.01672	1.02057	0.971111
1.00438	1.04005	0.993337	1.00385	1.04052	0.993445	1.0057	1.03408	0.990123	1.01849	1.02247	0.968091
1.00361	1.04314	0.99378	1.00342	1.04069	0.994089	1.00596	1.03507	0.98975	1.01983	1.01458	0.96759
1.00428	1.04095	0.99335	1.00361	1.0404	0.993648	1.00649	1.03237	0.989343	1.01858	1.01683	0.968545
1.00404	1.04059	0.993538	1.00419	1.04069	0.993095	1.00606	1.0365	0.98936	1.01889	1.01686	0.968134
1.00498	1.04013	0.992362	1.00479	1.03809	0.992495	1.00483	1.03338	0.991656	1.02094	1.01506	0.965588
1.00471	1.03936	0.992634	1.00442	1.04266	0.992209	1.00531	1.03476	0.990566	1.01902	1.01387	0.968793
1.0043	1.04211	0.99282	1.0049	1.04278	0.991248	1.00584	1.03458	0.98963	1.01905	1.01155	0.969092
1.00331	1.04047	0.994682	1.00454	1.03923	0.992688	1.0067	1.0303	0.989207	1.02019	1.01071	0.967339
[truncated: 8,002 more rows]

## Sheet: structural_region
MAF<0.01			MAF<0.001			MAF<0.0001			MAF<0.00001
surf_results	interact_results	core_results	surf_results	interact_results	core_results	surf_results	interact_results	core_results	surf_results	interact_results	core_results
1.00443	0.966169	1.00189	1.00365	0.975526	1.00258	1.00448	0.980337	0.998628	1.00332	0.997297	0.998194
1.00436	0.965701	1.00215	1.00307	0.970602	1.00478	1.00235	0.986784	1.00378	1.00369	0.996212	0.997328
1.0037	0.970826	1.00335	1.00391	0.971313	1.00235	1.00365	0.971482	1.00203	1.00381	0.989995	0.997774
1.00379	0.968535	1.00339	1.00379	0.971364	1.0027	1.00318	0.975832	1.00281	1.00291	0.988613	1.00045
1.0042	0.967697	1.00233	1.00519	0.970425	0.998899	1.00499	0.977128	0.997601	1.0013	0.984666	1.00541
1.0032	0.973216	1.00447	1.00424	0.964587	1.00226	1.00481	0.9754	0.998327	1.00331	1.00026	0.997873
1.00349	0.97334	1.00362	1.00382	0.967557	1.00308	1.00383	0.97648	1.00092	1.0029	0.977363	1.00187
1.00383	0.967451	1.00342	1.00512	0.968877	0.9993	1.00459	0.977344	0.998708	1.00324	0.989501	0.999408
1.0034	0.969496	1.00436	1.0047	0.972455	1.00003	1.00363	0.96994	1.00229	1.00153	1.00184	1.0026
1.00374	0.976346	1.00256	1.00396	0.975349	1.00173	1.00326	0.974938	1.0027	1.00153	1.00628	1.00206
1.00424	0.970407	1.0019	1.00345	0.974283	1.00329	1.00351	0.97466	1.00203	1.00233	0.99937	1.00071
1.00367	0.975311	1.00289	1.00315	0.966186	1.00511	1.00461	0.970433	0.999491	1.00381	0.979139	0.999111
1.00409	0.963804	1.00313	1.00385	0.969613	1.00273	1.0031	0.977128	1.00286	1.00318	1.00046	0.998194
1.00338	0.961266	1.00542	1.00334	0.969156	1.00421	1.00446	0.971606	0.999758	1.00265	0.989995	1.00098
1.00425	0.960626	1.00308	1.00429	0.968064	1.0017	1.00365	0.968304	1.00244	1.00337	0.987626	0.999284
1.00449	0.966958	1.00162	1.00397	0.965907	1.00285	1.00391	0.972161	1.00122	1.00202	0.997001	1.00185
1.00467	0.966046	1.00123	1.00408	0.967252	1.0024	1.00311	0.978331	1.0027	1.0044	0.991968	0.995867
1.00477	0.967919	1.00073	1.00379	0.971897	1.00262	1.00345	0.974938	1.00217	1.00222	0.996113	1.00143
1.00343	0.969915	1.00421	1.00304	0.967176	1.0053	1.00399	0.978671	1.00022	1.00089	0.996409	1.00507
1.00365	0.970235	1.00358	1.00333	0.971237	1.00399	1.00376	0.970402	1.00186	1.00271	1.00253	0.999259
1.00443	0.96957	1.00148	1.00388	0.968978	1.00272	1.00284	0.976789	1.00363	1.00366	1.0043	0.996387
1.00449	0.970851	1.00116	1.00454	0.968597	1.00094	1.00448	0.974999	0.999285	1.00271	1.00115	0.99942
1.00363	0.966194	1.00413	1.00412	0.974486	1.0014	1.00396	0.974105	1.00085	1.00297	0.995817	0.999371
1.00514	0.965406	0.999997	1.004	0.974663	1.0017	1.00327	0.977313	1.00236	1.00287	1.00855	0.998058
1.00355	0.968461	1.00405	1.0038	0.964333	1.00353	1.00483	0.973457	0.998521	1.00351	0.995521	0.99791
1.00405	0.968116	1.0027	1.00479	0.971567	0.999897	1.00323	0.974629	1.00283	1.00413	0.978449	0.998331
1.00357	0.965135	1.00442	1.0031	0.972988	1.00441	1.00328	0.979658	1.00207	1.0034	0.993153	0.998504
1.00389	0.961685	1.00394	1.00429	0.970552	1.00141	1.00387	0.975462	1.00094	1.00344	0.992758	0.998455
1.00462	0.967648	1.00118	1.00347	0.970095	1.00374	1.00387	0.975277	1.00096	1.00353	0.984863	0.999197
1.00426	0.966687	1.00231	1.00342	0.971034	1.00378	1.00417	0.981848	0.999296	1.00262	1.00509	0.999173
1.00436	0.966243	1.00207	1.00435	0.971313	1.00113	1.00335	0.977652	1.00211	1.00401	0.991968	0.996956
1.00453	0.967007	1.00151	1.0035	0.974283	1.00314	1.00416	0.975153	1.00018	1.00194	0.989403	1.00304
1.00406	0.972748	1.00213	1.00366	0.975349	1.00258	1.00304	0.978609	1.00285	1.00324	0.979337	1.0007
1.0041	0.971442	1.00216	1.00347	0.975374	1.0031	1.00598	0.971729	0.99551	1.00236	0.991376	1.00162
1.00364	0.97159	1.00344	1.0045	0.963876	1.00164	1.00354	0.976634	1.0017	1.0042	0.997692	0.995706
1.00381	0.972132	1.00289	1.00353	0.96847	1.00377	1.00382	0.976449	1.00096	1.00406	0.989205	0.997167
1.00342	0.968781	1.00438	1.00376	0.973699	1.00249	1.00367	0.96778	1.00245	1.00326	1.0123	0.996486
1.00315	0.9709	1.00488	1.00443	0.972582	1.00077	1.0029	0.973827	1.00383	1.00151	0.996804	1.00331
1.00422	0.9675	1.00231	1.0039	0.969714	1.00258	1.00329	0.981231	1.00183	1.00331	0.985554	0.999705
1.00348	0.969348	1.00414	1.00379	0.969232	1.00296	1.00377	0.967934	1.00214	1.00366	0.988712	0.998331
1.00318	0.972182	1.00463	1.00374	0.975704	1.0023	1.00459	0.966669	1.00001	1.00226	0.997396	1.00113
1.00315	0.98051	1.0037	1.00253	0.968496	1.00655	1.00327	0.974444	1.00272	1.00364	0.987429	0.998554
1.00354	0.957077	1.00548	1.00457	0.968318	1.0009	1.00214	0.975986	1.00568	1.00215	0.987824	1.00264
1.00347	0.97329	1.00369	1.00404	0.964156	1.00288	1.00209	0.977005	1.00569	1.00385	1.00085	0.9963
1.00454	0.959394	1.00241	1.00489	0.965323	1.00036	1.00354	0.980028	1.0013	1.00318	1.00539	0.997575
1.00358	0.966588	1.00422	1.00369	0.973572	1.0027	1.00468	0.973889	0.998876	1.00269	0.994731	1.00027
1.00369	0.969299	1.00358	1.00401	0.967887	1.00249	1.00408	0.979658	0.999838	1.00339	0.991179	0.998789
1.00407	0.959147	1.00374	1.00422	0.969613	1.0017	1.00371	0.975524	1.00137	1.00498	0.997001	0.993638
1.00397	0.972255	1.00243	1.00357	0.970095	1.00345	1.00341	0.972778	1.00256	1.0042	0.988712	0.996845
1.00377	0.964691	1.0039	1.00424	0.966973	1.00199	1.00408	0.974691	1.00044	1.00035	1.00016	1.00609
1.00316	0.966342	1.0054	1.00393	0.967404	1.00278	1.0044	0.966268	1.00061	1.00277	0.989403	1.00073
1.00366	0.969545	1.00362	1.0038	0.972354	1.00254	1.00342	0.975184	1.00221	1.00214	1.00559	1.00044
1.00365	0.967919	1.00386	1.00454	0.968166	1.00098	1.00391	0.967441	1.00182	1.00308	1.0123	0.997006
1.00359	0.972009	1.00351	1.00324	0.969993	1.00439	1.00256	0.979843	1.00403	1.00225	1.00095	1.00073
1.00475	0.967303	1.00086	1.00322	0.962074	1.00543	1.0032	0.973919	1.003	1.00275	1.00519	0.998801
1.00393	0.968042	1.00306	1.00361	0.964003	1.00409	1.00422	0.98117	0.999258	1.00205	0.997001	1.00177
1.00407	0.964494	1.00311	1.00413	0.969638	1.00195	1.00279	0.973796	1.00414	1.00245	0.999863	1.0003
1.0035	0.972945	1.00366	1.00368	0.961161	1.00424	1.00315	0.9783	1.00259	1.00201	1.00421	1.00099
1.00352	0.966687	1.00436	1.00362	0.965044	1.00393	1.0045	0.978362	0.998823	1.0024	0.993646	1.00122
1.00432	0.972108	1.00148	1.00425	0.967582	1.00187	1.00448	0.980984	0.998563	1.00264	0.997001	1.00014
1.00421	0.963361	1.00284	1.00427	0.962607	1.00242	1.00414	0.974043	1.00036	1.00363	0.986541	0.998702
1.00388	0.965332	1.00354	1.00292	0.972785	1.00494	1.00353	0.97358	1.00212	1.00285	1.00322	0.998776
1.00413	0.963878	1.00302	1.00365	0.970222	1.00323	1.00262	0.972439	1.00478	1.00235	0.999172	1.00066
1.00351	0.975853	1.00328	1.00334	0.966516	1.00455	1.00422	0.981972	0.999143	1.00512	0.990093	0.994108
1.00402	0.978144	1.00156	1.00366	0.964714	1.00388	1.00305	0.977282	1.00299	1.0031	0.993449	0.999309
1.00423	0.968584	1.00215	1.0048	0.965932	1.00056	1.0032	0.984286	1.0017	1.00043	1.01407	1.00413
1.00271	0.969151	1.00632	1.00389	0.963521	1.00337	1.00386	0.973611	1.0012	1.00138	1.00924	1.00209
1.00335	0.974005	1.00394	1.00382	0.965552	1.00332	1.00283	0.977714	1.00354	1.00536	0.97756	0.995025
1.00467	0.965332	1.00134	1.00445	0.966592	1.00143	1.00403	0.97213	1.0009	1.00409	1.00588	0.995
1.0039	0.96713	1.00325	1.00387	0.965298	1.00322	1.00268	0.974999	1.00429	1.00228	0.974304	1.00399
1.0041	0.97127	1.0022	1.00439	0.970171	1.00117	1.00384	0.978609	1.00062	1.0023	0.99335	1.00154
1.00493	0.972748	0.999684	1.00475	0.96309	1.00104	1.00375	0.978547	1.00088	1.00191	0.979041	1.00442
1.00418	0.972305	1.00184	1.00423	0.973877	1.00115	1.00243	0.973827	1.00515	1.00215	0.977067	1.00399
1.00348	0.968264	1.00428	1.00351	0.977278	1.00275	1.00307	0.980768	1.00251	1.00198	0.993054	1.00245
1.00348	0.977307	1.00316	1.00424	0.959308	1.00292	1.00202	0.986229	1.00474	1.00438	0.990093	0.996176
1.00424	0.965307	1.00253	1.00386	0.971085	1.00253	1.00384	0.972469	1.00139	1.00006	1.00233	1.00664
1.00336	0.969841	1.00443	1.00285	0.971694	1.00526	1.00396	0.983699	0.99967	1.00145	1.00115	1.00291
1.00408	0.971566	1.00221	1.00417	0.962531	1.00272	1.00389	0.975647	1.00085	1.00239	0.987922	1.00198
1.00284	0.967475	1.00615	1.00446	0.96111	1.00208	1.00367	0.97429	1.00162	1.00404	0.997297	0.996201
1.00244	0.966909	1.00735	1.00456	0.968547	1.00089	1.00393	0.965343	1.00201	1.00353	0.987824	0.998814
1.00376	0.970235	1.00325	1.00423	0.968775	1.00178	1.00275	0.983206	1.00309	1.00428	0.995521	0.995755
1.00347	0.96373	1.00485	1.00401	0.972024	1.00199	1.00378	0.978424	1.00081	1.00269	0.998087	0.999866
1.00453	0.968633	1.00131	1.00312	0.968217	1.00495	1.00346	0.9725	1.00244	1.00176	1.00519	1.00155
1.00334	0.970728	1.00437	1.00431	0.972227	1.00114	1.00392	0.969137	1.00158	1.00185	0.999764	1.00198
1.00297	0.969447	1.00556	1.00384	0.970399	1.00268	1.00355	0.971174	1.00235	1.00264	0.975488	1.00284
1.00341	0.964075	1.005	1.00333	0.967354	1.00447	1.00513	0.966268	0.998556	1.00153	1.00036	1.00279
1.00436	0.969964	1.00163	1.00267	0.971135	1.00584	1.00332	0.981077	1.00177	1.00085	1.00667	1.0039
1.00367	0.975631	1.00285	1.00442	0.973902	1.00064	1.00335	0.975863	1.00232	1.0024	0.99256	1.00135
1.00304	0.971689	1.00509	1.00404	0.969511	1.00223	1.0036	0.978979	1.00124	1.00251	0.99483	1.00077
1.00341	0.966465	1.0047	1.00318	0.9671	1.00491	1.00528	0.970094	0.997674	1.00324	0.997593	0.99838
1.00378	0.970999	1.00312	1.00305	0.969968	1.00493	1.00262	0.968088	1.00533	1.00344	0.998185	0.997761
1.0042	0.974005	1.00157	1.00292	0.97045	1.00524	1.00377	0.980923	1.00054	1.00039	0.998975	1.00614
1.00365	0.974941	1.003	1.00324	0.973445	1.00396	1.0047	0.977838	0.998319	1.00322	0.987034	0.999767
1.00501	0.965972	1.0003	1.00398	0.967201	1.00266	1.00275	0.97105	1.0046	1.00342	1.01309	0.995953
1.0046	0.967352	1.00127	1.00505	0.972963	0.998989	1.00495	0.970371	0.998548	1.00008	0.995027	1.00751
1.00416	0.971294	1.00201	1.00345	0.972328	1.00352	1.00377	0.97105	1.00175	1.00252	0.998383	1.0003
1.0048	0.965701	1.00092	1.00355	0.971389	1.00336	1.00385	0.974598	1.00111	1.00183	0.986245	1.00373
1.00332	0.969644	1.00455	1.00352	0.971821	1.0034	1.00408	0.97105	1.00089	1.00196	0.993547	1.00245
1.00393	0.96405	1.00353	1.00303	0.959815	1.00624	1.00399	0.977683	1.00033	1.00267	0.985949	1.00145
1.00431	0.968141	1.00198	1.0033	0.971085	1.00409	1.0034	0.980676	1.0016	1.00328	1.00322	0.997588
1.00355	0.964765	1.0045	1.00352	0.967455	1.00393	1.00371	0.985921	1.00009	1.00333	0.99483	0.998492
1.00387	0.970925	1.00287	1.00455	0.965729	1.00126	1.00243	0.982249	1.00411	1.00328	0.990291	0.999197
1.00515	0.970136	0.999401	1.00388	0.971339	1.00245	1.00339	0.971822	1.00272	1.00354	0.986639	0.998937
1.00393	0.96957	1.00288	1.00397	0.977582	1.00142	1.00371	0.981879	1.00059	1.00098	0.992758	1.00528
1.00374	0.962868	1.00422	1.00374	0.96809	1.00322	1.00308	0.979473	1.00264	1.003	1.00085	0.998653
1.00413	0.966194	1.00272	1.00327	0.965272	1.00489	1.00313	0.969292	1.00377	1.00322	0.996212	0.998628
1.00439	0.970925	1.00142	1.00383	0.972861	1.00239	1.00397	0.974722	1.00074	1.00327	1.00144	0.997835
1.00367	0.97127	1.00339	1.00417	0.97243	1.0015	1.00317	0.970803	1.00346	1.00503	0.994929	0.993749
1.0039	0.964248	1.00361	1.00332	0.967582	1.00446	1.00362	0.973703	1.00185	1.00403	0.996606	0.996325
1.00377	0.965011	1.00387	1.00352	0.974765	1.00301	1.0046	0.967687	0.999865	1.00496	1.00263	0.992969
1.00445	0.974005	1.00088	1.00362	0.976389	1.00254	1.00396	0.979102	1.00023	1.00472	0.975883	0.996993
1.00521	0.976986	0.998398	1.00433	0.966948	1.00172	1.00348	0.966885	1.00308	1.00393	0.992758	0.99708
1.00417	0.969964	1.00215	1.00353	0.96847	1.00378	1.00352	0.976573	1.00176	1.00145	1.00381	1.00259
1.00378	0.969274	1.00333	1.0035	0.967506	1.00397	1.00326	0.974783	1.00272	1.00231	0.97756	1.00348
1.00424	0.972255	1.00169	1.00398	0.970069	1.00234	1.00361	0.968675	1.0025	1.0028	1.00865	0.998219
1.00381	0.97228	1.00287	1.00355	0.971694	1.00331	1.00274	0.978609	1.0037	1.00154	0.999468	1.00289
1.00353	0.975804	1.00321	1.00444	0.976313	1.00029	1.00408	0.969014	1.00115	0.999824	1.00717	1.00669
1.00382	0.963287	1.00395	1.00411	0.970069	1.00195	1.00235	0.979164	1.0047	1.00432	0.993745	0.995867
1.00424	0.966835	1.00233	1.00419	0.977024	1.0009	1.00278	0.973148	1.00427	1.00168	1.00845	1.00136
1.00285	0.975606	1.00512	1.00335	0.961947	1.00506	1.00488	0.972901	0.998437	1.00398	0.984962	0.997922
1.00375	0.972526	1.00302	1.00393	0.98177	1.00103	1.00304	0.979257	1.00277	1.00224	0.982495	1.00307
1.00434	0.973438	1.00126	1.00362	0.962937	1.00419	1.00424	0.976603	0.999773	1.00309	0.988416	0.999953
1.0037	0.968707	1.00361	1.00338	0.969739	1.00403	1.00376	0.972439	1.00161	1.00214	0.985258	1.00301
1.00398	0.965159	1.00327	1.00406	0.962963	1.00296	1.00308	0.972037	1.00357	1.0023	1.00756	0.999742
1.00449	0.963952	1.00201	1.00326	0.971262	1.00418	1.00342	0.977375	1.00194	1.00446	0.988021	0.996189
1.00412	0.967968	1.00255	1.00448	0.966415	1.00138	1.00349	0.977992	1.00167	1.00158	0.990883	1.00385
1.00407	0.978021	1.00145	1.00296	0.974943	1.00456	1.00413	0.970063	1.00089	1.00377	0.988218	0.998108
1.0038	0.96989	1.00319	1.00309	0.969435	1.00489	1.00323	0.976202	1.00264	1.00299	0.995126	0.999408
1.00547	0.962252	0.999485	1.00409	0.970577	1.00195	1.00429	0.974783	0.999853	1.00381	0.996212	0.996981
1.00413	0.963163	1.00309	1.00289	0.967151	1.0057	1.00428	0.978393	0.999426	1.00315	1.0043	0.997811
1.00471	0.967229	1.00098	1.00275	0.969714	1.0058	1.00314	0.977097	1.00277	1.00211	1.01151	0.999792
1.0036	0.972896	1.00338	1.00382	0.965577	1.00331	1.00352	0.967965	1.00283	1.00388	0.986245	0.998046
1.00354	0.966761	1.00429	1.00356	0.97446	1.00296	1.00352	0.974043	1.00209	1.00397	0.998777	0.996213
1.00392	0.974325	1.00231	1.00406	0.963394	1.00293	1.00377	0.980059	1.00065	1.00097	0.999074	1.00451
1.00405	0.966539	1.00291	1.00311	0.969003	1.00488	1.0027	0.980213	1.0036	1.00141	0.993251	1.00404
1.00319	0.973438	1.00447	1.00447	0.967176	1.00132	1.00398	0.977992	1.00031	1.00202	1.00776	1.00052
1.00426	0.966638	1.0023	1.00345	0.97974	1.00261	1.00321	0.96849	1.00364	1.0013	1.00154	1.00328
1.00376	0.969028	1.00342	1.00262	0.977379	1.00521	1.00333	0.974567	1.00256	1.00105	1.00687	1.00332
1.00461	0.969348	1.00101	1.0033	0.973496	1.00378	1.00418	0.977838	0.999781	1.00123	1.00953	1.00249
1.00369	0.960798	1.0046	1.00371	0.966795	1.00348	1.00344	0.975678	1.00212	1.00373	1.00411	0.996226
1.00344	0.968707	1.00433	1.00433	0.968547	1.00153	1.00381	0.974382	1.00124	1.00399	0.984666	0.997922
1.00382	0.968831	1.00327	1.00424	0.965196	1.00219	1.00263	0.982311	1.00355	1.00173	1.00756	1.00133
1.00259	0.96033	1.00774	1.00353	0.969257	1.00366	1.00361	0.979164	1.00121	1.00361	0.978547	0.999767
1.0033	0.971393	1.00441	1.00381	0.957125	1.00437	1.00277	0.974629	1.0041	1.00445	0.995225	0.995334
1.00429	0.970876	1.00172	1.0035	0.973927	1.0032	1.00455	0.969045	0.999842	1.00402	0.995225	0.996511
1.00345	0.98014	1.00291	1.00507	0.968877	0.999424	1.00413	0.974351	1.00035	1.00308	0.991771	0.999557
1.00442	0.965948	1.00195	1.00341	0.969511	1.00398	1.00325	0.975123	1.00271	1.00251	1.00055	1.00006
1.00491	0.955402	1.00188	1.00364	0.967607	1.00358	1.00316	0.973549	1.00315	1.0017	1.00203	1.00212
1.00356	0.971073	1.00371	1.0036	0.967811	1.00366	1.00397	0.973056	1.00094	1.00096	1.00154	1.00425
1.00395	0.972428	1.00245	1.00407	0.968547	1.00225	1.00419	0.96562	1.00127	1.00271	0.999666	0.999606
1.00475	0.964617	1.00118	1.00395	0.972176	1.00216	1.00443	0.970495	1	1.00275	1.00865	0.998368
1.00393	0.967007	1.00318	1.00379	0.975349	1.00221	1.00375	0.975246	1.0013	1.00251	0.994534	1.00079
1.00387	0.966194	1.00345	1.00386	0.975349	1.00202	1.00389	0.966731	1.00195	1.00358	0.995817	0.997674
1.00395	0.967401	1.00308	1.00451	0.96078	1.00198	1.00403	0.974135	1.00065	1.00442	0.994238	0.99552
1.00463	0.965085	1.00146	1.00357	0.977278	1.00257	1.00299	0.976542	1.00326	1.00243	0.99858	1.00051
1.00358	0.971787	1.00357	1.00362	0.973318	1.00292	1.00367	0.978547	1.00111	1.00006	1.01595	1.00493
1.003	0.977578	1.00448	1.00387	0.9688	1.00277	1.00303	0.978023	1.00296	1.00381	0.984863	0.998393
1.00315	0.960379	1.00618	1.00372	0.971161	1.0029	1.00279	0.970989	1.00449	1.00009	0.990291	1.00806
1.00437	0.975409	1.00094	1.0041	0.963978	1.00273	1.00297	0.980491	1.00283	1.00257	0.985455	1.00177
1.00434	0.964987	1.00228	1.00326	0.970602	1.00425	1.00405	0.97503	1.00048	1.00162	1.00223	1.00232
1.00384	0.964716	1.00371	1.00384	0.96946	1.0028	1.00436	0.974413	0.999693	1.00111	0.986935	1.00566
1.00291	0.9709	1.00553	1.00361	0.96842	1.00355	1.0051	0.966021	0.998674	1.00334	0.980521	1.00026
1.00437	0.978169	1.00059	1.004	0.981821	1.00083	1.00368	0.980583	1.00082	1.00271	1.01022	0.998294
1.00413	0.970605	1.0022	1.00374	0.967481	1.00332	1.00341	0.975894	1.00215	1.00288	0.988416	1.00053
1.00382	0.973192	1.00273	1.00427	0.972227	1.00124	1.00431	0.972068	1.00014	1.00432	0.974008	0.998355
1.00334	0.973438	1.00405	1.00313	0.975349	1.00404	1.00396	0.975493	1.00069	1.00339	0.974008	1.00094
1.00322	0.971147	1.00466	1.00404	0.958343	1.00359	1.00291	0.9725	1.00397	1.00257	0.980916	1.00234
1.00369	0.978169	1.00249	1.00479	0.960298	1.00126	1.003	0.969569	1.00408	1.00309	0.986146	1.00025
1.00445	0.969865	1.00139	1.0021	0.973318	1.00715	1.00298	0.98191	1.0026	1.00422	1.00687	0.994505
1.00417	0.965208	1.00272	1.00398	0.963927	1.00308	1.00424	0.975277	0.999914	1.00221	0.984074	1.00296
1.00424	0.967574	1.00225	1.00439	0.964968	1.0018	1.00296	0.977714	1.00319	1.00319	1.0046	0.99765
1.00343	0.968535	1.00438	1.00356	0.971795	1.00328	1.00346	0.97685	1.00191	1.0031	0.993054	0.999358
1.00379	0.965208	1.00379	1.00391	0.964181	1.00325	1.00325	0.978485	1.00229	1.00502	0.987034	0.994777
1.00474	0.964445	1.00123	1.00466	0.965399	1.00099	1.00416	0.970464	1.00073	1.0007	0.99256	1.00608
1.00373	0.974202	1.00287	1.00357	0.970273	1.00345	1.00245	0.979226	1.00441	1.00094	0.999863	1.0045
1.00364	0.962868	1.00448	1.00403	0.963445	1.003	1.00363	0.980707	1.00096	1.00402	0.997199	0.996275
1.00426	0.97127	1.00174	1.00367	0.967201	1.00354	1.00396	0.981046	1	1.00292	1.00065	0.9989
1.00369	0.96405	1.00421	1.0027	0.9721	1.00565	1.00342	0.977838	1.00188	1.0017	0.994633	1.00304
1.00422	0.962572	1.00292	1.0043	0.973851	1.00098	1.00403	0.97685	1.00032	1.00282	0.997791	0.999544
1.00348	0.976691	1.00326	1.00353	0.96177	1.00459	1.00457	0.974166	0.999136	1.00507	0.981903	0.99526
1.00386	0.967032	1.00337	1.004	0.974207	1.00176	1.00425	0.971606	1.00035	1.00304	0.986541	1.00035
1.00385	0.968288	1.00325	1.00423	0.966465	1.00206	1.00287	0.970958	1.00428	1.00188	1.00361	1.00141
1.00459	0.96304	1.00183	1.00319	0.971009	1.00442	1.0037	0.97648	1.00128	1.00207	0.981212	1.00369
1.00292	0.969225	1.00571	1.00302	0.970222	1.00496	1.00373	0.969107	1.00211	1.00335	0.986837	0.999445
1.00326	0.969126	1.00479	1.00443	0.965932	1.00157	1.00316	0.98083	1.00224	1.00355	1.00006	0.997216
1.00297	0.971245	1.00534	1.00355	0.976389	1.00273	1.00376	0.973117	1.00153	1.00241	1.00578	0.99968
1.00323	0.964642	1.00543	1.00472	0.964486	1.00094	1.00393	0.971081	1.00132	1.00278	0.998876	0.999519
1.00386	0.969915	1.00301	1.00351	0.970526	1.00357	1.00395	0.978917	1.0003	1.00083	1.00036	1.00476
1.00396	0.96304	1.00358	1.0043	0.965907	1.00193	1.00416	0.976912	0.999953	1.00266	0.98812	1.0012
1.00421	0.971097	1.00189	1.00372	0.965882	1.00356	1.00349	0.97395	1.00218	1.00308	1.00697	0.997662
1.00395	0.973266	1.00236	1.0019	0.970679	1.00803	1.00405	0.975925	1.00036	1.00239	1.00628	0.99968
1.00326	0.973315	1.00428	1.00441	0.978724	1.00006	1.00419	0.977529	0.999781	1.00392	0.998876	0.99635
1.0042	0.954466	1.00397	1.00339	0.970247	1.00395	1.0044	0.968829	1.00029	1.00248	1.00075	1.0001
1.00405	0.973709	1.00203	1.00375	0.970577	1.00291	1.00442	0.968366	1.00029	1.00514	0.989106	0.99417
1.00357	0.974227	1.0033	1.00416	0.966821	1.00223	1.00315	0.976819	1.00277	1.00364	0.989995	0.998232
1.00472	0.971664	1.00042	1.00476	0.965272	1.00074	1.00316	0.97432	1.00306	1.00204	0.992659	1.00235
1.00357	0.971738	1.0036	1.00335	0.962404	1.00501	1.00427	0.975647	0.999804	1.00217	0.981409	1.00341
1.00377	0.968732	1.00343	1.00365	0.972506	1.00293	1.00386	0.979102	1.00052	1.00249	0.978449	1.00287
1.00489	0.969373	1.00023	1.0034	0.970425	1.00388	1.00381	0.982743	1.0002	1.00181	0.992166	1.00306
1.00382	0.962005	1.0041	1.00409	0.965475	1.00257	1.00378	0.972932	1.00149	1.00415	0.988416	0.997018
1.00425	0.965406	1.00247	1.0043	0.967937	1.0017	1.00345	0.976264	1.00201	0.999922	1.00342	1.00689
1.00428	0.971639	1.00164	1.00421	0.972963	1.00133	1.00285	0.972531	1.00413	1.00093	1.00401	1.004
1.0041	0.973561	1.0019	1.00429	0.964663	1.00211	1.00417	0.977899	0.999792	1.00281	0.998284	0.999507
1.00386	0.968215	1.00324	1.00436	0.966415	1.00171	1.00422	0.97395	1.00016	1.00126	0.997495	1.00391
1.00403	0.968239	1.00275	1.00417	0.974156	1.00131	1.00361	0.984687	1.00051	1.00524	0.996409	0.992994
1.00443	0.962794	1.0023	1.00428	0.966059	1.00199	1.00339	0.973765	1.00247	1.00451	0.981409	0.996894
1.00437	0.965332	1.00217	1.00546	0.96446	0.998886	1.0035	0.982404	1.00109	1.00357	1.00411	0.996672
1.00409	0.97058	1.0023	1.00476	0.970704	1.00006	1.00374	0.982712	1.00039	1.00299	0.989995	1.00005
1.00468	0.962794	1.00162	1.00362	0.969029	1.00345	1.00363	0.972932	1.00191	1.00217	0.968284	1.00504
1.00325	0.96548	1.00527	1.00293	0.968978	1.00537	1.00419	0.973765	1.00026	1.00493	0.981113	0.995755
1.00437	0.96097	1.0027	1.00331	0.966871	1.00459	1.00238	0.977807	1.00478	1.00215	0.999567	1.00117
1.00419	0.970654	1.00201	1.00419	0.976059	1.00101	1.00394	0.975832	1.00069	1.00184	1.00194	1.00175
1.00311	0.969742	1.00514	1.00345	0.968191	1.00403	1.00337	0.979504	1.00182	1.00306	0.979732	1.00114
1.00305	0.975311	1.00462	1.00365	0.975298	1.00259	1.00352	0.970125	1.00256	1.00139	1.00105	1.0031
1.00422	0.968165	1.00224	1.00379	0.970222	1.00283	1.00374	0.967996	1.00221	1.00148	0.992856	1.00388
1.00322	0.975877	1.00408	1.00465	0.967354	1.00079	1.00459	0.973117	0.999231	1.0028	0.998087	0.999557
1.00296	0.965011	1.00614	1.00422	0.966237	1.00212	1.00459	0.969261	0.999708	1.00308	0.979238	1.00114
1.00426	0.966909	1.00227	1.003	0.966516	1.00549	1.00422	0.977683	0.999674	1.00182	0.996014	1.00253
1.00447	0.970334	1.00128	1.00439	0.961364	1.00226	1.00376	0.981972	1.00044	1.00334	0.999666	0.99786
1.0046	0.968806	1.0011	1.00333	0.971009	1.00403	1.00348	0.971266	1.00254	1.00356	0.991574	0.998269
1.00441	0.968239	1.0017	1.00415	0.967811	1.00213	1.00335	0.980676	1.00175	1.00387	0.995422	0.996919
1.00436	0.964814	1.00226	1.00445	0.962176	1.00199	1.00398	0.974197	1.00079	1.00275	0.987922	1.00098
1.00397	0.965529	1.00324	1.00299	0.97276	1.00474	1.00477	0.96707	0.999464	1.00323	0.99256	0.999049
1.00378	0.967672	1.00351	1.00409	0.974004	1.00153	1.00438	0.968397	1.00038	1.0031	0.986343	1.0002
1.00403	0.971418	1.00235	1.00334	0.971922	1.00387	1.00247	0.978671	1.00443	1.00159	1.00499	1.00206
1.00345	0.974498	1.00362	1.00318	0.966719	1.00496	1.00299	0.973734	1.00361	1.00157	0.996705	1.00313
1.00354	0.972773	1.00357	1.00306	0.971668	1.00468	1.00325	0.979473	1.00215	1.00321	0.982988	1.0003
1.00509	0.964962	1.00019	1.00366	0.972379	1.00294	1.00423	0.968551	1.00078	1.00398	1.00203	0.99578
1.00415	0.961143	1.00328	1.00491	0.971009	0.99962	1.00385	0.977807	1.0007	1.0037	1.00075	0.996721
1.00351	0.966022	1.00448	1.00364	0.973242	1.00287	1.00383	0.970927	1.00161	1.00144	1.00608	1.00234
1.004	0.967426	1.00293	1.00385	0.974029	1.00221	1.00445	0.976357	0.999216	1.00412	1.00075	0.995557
1.00314	0.966293	1.00548	1.00355	0.97375	1.00306	1.00355	0.967749	1.00278	1.00367	0.996113	0.99739
1.00357	0.969841	1.00384	1.00389	0.967125	1.00292	1.00362	0.971297	1.00215	1.00345	0.995718	0.998034
1.0039	0.965652	1.00342	1.00383	0.972836	1.00239	1.00362	0.972315	1.00201	1.00321	0.986738	0.999841
1.00349	0.969299	1.00412	1.00324	0.96578	1.0049	1.00429	0.97142	1.00026	1.00479	0.980324	0.996263
1.00357	0.972083	1.00357	1.00429	0.971567	1.00127	1.00379	0.978917	1.00073	1.00275	1.00144	0.999272
1.00352	0.975409	1.0033	1.00373	0.96946	1.0031	1.00447	0.969508	0.999995	1.00288	1.00223	0.998814
1.00398	0.975828	1.00196	1.00418	0.971389	1.00161	1.005	0.974722	0.997884	1.00308	0.99483	0.999185
1.00289	0.963755	1.00648	1.0033	0.972227	1.00396	1.00396	0.967441	1.00167	1.00316	0.971738	1.00185
1.00404	0.966909	1.0029	1.00309	0.967861	1.00508	1.004	0.973858	1.00077	1.00287	1.00845	0.998058
1.00356	0.968067	1.00408	1.00398	0.971542	1.00214	1.00337	0.971914	1.00277	1.00415	0.999468	0.995619
1.00395	0.965381	1.00332	1.00339	0.975679	1.00329	1.00259	0.973611	1.00472	1.00224	0.990488	1.00206
1.00494	0.962276	1.00093	1.00317	0.976872	1.00374	1.00284	0.975061	1.00385	1.00397	0.994139	0.996808
1.00401	0.967574	1.00288	1.00485	0.96946	0.999972	1.00375	0.970773	1.00185	1.00335	0.976771	1.00071
1.00399	0.963829	1.00341	1.00427	0.966085	1.002	1.00378	0.975246	1.00122	1.00247	0.994435	1.00093
1.00363	0.969791	1.00368	1.00376	0.970679	1.00287	1.00456	0.972315	0.999403	1.00219	0.991968	1.00202
1.0039	0.975335	1.00224	1.00348	0.965247	1.00429	1.00499	0.964448	0.999185	1.00352	1.00904	0.996189
1.00363	0.96718	1.00399	1.0034	0.976389	1.00316	1.00402	0.973734	1.00074	1.00292	0.993942	0.999755
1.00371	0.968904	1.00357	1.00247	0.967887	1.00679	1.00394	0.976603	1.00059	1.00241	1.01131	0.998975
1.00358	0.965898	1.0043	1.00407	0.969714	1.00212	1.00447	0.969816	0.999964	1.00415	1.00154	0.995359
1.00349	0.973389	1.00363	1.00306	0.964384	1.00557	1.00381	0.979257	1.00064	1.00334	0.989699	0.999098
1.00346	0.976001	1.0034	1.004	0.963699	1.00306	1.00375	0.974382	1.0014	1.00418	0.977659	0.998281
1.00491	0.968806	1.00023	1.0044	0.974384	1.00062	1.00356	0.983453	1.0008	1.00347	0.991968	0.998455
1.00472	0.963287	1.00144	1.00338	0.975323	1.00336	1.00354	0.979534	1.00136	1.00349	0.99108	0.998504
1.00411	0.968288	1.00252	1.00426	0.96941	1.00162	1.00487	0.970649	0.998739	1.00224	0.996804	1.00127
1.00341	0.97191	1.00403	1.00454	0.967455	1.00108	1.00302	0.971575	1.00377	1.00404	1.00914	0.994728
1.00416	0.966638	1.0026	1.00344	0.969765	1.00387	1.00327	0.977961	1.00229	1.00551	0.979238	0.994393
1.00417	0.978194	1.00116	1.00364	0.971567	1.00308	1.00245	0.979349	1.0044	1.00362	0.994337	0.997736
1.00344	0.967327	1.00451	1.00404	0.963521	1.00295	1.0039	0.977159	1.00063	1.00248	0.988416	1.00165
1.00453	0.966243	1.0016	1.00364	0.970323	1.00324	1.00381	0.974475	1.00123	1.00374	0.997495	0.997006
1.00389	0.971368	1.00277	1.00403	0.969359	1.00226	1.003	0.975616	1.00334	1.00219	0.99335	1.00183
1.00492	0.97467	0.999497	1.00401	0.960298	1.00343	1.00453	0.965744	1.0003	1.00111	0.992166	1.00499
1.00383	0.965578	1.00363	1.00302	0.968978	1.00514	1.00369	0.974999	1.00149	1.00276	0.996014	0.999928
1.00414	0.968313	1.00244	1.00304	0.966745	1.00534	1.00385	0.978701	1.00058	1.00389	0.996902	0.996659
1.0034	0.973389	1.00387	1.00434	0.962861	1.00221	1.00358	0.976418	1.00163	1.00094	1.00124	1.00434
1.00381	0.970235	1.00313	1.0046	0.972988	1.00023	1.00327	0.978856	1.00219	1.00143	1.00904	1.00198
1.00386	0.964543	1.00369	1.00389	0.967684	1.00288	1.00313	0.967657	1.00396	1.00226	0.99335	1.00164
1.00337	0.972058	1.00413	1.00422	0.972938	1.00132	1.00298	0.971606	1.0039	1.00305	0.991968	0.999631
1.00294	0.97329	1.00517	1.00289	0.978065	1.00439	1.00358	0.972963	1.00204	1.00322	0.992758	0.999049
1.00359	0.963459	1.00457	1.00295	0.979917	1.00398	1.0036	0.977683	1.00142	1.00279	1.00391	0.998863
1.00407	0.966391	1.00287	1.00356	0.97441	1.00297	1.0043	0.98009	0.999166	1.00264	1.00124	0.999606
1.00363	0.963065	1.0045	1.00308	0.9688	1.00498	1.0038	0.975277	1.00115	1.00388	0.98506	0.998194
1.00357	0.976814	1.003	1.00414	0.972125	1.00162	1.00427	0.974135	0.999979	1.00229	0.99335	1.00157
1.00481	0.965997	1.00086	1.0037	0.975247	1.00247	1.00443	0.974506	0.999483	1.00312	1.00292	0.998071
1.00351	0.958211	1.00544	1.00449	0.967506	1.00122	1.00341	0.984131	1.00113	1.00238	0.983975	1.00249
1.00418	0.964469	1.00279	1.00446	0.966415	1.00143	1.00286	0.976202	1.00364	1.00174	1.01457	1.00044
1.00359	0.973093	1.00338	1.00333	0.974511	1.0036	1.00462	0.981231	0.998143	1.00504	0.990192	0.994319
1.0035	0.96782	1.00427	1.00365	0.970323	1.0032	1.00359	0.968274	1.00261	1.00329	1.00302	0.997575
1.00404	0.970851	1.00241	1.00455	0.970856	1.00064	1.0039	0.967811	1.00179	1.0032	0.990587	0.999371
1.00342	0.964198	1.00495	1.00314	0.967049	1.00503	1.00312	0.976326	1.0029	1.00564	0.97983	0.993947
1.00425	0.96681	1.00231	1.0041	0.967963	1.00224	1.00386	0.975555	1.00094	1.00385	0.986343	0.998108
1.00388	0.965356	1.00352	1.00295	0.98106	1.00385	1.00156	0.979504	1.00685	1.00349	1.00016	0.99739
1.00447	0.968806	1.00145	1.00406	0.97012	1.00209	1.00326	0.969014	1.00344	1.00268	0.987231	1.00124
1.00395	0.965751	1.00329	1.00433	0.972734	1.00103	1.00412	0.973549	1.00046	1.00476	0.983679	0.995916
1.00431	0.971787	1.00154	1.00313	0.964435	1.00537	1.00271	0.978701	1.00375	1.0022	0.983284	1.00307
1.00474	0.96203	1.00155	1.00346	0.964917	1.0044	1.00443	0.973765	0.999578	1.00169	0.99483	1.00306
1.00338	0.971664	1.00413	1.00351	0.968978	1.00377	1.00331	0.97287	1.00282	1.00374	0.991968	0.997699
1.00369	0.97435	1.00296	1.00364	0.971009	1.00316	1.00435	0.975308	0.999605	1.0048	0.981804	0.99604
1.00417	0.963607	1.00293	1.00411	0.972684	1.00164	1.00423	0.971266	1.00044	1.00255	0.996113	1.00051
1.0033	0.969915	1.00459	1.00244	0.970247	1.00658	1.00406	0.979874	0.999857	1.00302	0.997001	0.999086
1.00407	0.972206	1.00215	1.00367	0.969486	1.00326	1.00388	0.966731	1.00198	1.00209	1.00223	1.00101
1.00332	0.96474	1.00515	1.00304	0.97474	1.00437	1.00326	0.977899	1.00233	1.0034	0.993449	0.998455
1.00414	0.965455	1.00279	1.00404	0.972201	1.00189	1.00352	0.980614	1.00127	1.00406	0.986442	0.997513
1.0033	0.97265	1.00423	1.00256	0.968597	1.00646	1.00322	0.97719	1.00252	1.00281	0.989699	1.00057
1.00338	0.970062	1.00433	1.00289	0.967125	1.00572	1.00266	0.981509	1.00354	1.0025	0.996508	1.00058
1.00425	0.968461	1.0021	1.00449	0.973344	1.0005	1.00341	0.976758	1.00204	1.00168	1.01437	1.00062
1.00366	0.965184	1.00416	1.00355	0.96913	1.00363	1.00305	0.975678	1.00318	1.00439	0.990291	0.996114
1.003	0.972083	1.00516	1.0043	0.973902	1.00096	1.0034	0.974598	1.00235	1.00208	0.990488	1.00252
1.00425	0.964716	1.00257	1.00474	0.960044	1.00144	1.00323	0.972624	1.00307	1.00149	1.00194	1.00273
1.00438	0.96819	1.00177	1.00444	0.96776	1.00133	1.00311	0.979349	1.00256	1.00308	0.990784	0.99968
1.00475	0.965529	1.00108	1.00343	0.973344	1.00344	1.00351	0.986661	1.00056	1.0045	0.985554	0.996387
1.00444	0.962326	1.00233	1.00437	0.964003	1.00199	1.00444	0.977313	0.99912	1.00189	0.994633	1.00253
1.00405	0.968757	1.00263	1.00341	0.969689	1.00395	1.00319	0.989345	1.00111	1.00243	0.991475	1.0014
1.00482	0.966785	1.00074	1.00408	0.975958	1.00133	1.00223	0.980367	1.0049	1.00341	1.01328	0.995953
1.0048	0.963903	1.00113	1.00435	0.973724	1.00083	1.00386	0.985674	0.999704	1.00177	0.983679	1.00422
1.00376	0.969668	1.00333	1.0036	0.966998	1.00375	1.00438	0.97432	0.999655	1.00114	1.00046	1.00388
1.0048	0.967845	1.00064	1.0043	0.964511	1.0021	1.00394	0.967873	1.00167	1.00288	0.996409	0.999532
1.00408	0.973537	1.00196	1.00386	0.971719	1.00245	1.00314	0.982311	1.00211	1.0032	0.983185	1.00031
1.00331	0.969151	1.00463	1.00304	0.974613	1.00438	1.00412	0.980738	0.999598	1.00104	0.993449	1.00502
1.00427	0.970186	1.00185	1.00328	0.963699	1.00505	1.0038	0.97139	1.00164	1.00387	0.997889	0.996597
1.00469	0.958162	1.00213	1.00384	0.969866	1.00275	1.00289	0.975555	1.00364	1.00079	0.99631	1.00538
1.00293	0.966539	1.00602	1.00361	0.967278	1.00371	1.0037	0.967842	1.00234	1.00188	0.992462	1.00281
1.0036	0.971738	1.00353	1.0031	0.972328	1.0045	1.00329	0.979843	1.002	1.00118	0.99335	1.00466
1.00408	0.965061	1.00301	1.00403	0.967658	1.00248	1.00454	0.969014	0.999872	1.00445	0.999962	0.994728
1.00316	0.969496	1.00503	1.00349	0.96809	1.00392	1.00342	0.969199	1.00297	1.00347	0.98585	0.999222
1.00324	0.968584	1.00491	1.00426	0.96512	1.00216	1.00407	0.972747	1.0007	1.00202	0.99858	1.00167
1.00333	0.969397	1.00456	1.00391	0.975679	1.00184	1.00261	0.970186	1.0051	1.00459	0.990883	0.995495
1.00463	0.970999	1.00073	1.00379	0.970907	1.00275	1.00399	0.973981	1.00077	1.00192	0.997692	1.00205
1.00406	0.969126	1.00256	1.00373	0.972531	1.00271	1.00328	0.976542	1.00243	1.00281	1.00381	0.998801
1.00394	0.964543	1.00344	1.00399	0.975552	1.00164	1.00314	0.972068	1.00337	1.00119	0.997199	1.00414
1.004	0.965923	1.00313	1.00339	0.970602	1.0039	1.00376	0.973858	1.00144	1.00423	0.985653	0.99713
1.00451	0.971171	1.00106	1.00391	0.96578	1.00304	1.00305	0.979257	1.00274	1.00165	0.990685	1.00368
1.00411	0.964346	1.00302	1.00448	0.971846	1.00072	1.00352	0.981108	1.00122	1.00087	0.997297	1.00503
1.00284	0.971763	1.00562	1.00328	0.9688	1.00443	1.00381	0.981416	1.00036	1.00406	1.01022	0.994529
1.00344	0.968412	1.00436	1.00419	0.96677	1.00213	1.003	0.96849	1.0042	1.00332	1.01101	0.996473
1.00294	0.97095	1.00545	1.00343	0.967227	1.0042	1.0044	0.968243	1.00035	1.0031	0.999468	0.998554
1.00437	0.961389	1.00265	1.00452	0.962734	1.00171	1.00397	0.96923	1.00141	1.00343	0.988317	0.999036
1.00403	0.966342	1.00298	1.00356	0.973115	1.00311	1.00301	0.977313	1.0031	1.0021	0.990685	1.00242
1.00526	0.969989	0.999109	1.00416	0.965475	1.00237	1.00234	0.974475	1.00531	1.00278	0.985554	1.00118
1.00372	0.962202	1.00436	1.00337	0.969613	1.00408	1.00392	0.96923	1.00156	1.00186	1.00253	1.0016
1.00433	0.962424	1.00262	1.00398	0.965272	1.00291	1.00468	0.974876	0.998739	1.00603	1.00647	0.989515
1.00333	0.97265	1.00415	1.00392	0.973648	1.00206	1.00414	0.982064	0.999372	1.00365	1.00006	0.996932
1.00358	0.968584	1.00396	1.00493	0.9588	1.00106	1.00311	0.979473	1.00255	1.00417	0.988317	0.996969
1.00381	0.961044	1.00425	1.00417	0.967176	1.00216	1.00311	0.973302	1.00332	1.00377	0.996804	0.997031
1.00342	0.969545	1.00428	1.00358	0.971973	1.0032	1.00381	0.97068	1.00168	1.00435	0.981113	0.997365
1.00275	0.970605	1.00602	1.00395	0.975196	1.00179	1.00448	0.982126	0.998407	1.00309	0.997396	0.998838
1.00431	0.970876	1.00166	1.00415	0.967176	1.00219	1.004	0.970742	1.00115	1.00413	0.992758	0.996535
1.00327	0.96304	1.0055	1.00393	0.97144	1.00228	1.00346	0.962535	1.00368	1.003	0.994041	0.999495
1.00377	0.968067	1.0035	1.00439	0.966338	1.00163	1.00408	0.976789	1.00019	1.00451	0.992166	0.995545
1.00434	0.972354	1.00138	1.00312	0.972938	1.00436	1.00306	0.976912	1.00301	1.00346	1.00075	0.997377
1.00278	0.972132	1.00577	1.00389	0.969003	1.00271	1.00452	0.973333	0.999388	1.00366	0.987133	0.998529
1.00386	0.978736	1.00194	1.00355	0.969714	1.00356	1.00358	0.967194	1.00278	1.00405	0.982297	0.998058
1.0033	0.976986	1.00372	1.00358	0.969435	1.00351	1.00398	0.984995	0.999437	1.00479	0.99256	0.994703
1.00367	0.973709	1.00308	1.00342	0.969308	1.00397	1.0028	0.980306	1.0033	1.00452	0.9971	0.994901
1.00324	0.962843	1.00561	1.00435	0.97078	1.00121	1.004	0.971575	1.00106	1.00459	0.976179	0.997328
1.00355	0.960798	1.00499	1.00432	0.9721	1.00114	1.00365	0.975277	1.00157	1.00178	1.00904	1.00102
1.00416	0.966293	1.00263	1.00425	0.973547	1.00114	1.00365	0.974012	1.00172	1.00374	1.00993	0.995458
1.00428	0.966736	1.00224	1.00326	0.977176	1.00347	1.00207	0.979534	1.00543	1.00387	0.989797	0.997613
1.00467	0.963927	1.0015	1.00343	0.973293	1.00347	1.00538	0.973333	0.996995	1.00228	0.992363	1.00171
1.0036	0.967943	1.00399	1.00498	0.964968	1.00016	1.00381	0.977899	1.0008	1.00219	1.0049	1.00039
1.00408	0.971442	1.00221	1.00388	0.972887	1.00226	1.00397	0.976202	1.00056	1.00418	0.994041	0.996226
1.00396	0.964716	1.00337	1.00382	0.966846	1.00318	1.00281	0.969569	1.0046	1.00118	0.999271	1.0039
1.00407	0.974769	1.00183	1.00444	0.972811	1.0007	1.00379	0.966484	1.00227	1.00137	0.984764	1.00522
1.00384	0.965751	1.00357	1.0042	0.972354	1.00142	1.00283	0.980954	1.00314	1.00176	0.996014	1.00271
1.00366	0.968165	1.00379	1.00412	0.97479	1.00135	1.00338	0.978084	1.00198	1.00396	0.978745	0.998752
1.00366	0.968831	1.00371	1.00335	0.968369	1.0043	1.0047	0.970186	0.999288	1.00354	0.994139	0.997984
1.00393	0.968929	1.00294	1.00357	0.963394	1.00429	1.00424	0.9696	1.00063	1.00295	0.987824	1.00044
1.004	0.963927	1.00337	1.0035	0.971846	1.00343	1.00394	0.981324	1.00001	1.00392	0.991968	0.997204
1.00413	0.970457	1.00221	1.00307	0.969739	1.00489	1.00461	0.968088	0.999785	1.002	0.986442	1.00323
1.00331	0.973438	1.00413	1.00469	0.971998	1.00011	1.00242	0.974845	1.00504	1.00339	1.00272	0.99734
1.00402	0.957324	1.00411	1.00406	0.964486	1.00277	1.00294	0.975153	1.00355	1.00306	0.9971	0.99895
1.00407	0.969126	1.00254	1.00327	0.967658	1.0046	1.00408	0.986846	0.998941	1.00364	1.00845	0.995929
1.00414	0.970506	1.00216	1.00358	0.964257	1.00415	1.00308	0.97756	1.00287	1.00331	0.994633	0.998566
1.00411	0.960527	1.00347	1.00344	0.97309	1.00346	1.00282	0.982465	1.00299	1.003	0.99256	0.999705
1.00434	0.971664	1.00148	1.00346	0.972278	1.00349	1.00392	0.973889	1.00098	1.00231	0.992758	1.00159
1.00292	0.970506	1.00556	1.00417	0.96578	1.00233	1.00331	0.979411	1.00201	1.00359	0.978942	0.999767
1.00385	0.96001	1.00427	1.00314	0.971135	1.00454	1.00431	0.975462	0.99972	1.00235	0.996508	1.00099
1.00338	0.971566	1.00416	1.00381	0.975628	1.00213	1.00367	0.98265	1.0006	1.00214	0.998383	1.00134
1.00425	0.969545	1.00197	1.00331	0.972557	1.00387	1.00328	0.986383	1.00124	1.00249	0.98506	1.00206
1.00421	0.977996	1.00106	1.00329	0.963445	1.00506	1.00317	0.977313	1.00264	1.00307	1.00598	0.997811
1.00373	0.968683	1.00353	1.00347	0.959257	1.00507	1.00332	0.980676	1.00182	1.00223	1.00322	1.00049
1.00398	0.960847	1.00379	1.00416	0.972379	1.00155	1.00334	0.980429	1.0018	1.00191	0.994929	1.00242
1.00447	0.975902	1.0006	1.00361	0.96809	1.0036	1.00393	0.97031	1.0014	1.00114	1.00786	1.00294
1.00317	0.971639	1.00472	1.0034	0.968851	1.0041	1.0031	0.977992	1.00276	1.0036	0.992363	0.998046
1.0044	0.965381	1.00207	1.00432	0.971567	1.00119	1.00345	0.982866	1.00117	1.00364	0.989304	0.998331
1.00441	0.968338	1.00169	1.00344	0.974486	1.00329	1.00384	0.972901	1.00132	1.00273	1.00361	0.999061
1.00372	0.962671	1.00429	1.00373	0.97012	1.003	1.00474	0.969508	0.999262	1.00264	0.990093	1.00101
1.00437	0.965529	1.00214	1.00314	0.971339	1.0045	1.00429	0.968829	1.0006	1.00113	0.996902	1.00435
1.00313	0.974522	1.00448	1.00365	0.968166	1.00347	1.00364	0.973703	1.00178	1.00241	0.989699	1.00169
1.00402	0.969939	1.00257	1.00396	0.970171	1.00236	1.00209	0.979473	1.0054	1.0038	0.999074	0.996659
1.0038	0.963434	1.00398	1.00429	0.966262	1.00191	1.00433	0.974938	0.999712	1.00363	0.989403	0.998343
1.00386	0.963878	1.00375	1.00329	0.973572	1.00381	1.00471	0.962165	1.00023	1.00147	1.00993	1.00176
1.00367	0.969003	1.00365	1.0039	0.976364	1.00177	1.00266	0.974938	1.00436	1.00164	0.989995	1.0038
1.00326	0.966638	1.00508	1.00376	0.969714	1.00297	1.00304	0.980768	1.00258	1.00321	0.98506	1.00005
1.00335	0.97191	1.00419	1.00482	0.964283	1.00069	1.00404	0.974567	1.00056	1.00219	1.00233	1.00071
1.00346	0.970925	1.004	1.00345	0.969003	1.00393	1.00336	0.975431	1.00237	1.00392	0.98437	0.99817
1.00405	0.960626	1.00362	1.00352	0.971998	1.00337	1.0039	0.970803	1.00143	1.00383	0.995916	0.996956
1.00253	0.9692	1.00681	1.00343	0.975095	1.00325	1.00356	0.97901	1.00136	1.00289	0.993153	0.999928
1.0031	0.980387	1.00386	1.00403	0.968496	1.00236	1.00395	0.97105	1.00127	1.0037	1.00263	0.996473
1.00362	0.965553	1.00422	1.00443	0.967303	1.00142	1.00383	0.979349	1.00057	1.00265	0.998481	0.999916
1.00478	0.968141	1.00068	1.00432	0.968242	1.00159	1.00315	0.981817	1.00216	1.00403	0.984074	0.997897
1.00309	0.967155	1.0055	1.0036	0.971288	1.00324	1.00423	0.981077	0.999224	1.00186	0.99483	1.00257
1.00374	0.964592	1.00401	1.00492	0.962151	1.00067	1.00285	0.980984	1.00309	1.00594	1.0044	0.990022
1.00398	0.965898	1.00317	1.00312	0.97111	1.0046	1.00423	0.971575	1.00041	1.00371	0.993942	0.997538
1.00424	0.964149	1.00266	1.00395	0.96809	1.00265	1.00317	0.965497	1.00412	1.00268	0.995916	1.00015
1.00322	0.969422	1.00487	1.00356	0.970323	1.00347	1.0039	0.976264	1.00076	1.00182	0.994929	1.00268
1.00272	0.973266	1.00578	1.00417	0.967354	1.00212	1.00359	0.982712	1.00082	1.00336	0.990981	0.998876
1.00383	0.97095	1.00297	1.00384	0.972328	1.00244	1.00346	0.972932	1.0024	1.00211	0.990685	1.00239
1.00371	0.975015	1.00282	1.00336	0.965475	1.0046	1.00343	0.971791	1.00261	1.00403	0.989403	0.997216
1.00445	0.969422	1.00143	1.00284	0.977252	1.00462	1.00424	0.972778	1.00023	1.00293	0.991179	1.00005
1.00382	0.967007	1.00349	1.00431	0.968902	1.00153	1.00354	0.981231	1.00113	1.00215	1.00253	1.00081
1.00407	0.965874	1.00293	1.00367	0.976846	1.00237	1.00329	0.966052	1.00371	1.00311	0.998777	0.998615
1.0052	0.962745	1.00016	1.00417	0.966338	1.00225	1.0038	0.970865	1.0017	1.00311	0.996212	0.998925
1.00384	0.968313	1.00328	1.00319	0.973496	1.00411	1.00221	0.975061	1.0056	1.00159	1.00322	1.00228
1.00393	0.96952	1.00286	1.00328	0.967709	1.00455	1.00315	0.974228	1.0031	1.00169	0.999172	1.0025
1.00349	0.966687	1.00444	1.00317	0.969689	1.00463	1.00356	0.97901	1.00136	1.00311	1.0046	0.997885
1.00281	0.967919	1.0062	1.00391	0.974156	1.002	1.00448	0.974351	0.99938	1.00216	0.990587	1.00228
1.00344	0.974793	1.0036	1.0037	0.967354	1.00343	1.00418	0.976819	0.999914	1.00171	1.00223	1.00207
1.00355	0.960354	1.00506	1.00347	0.970907	1.00365	1.0036	0.97574	1.00166	1.00212	0.997889	1.00148
1.00487	0.97191	0.999952	1.00388	0.969232	1.00271	1.00385	0.979534	1.00049	1.00252	0.993843	1.00086
1.00446	0.969644	1.00139	1.00455	0.967404	1.00105	1.00366	0.96778	1.00246	1.0028	0.972824	1.00273
1.00304	0.975311	1.00463	1.003	0.971135	1.00491	1.00268	0.973611	1.00449	1.00299	0.983087	1.00091
1.00343	0.961217	1.00529	1.00407	0.964917	1.00271	1.00274	0.979041	1.00364	1.00342	1.01072	0.996238
1.00355	0.975656	1.00317	1.00484	0.975755	0.999231	1.00287	0.98083	1.00305	1.00219	0.99937	1.00109
1.00374	0.965751	1.00386	1.0034	0.967988	1.0042	1.00411	0.977097	1.00005	1.00349	0.985949	0.99916
1.00467	0.963607	1.00154	1.00322	0.975425	1.00377	1.00427	0.975709	0.999777	1.00344	1.00184	0.997303
1.00302	0.966096	1.00583	1.00411	0.975933	1.00124	1.00367	0.978886	1.00107	1.0043	0.996212	0.995619
1.00353	0.974103	1.00342	1.00384	0.974181	1.00221	1.00272	0.980707	1.00349	1.00083	0.990981	1.00592
1.00223	0.970112	1.00753	1.00393	0.972785	1.00212	1.00323	0.96994	1.0034	1.00053	1.00243	1.00533
1.0031	0.971418	1.00497	1.00283	0.975806	1.00482	1.0027	0.968706	1.00501	1.00133	1.00164	1.0032
1.00369	0.966958	1.00384	1.00318	0.972811	1.00423	1.00418	0.9754	1.00007	1.00376	0.989995	0.997897
1.00486	0.965085	1.00082	1.00334	0.96908	1.00423	1.00366	0.972562	1.00188	1.00234	0.990488	1.0018
1.00365	0.969742	1.00363	1.00265	0.972481	1.00573	1.00352	0.986476	1.00054	1.00277	0.987231	1.00101
1.00352	0.967032	1.00432	1.00489	0.968369	0.999984	1.00268	0.981879	1.00345	1.00153	1.00786	1.00185
1.00509	0.960897	1.0007	1.00275	0.967481	1.00607	1.00529	0.969199	0.99775	1.00457	0.986837	0.996052
1.00332	0.977849	1.00355	1.00331	0.968902	1.00433	1.00298	0.980121	1.00283	1.00236	0.999962	1.00053
1.00355	0.981446	1.00248	1.00334	0.966592	1.00454	1.00361	0.982496	1.00078	1.00074	0.995817	1.00557
1.00394	0.96952	1.00285	1.00392	0.96941	1.00257	1.00342	0.985427	1.00095	1.0027	0.984271	1.00156
1.00392	0.963188	1.00367	1.00365	0.974537	1.00269	1.00346	0.97432	1.00221	1.00286	0.99187	1.00018
1.00366	0.975877	1.00285	1.00313	0.972633	1.00439	1.0032	0.971822	1.00325	1.00472	0.99256	0.994901
1.00392	0.971023	1.00273	1.00401	0.972151	1.00198	1.0034	0.970063	1.00292	1.00205	0.995718	1.00195
1.00367	0.967919	1.00381	1.00275	0.973775	1.00529	1.00405	0.972284	1.00083	1.00408	1.0047	0.995173
1.00445	0.976863	1.00054	1.00441	0.962201	1.0021	1.00339	0.97284	1.0026	1.0026	0.997988	1.00011
1.00402	0.978637	1.00152	1.00364	0.978648	1.00222	1.00497	0.967255	0.998891	1.00289	0.986047	1.00082
1.00333	0.972108	1.00424	1.00286	0.972912	1.00509	1.0041	0.971513	1.00077	1.003	1.01062	0.997427
1.00329	0.966761	1.005	1.00521	0.969003	0.999017	1.00372	0.981756	1.00058	1.00319	0.99631	0.99869
1.00401	0.968436	1.00279	1.004	0.972506	1.00197	1.0039	0.979935	1.00031	1.003	1.01348	0.997068
1.00365	0.964346	1.00428	1.00389	0.965374	1.00315	1.00367	0.9783	1.00114	1.00169	1.00411	1.0019
1.00473	0.962252	1.00153	1.0032	0.965958	1.00499	1.00349	0.976388	1.00187	1.00378	0.9821	0.998838
1.00425	0.96782	1.0022	1.0033	0.972811	1.00389	1.00343	0.977066	1.00195	1.00204	0.996705	1.00185
1.00377	0.971664	1.00307	1.00394	0.973877	1.00197	1.00423	0.968582	1.00078	1.00232	1.00144	1.00047
1.00333	0.96952	1.00454	1.00424	0.971034	1.00147	1.00361	0.977745	1.00137	1.00237	1.00687	0.999656
1.00424	0.9726	1.00163	1.00326	0.967557	1.00462	1.00397	0.972747	1.00098	1.00211	0.994435	1.00193
1.00362	0.971418	1.00349	1.00386	0.969993	1.00267	1.00339	0.972007	1.00269	1.00148	0.992758	1.0039
1.00308	0.970802	1.00507	1.00411	0.964993	1.00259	1.00352	0.978023	1.00159	1.00228	0.986935	1.0024
1.00375	0.971442	1.00315	1.00413	0.969613	1.00197	1.00497	0.971883	0.998323	1.0034	0.983087	0.999779
1.00332	0.971344	1.00435	1.00344	0.964308	1.00454	1.00349	0.980213	1.00141	1.0041	0.998284	0.995929
1.00433	0.969052	1.00181	1.00332	0.968927	1.00431	1.00382	0.979534	1.00057	1.00347	1.00154	0.997253
1.00388	0.969323	1.00303	1.0024	0.975958	1.00601	1.00437	0.982311	0.998685	1.00495	1.00292	0.992969
1.0043	0.973611	1.00133	1.00364	0.968521	1.00346	1.00319	0.975709	1.0028	1.00512	0.983778	0.994901
1.00426	0.966736	1.00228	1.00422	0.972734	1.00134	1.00367	0.98009	1.00092	1.00244	0.987626	1.00187
1.00391	0.971196	1.00273	1.00363	0.974257	1.00277	1.00415	0.971081	1.00069	1.00307	1.00016	0.998554
1.00305	0.976198	1.0045	1.00412	0.962227	1.00288	1.00285	0.980552	1.00315	1.00229	0.988712	1.00214
1.00346	0.975804	1.00343	1.00378	0.971948	1.00266	1.00343	0.976202	1.00206	1.00177	0.999863	1.00219
1.00349	0.972576	1.00373	1.005	0.959841	1.00073	1.004	0.97901	1.00012	1.00216	0.987231	1.00269
1.00322	0.969767	1.00483	1.00384	0.969206	1.00282	1.00399	0.976233	1.00052	1.00198	1.01131	1.00018
1.00498	0.964297	1.00058	1.00339	0.972049	1.00373	1.00408	0.975493	1.00035	1.00187	0.997001	1.00228
1.00466	0.972477	1.00048	1.00419	0.972125	1.00148	1.00433	0.983761	0.998632	1.00191	1.00796	1.00079
1.00442	0.967475	1.00175	1.00336	0.978826	1.00299	1.00442	0.971606	0.999869	1.00162	0.998087	1.00284
1.00407	0.970802	1.00232	1.00457	0.967658	1.00099	1.00353	0.974752	1.00198	1.00451	0.987133	0.996164
1.00439	0.967993	1.00178	1.00423	0.974663	1.00107	1.00393	0.98407	0.999712	1.00413	0.979337	0.998219
1.00348	0.967204	1.00442	1.0035	0.973674	1.00321	1.00332	0.978609	1.00207	1.00356	0.979337	0.999804
1.00466	0.96543	1.00135	1.00361	0.970349	1.00331	1.00442	0.97648	0.999266	1.00294	0.980916	1.00131
1.00358	0.974054	1.00329	1.00431	0.967937	1.00166	1.00361	0.978485	1.00127	1.00349	0.989008	0.998776
1.00337	0.965455	1.00493	1.00384	0.968242	1.00293	1.00288	0.973333	1.00396	1.00096	0.998777	1.00458
1.00351	0.963508	1.00477	1.00361	0.968648	1.00352	1.00365	0.974999	1.00161	1.0038	0.993646	0.99734
1.00348	0.968141	1.00429	1.00424	0.974486	1.00107	1.00336	0.975894	1.00231	1.00331	0.98812	0.999383
1.00347	0.969348	1.00416	1.00395	0.968293	1.00263	1.00451	0.975277	0.999185	1.00317	1.00115	0.998133
1.00302	0.972576	1.00503	1.00351	0.964054	1.00438	1.00303	0.976326	1.00318	1.00329	0.987034	0.999569
1.00473	0.958186	1.00203	1.00382	0.973242	1.00239	1.00498	0.967564	0.998815	1.00529	0.987528	0.99396
1.00431	0.971245	1.00161	1.00325	0.964638	1.00502	1.00417	0.979843	0.999556	1.00049	0.996705	1.00616
1.00396	0.966588	1.00314	1.00272	0.969359	1.00593	1.0038	0.970001	1.0018	1.00184	1.00559	1.00129
1.00448	0.977627	1.00036	1.00321	0.967709	1.00476	1.00469	0.968613	0.999498	1.00393	0.977462	0.998987
1.00414	0.968091	1.00248	1.0042	0.970349	1.00167	1.00349	0.976943	1.0018	1.00304	0.999863	0.998665
1.00382	0.966909	1.0035	1.00295	0.96809	1.00542	1.0035	0.972007	1.00238	1.00336	0.996606	0.998194
1.0036	0.969422	1.0038	1.00443	0.971948	1.00085	1.00361	0.973426	1.00191	1.00361	0.993547	0.997873
1.00478	0.965332	1.00101	1.00427	0.968597	1.0017	1.00274	0.981848	1.0033	1.0025	0.995422	1.00073
1.00376	0.972773	1.00294	1.00416	0.968902	1.00198	1.00366	0.975925	1.00147	1.00287	0.99858	0.999284
1.00332	0.970531	1.00444	1.00319	0.966973	1.00491	1.00493	0.97395	0.998166	1.00278	0.999962	0.999371
1.00422	0.966638	1.00243	1.00437	0.975882	1.00054	1.0033	0.975647	1.00251	1.00252	1.01289	0.998467
1.00454	0.960133	1.00233	1.00423	0.973115	1.00124	1.00413	0.972223	1.00061	1.00277	0.988613	1.00083
1.00429	0.970432	1.00175	1.00363	0.976161	1.00255	1.00376	0.980984	1.00055	1.00391	0.992363	0.997179
1.00493	0.965307	1.00061	1.00276	0.973115	1.00534	1.0035	0.971606	1.00243	1.00446	0.983383	0.996783
1.00518	0.965677	0.999877	1.00473	0.962227	1.0012	1.00232	0.977251	1.00501	1.00145	1.00746	1.00213
1.00416	0.973266	1.00178	1.00457	0.964511	1.00136	1.00233	0.975246	1.00525	1.00168	0.986837	1.00408
1.00476	0.969397	1.00058	1.00416	0.970882	1.00173	1.00352	0.976326	1.00179	1.00339	0.995126	0.998294
1.00404	0.968855	1.00266	1.00387	0.979917	1.00142	1.00423	0.977221	0.999704	1.00343	0.987922	0.999074
1.00418	0.964864	1.00275	1.00374	0.96814	1.00323	1.00355	0.979843	1.00128	1.00207	0.991672	1.00238
1.00407	0.971837	1.00219	1.00396	0.97045	1.00235	1.00372	0.978239	1.00101	1.00396	0.975291	0.999197
1.00274	0.969718	1.00617	1.00448	0.965983	1.00142	1.00321	0.973056	1.00308	1.00466	0.977067	0.997031
1.00384	0.965356	1.00363	1.00362	0.971364	1.00318	1.00285	0.979257	1.0033	1.00296	0.988021	1.00039
1.00425	0.970506	1.00187	1.00394	0.96512	1.00304	1.00407	0.978979	0.999941	1.00236	0.977067	1.00341
1.00381	0.975237	1.00251	1.00403	0.96309	1.00304	1.00363	0.9725	1.00196	1.00232	1.00401	1.00015
1.00468	0.961808	1.00173	1.00369	0.970349	1.00309	1.00365	0.970032	1.00222	1.00334	0.995027	0.998442
1.00411	0.96166	1.00333	1.00355	0.968242	1.00376	1.00317	0.976172	1.00278	1.00287	0.989008	1.00049
1.0033	0.974325	1.00404	1.00394	0.976846	1.00161	1.00406	0.974938	1.00048	1.00212	1.00302	1.00082
1.00384	0.967845	1.00334	1.00499	0.966668	0.999934	1.00303	0.97432	1.00341	1.00138	0.992264	1.00422
1.00459	0.96548	1.00153	1.0035	0.974384	1.00314	1.00208	0.982465	1.00504	1.00251	0.994534	1.00079
1.00373	0.962104	1.00433	1.00512	0.968521	0.999334	1.00453	0.970495	0.999724	1.00441	0.984074	0.996832
1.00417	0.977036	1.00127	1.00369	0.974663	1.00258	1.00397	0.982404	0.9998	1.0045	0.99256	0.99552
1.0034	0.975804	1.0036	1.00487	0.969587	0.9999	1.00279	0.983329	1.00296	1.00319	1.00095	0.99812
1.0034	0.980953	1.00296	1.00329	0.965805	1.00477	1.00416	0.981324	0.999388	1.00326	1.00529	0.997377
1.00451	0.976888	1.00036	1.0027	0.981263	1.0045	1.00314	0.977436	1.00272	1.00271	0.982001	1.00181
1.0036	0.961734	1.00476	1.00334	0.975019	1.00351	1.00361	0.976881	1.00149	1.00312	0.993251	0.999259
1.00432	0.967648	1.00201	1.00394	0.969663	1.00249	1.00368	0.97284	1.00179	1.00127	0.99858	1.00374
1.00312	0.970703	1.00498	1.00392	0.967836	1.00277	1.00436	0.972253	0.999956	1.00409	0.996606	0.996164
1.00413	0.964026	1.00299	1.00298	0.971059	1.00498	1.00428	0.978578	0.999395	1.00345	0.993054	0.998368
1.00475	0.968461	1.00071	1.00441	0.965577	1.00167	1.00354	0.973426	1.00211	1.00292	0.989995	1.00023
1.00401	0.968215	1.00282	1.00375	0.971567	1.00279	1.0033	0.98228	1.00169	1.00375	0.991376	0.997761
1.00417	0.964469	1.00283	1.00405	0.970298	1.00209	1.00382	0.976943	1.00088	1.00355	0.994041	0.997984
1.00382	0.969767	1.00315	1.00416	0.967481	1.00213	1.00246	0.978825	1.00444	1.00212	0.984764	1.00312
1.00368	0.967155	1.00387	1.0037	0.972582	1.00281	1.00327	0.975894	1.00254	1.00317	0.99187	0.999296
1.00383	0.969816	1.00312	1.00355	0.965932	1.00403	1.00366	0.970649	1.0021	1.00105	1.00282	1.00382
1.00402	0.966761	1.00295	1.00423	0.966694	1.00205	1.00389	0.977159	1.00067	1.00234	1.00302	1.00023
1.00402	0.963213	1.0034	1.00391	0.968115	1.00277	1.00454	0.98336	0.998082	1.00442	0.989008	0.996189
1.00435	0.973044	1.00128	1.00383	0.966821	1.00313	1.00304	0.979843	1.0027	1.00237	1.00963	0.999309
1.00317	0.969077	1.00504	1.00237	0.972252	1.00655	1.00267	0.979874	1.00373	1.00298	0.992659	0.999742
1.00413	0.966169	1.00273	1.00391	0.964993	1.00314	1.00329	0.981972	1.00174	1.00206	0.980126	1.00385
1.00337	0.967081	1.00473	1.00381	0.964409	1.00348	1.00383	0.970803	1.00163	1.00424	0.992067	0.9963
1.00437	0.969791	1.00161	1.00348	0.963724	1.0045	1.00272	0.966731	1.00522	1.00498	0.987824	0.994789
1.00484	0.968707	1.00044	1.00406	0.967963	1.00237	1.00345	0.980275	1.00152	1.0018	0.989501	1.00341
1.00409	0.972773	1.00202	1.00392	0.966719	1.0029	1.00417	0.968181	1.00099	1.00104	1.00894	1.00309
1.00485	0.96065	1.00139	1.00355	0.972582	1.00322	1.00307	0.986723	1.00178	1.00308	1.00796	0.997551
1.00425	0.9726	1.00159	1.00337	0.971034	1.0039	1.00282	0.984286	1.00277	1.00261	1.00184	0.999606
1.00447	0.964371	1.002	1.00408	0.972861	1.00169	1.00315	0.977097	1.00274	1.00371	0.987824	0.998318
1.00438	0.968067	1.00181	1.00402	0.973394	1.00181	1.00436	0.976141	0.999483	1.00409	0.989501	0.997055
1.00328	0.968732	1.00479	1.00335	0.971389	1.0039	1.00322	0.969261	1.00351	1.00445	0.989205	0.996077
1.00394	0.961759	1.00379	1.00402	0.966415	1.00267	1.00355	0.97901	1.0014	1.00303	0.993646	0.99947
1.00406	0.971171	1.00232	1.0028	0.974613	1.00506	1.0028	0.970433	1.00455	1.00276	1.00272	0.999074
1.00401	0.969545	1.00265	1.00361	0.966034	1.00385	1.00343	0.981848	1.00137	1.00283	0.991278	1.00031
1.00392	0.967623	1.00312	1.00356	0.973344	1.0031	1.00319	0.973827	1.00302	1.00074	0.99562	1.00559
1.00291	0.966835	1.00603	1.00172	0.977836	1.00766	1.00299	0.987401	1.0019	1.00359	0.984074	0.999123
1.00407	0.967229	1.00278	1.00362	0.972988	1.00297	1.00349	0.979349	1.0015	1.00489	1.00549	0.992808
1.00432	0.964987	1.00234	1.00304	0.976973	1.0041	1.00364	0.965374	1.00282	1.00361	0.998383	0.997253
1.00495	0.968609	1.00015	1.00344	0.974537	1.00329	1.00385	0.976789	1.00083	1.00368	1.0043	0.996325
1.00423	0.966958	1.00236	1.00393	0.976339	1.0017	1.00417	0.979781	0.999552	1.00135	1.00055	1.00328
1.00266	0.96787	1.0066	1.00334	0.974562	1.00355	1.00349	0.974228	1.00214	1.00164	0.986837	1.00419
1.00378	0.967746	1.0035	1.00382	0.968445	1.00298	1.00379	0.972099	1.00158	1.00349	0.978843	1.00006
1.00462	0.974128	1.0004	1.00413	0.96809	1.00214	1.00332	0.972223	1.00286	1.00268	0.992955	1.00053
1.00364	0.964666	1.00429	1.00408	0.966948	1.00241	1.00296	0.972161	1.00386	1.0028	0.991376	1.0004
1.00375	0.9675	1.00362	1.0035	0.975907	1.00293	1.00373	0.972654	1.00167	1.00211	0.98881	1.00263
1.00326	0.965824	1.00519	1.00393	0.970222	1.00244	1.0041	0.971729	1.00075	1.00386	0.969962	1.00013
1.0047	0.96681	1.00107	1.00405	0.971186	1.00198	1.00367	0.982928	1.00056	1.00198	0.998087	1.00182
1.00351	0.959394	1.00528	1.00445	0.965704	1.00156	1.00403	0.982465	0.99962	1.00324	0.989501	0.999408
1.00386	0.960872	1.00413	1.00288	0.96946	1.00546	1.00461	0.971636	0.999361	1.00468	1.00539	0.993415
1.00505	0.963927	1.00043	1.00377	0.973724	1.00247	1.00382	0.978331	1.00073	1.00306	0.988416	1.00005
1.00417	0.969052	1.00227	1.00345	0.976669	1.003	1.00262	0.97287	1.00475	1.00181	0.9896	1.00338
1.00483	0.964001	1.00105	1.0047	0.961034	1.00142	1.00437	0.974351	0.999678	1.0011	1.00164	1.00384
1.0044	0.967377	1.00183	1.00431	0.964409	1.00209	1.00313	0.975801	1.00296	1.00343	0.993251	0.998405
1.00423	0.968658	1.00215	1.004	0.971313	1.00211	1.00381	0.974105	1.00126	1.00306	0.996902	0.998975
1.00351	0.96442	1.00467	1.00408	0.966668	1.00245	1.0037	0.984224	1.00032	1.0054	1.00046	0.992028
1.00422	0.974621	1.00145	1.00439	0.968724	1.00134	1.00348	0.984687	1.00088	1.00474	1.00559	0.993217
1.00427	0.964666	1.00252	1.00499	0.967151	0.99986	1.00325	0.979627	1.00213	1.00276	0.983087	1.00154
1.00337	0.967426	1.00469	1.00311	0.967049	1.00511	1.00385	0.974814	1.00108	1.00363	0.999764	0.997043
1.00334	0.9726	1.00414	1.00396	0.970476	1.00232	1.00374	0.977221	1.00108	1.00203	1.00263	1.00113
1.00385	0.974054	1.00255	1.00274	0.966212	1.00626	1.00436	0.976048	0.999491	1.00271	0.991968	1.00056
1.00398	0.967943	1.00292	1.00404	0.971872	1.00194	1.00353	0.974567	1.00199	1.0015	0.983284	1.00502
1.00438	0.970728	1.00148	1.00321	0.968064	1.0047	1.00404	0.981262	0.999746	1.00226	1.00381	1.00032
1.00329	0.96474	1.00524	1.00429	0.965983	1.00195	1.00306	0.978023	1.00287	1.00225	1.01161	0.999396
1.00353	0.968264	1.00413	1.00399	0.974359	1.00178	1.00394	0.98262	0.999865	1.00412	0.973613	0.998962
1.00354	0.972945	1.00353	1.00379	0.965425	1.00343	1.00324	0.980151	1.00211	1.00312	1.00144	0.998232
1.0044	0.970629	1.00142	1.00392	0.969283	1.00259	1.00526	0.964078	0.998479	1.00612	0.99256	0.991013
1.00391	0.972034	1.00263	1.00389	0.972506	1.00226	1.00425	0.974197	1.00004	1.00153	0.99937	1.00294
1.0038	0.965874	1.00369	1.00405	0.976643	1.00132	1.00366	0.982743	1.00062	1.00203	0.99483	1.00209
1.00424	0.968461	1.00215	1.00337	0.965958	1.00453	1.00414	0.975369	1.00019	1.00359	0.993054	0.997996
1.00441	0.971639	1.00129	1.00411	0.968318	1.00216	1.00369	0.974691	1.00152	1.0032	1.00184	0.997972
1.0041	0.963829	1.00311	1.00335	0.972734	1.00374	1.00321	0.98336	1.0018	1.004	1.00707	0.995087
1.00377	0.97334	1.00284	1.00288	0.973445	1.00497	1.00447	0.974691	0.999353	1.00202	0.981113	1.00384
1.0046	0.958876	1.0023	1.00456	0.958394	1.00215	1.00421	0.96488	1.0013	1.0042	0.988218	0.996894
1.00423	0.965406	1.00253	1.00351	0.973191	1.00326	1.0043	0.979966	0.999182	1.00542	0.996705	0.992437
1.00311	0.967968	1.00536	1.0039	0.972328	1.00227	1.00261	0.980367	1.00383	1.00434	0.980817	0.997427
1.00356	0.967697	1.00412	1.00386	0.963191	1.00349	1.00423	0.968397	1.00081	1.0023	0.987922	1.00222
1.00413	0.966539	1.00269	1.00408	0.985831	1.0001	1.00361	0.978485	1.00127	1.00242	1.01131	0.99895
1.00397	0.96681	1.00309	1.00283	0.979181	1.0044	1.00207	0.976418	1.00583	1.00178	0.998777	1.00231
1.00393	0.967722	1.0031	1.00404	0.967658	1.00244	1.00357	0.980367	1.00115	1.00162	0.989699	1.00388
1.00414	0.967229	1.00257	1.00355	0.962734	1.00442	1.00313	0.97287	1.00331	1.00147	1.00924	1.00186
1.00299	0.965307	1.00602	1.00349	0.969003	1.00381	1.00187	0.978331	1.00614	1.00124	0.999468	1.00373
1.00367	0.971393	1.00336	1.00342	0.97611	1.00314	1.00283	0.982404	1.00297	1.00363	0.98131	0.999346
1.00324	0.960502	1.00589	1.00357	0.975577	1.00279	1.00311	0.980306	1.00246	1.00179	1.01101	1.00073
1.00433	0.977085	1.00083	1.00405	0.968775	1.00229	1.00377	0.972469	1.00159	1.00339	0.999567	0.997724
1.00288	0.97265	1.00542	1.00447	0.969613	1.00101	1.00253	0.971667	1.00514	1.00436	0.981903	0.997253
1.00445	0.965997	1.00187	1.00405	0.970958	1.00201	1.00412	0.974444	1.00036	1.0021	1.00233	1.00098
1.00296	0.972871	1.00517	1.00414	0.972227	1.0016	1.00365	0.979627	1.00104	1.00489	0.999468	0.993576
1.00404	0.97499	1.0019	1.00402	0.975501	1.00154	1.00436	0.981972	0.998754	1.00186	0.990685	1.00309
1.00449	0.963607	1.00205	1.00464	0.969359	1.00058	1.00329	0.97213	1.00295	1.00244	1.0045	0.999755
1.00354	0.973734	1.00345	1.00394	0.964384	1.00313	1.00377	0.96997	1.00189	1.00403	0.99483	0.996535
1.00489	0.967672	1.00042	1.00307	0.971795	1.00465	1.00417	0.981632	0.999338	1.00198	0.993251	1.00244
1.00383	0.959073	1.00443	1.00412	0.967176	1.0023	1.00366	0.976727	1.00137	1.00361	0.988317	0.998541
1.00309	0.969496	1.0052	1.00342	0.970044	1.00387	1.00386	0.981632	1.0002	1.00115	1.00421	1.00338
1.00469	0.962621	1.0016	1.00374	0.968547	1.00319	1.00336	0.9754	1.00236	1.0035	0.981903	0.999631
1.00403	0.969102	1.00265	1.00258	0.975298	1.00558	1.00418	0.980275	0.999483	1.0023	1.01161	0.999235
1.00334	0.967845	1.00471	1.00328	0.970932	1.00416	1.00337	0.967502	1.00332	1.00255	0.998284	1.00024
1.00306	0.973931	1.00476	1.00429	0.966262	1.00191	1.00315	0.982527	1.00207	1.00303	0.989797	0.999965
1.00438	0.968806	1.0017	1.00295	0.979994	1.00398	1.00339	0.976789	1.00209	1.00158	1.01772	1.00047
1.00348	0.970999	1.00396	1.0044	0.963115	1.002	1.0035	0.977406	1.00173	1.001	1.00046	1.00427
1.00388	0.967796	1.00322	1.00335	0.968521	1.00428	1.00396	0.967533	1.00166	1.0025	1.00085	1.00005
1.00423	0.960428	1.00314	1.00474	0.971998	0.999981	1.00409	0.970125	1.00099	1.00255	0.998481	1.0002
1.004	0.967007	1.00299	1.00425	0.964587	1.00224	1.00327	0.989037	1.00093	1.00344	0.997593	0.997823
1.00329	0.970334	1.00456	1.00344	0.974917	1.00322	1.00327	0.979719	1.00207	1.00402	0.99335	0.996771
1.00405	0.97228	1.0022	1.00509	0.962709	1.00013	1.00366	0.966885	1.00259	1.00351	1.00006	0.997328
1.00396	0.966933	1.00312	1.00411	0.967836	1.00222	1.00408	0.975246	1.00038	1.00107	0.998087	1.00436
1.00415	0.970481	1.00215	1.0041	0.970273	1.00195	1.00395	0.980738	1.00006	1.00365	0.984962	0.998826
1.00312	0.969323	1.00516	1.00364	0.981009	1.00193	1.00347	0.97574	1.00203	1.00169	1.00213	1.00214
1.00418	0.970457	1.00206	1.00425	0.965907	1.00207	1.00247	0.982404	1.00397	1.00347	0.986146	0.999185
1.00391	0.966293	1.00334	1.00384	0.966846	1.00312	1.00373	0.974536	1.00144	1.0015	0.997297	1.00326
1.0024	0.980017	1.00585	1.00421	0.972658	1.00136	1.00391	0.975246	1.00086	1.00326	0.991968	0.999049
1.00501	0.96479	1.00046	1.00359	0.967912	1.00367	1.00346	0.974567	1.00218	1.00138	0.998679	1.00343
1.00341	0.973315	1.00386	1.0035	0.97342	1.00326	1.00306	0.974598	1.0033	1.00331	0.988317	0.999371
1.00397	0.973044	1.00232	1.00297	0.976136	1.0044	1.00432	0.976418	0.999563	1.00086	0.982396	1.00692
1.00396	0.969274	1.00282	1.00282	0.965628	1.0061	1.00476	0.975123	0.99851	1.00257	0.988909	1.00135
1.00379	0.965874	1.00372	1.00379	0.966491	1.0033	1.00291	0.965219	1.00488	1.00269	0.99187	1.00063
1.00323	0.973463	1.00435	1.00419	0.96946	1.00182	1.00363	0.971328	1.0021	1.00408	0.99631	0.996213
1.00305	0.971171	1.00513	1.00457	0.980298	0.99944	1.00328	0.979905	1.00203	1.00327	0.990389	0.99921
1.0041	0.965504	1.0029	1.00446	0.965679	1.00153	1.00383	0.97176	1.00149	1.00248	1.01457	0.99838
1.00461	0.963632	1.00171	1.0032	0.963166	1.00533	1.00372	0.97611	1.00127	1.00132	1.01013	1.00216
1.00434	0.97196	1.00143	1.00387	0.973267	1.00225	1.00358	0.985581	1.00048	1.00363	0.992067	0.997996
1.00542	0.969028	0.998784	1.00392	0.968547	1.00267	1.00397	0.972037	1.00107	1.00284	0.989995	1.00045
1.00355	0.970876	1.00377	1.00362	0.970222	1.00332	1.0031	0.974166	1.00325	1.0015	0.996804	1.00333
1.00241	0.97435	1.00652	1.00408	0.973344	1.00165	1.00429	0.975986	0.999693	1.00094	1.00065	1.0044
1.00408	0.967697	1.00269	1.00435	0.960856	1.00242	1.00493	0.970495	0.998605	1.00188	0.996409	1.00233
1.0045	0.965923	1.00172	1.00321	0.965831	1.00499	1.00361	0.975647	1.00164	1.00347	0.980324	0.999916
1.0034	0.971368	1.00411	1.00434	0.969714	1.00137	1.00371	0.972901	1.0017	1.0038	0.98062	0.998962
1.00453	0.966342	1.00159	1.00346	0.98073	1.00246	1.00415	0.966422	1.00128	1.00158	0.989501	1.00403
1.00526	0.964864	0.999735	1.00345	0.972379	1.00352	1.00337	0.982157	1.0015	1.00129	0.998876	1.00364
1.00405	0.963016	1.00332	1.00357	0.973851	1.003	1.00376	0.975153	1.00127	1.00304	0.990685	0.999829
1.0034	0.967993	1.00455	1.00312	0.970932	1.00461	1.00307	0.976573	1.00304	1.00365	0.995422	0.997538
1.00374	0.965282	1.00391	1.00389	0.972328	1.00228	1.00271	0.97577	1.00412	1.00382	0.994633	0.997142
1.00401	0.966613	1.003	1.00394	0.973927	1.00195	1.00334	0.974043	1.00259	1.00523	0.990685	0.993725
1.00472	0.975779	0.999916	1.00399	0.965856	1.0028	1.00445	0.970834	0.999895	1.00285	0.99256	1.00011
1.00416	0.9658	1.00269	1.00327	0.969714	1.00434	1.00268	0.974907	1.00431	1.00472	0.983185	0.99609
1.00451	0.964223	1.00189	1.00436	0.967811	1.00154	1.00363	0.976357	1.00149	1.00304	1.01062	0.997328
1.00341	0.965923	1.00476	1.00247	0.980146	1.0053	1.00412	0.966145	1.0014	1.0031	0.995027	0.999111
1.00381	0.971196	1.00301	1.00321	0.968064	1.00473	1.00491	0.973487	0.998292	1.00223	0.988416	1.00234
1.00462	0.967549	1.0012	1.00321	0.974714	1.00389	1.0039	0.975832	1.00082	1.00334	0.989797	0.999086
1.00383	0.972182	1.00282	1.00408	0.972481	1.00174	1.00373	0.972377	1.0017	1.00281	1.00292	0.998925
1.00426	0.969225	1.00199	1.00262	0.970755	1.00604	1.00333	0.977436	1.00218	1.00215	0.987922	1.00263
1.00462	0.964814	1.00152	1.00361	0.968039	1.00361	1.00316	0.978609	1.00253	1.0052	0.987626	0.994195
1.00417	0.971442	1.00196	1.00334	0.972303	1.00382	1.00346	0.979966	1.00153	1.0041	1.00302	0.995334
1.00455	0.960798	1.00221	1.00435	0.965907	1.0018	1.00181	0.977992	1.00635	1.0025	0.986935	1.0018
1.00396	0.969151	1.00283	1.00407	0.965856	1.00259	1.00307	0.974907	1.00322	1.0008	0.992166	1.00586
1.00341	0.960453	1.00542	1.00377	0.972405	1.00262	1.00444	0.970402	0.999972	1.0029	0.991376	1.00013
1.005	0.966145	1.00031	1.00376	0.964612	1.00361	1.00385	0.98154	1.00024	1.00096	1.01299	1.0028
1.00439	0.969151	1.00164	1.00411	0.965323	1.00253	1.00309	0.978362	1.00274	1.00168	1.00944	1.00124
1.00394	0.966983	1.00315	1.00322	0.971973	1.0042	1.00225	0.986723	1.00404	1.0034	0.99335	0.998492
1.00451	0.969299	1.00127	1.00313	0.972151	1.00443	1.00374	0.981077	1.00061	1.00307	1.00223	0.998294
1.00444	0.965677	1.00192	1.00368	0.970932	1.00305	1.00454	0.961239	1.00082	1.00194	0.982593	1.0039
1.00428	0.972329	1.00156	1.00434	0.970298	1.00128	1.00379	0.974814	1.00124	1.00176	0.999271	1.00229
1.00358	0.967106	1.00415	1.00433	0.967074	1.00171	1.00339	0.975956	1.00222	1.00436	0.995521	0.995545
1.00404	0.963755	1.00326	1.00405	0.965501	1.00268	1.00279	0.974351	1.00407	1.00357	0.987725	0.998715
1.00349	0.968338	1.00425	1.00434	0.970958	1.00121	1.00523	0.979966	0.996579	1.0026	1.00421	0.999334
1.00454	0.960946	1.00223	1.00373	0.97012	1.003	1.00316	0.978146	1.00257	1.00402	0.984764	0.997848
1.00395	0.96341	1.00357	1.00302	0.967404	1.00532	1.00419	0.969045	1.00085	1.00219	0.987626	1.00255
1.00373	0.975163	1.00274	1.00439	0.962912	1.00206	1.00283	0.977868	1.00352	1.00392	1.00036	0.996151
1.0038	0.964987	1.00378	1.0037	0.967404	1.00344	1.00471	0.965466	0.999827	1.00281	0.979929	1.0018
1.00286	0.973537	1.00537	1.00258	0.970476	1.00617	1.00428	0.973765	1.00001	1.0023	0.983482	1.00276
1.00346	0.979968	1.00291	1.0039	0.970196	1.00254	1.00334	0.97358	1.00264	1.00376	0.997593	0.996956
1.00375	0.972625	1.00301	1.00409	0.967684	1.00231	1.00475	0.969045	0.999277	1.00297	0.990981	0.999977
1.00303	0.97807	1.00434	1.00383	0.96941	1.00283	1.00389	0.973426	1.00114	1.00348	0.987922	0.99895
1.00366	0.971984	1.00332	1.00531	0.96446	0.999297	1.00294	0.975863	1.00349	1.00215	0.994534	1.00181
1.00411	0.970087	1.00231	1.00411	0.959689	1.00324	1.00286	0.981046	1.00306	1.00222	0.996508	1.00138
1.00439	0.973019	1.00116	1.0045	0.969486	1.00096	1.00378	0.969292	1.00194	1.00247	0.983975	1.00224
1.00347	0.969693	1.00413	1.00397	0.978242	1.00134	1.00312	0.976727	1.00285	1.00235	1.00016	1.00053
1.00328	0.97191	1.00441	1.0035	0.972912	1.0033	1.00425	0.978578	0.999498	1.00388	1.00312	0.995916
1.00348	0.970284	1.00404	1.00134	0.973521	1.00926	1.00401	0.976233	1.00046	1.00178	1.00105	1.00202
1.00321	0.972428	1.00452	1.00341	0.977963	1.00294	1.00501	0.966638	0.998842	1.00456	0.990488	0.995607
1.00384	0.963361	1.00388	1.00435	0.961897	1.0023	1.0039	0.972408	1.00123	1.0011	0.991574	1.00509
1.00394	0.970013	1.00279	1.00424	0.966821	1.002	1.00361	0.973765	1.00186	1.00278	1.00529	0.998702
1.00411	0.967475	1.00263	1.004	0.974435	1.00173	1.00498	0.974135	0.998006	1.00143	0.991179	1.00424
1.00371	0.969865	1.00343	1.00512	0.97177	0.998939	1.00404	0.967687	1.00141	1.00348	0.990883	0.998566
1.00393	0.971442	1.00265	1.00348	0.9688	1.00386	1.00257	0.978856	1.00414	1.00145	0.99187	1.00408
1.00375	0.968067	1.00355	1.00385	0.971872	1.00248	1.00292	0.973796	1.00379	1.00232	0.978054	1.00339
1.00414	0.969225	1.00232	1.00465	0.972125	1.00021	1.004	0.970186	1.00122	1.00133	0.997297	1.00374
1.00391	0.971467	1.00268	1.00354	0.970755	1.00347	1.00297	0.981725	1.00267	1.00247	0.997988	1.00049
1.00329	0.966514	1.00503	1.00362	0.970602	1.00327	1.00329	0.980738	1.0019	1.00308	0.999567	0.998591
1.00488	0.964001	1.00091	1.00348	0.972278	1.00345	1.00299	0.974197	1.00353	1.00278	1.00006	0.999358
1.00413	0.968707	1.00241	1.00344	0.96875	1.004	1.0032	0.978424	1.00243	1.00228	1.01171	0.999296
1.0039	0.973315	1.00248	1.00358	0.959917	1.00468	1.00471	0.971791	0.999059	1.0019	0.998481	1.002
1.00428	0.972748	1.00151	1.00365	0.970983	1.00314	1.00388	0.982527	1.00002	1.00206	0.998679	1.00153
1.00346	0.965381	1.0047	1.00353	0.967734	1.00387	1.00335	0.97577	1.00234	1.00341	0.983876	0.999643
1.00345	0.972255	1.00388	1.00314	0.967912	1.00493	1.00224	0.977899	1.00516	1.00283	0.981508	1.00155
1.00364	0.972009	1.00338	1.00342	0.975196	1.00326	1.00318	0.978979	1.00241	1.00207	0.999666	1.00139
1.0043	0.969348	1.00186	1.00465	0.969232	1.00057	1.00304	0.984656	1.00211	1.00439	0.993547	0.995706
1.00373	0.968436	1.00355	1.00425	0.968927	1.00171	1.00291	0.970896	1.00418	1.0026	0.993843	1.00065
1.0029	0.974103	1.00519	1.00474	0.964105	1.00095	1.00384	0.977807	1.00073	1.00027	0.997988	1.00659
1.004	0.967229	1.00297	1.00364	0.968648	1.00345	1.00434	0.972223	1.00002	1.00277	0.997001	0.999779
1.00465	0.966933	1.00119	1.00407	0.965755	1.0026	1.00265	0.981447	1.00359	1.00187	0.988416	1.00335
1.00408	0.962794	1.00327	1.00322	0.975196	1.00381	1.00364	0.977992	1.00127	1.00099	1.00894	1.00322
1.00378	0.980855	1.0019	1.00415	0.971186	1.00171	1.00328	0.974135	1.00275	1.00302	0.997199	0.999061
1.00274	0.973315	1.00573	1.00351	0.965171	1.00424	1.0041	0.966669	1.00137	1.00457	0.986738	0.996065
1.0037	0.974079	1.00297	1.00267	0.971643	1.00578	1.00319	0.972439	1.00321	1.00391	1.00016	0.996201
1.00391	0.962671	1.00376	1.00362	0.968014	1.00358	1.00199	0.97975	1.00564	1.00217	0.991968	1.00208
1.00454	0.961168	1.00219	1.00337	0.973064	1.00366	1.0037	0.971204	1.00193	1.00285	0.984962	1.00105
1.00338	0.968609	1.00453	1.00399	0.962887	1.00319	1.00263	0.98154	1.00365	1.00298	0.992462	0.999767
1.00337	0.97265	1.00404	1.00427	0.969257	1.00162	1.00332	0.974228	1.00263	1.00192	0.998481	1.00196
1.00452	0.972871	1.00083	1.00366	0.962734	1.00412	1.00338	0.980583	1.00168	1.00349	0.995126	0.998009
1.00309	0.969939	1.00515	1.00374	0.977354	1.00211	1.00409	0.973889	1.00053	1.00236	0.995126	1.00115
1.00465	0.972009	1.00056	1.00343	0.967455	1.00418	1.00342	0.974105	1.00235	1.0025	0.986935	1.0018
1.00341	0.9675	1.00456	1.00416	0.971643	1.00163	1.00406	0.97213	1.00082	1.00346	1.00095	0.997365
1.00434	0.966194	1.00215	1.00223	0.978445	1.00616	1.00425	0.971822	1.00034	1.0024	0.99562	1.00097
1.00417	0.966884	1.00252	1.00337	0.954714	1.0059	1.00433	0.974475	0.999777	1.00295	1.00154	0.998702
1.00345	0.974966	1.00354	1.00426	0.972405	1.00127	1.00281	0.98626	1.00256	1.00247	0.989403	1.00156
1.00424	0.966687	1.00236	1.00388	0.969232	1.00271	1.00383	0.97793	1.00075	1.00203	0.98881	1.00286
1.00326	0.967475	1.00498	1.00359	0.975983	1.0027	1.00417	0.974259	1.00024	1.00183	0.987922	1.00353
1.00336	0.964839	1.00504	1.0042	0.961288	1.00279	1.0031	0.977406	1.00284	1.00438	0.989699	0.996201
1.00312	0.970678	1.00499	1.00373	0.969003	1.00315	1.00387	0.977992	1.00062	1.00349	0.98812	0.998888
1.00337	0.965898	1.00489	1.00436	0.965856	1.00179	1.00466	0.97864	0.998334	1.00361	0.99256	0.998009
1.0039	0.96511	1.0035	1.0035	0.970983	1.00354	1.00365	0.981817	1.00076	1.00245	0.994633	1.00096
1.00452	0.971319	1.00102	1.00368	0.967176	1.00352	1.00322	0.9783	1.00239	1.00141	0.994238	1.00389
1.0039	0.97467	1.00233	1.00528	0.965805	0.999225	1.00413	0.970526	1.00083	1.00385	0.979633	0.998962
1.00347	0.965011	1.00471	1.00372	0.97111	1.00292	1.00305	0.984378	1.00211	1.00306	0.976475	1.00154
1.00405	0.9692	1.00257	1.00407	0.9771	1.0012	1.00455	0.972963	0.999357	1.00127	0.976968	1.00647
1.00402	0.960502	1.00373	1.00452	0.966212	1.00129	1.00428	0.980645	0.999159	1.00279	0.996902	0.999742
1.00358	0.964346	1.00448	1.00366	0.96644	1.00365	1.0044	0.976542	0.999334	1.00169	0.996902	1.0028
1.00384	0.962794	1.00395	1.00459	0.962277	1.00157	1.00341	0.969446	1.00294	1.00159	1.00174	1.00247
1.00351	0.965553	1.00453	1.00431	0.973217	1.00101	1.00381	0.972439	1.00146	1.0018	1.00519	1.00145
1.00398	0.96718	1.00303	1.00411	0.961592	1.003	1.00349	0.973642	1.00223	1.00344	0.982495	0.999742
1.00378	0.964075	1.00397	1.00368	0.974562	1.0026	1.00413	0.963954	1.00163	1.0021	1.00736	1.00034
1.00335	0.975237	1.00379	1.00356	0.966922	1.00389	1.00396	0.96596	1.00186	1.0024	0.979139	1.00305
1.00418	0.969028	1.00223	1.0032	0.971795	1.00427	1.00317	0.977591	1.00263	1.00221	0.991968	1.00197
1.00385	0.973216	1.00266	1.00265	0.981339	1.00466	1.00439	0.972624	0.99983	1.00263	0.984074	1.00177
1.00358	0.977405	1.00288	1.00404	0.976719	1.00133	1.0032	0.97685	1.00263	1.00334	0.992067	0.998814
1.00382	0.972305	1.00285	1.00324	0.965095	1.00498	1.00346	0.974783	1.00217	1.00183	0.998087	1.00224
1.00376	0.962917	1.00415	1.00388	0.968826	1.00274	1.00441	0.97395	0.999617	1.00339	0.998284	0.997897
1.00335	0.967106	1.00479	1.00411	0.973064	1.00158	1.0038	0.973364	1.00138	1.00219	0.997988	1.00127
1.00494	0.966736	1.00041	1.00373	0.973648	1.00257	1.00431	0.971482	1.0002	1.00308	0.987034	1.00018
1.00387	0.959665	1.00424	1.00349	0.970704	1.00361	1.0029	0.983668	1.00262	1.00257	0.991179	1.00105
1.00457	0.970309	1.001	1.00383	0.968267	1.00297	1.00376	0.972284	1.00164	1.0024	0.979534	1.003
1.00341	0.968904	1.00439	1.00358	0.971465	1.00327	1.00422	0.976511	0.999838	1.00285	0.981409	1.0015
1.00395	0.967254	1.00309	1.00391	0.966135	1.003	1.0031	0.97213	1.00348	1.00159	0.996705	1.00309
1.00446	0.971615	1.00114	1.00353	0.963217	1.00441	1.00388	0.970587	1.0015	1.00182	0.990587	1.00323
1.00474	0.966884	1.00095	1.00324	0.974181	1.00387	1.00393	0.972932	1.00107	1.00315	0.984863	1.00025
1.00353	0.974325	1.0034	1.00299	0.969739	1.00512	1.00407	0.974105	1.00054	1.00327	0.992462	0.998962
1.00448	0.969323	1.00136	1.00379	0.968267	1.00309	1.00373	0.977529	1.00107	1.00205	0.999863	1.00143
1.00421	0.970358	1.002	1.00381	0.972252	1.00252	1.00278	0.97901	1.00353	1.0028	1.01042	0.997996
1.00264	0.970851	1.0063	1.00456	0.959511	1.002	1.00503	0.968274	0.99859	1.00157	0.991475	1.0038
1.00363	0.969151	1.00375	1.00314	0.980349	1.0034	1.00402	0.975585	1.00049	1.00327	0.988021	0.999519
1.00466	0.977307	0.999883	1.00306	0.981719	1.00344	1.00262	0.981416	1.00368	1.0021	0.993153	1.00213
1.00397	0.967796	1.00296	1.00326	0.969841	1.00435	1.00351	0.977529	1.00169	1.0032	0.991278	0.999309
1.00362	0.968461	1.00387	1.00263	0.973547	1.00566	1.00433	0.972624	0.999995	1.00134	0.992955	1.00426
1.00473	0.960995	1.0017	1.00419	0.965856	1.00225	1.00369	0.977066	1.00123	1.00268	1.0043	0.999111
1.0027	0.971393	1.00608	1.00261	0.975907	1.00542	1.00483	0.971174	0.998796	1.00283	0.997001	0.999594
1.00423	0.982875	1.00041	1.0043	0.967176	1.00178	1.00337	0.969199	1.0031	1.00181	0.991672	1.00312
1.00495	0.965726	1.0005	1.00269	0.979841	1.00472	1.00364	0.981756	1.0008	1.00332	1.00845	0.996808
1.00307	0.965381	1.00578	1.00377	0.959003	1.00425	1.00218	0.974938	1.0057	1.00263	0.978153	1.00254
1.00437	0.964642	1.00226	1.00476	0.96144	1.00122	1.00327	0.975246	1.00262	1.00209	0.998284	1.0015
1.00362	0.972305	1.0034	1.00404	0.969841	1.00219	1.00441	0.978455	0.999059	1.00212	1.00588	1.00047
1.00418	0.970654	1.00203	1.00365	0.971745	1.00305	1.00441	0.976573	0.999296	1.0045	0.987725	0.996127
1.00358	0.969939	1.00379	1.00386	0.972861	1.00231	1.0019	0.972439	1.00678	1.00314	0.999764	0.998405
1.00345	0.960921	1.00528	1.00403	0.968775	1.00234	1.00333	0.980552	1.00181	1.00043	1.01299	1.00426
1.00387	0.975951	1.00224	1.00343	0.973826	1.0034	1.00336	0.970341	1.00298	1.0018	1.00085	1.00198
1.004	0.965849	1.00314	1.00426	0.965805	1.00206	1.00362	0.968644	1.00247	1.00256	1.01417	0.998194
1.00443	0.968042	1.00166	1.00458	0.964638	1.00133	1.00274	0.974413	1.0042	1.00195	0.989403	1.003
1.0038	0.963385	1.00399	1.00457	0.959892	1.00193	1.00326	0.970063	1.00331	1.00263	1.00194	0.999557
1.00333	0.97297	1.00412	1.00311	0.966212	1.00522	1.00412	0.97577	1.0002	1.00329	1.00756	0.997006
1.00416	0.967771	1.00245	1.0041	0.98243	1.00047	1.00361	0.973364	1.00193	1.00233	0.993054	1.00149
1.00426	0.967525	1.0022	1.00232	0.971719	1.00673	1.00402	0.982774	0.999601	1.00342	0.989797	0.998863
1.0037	0.965085	1.00406	1.00384	0.968191	1.00294	1.00374	0.986137	0.999987	1.00496	0.992264	0.994282
1.004	0.966342	1.00307	1.00336	0.973242	1.00365	1.00393	0.978239	1.00043	1.00265	0.99483	1.00039
1.00347	0.971147	1.00397	1.00408	0.967811	1.00233	1.00337	0.976449	1.00219	1.00474	0.979534	0.996498
1.00408	0.968978	1.00254	1.0033	0.978369	1.00321	1.00401	0.966422	1.00166	1.00158	1.0049	1.00208
1.00438	0.957422	1.00311	1.00329	0.964206	1.00496	1.00415	0.971606	1.00064	1.00482	0.98881	0.995111
1.00442	0.969003	1.00156	1.00436	0.969232	1.00136	1.00344	0.972439	1.00249	1.00336	0.98506	0.999618
1.00446	0.974103	1.00084	1.00388	0.971948	1.00238	1.0041	0.965466	1.00154	1.0041	0.984074	0.997712
1.00403	0.970555	1.00248	1.00288	0.969511	1.00546	1.00278	0.978239	1.00362	1.0017	0.992955	1.00325
1.00477	0.961857	1.00148	1.00426	0.969663	1.0016	1.00364	0.970217	1.00223	1.00368	0.99187	0.997897
1.0042	0.968141	1.00229	1.00445	0.972912	1.00065	1.00349	0.984286	1.0009	1.00343	0.996804	0.997959
1.00346	0.972379	1.00383	1.00331	0.969816	1.00421	1.00521	0.973025	0.997514	1.00312	0.995126	0.999049
1.00349	0.976198	1.00329	1.00333	0.968293	1.00435	1.00445	0.970464	0.999937	1.00406	0.990192	0.997043
1.0046	0.968412	1.00116	1.00355	0.970298	1.0035	1.00368	0.964263	1.00284	1.00251	0.989797	1.00139
1.00391	0.967303	1.0032	1.00337	0.967887	1.0043	1.00354	0.978177	1.00151	1.00294	0.981705	1.00123
1.0034	0.962671	1.00518	1.003	0.972201	1.0048	1.00432	0.978485	0.999308	1.0028	1.00726	0.998393
1.00413	0.971984	1.00201	1.00418	0.969689	1.00182	1.00312	0.980244	1.00243	1.00147	1.01378	1.00129
1.00381	0.971221	1.003	1.00366	0.971948	1.00298	1.00296	0.98009	1.00289	1.00309	1.00746	0.997563
1.00418	0.968313	1.00232	1.00427	0.970552	1.00146	1.00449	0.96488	1.00053	1.00243	1.00174	1.00011
1.00325	0.967648	1.005	1.00395	0.971415	1.00225	1.00301	0.985643	1.00206	1.00278	0.997199	0.999717
1.00243	0.96718	1.00734	1.00405	0.971897	1.00192	1.00378	0.97284	1.0015	1.00193	0.989008	1.00311
1.00398	0.968141	1.00291	1.0035	0.964333	1.00435	1.00428	0.982589	0.998918	1.00365	0.973416	1.00029
1.00364	0.963361	1.00444	1.00391	0.960678	1.00368	1.0043	0.976326	0.999643	1.00334	0.98585	0.999581
1.00443	0.966884	1.0018	1.00405	0.971237	1.00198	1.00382	0.974074	1.00125	1.00398	0.992264	0.996993
1.00363	0.965972	1.00413	1.00308	0.965704	1.00537	1.00311	0.975215	1.00309	1.00461	0.979139	0.996894
1.00383	0.962572	1.004	1.00398	0.965247	1.00291	1.00235	0.980768	1.00451	1.00256	0.995422	1.00055
1.00384	0.972132	1.00282	1.00407	0.966541	1.0025	1.00388	0.97719	1.00069	1.00337	0.986639	0.999396
1.00411	0.965849	1.00281	1.00371	0.966668	1.0035	1.00373	0.978609	1.00092	1.00452	0.996212	0.995012
1.00412	0.970925	1.00216	1.00291	0.97507	1.00468	1.00253	0.980213	1.00408	1.0026	1.00776	0.998888
1.00328	0.96474	1.00526	1.00386	0.96913	1.00278	1.00403	0.975369	1.00049	1.0037	0.997791	0.997093
1.00426	0.969742	1.00193	1.00353	0.979587	1.0024	1.00343	0.973426	1.0024	1.0022	0.987824	1.0025
1.0038	0.966391	1.00361	1.00384	0.966948	1.0031	1.003	0.980614	1.00273	1.00208	0.997593	1.00162
1.00462	0.969102	1.001	1.00315	0.962963	1.00551	1.00389	0.980398	1.00027	1.00166	1.0047	1.0019
1.00407	0.968165	1.00264	1.00346	0.974359	1.00324	1.0041	0.971204	1.00083	1.0039	0.991968	0.997253
1.00421	0.957915	1.00352	1.00347	0.969816	1.00379	1.00293	0.970865	1.00413	1.00205	0.995916	1.00192
1.00456	0.970136	1.00104	1.0042	0.966795	1.0021	1.00367	0.975925	1.00143	1.00273	0.992363	1.00047
1.00381	0.968091	1.00337	1.00329	0.972278	1.00398	1.00436	0.970464	1.00019	1.00437	0.994534	0.995631
1.00402	0.960921	1.00368	1.00282	0.965932	1.00605	1.00384	0.971729	1.00149	1.00169	0.990093	1.00365
1.00385	0.966785	1.00344	1.00375	0.966288	1.00342	1.00371	0.972161	1.0018	1.00247	0.996409	1.00068
1.00383	0.968017	1.00333	1.00422	0.967861	1.00191	1.00436	0.977066	0.999376	1.0047	0.983679	0.996077
1.00401	0.966514	1.00303	1.0034	0.964968	1.00455	1.00369	0.971143	1.00197	1.0033	0.986738	0.999594
1.00352	0.969545	1.00401	1.00311	0.968724	1.00491	1.00304	0.975832	1.00319	1.0044	0.977659	0.997674
1.00396	0.968831	1.00289	1.00398	0.970095	1.00233	1.00379	0.970125	1.00183	1.00337	0.990093	0.998962
1.00397	0.971886	1.00248	1.00398	0.978623	1.00128	1.00331	0.971359	1.003	1.00254	0.992264	1.00102
1.00351	0.971861	1.00376	1.0037	0.970019	1.00312	1.00448	0.971852	0.999678	1.00348	0.986935	0.999061
1.00205	0.973512	1.00763	1.00365	0.971339	1.0031	1.00374	0.976233	1.0012	1.00408	0.982988	0.997897
1.00411	0.964001	1.00304	1.0032	0.97309	1.00413	1.00349	0.975709	1.00197	1.00178	0.99631	1.0026
1.00393	0.963188	1.00363	1.00381	0.970349	1.00276	1.00362	0.971667	1.00209	1.00156	0.99256	1.0037
1.00494	0.96851	1.00019	1.00465	0.965019	1.00109	1.00389	0.975585	1.00086	1.00112	0.997001	1.00435
1.00313	0.974473	1.00449	1.00314	0.970171	1.00466	1.00332	0.974722	1.00254	1.00403	0.995126	0.996511
1.00449	0.96373	1.00202	1.0032	0.967328	1.00482	1.00316	0.982064	1.00209	1.0032	0.986935	0.999841
1.00343	0.972108	1.00396	1.00399	0.966237	1.00276	1.00415	0.971791	1.0006	1.00218	1.0045	1.00046
1.00395	0.96952	1.00282	1.0034	0.971872	1.0037	1.00328	0.976727	1.00241	1.0023	0.995422	1.00127
1.00306	0.974103	1.00475	1.00374	0.968826	1.00314	1.00461	0.98265	0.997998	1.00231	1.00006	1.00067
1.00367	0.964124	1.00426	1.00369	0.975247	1.0025	1.00323	0.978208	1.00236	1.00112	1.00647	1.00318
1.00367	0.967377	1.00386	1.00424	0.971288	1.00146	1.00423	0.965929	1.00111	1.00284	0.960291	1.00419
1.00333	0.9658	1.00501	1.00378	0.967049	1.00325	1.00356	0.965374	1.00305	1.00383	0.979732	0.998999
1.00398	0.966613	1.00308	1.00409	0.966668	1.00242	1.00289	0.974598	1.00378	1.00377	0.985455	0.998442
1.00353	0.972847	1.00357	1.00429	0.967252	1.0018	1.00412	0.975369	1.00024	1.0028	0.993646	1.00011
1.00284	0.972699	1.00551	1.00411	0.971846	1.00175	1.0034	0.977838	1.00196	1.00129	0.985455	1.00533
1.00489	0.974547	0.999575	1.00397	0.9671	1.00272	1.0039	0.967934	1.00179	1.00156	0.99858	1.00295
1.00314	0.973216	1.00461	1.00439	0.965552	1.00174	1.00423	0.971513	1.00043	1.00196	0.994041	1.0024
1.00329	0.961857	1.0056	1.00493	0.972988	0.999312	1.0032	0.980151	1.00223	1.00243	0.983975	1.00235
1.00408	0.97127	1.00225	1.00538	0.963242	0.999266	1.00354	0.9783	1.00151	1.00374	0.999764	0.996721
1.00395	0.969693	1.00279	1.003	0.974562	1.00451	1.00352	0.974691	1.00199	1.0049	0.993054	0.994356
1.00379	0.972797	1.00287	1.00385	0.966541	1.00313	1.0029	0.978516	1.00327	1.0042	0.975291	0.998516
1.00389	0.968584	1.0031	1.00387	0.971135	1.00249	1.00325	0.974938	1.00273	1.0052	0.992166	0.993626
1.00409	0.970383	1.00231	1.00322	0.977227	1.00356	1.0041	0.978825	0.999888	1.00459	0.981705	0.996622
1.00264	0.972896	1.00605	1.00396	0.972328	1.00209	1.00275	0.977622	1.00379	1.00182	0.986639	1.0037
1.00427	0.971097	1.00173	1.00363	0.975349	1.00264	1.00289	0.974382	1.0038	1.00229	0.994435	1.00143
1.00463	0.96851	1.00105	1.00364	0.971542	1.0031	1.00372	0.97358	1.00159	1.00279	1.00312	0.998937
1.00444	0.969052	1.00152	1.00504	0.960196	1.00058	1.00337	0.987772	1.00081	1.0051	0.986047	0.994678
1.00432	0.969939	1.00173	1.00347	0.963572	1.00455	1.00377	0.97611	1.00113	1.00095	1.00272	1.00413
1.00336	0.971368	1.00423	1.00473	0.976085	0.99949	1.0049	0.96923	0.99885	1.00467	0.985949	0.995891
1.00356	0.970481	1.00379	1.00403	0.971542	1.002	1.00356	0.977683	1.00153	1.00392	0.98506	0.998071
1.00361	0.96681	1.00409	1.00409	0.974511	1.00146	1.00319	0.984162	1.00176	1.00381	0.99108	0.997613
1.00471	0.962178	1.0016	1.0043	0.962887	1.00232	1.00382	0.969137	1.00185	1.00159	0.987528	1.00425
1.0047	0.962473	1.00159	1.00427	0.961694	1.00254	1.00348	0.975801	1.00196	1.00291	1.01624	0.996981
1.0033	0.967081	1.00493	1.00305	0.974207	1.00442	1.00374	0.980367	1.00068	1.00363	0.987824	0.998541
1.004	0.967352	1.00296	1.00399	0.970196	1.00227	1.00456	0.981601	0.998246	1.0015	0.990291	1.00414
1.00439	0.968412	1.00173	1.00273	0.97375	1.00536	1.00288	0.980738	1.00304	1.00285	1.00272	0.998826
1.00396	0.96649	1.00316	1.00197	0.975349	1.00727	1.00461	0.976079	0.9988	1.00445	0.99108	0.995854
1.00405	0.959812	1.00373	1.0034	0.962252	1.0049	1.00432	0.968366	1.00056	1.00361	1.00608	0.9963
1.00426	0.968584	1.00207	1.00417	0.964156	1.00253	1.00373	0.977128	1.00111	1.00442	0.982396	0.997006
1.0035	0.967796	1.00428	1.00415	0.968014	1.0021	1.00297	0.973395	1.00369	1.00435	0.994238	0.995718
1.00385	0.970383	1.003	1.0033	0.980019	1.00299	1.00338	0.97975	1.00176	1.00105	0.988613	1.0056
1.00389	0.964642	1.00358	1.00405	0.966161	1.0026	1.00375	0.973889	1.00145	1.00371	0.99187	0.997811
1.00371	0.970826	1.00332	1.0025	0.975882	1.00574	1.00296	0.986044	1.00215	1.00419	0.981212	0.997798
1.00335	0.968141	1.00467	1.00379	0.963673	1.00364	1.00364	0.977745	1.0013	1.00352	0.999074	0.997439
1.00354	0.968313	1.0041	1.00458	0.973217	1.00027	1.00377	0.975184	1.00125	1.00349	1.00944	0.996213
1.00333	0.974695	1.00391	1.00332	0.972455	1.00387	1.00425	0.973457	1.00012	1.00241	0.998975	1.00053
1.00449	0.968781	1.00141	1.00358	0.975019	1.00283	1.00381	0.988852	0.999445	1.00255	0.988317	1.00146
1.00379	0.966169	1.00368	1.00429	0.961795	1.00249	1.0033	0.971143	1.00306	1.00223	0.996508	1.00133
1.00472	0.970383	1.00056	1.0035	0.966389	1.00411	1.00342	0.981262	1.00147	1.00285	0.999962	0.999185
1.00297	0.961759	1.00649	1.0042	0.974993	1.00112	1.00327	0.975709	1.00256	1.00358	0.994337	0.997848
1.00449	0.965578	1.00181	1.00298	0.968369	1.00531	1.00373	0.977313	1.00109	1.00214	0.99108	1.00226
1.00418	0.964223	1.00282	1.00296	0.970222	1.00516	1.00427	0.976573	0.999697	1.00222	0.998185	1.00115
1.00432	0.965208	1.00233	1.00407	0.966668	1.00248	1.00288	0.9754	1.00369	1.00309	0.987133	1.00011
1.00499	0.973537	0.999434	1.00383	0.970222	1.00272	1.00488	0.981108	0.997422	1.00319	0.995027	0.998863
1.00445	0.966564	1.00179	1.00399	0.974867	1.0017	1.00393	0.977375	1.00053	1.00193	0.982988	1.00387
1.00306	0.971368	1.00508	1.00381	0.977836	1.00184	1.00364	0.974135	1.00173	1.00205	0.998481	1.00159
1.00358	0.965406	1.00434	1.00368	0.967506	1.00347	1.00435	0.971174	1.00013	1.00196	0.995718	1.00219
1.00281	0.967574	1.00622	1.00312	0.972455	1.00444	1.00371	0.971636	1.00186	1.00326	0.976574	1.00098
1.00431	0.971319	1.0016	1.00344	0.963064	1.00467	1.00449	0.97756	0.998937	1.00218	0.981508	1.00337
1.00358	0.970407	1.00375	1.00347	0.968597	1.00391	1.00341	0.976819	1.00205	1.0037	0.990291	0.998021
1.00401	0.968042	1.00283	1.00499	0.966008	1	1.00395	0.976295	1.00061	1.00103	1.01328	1.00257
1.00409	0.967894	1.00263	1.0043	0.967912	1.00169	1.00397	0.979565	1.00015	1.00234	0.996606	1.00103
1.00389	0.96548	1.00348	1.00404	0.971009	1.00204	1.00378	0.978732	1.00078	1.0028	1.00312	0.998913
1.00429	0.966983	1.00218	1.00224	0.976846	1.00633	1.00373	0.978485	1.00096	1.0029	0.982692	1.0012
1.00434	0.967771	1.00195	1.00441	0.963394	1.00193	1.00426	0.966731	1.00093	1.00305	0.984764	1.00052
1.0046	0.968239	1.00117	1.00336	0.96578	1.00458	1.00338	0.979041	1.00185	1.00329	0.995027	0.998566
1.00382	0.965874	1.00363	1.00462	0.974308	1.00003	1.0027	0.978054	1.00387	1.00432	0.990093	0.996325
1.0048	0.969225	1.0005	1.00443	0.972963	1.00071	1.00419	0.976696	0.999899	1.00253	0.994139	1.00081
1.00463	0.964248	1.00157	1.0029	0.97408	1.00484	1.00298	0.977097	1.00321	1.00468	0.99108	0.995198
1.00431	0.964395	1.00244	1.00404	0.965298	1.00275	1.00326	0.971852	1.00308	1.00127	0.989501	1.00489
1.00336	0.972748	1.00408	1.00413	0.969206	1.002	1.00362	0.97975	1.00109	1.00285	1.00272	0.998838
1.00343	0.971935	1.00397	1.00398	0.971186	1.00218	1.0033	0.971698	1.00299	1.00499	0.986738	0.994876
1.0037	0.962597	1.00435	1.00524	0.972201	0.998553	1.00277	0.984039	1.00294	1.00343	0.987528	0.999136
1.00316	0.974596	1.00439	1.00291	0.971262	1.00515	1.00318	0.982342	1.00199	1.00144	1.00243	1.00279
1.00396	0.969668	1.00277	1.00394	0.96611	1.00291	1.00317	0.979966	1.00232	1.0027	1.01111	0.998207
1.00339	0.970038	1.00431	1.0041	0.977049	1.00113	1.0032	0.975369	1.0028	1.00197	0.991574	1.00269
1.00391	0.971221	1.00273	1.00421	0.973344	1.00129	1.00308	0.982589	1.00226	1.00234	0.992264	1.00157
1.00494	0.969274	1.00008	1.00392	0.968572	1.00268	1.00343	0.976542	1.00204	1.00507	0.996902	0.993403
1.00424	0.974227	1.00143	1.00315	0.9754	1.00398	1.00399	0.984964	0.999422	1.00327	1.00026	0.997984
1.00372	0.96644	1.00383	1.00371	0.969308	1.00316	1.00363	0.967996	1.00252	1.0047	0.984271	0.996015
1.00452	0.968486	1.00136	1.00396	0.971948	1.00215	1.00372	0.975431	1.00136	1.00409	0.995422	0.996312
1.00427	0.963336	1.00267	1.0037	0.968242	1.00332	1.0026	0.97577	1.00443	1.00092	1.01042	1.00322
1.00314	0.976937	1.00417	1.00372	0.970729	1.00296	1.00332	0.974752	1.00256	1.00271	0.991574	1.00063
1.0036	0.967697	1.00401	1.00382	0.972684	1.00244	1.00363	0.973518	1.00185	1.00389	0.99483	0.996919
1.00405	0.965751	1.00301	1.00391	0.960805	1.00365	1.00456	0.966638	1.00011	1.00343	0.994731	0.998232
1.00403	0.96474	1.00317	1.00427	0.967506	1.00182	1.00429	0.971883	1.00022	1.00222	0.989896	1.00219
1.00387	0.976789	1.00216	1.00368	0.968191	1.00339	1.00364	0.973179	1.00187	1.00468	0.996014	0.994579
1.00481	0.965282	1.00095	1.00365	0.969308	1.00334	1.00452	0.975493	0.999132	1.00204	0.990784	1.00259
1.00344	0.971097	1.00404	1.00421	0.965805	1.00221	1.00375	0.976634	1.00112	1.00166	1.00223	1.00221
1.00367	0.975089	1.00291	1.00323	0.970349	1.00437	1.00412	0.977529	0.999975	1.00394	0.989797	0.997414
1.0038	0.970605	1.00312	1.0035	0.966415	1.0041	1.00337	0.97975	1.00179	1.00092	0.984863	1.00645
1.00409	0.969249	1.00245	1.003	0.972024	1.0048	1.00364	0.972192	1.00198	1.00254	0.986146	1.00179
1.004	0.963213	1.00346	1.00305	0.969206	1.00502	1.00318	0.97685	1.00268	1.00379	0.989995	0.997811
1.00306	0.967401	1.00557	1.00456	0.95809	1.00219	1.00328	0.97142	1.00307	1.00369	0.99631	0.997291
1.00334	0.964395	1.00514	1.00424	0.972734	1.00127	1.00391	0.971359	1.00133	1.00203	0.985159	1.00331
1.00364	0.966096	1.0041	1.0038	0.96809	1.00307	1.00453	0.975184	0.999143	1.00291	1.00016	0.998987
1.00478	0.962498	1.00138	1.00364	0.97413	1.00278	1.0036	0.97938	1.00119	1.00171	1.00006	1.00234
1.00325	0.96511	1.00531	1.00533	0.96814	0.998811	1.00381	0.971606	1.00157	1.00285	0.98881	1.00058
1.00286	0.969964	1.0058	1.00413	0.967887	1.00217	1.00369	0.976603	1.00128	1.0026	0.989699	1.00115
1.00345	0.967204	1.0045	1.00299	0.972227	1.00481	1.0031	0.975308	1.00309	1.00108	1.0043	1.00357
1.00365	0.966736	1.00399	1.00396	0.967455	1.00271	1.00417	0.972901	1.00041	1.00247	0.996804	1.00065
1.00477	0.97467	0.999895	1.00326	0.967861	1.00459	1.00326	0.98481	1.00147	1.00377	0.968186	1.00062
1.00332	0.96474	1.00515	1.00322	0.975298	1.0038	1.00358	0.975801	1.0017	1.00287	1.00253	0.998801
1.00353	0.974448	1.0034	1.0037	0.971009	1.00297	1.00355	0.974197	1.00197	1.00215	1.00046	1.00107
1.00389	0.96171	1.00393	1.00308	0.970577	1.00477	1.00351	0.975369	1.00194	1.0048	0.986442	0.995458
1.0041	0.969767	1.00236	1.00305	0.96842	1.00511	1.00379	0.975678	1.00112	1.00411	1.01072	0.994331
1.00339	0.965948	1.00481	1.00406	0.963699	1.00287	1.0039	0.971945	1.00129	1.00223	0.976574	1.00383
1.00332	0.970334	1.00448	1.0034	0.972455	1.00365	1.00339	0.977035	1.00209	1.00385	0.99631	0.996845
1.00401	0.973611	1.00214	1.00433	0.966262	1.00182	1.00364	0.967687	1.00254	1.0014	0.997692	1.00351
1.00371	0.960478	1.00458	1.00387	0.961719	1.00366	1.0047	0.976974	0.998426	1.00259	0.987429	1.00148
1.00404	0.969397	1.00259	1.00431	0.966567	1.00184	1.00435	0.958062	1.00175	1.00387	0.989008	0.997724
1.00408	0.963705	1.00316	1.0036	0.975247	1.00275	1.0027	0.978146	1.00386	1.00238	0.981212	1.00285
1.00414	0.977578	1.00131	1.00399	0.971135	1.00217	1.0042	0.980306	0.999418	1.0008	1.00717	1.00399
1.00391	0.971516	1.00269	1.00478	0.969384	1.00017	1.00438	0.976388	0.999395	1.00051	1.00499	1.00507
1.00478	0.961044	1.00154	1.00423	0.970069	1.00162	1.0036	0.977066	1.0015	1.00366	0.990389	0.998133
1.00347	0.972576	1.00379	1.00333	0.966618	1.00456	1.00293	0.974382	1.0037	1.00435	0.996014	0.995508
1.00395	0.972699	1.00243	1.00492	0.972938	0.999343	1.00372	0.969014	1.00216	1.00415	0.995324	0.996151
1.00348	0.974498	1.00351	1.0031	0.97413	1.00428	1.0035	0.983545	1.00096	1.00447	0.988613	0.99609
1.0036	0.9709	1.00362	1.00358	0.975044	1.00284	1.00436	0.976881	0.999384	1.00302	0.984666	1.00063
1.00435	0.961315	1.00272	1.00441	0.970856	1.00104	1.00342	0.968027	1.0031	1.00369	0.991278	0.997922
1.00403	0.967599	1.00284	1.00456	0.972151	1.00046	1.00361	0.970587	1.00226	0.999758	1.01615	1.00575
1.00317	0.973586	1.0045	1.00446	0.959282	1.0023	1.00436	0.974228	0.99972	1.00279	0.983185	1.00145
1.00322	0.970925	1.00467	1.00383	0.967684	1.00302	1.00214	0.976542	1.00562	1.0009	1.01555	1.00265
1.00371	0.967352	1.00375	1.00392	0.966719	1.0029	1.00381	0.971698	1.00157	1.0038	0.9971	0.996907
1.00377	0.970876	1.00315	1.00422	0.970932	1.00156	1.0043	0.977652	0.999475	1.00115	0.988613	1.00534
1.00324	0.973364	1.00432	1.00375	0.969181	1.00308	1.00369	0.984039	1.00037	1.00358	0.998383	0.997353
1.00379	0.966342	1.00366	1.00413	0.968699	1.00208	1.00302	0.974567	1.0034	1.00267	1.01309	0.998046
1.00336	0.976222	1.00364	1.00226	0.975628	1.00642	1.00213	0.97611	1.00569	1.00364	0.989008	0.998368
1.00364	0.954367	1.00553	1.00435	0.965856	1.00181	1.00427	0.977375	0.999575	1.00462	1.00578	0.993539
1.00322	0.969718	1.00483	1.00433	0.967074	1.00172	1.00242	0.98117	1.00425	1.00313	0.989501	0.999717
1.00387	0.97398	1.00251	1.00217	0.976542	1.00656	1.00304	0.969538	1.00399	1.00293	0.998383	0.99916
1.00356	0.966638	1.00425	1.00413	0.962024	1.00289	1.00343	0.971852	1.00259	1.00189	1.00608	1.00108
1.00347	0.962104	1.00506	1.00529	0.967303	0.999026	1.00269	0.979874	1.00367	1.0017	0.987034	1.004
1.00367	0.971368	1.00338	1.00361	0.970247	1.00333	1.0045	0.972439	0.999552	1.00182	1.00342	1.00161
1.00376	0.972871	1.00293	1.00441	0.966415	1.00157	1.00343	0.972161	1.00256	1.00235	1.01121	0.999148
1.0031	0.969249	1.00521	1.00415	0.971592	1.00166	1.0014	0.96704	1.00886	1.00454	0.980916	0.996857
1.00372	0.964568	1.00406	1.0051	0.965805	0.999726	1.00411	0.978239	0.999922	1.00251	0.999271	1.0002
1.00287	0.962818	1.00665	1.00421	0.961085	1.00279	1.00459	0.977498	0.998666	1.00345	0.998284	0.997724
1.00425	0.973685	1.00147	1.00439	0.967607	1.00148	1.00386	0.979102	1.00052	1.00372	1.0044	0.996213
1.00356	0.969348	1.00393	1.00413	0.967354	1.00225	1.00348	0.979719	1.00149	1.00448	0.999074	0.994752
1.00421	0.972773	1.00168	1.00384	0.961871	1.00373	1.00467	0.9696	0.999422	1.00296	1.00924	0.997724
1.00484	0.964198	1.00099	1.00388	0.965526	1.00316	1.00502	0.971143	0.998258	1.00255	0.997791	1.00029
1.0043	0.97228	1.00151	1.00382	0.974562	1.00222	1.00432	0.973703	0.999911	1.00215	1.00243	1.00082
1.0029	0.977627	1.00474	1.00257	0.972531	1.00595	1.00391	0.976542	1.0007	1.00391	1.01022	0.994938
1.00451	0.96272	1.0021	1.00424	0.965146	1.00221	1.00366	0.972994	1.00183	1.00385	0.986047	0.998133
1.00359	0.96782	1.00402	1.00423	0.961795	1.00263	1.00292	0.968027	1.00449	1.0036	0.991179	0.998207
1.00375	0.970087	1.0033	1.0043	0.983141	0.999838	1.00303	0.977591	1.00301	1.00349	1.00687	0.996535
1.00357	0.976937	1.00298	1.00436	0.966998	1.00163	1.00275	0.973272	1.00431	1.00149	0.989995	1.00422
1.00399	0.963385	1.00347	1.00422	0.969993	1.00167	1.00377	0.985674	0.999956	1.00396	0.992264	0.997055
1.00389	0.966514	1.00335	1.00381	0.970247	1.00279	1.00403	0.980552	0.999872	1.00265	0.986343	1.00145
1.00387	0.972477	1.00269	1.00376	0.964968	1.00356	1.00372	0.971606	1.00182	1.00168	1.00411	1.00192
1.00444	0.967574	1.00169	1.0032	0.979029	1.0034	1.00319	0.971945	1.00326	1.00291	0.986047	1.00077
1.00391	0.97159	1.00268	1.00275	0.973471	1.00532	1.00329	0.97756	1.00229	1.00266	0.996409	1.00015
1.00426	0.969003	1.00202	1.00327	0.971135	1.00417	1.00331	0.977221	1.00226	1.00333	0.987725	0.999371
1.00386	0.968683	1.00317	1.0042	0.968166	1.00194	1.00361	0.967194	1.00269	1.00339	0.998679	0.997835
1.00448	0.967672	1.00157	1.00334	0.971135	1.00398	1.00289	0.972408	1.00405	1.00266	0.986047	1.00146
1.00408	0.966859	1.00277	1.00432	0.965602	1.00193	1.00378	0.972747	1.00151	1.00391	0.992067	0.997216
1.00333	0.973216	1.00409	1.00434	0.969232	1.00143	1.00378	0.971883	1.00164	1.00369	0.976278	0.999829
1.00395	0.964642	1.00343	1.00348	0.969816	1.00373	1.00284	0.985458	1.00257	1.00095	0.994731	1.00513
1.00441	0.977627	1.00054	1.00527	0.965425	0.999312	1.00358	0.968551	1.00259	1.00242	0.989106	1.00174
1.00343	0.969939	1.00422	1.00361	0.972125	1.0031	1.00489	0.966916	0.999143	1.00306	0.994731	0.999247
1.00331	0.97191	1.0043	1.00282	0.970958	1.00543	1.00292	0.977683	1.0033	1.00318	1.00134	0.998083
1.004	0.966884	1.00301	1.00358	0.966034	1.00392	1.00435	0.974752	0.999697	1.00301	0.988613	1.00015
1.00488	0.969816	1.00019	1.00409	0.96946	1.0021	1.00441	0.982805	0.998517	1.00194	0.989501	1.00304
1.00397	0.964469	1.00339	1.00421	0.960704	1.00282	1.00366	0.977005	1.00133	1.00298	0.998481	0.998999
1.00425	0.966785	1.00233	1.00401	0.974765	1.00166	1.00354	0.978917	1.00143	1.00264	1.00835	0.998702
1.00319	0.969471	1.00495	1.00387	0.963673	1.0034	1.00423	0.985273	0.99872	1.00298	0.991968	0.999829
1.0029	0.97021	1.00567	1.00362	0.968115	1.00357	1.00288	0.977992	1.00336	1.00237	1.00075	1.00041
1.0044	0.970555	1.00143	1.00337	0.969029	1.00415	1.00474	0.969631	0.999227	1.00422	0.99631	0.995817
1.00289	0.966736	1.00612	1.00429	0.963343	1.00229	1.00446	0.979843	0.998743	1.00366	0.981903	0.999185
1.00387	0.964198	1.00369	1.00431	0.967125	1.00175	1.00314	0.977683	1.00269	1.00288	0.997593	0.999383
1.00417	0.964001	1.00289	1.00408	0.963064	1.0029	1.00431	0.968304	1.0006	1.00369	1.0044	0.996275
1.00352	0.965627	1.0045	1.00466	0.97012	1.00042	1.00364	0.980182	1.001	0.999971	0.999468	1.00725
1.00476	0.959763	1.00175	1.00359	0.964536	1.00408	1.00338	0.976696	1.00214	1.00335	0.998975	0.99791
1.00396	0.972157	1.00246	1.00356	0.970501	1.00345	1.00352	0.973395	1.00216	1.00219	0.985949	1.00276
1.0041	0.973241	1.00194	1.00393	0.973623	1.00203	1.00365	0.981632	1.00078	1.0014	1.00924	1.00205
1.00399	0.967525	1.00295	1.00413	0.969536	1.00198	1.00378	0.973333	1.00146	1.0016	1.01585	1.00067
1.00315	0.96097	1.00609	1.00369	0.96946	1.00321	1.00438	0.9754	0.99951	1.00262	0.997396	1.00014
1.00461	0.975532	1.00025	1.00333	0.969206	1.00423	1.00365	0.972531	1.0019	1.00136	0.99631	1.00379
1.00337	0.965085	1.00499	1.00396	0.967734	1.00266	1.00353	0.972223	1.00228	1.00198	0.992264	1.00257
1.00368	0.974202	1.00299	1.00328	0.96578	1.00478	1.00269	0.977591	1.00396	1.00254	0.993054	1.00092
1.00441	0.964469	1.00217	1.00392	0.974283	1.00196	1.0045	0.976974	0.998983	1.00173	0.995324	1.00289
1.00354	0.969668	1.00394	1.00275	0.968547	1.00594	1.00368	0.977035	1.00128	1.00318	0.981113	1.00062
1.00382	0.969175	1.00322	1.00401	0.972303	1.00196	1.00452	0.97577	0.99909	1.0028	0.988909	1.0007
1.00356	0.971812	1.00362	1.00495	0.97045	0.999564	1.0025	0.983514	1.00376	1.00169	0.985455	1.00424
1.00412	0.96543	1.00284	1.00404	0.973318	1.00176	1.00399	0.971698	1.00106	1.00166	1.01309	1.00083
1.00453	0.969545	1.00121	1.00399	0.971922	1.00206	1.00362	0.9841	1.00055	1.00286	0.985356	1.00099
1.00352	0.968067	1.00419	1.00421	0.961947	1.00268	1.00406	0.97577	1.00037	1.00236	1.01595	0.998529
1.00385	0.967056	1.00339	1.00371	0.97111	1.00295	1.00421	0.975339	1.00001	1.00243	0.991672	1.00139
1.00345	0.977036	1.00328	1.00447	0.960678	1.0021	1.00358	0.988265	1.00015	1.00263	1.00421	0.999272
1.00311	0.962597	1.006	1.00323	0.972303	1.00415	1.00288	0.976974	1.0035	1.00362	1.01032	0.995743
1.00424	0.975188	1.00131	1.0045	0.959612	1.00214	1.00474	0.967317	0.999533	1.00181	0.990685	1.00323
1.00413	0.975188	1.00162	1.00455	0.968724	1.0009	1.00523	0.976819	0.996968	1.00238	1.00351	1.00004
1.00404	0.976962	1.00166	1.00452	0.961034	1.00193	1.0032	0.982157	1.00198	1.00356	0.990389	0.998405
1.00275	0.974547	1.00554	1.00293	0.968927	1.00538	1.00459	0.968551	0.999773	1.00256	0.982396	1.00218
1.00341	0.974005	1.00378	1.00372	0.972151	1.0028	1.0042	0.97395	1.00021	1.0022	1.01911	0.998578
1.00515	0.955944	1.00114	1.00464	0.959029	1.00184	1.00306	0.974012	1.00337	1.00223	0.998777	1.00104
1.00332	0.975114	1.00388	1.00326	0.971618	1.00415	1.00428	0.976974	0.999605	1.00212	0.993251	1.00206
1.00361	0.967377	1.00403	1.00311	0.975577	1.00406	1.0037	0.979596	1.0009	1.00278	1.00016	0.999346
1.00424	0.97329	1.00154	1.00326	0.970704	1.00426	1.00426	0.968119	1.00075	1.00365	1.00164	0.996746
1.0041	0.973956	1.00185	1.00309	0.96776	1.00507	1.00392	0.981817	0.999998	1.0024	0.986837	1.00208
1.00374	0.970728	1.00326	1.00469	0.961821	1.00136	1.0035	0.970711	1.00256	1.00422	0.974699	0.998554
1.00425	0.973266	1.00151	1.00424	0.967709	1.00188	1.00364	0.978794	1.00116	1.00326	0.993547	0.998838
1.00426	0.962153	1.00285	1.00452	0.968394	1.00103	1.00413	0.971451	1.00069	1.00247	0.984863	1.00213
1.00364	0.969545	1.00369	1.00462	0.969232	1.00065	1.00391	0.97466	1.00092	1.00272	1.00618	0.998764
1.00473	0.962498	1.0015	1.00332	0.97776	1.00322	1.00464	0.978146	0.998445	1.00521	0.973909	0.995891
1.00427	0.959985	1.00309	1.0047	0.966313	1.00077	1.00353	0.97901	1.00145	1	1.01052	1.00577
1.00391	0.970605	1.00281	1.00347	0.970095	1.00375	1.00376	0.969477	1.00198	1.00178	1.0048	1.00155
1.00344	0.987704	1.00203	1.00409	0.96281	1.00289	1.00319	0.980028	1.00226	1.00261	0.97835	1.00255
1.00323	0.969791	1.00479	1.00473	0.973014	0.999878	1.00356	0.968613	1.00264	1.00434	0.990291	0.996251
1.00387	0.967574	1.00327	1.00409	0.958648	1.00342	1.00314	0.992122	1.00091	1.00299	0.989106	1.00016
1.0041	0.959591	1.00361	1.00447	0.974587	1.00041	1.00477	0.967687	0.999391	1.00095	1.01092	1.0031
1.00366	0.964543	1.00423	1.00377	0.974943	1.0023	1.00316	0.977498	1.00266	1.00293	0.992462	0.999891
1.00406	0.968091	1.00269	1.00376	0.971186	1.00281	1.00316	0.975616	1.00289	1.00314	1.01279	0.996758
1.00412	0.962498	1.00319	1.00332	0.971719	1.00397	1.00415	0.981077	0.999449	1.00339	0.978843	1.00032
1.00457	0.961168	1.00213	1.00306	0.967937	1.00514	1.0033	0.979318	1.00204	1.00426	0.979337	0.997848
1.00405	0.967106	1.00284	1.00412	0.970146	1.00193	1.00332	0.970865	1.00304	1.00349	0.99256	0.998318
1.00348	0.967574	1.00437	1.0038	0.963242	1.00367	1.00273	0.983329	1.00312	1.00423	0.983679	0.99739
1.00318	0.973044	1.00453	1.00362	0.969054	1.00344	1.00404	0.967811	1.00141	1.00314	0.995027	0.998999
1.00514	0.961266	1.0005	1.00383	0.965196	1.00333	1.00376	0.977745	1.00094	1.00246	1.00322	0.999866
1.00273	0.972403	1.00585	1.00383	0.966212	1.00322	1.0034	0.971019	1.0028	1.00193	1.00124	1.00159
1.00496	0.966761	1.00034	1.00381	0.965958	1.00331	1.00265	0.976696	1.00417	1.003	0.989699	1.00004
1.00402	0.966638	1.00297	1.00337	0.970349	1.00398	1.00394	0.978609	1.00036	1.00413	1.0045	0.995049
1.00337	0.978046	1.00339	1.00472	0.961161	1.00135	1.00385	0.975555	1.00098	1.00397	0.986738	0.997712
1.00425	0.965504	1.00247	1.004	0.970171	1.00224	1.00411	0.974722	1.00036	1.00145	0.991179	1.00416
1.00353	0.968436	1.00413	1.00367	0.97243	1.0029	1.00354	0.978516	1.00146	1.00123	1.00134	1.00352
1.00412	0.971566	1.00209	1.00304	0.971516	1.00475	1.0041	0.980028	0.999739	1.00441	0.989896	0.996114
1.00411	0.965233	1.0029	1.0039	0.967252	1.00289	1.00424	0.96704	1.00093	1.00353	0.989008	0.998653
1.00411	0.964519	1.00298	1.00471	0.962328	1.00123	1.00349	0.967255	1.003	1.0013	0.982988	1.00561
1.0034	0.961611	1.00533	1.00394	0.978293	1.00143	1.00326	0.977498	1.00238	1.00254	1.00608	0.999284
1.00456	0.970309	1.00102	1.0035	0.970831	1.00356	1.00372	0.973642	1.00157	1.00288	0.999962	0.999086
1.00398	0.972526	1.00237	1.00409	0.973014	1.00166	1.00369	0.967934	1.00235	1.00409	0.983679	0.997774
1.00315	0.966096	1.00548	1.00366	0.962328	1.00417	1.003	0.978547	1.00298	1.00299	1.00845	0.997736
1.00432	0.972625	1.0014	1.00315	0.970628	1.00456	1.00373	0.978115	1.001	1.00182	1.00016	1.00203
1.00308	0.969742	1.00522	1.00314	0.966668	1.00507	1.00452	0.971636	0.999601	1.00454	0.978843	0.997117
1.00327	0.964987	1.00526	1.00292	0.978801	1.00421	1.00377	0.98117	1.0005	1.00208	0.995422	1.00188
1.00425	0.969791	1.00196	1.00465	0.970958	1.00034	1.00424	0.962381	1.00153	1.00202	0.983284	1.00358
1.00272	0.987704	1.00403	1.00393	0.969333	1.00256	1.00288	0.982743	1.00279	1.00248	0.996508	1.00063
1.00284	0.968584	1.00602	1.00401	0.966643	1.00266	1.00393	0.98191	0.999956	1.00352	1.00154	0.997117
1.0042	0.961168	1.00315	1.00253	0.977963	1.00538	1.00362	0.982095	1.0008	1.00259	0.986639	1.00156
1.00277	0.969397	1.00611	1.0038	0.96875	1.00299	1.00393	0.978084	1.00044	1.00387	0.996014	0.996845
1.00334	0.966022	1.00494	1.00351	0.962024	1.00462	1.00396	0.973487	1.00094	1.00317	0.991475	0.999358
1.00396	0.972921	1.00238	1.00444	0.969613	1.0011	1.00453	0.973333	0.999369	1.00059	0.996113	1.00596
1.00405	0.971984	1.00224	1.00428	0.97512	1.00087	1.00422	0.961641	1.00166	1.0043	0.996014	0.995656
1.0045	0.968978	1.00136	1.00405	0.97078	1.00205	1.00501	0.976573	0.997636	1.00387	1.00016	0.996325
1.00342	0.973241	1.00383	1.00387	0.971846	1.00241	1.00338	0.974968	1.00236	1.00221	0.990981	1.00209
1.00413	0.970876	1.00214	1.00367	0.967125	1.00356	1.00348	0.97395	1.00222	1.00317	0.996804	0.99869
1.00409	0.970777	1.00229	1.00418	0.972303	1.0015	1.00301	0.977035	1.00313	1.00396	1.00381	0.995607
1.00373	0.974374	1.00285	1.00498	0.968953	0.999689	1.00324	0.977529	1.00242	1.0043	1.00144	0.994963
1.00421	0.971689	1.00184	1.00425	0.962963	1.00243	1.00426	0.970094	1.00051	1.003	0.994238	0.999482
1.00461	0.965701	1.00144	1.0048	0.968572	1.00023	1.00449	0.961764	1.0009	1.00351	1.00223	0.997068
1.00417	0.968954	1.00228	1.00405	0.973166	1.00175	1.00286	0.969076	1.00454	1.00151	1.00154	1.0027
1.00367	0.967672	1.00383	1.00429	0.969384	1.00154	1.00416	0.980923	0.999441	1.00293	1.00815	0.997934
1.00391	0.963188	1.00369	1.0028	0.969587	1.00566	1.00457	0.968983	0.9998	1.00159	0.990784	1.00384
1.00285	0.964321	1.00653	1.00425	0.972049	1.00133	1.00374	0.978331	1.00094	1.00213	0.98881	1.00259
1.00369	0.969225	1.00358	1.00432	0.972582	1.00106	1.00477	0.979164	0.997979	1.00054	0.97983	1.00812
1.00395	0.97398	1.00227	1.00326	0.973267	1.00393	1.00346	0.971513	1.00257	1.00463	1.00638	0.99344
1.00393	0.964814	1.00345	1.00354	0.969029	1.00368	1.00397	0.976326	1.00056	1.00312	0.987626	0.999965
1.00304	0.964198	1.00602	1.00521	0.958876	1.00028	1.00407	0.978917	0.999937	1.00188	0.989797	1.00316
1.0051	0.961513	1.00058	1.00381	0.976872	1.00195	1.0044	0.970433	1.00008	1.00379	0.982495	0.998752
1.00427	0.965455	1.00243	1.00305	0.966719	1.00533	1.00396	0.973765	1.0009	1.00258	0.978745	1.00259
1.00349	0.9658	1.00457	1.00425	0.960044	1.0028	1.00301	0.979812	1.0028	1.00263	0.988021	1.0013
1.00387	0.970728	1.0029	1.00365	0.969359	1.00332	1.00473	0.972624	0.998884	1.00363	0.989304	0.998355
1.00278	0.974917	1.0054	1.00427	0.96578	1.00205	1.00367	0.97864	1.00111	1.00295	1.00144	0.998727
1.00381	0.970087	1.00314	1.00395	0.973318	1.002	1.0033	0.972747	1.00286	1.00242	1.0119	0.998876
1.00395	0.965775	1.00329	1.00329	0.9721	1.00399	1.00349	0.982311	1.00115	1.00255	0.994534	1.00068
1.00423	0.961931	1.00297	1.00404	0.973674	1.00171	1.00417	0.976881	0.999914	1.00182	0.989403	1.00338
1.00373	0.97127	1.00322	1.00401	0.970653	1.00217	1.00406	0.97793	1.00011	1.00273	1.00223	0.999235
1.00411	0.968091	1.00256	1.00415	0.972201	1.00158	1.00304	0.975894	1.0032	1.00096	0.996508	1.00487
1.00393	0.970087	1.00282	1.00396	0.971186	1.00225	1.00419	0.972346	1.00042	1.00357	0.998876	0.997315
1.00452	0.969003	1.00131	1.00442	0.962277	1.00205	1.00346	0.9754	1.00209	1.00424	0.992363	0.996263
1.00441	0.966958	1.00184	1.00463	0.967074	1.00087	1.003	0.973673	1.00357	1.0022	0.997889	1.00124
1.00405	0.975015	1.00185	1.00365	0.971009	1.00313	1.0033	0.981756	1.00173	1.00304	0.996804	0.999061
1.00367	0.963114	1.00439	1.00364	0.971516	1.00308	1.00297	0.974968	1.00349	1.0034	0.967593	1.00171
1.00345	0.965701	1.00468	1.00299	0.971034	1.00495	1.0029	0.970094	1.00429	1.003	1.00322	0.998343
1.00382	0.977972	1.00216	1.00302	0.969689	1.00504	1.00426	0.97503	0.999911	1.00392	1.00164	0.996003
1.00483	0.972083	1.00006	1.00368	0.97144	1.00298	1.0032	0.973241	1.00307	1.00352	0.991376	0.998393
1.0027	0.970038	1.00624	1.00429	0.963039	1.00233	1.00386	0.984039	0.999911	1.00464	0.968679	0.99812
1.00328	0.966317	1.00507	1.00428	0.970932	1.00137	1.00419	0.97611	0.99996	1.00353	1.00046	0.997241
1.00429	0.962202	1.00277	1.00333	0.961897	1.00514	1.0033	0.960653	1.00435	1.00418	0.979732	0.998009
1.00458	0.968067	1.00125	1.00397	0.97045	1.0023	1.00364	0.975524	1.00156	1.00196	0.996113	1.00213
1.00352	0.970358	1.00392	1.00334	0.973927	1.00363	1.0051	0.965929	0.998693	1.00462	0.995027	0.994889
1.00418	0.972305	1.00185	1.00304	0.975247	1.00431	1.00321	0.974382	1.0029	1.00158	0.994337	1.00341
1.0028	0.967278	1.00629	1.00321	0.971922	1.00424	1.0037	0.97793	1.0011	1.00351	0.991376	0.998417
1.00372	0.962892	1.00428	1.0038	0.961947	1.00381	1.00383	0.972315	1.00144	1.00336	0.992462	0.998702
1.0037	0.974054	1.00297	1.00389	0.96946	1.00263	1.00405	0.98626	0.999101	1.0025	0.992462	1.0011
1.00413	0.972477	1.00196	1.00381	0.968597	1.00298	1.00384	0.982712	1.00011	1.0012	0.996705	1.00419
1.00396	0.966539	1.00315	1.00336	0.967151	1.00442	1.00447	0.973364	0.999529	1.00346	1.00164	0.997278
1.00452	0.96373	1.00194	1.00351	0.972481	1.00332	1.00383	0.984748	0.999903	1.0037	0.97983	0.999346
1.00339	0.962794	1.00519	1.00366	0.974054	1.00273	1.00342	0.975339	1.00221	1.00344	0.992067	0.998541
1.00331	0.969249	1.00463	1.0029	0.967785	1.00562	1.00396	0.979318	1.0002	1.0035	0.989008	0.998752
1.00311	0.978021	1.00412	1.00388	0.97111	1.00247	1.00287	0.97864	1.00334	1.00203	1.00055	1.00138
1.00384	0.96718	1.00341	1.00395	0.968191	1.00265	1.00333	0.977406	1.00221	1.00524	0.996508	0.992957
1.00395	0.969274	1.00284	1.00329	0.962049	1.00522	1.00427	0.978794	0.999418	1.00222	1.00312	1.00055
1.00315	0.976863	1.00415	1.00376	0.974587	1.00237	1.00511	0.970341	0.998113	1.00238	0.992955	1.00136
1.00288	0.963188	1.00658	1.00321	0.978775	1.0034	1.00307	0.981725	1.00238	1.00167	0.988514	1.00389
1.00425	0.964642	1.00258	1.0023	0.971948	1.00676	1.00351	0.971266	1.00246	1.00372	0.986738	0.998417
1.00469	0.968486	1.00089	1.00331	0.97144	1.00402	1.00425	0.971606	1.00034	1.00283	0.996606	0.999668
1.00523	0.967352	0.999518	1.00384	0.966795	1.00312	1.00395	0.989006	0.999033	1.00431	0.989106	0.996473
1.00395	0.971073	1.00263	1.00353	0.969993	1.00359	1.00288	0.976357	1.00357	1.00314	1.00184	0.998145
1.00388	0.960453	1.00411	1.00503	0.96677	0.999801	1.00311	0.967348	1.00405	1.00359	0.9821	0.999371
1.00412	0.963188	1.00312	1.00526	0.971364	0.998587	1.00321	0.973272	1.00306	1.00332	0.97687	1.00077
1.00373	0.971787	1.00315	1.00449	0.970526	1.00085	1.00335	0.984872	1.00121	1.00268	1.0123	0.998095
1.00379	0.965948	1.00371	1.00307	0.973623	1.00441	1.00389	0.981077	1.00017	1.00464	0.99335	0.995025
1.00323	0.96235	1.00569	1.00466	0.971719	1.00022	1.00373	0.97466	1.00141	1.00216	0.99483	1.00174
1.00361	0.968215	1.00394	1.00448	0.973547	1.0005	1.00277	0.979349	1.00351	1.00289	0.985159	1.00092
1.00479	0.957891	1.0019	1.00287	0.97413	1.00491	1.00392	0.976665	1.00065	1.00303	1.01072	0.997328
1.00435	0.97191	1.0014	1.0036	0.966745	1.00379	1.00389	0.971235	1.0014	1.00283	1.0043	0.998677
1.00432	0.972871	1.00139	1.00391	0.968064	1.00275	1.00457	0.974444	0.999113	1.00394	1.00016	0.996127
1.00332	0.974399	1.00398	1.00312	0.973521	1.00429	1.00319	0.981108	1.00212	1.00503	1.00539	0.992449
1.00322	0.969447	1.00486	1.00417	0.974943	1.0012	1.00273	0.972747	1.00443	1.00141	0.988416	1.00463
1.00257	0.970777	1.00652	1.00339	0.974638	1.00339	1.00398	0.971513	1.00113	1.00274	0.988021	1.00099
1.00405	0.968461	1.00268	1.00344	0.9754	1.00319	1.00458	0.976172	0.998869	1.00165	0.999764	1.00255
1.00353	0.965677	1.00446	1.00344	0.969892	1.00386	1.00358	0.975678	1.0017	1.00362	0.988021	0.998541
1.0038	0.966983	1.00355	1.00412	0.965222	1.00252	1.00379	0.973179	1.00144	1.00404	0.994731	0.996523
1.00398	0.966736	1.00308	1.00384	0.970349	1.00268	1.00442	0.974135	0.999578	1.00227	0.992856	1.00169
1.00368	0.96612	1.00398	1.00351	0.978623	1.00259	1.00344	0.980522	1.00152	1.00272	0.985356	1.00138
1.00404	0.97568	1.00181	1.00487	0.971694	0.999645	1.00393	0.983329	0.999781	1.00216	0.995027	1.00172
1.00353	0.966022	1.00441	1.00428	0.972963	1.00113	1.00368	0.975308	1.00148	1.00267	1.0118	0.998182
1.0045	0.974005	1.00075	1.00368	0.968064	1.00341	1.00429	0.977622	0.999487	1.00368	0.999666	0.996919
1.00365	0.97366	1.00314	1.00377	0.972785	1.00257	1.0033	0.971852	1.00298	1.00368	1.00036	0.996832
1.00446	0.965652	1.00187	1.00421	0.961008	1.00281	1.00314	0.97756	1.00271	1.004	0.994929	0.99661
1.00334	0.973389	1.00406	1.0032	0.972506	1.00419	1.00464	0.969569	0.99951	1.00209	0.995225	1.0019
1.00471	0.962843	1.00151	1.0036	0.967506	1.00371	1.00372	0.9667	1.00245	1.00173	0.977758	1.00507
1.00388	0.968436	1.00314	1.003	0.97111	1.00494	1.00297	0.970526	1.00406	1.00305	0.989008	0.99999
1.00249	0.972379	1.00652	1.00411	0.973699	1.0015	1.00414	0.976418	1.00007	1.00198	0.997988	1.00183
1.00386	0.967894	1.00326	1.00331	0.972963	1.00384	1.00288	0.98228	1.00284	1.00149	0.995916	1.00347
1.00435	0.972206	1.00136	1.00403	0.965602	1.00273	1.00431	0.971359	1.00022	1.00346	0.992264	0.998455
1.00381	0.975606	1.00248	1.00406	0.969765	1.00213	1.00227	0.980213	1.0048	1.00291	1.00203	0.998752
1.00352	0.969816	1.00399	1.00453	0.963318	1.00161	1.00366	0.97287	1.00183	1.00288	0.991278	1.00018
1.00378	0.966983	1.00361	1.00445	0.977227	1.00015	1.00287	0.98191	1.00293	1.00414	0.98131	0.997922
1.00431	0.963779	1.00252	1.00358	0.966465	1.00389	1.00393	0.976418	1.00065	1.00377	0.983778	0.99864
1.0036	0.9709	1.00361	1.00354	0.972303	1.00327	1.00308	0.9841	1.00206	1.00238	0.99187	1.0015
1.00474	0.971048	1.00044	1.00436	0.966237	1.00174	1.00382	0.970896	1.00164	1.00526	0.978449	0.995173
1.0042	0.968436	1.00225	1.00342	0.968877	1.00402	1.0035	0.979164	1.00151	1.00324	0.993153	0.998937
1.0033	0.973241	1.00417	1.00397	0.963546	1.00314	1.00338	0.97321	1.00259	1.00279	0.985159	1.00122
1.00342	0.964864	1.00487	1.00394	0.967328	1.00278	1.00245	0.977097	1.00468	1.00066	0.994337	1.00598
1.00385	0.969348	1.00311	1.00357	0.969283	1.00357	1.00368	0.979689	1.00095	1.0065	0.967495	0.993118
1.00426	0.964124	1.00262	1.00483	0.97578	0.999247	1.00313	0.977344	1.00277	1.00232	1.00717	0.999755
1.00387	0.965036	1.0036	1.00427	0.967785	1.00179	1.00375	0.974536	1.00138	1.00301	0.993547	0.999532
1.00424	0.963311	1.00278	1.00291	0.975755	1.00459	1.00435	0.972068	1.00002	1.0041	0.997988	0.995941
1.00452	0.966761	1.00158	1.00355	0.973293	1.00313	1.00375	0.975863	1.0012	1.00377	0.980324	0.999098
1.00406	0.971319	1.00229	1.00529	0.964714	0.999319	1.00279	0.975801	1.0039	1.00391	0.982297	0.998455
1.00435	0.96649	1.00207	1.00323	0.974207	1.00389	1.00372	0.981046	1.00067	1.00418	0.985554	0.997303
1.00362	0.969767	1.00372	1.00407	0.975019	1.00148	1.00404	0.976943	1.00029	1.00301	0.995324	0.999309
1.00285	0.970062	1.00582	1.0034	0.974486	1.0034	1.00459	0.977097	0.99872	1.00442	0.993054	0.995693
1.00474	0.971344	1.0004	1.00338	0.96743	1.00431	1.00456	0.973333	0.999285	1.00336	0.992856	0.998653
1.00474	0.974843	0.999979	1.00359	0.965907	1.00393	1.00258	0.976233	1.00442	1.00171	1.00796	1.00134
1.00451	0.965184	1.00178	1.00355	0.967937	1.00377	1.00346	0.982496	1.00122	1.00232	0.997889	1.00092
1.00377	0.97058	1.00318	1.00352	0.969511	1.00368	1.0026	0.96994	1.00515	1.00496	0.979633	0.995867
1.00461	0.963853	1.00168	1.00419	0.96814	1.00197	1.00318	0.969014	1.00365	1.00215	1.00421	1.0006
1.00348	0.96479	1.00469	1.00413	0.972531	1.0016	1.00398	0.97503	1.00068	1.00482	0.990291	0.994913
1.00297	0.967451	1.0058	1.00407	0.970298	1.00205	1.00401	0.965775	1.00175	1.00257	0.975093	1.00309
1.00467	0.967401	1.00108	1.00384	0.969511	1.00277	1.0039	0.978671	1.00046	1.00316	0.994139	0.999036
1.00405	0.97743	1.00157	1.0033	0.971364	1.00405	1.00404	0.976789	1.00028	1.00325	0.994731	0.998727
1.00374	0.96888	1.00347	1.00451	0.970526	1.00078	1.00359	0.969878	1.00241	1.00363	0.994534	0.997699
1.00318	0.973635	1.00446	1.00298	0.976237	1.00436	1.00342	0.981015	1.00151	1.0031	0.985751	1.00026
1.00438	0.960207	1.00275	1.00403	0.972379	1.00191	1.00479	0.969076	0.999166	1.00129	0.991968	1.00452
1.00347	0.966785	1.00449	1.00364	0.973877	1.00281	1.00495	0.968921	0.998743	1.00243	0.987429	1.00192
1.00317	0.970013	1.00493	1.00397	0.970425	1.00231	1.00316	0.978239	1.00256	1.0027	1.00381	0.999123
1.00458	0.964937	1.00161	1.00424	0.969435	1.00168	1.00455	0.972963	0.999342	0.999406	1.01506	1.00686
1.00397	0.962843	1.00357	1.00396	0.96913	1.0025	1.00396	0.969107	1.00148	1.00437	1.00914	0.993811
1.00331	0.970062	1.00454	1.00422	0.965755	1.00219	1.00427	0.972901	1.00014	1.00333	0.990587	0.999012
1.00384	0.976296	1.0023	1.00355	0.97474	1.00295	1.00358	0.976233	1.00164	1.00287	0.997297	0.99947
1.00419	0.966687	1.00249	1.00407	0.966821	1.00247	1.00388	0.968921	1.00172	1.00374	0.981014	0.999074
1.00465	0.967648	1.00111	1.0037	0.969003	1.00322	1.00374	0.985951	1	1.003	1.00243	0.998442
1.0047	0.971837	1.00044	1.00407	0.965044	1.00269	1.00402	0.976357	1.00042	1.00279	0.997889	0.999618
1.00233	0.976444	1.00647	1.00343	0.962354	1.0048	1.00403	0.97719	1.00028	1.00256	0.992462	1.00092
1.00336	0.976592	1.00359	1.00317	0.970273	1.00456	1.00397	0.978146	1.00032	1.00149	0.999764	1.00299
1.00404	0.958851	1.00386	1.00347	0.972912	1.00339	1.00326	0.97466	1.00273	1.0021	0.996014	1.00175
1.00459	0.970038	1.00098	1.00514	0.960425	1.00028	1.00367	0.97574	1.00144	1.00185	1.00569	1.00124
1.00349	0.981766	1.0026	1.00337	0.97578	1.00331	1.00288	0.98552	1.00244	1.00366	0.977857	0.999705
1.00355	0.965701	1.00441	1.00269	0.974562	1.00537	1.00282	0.972068	1.00428	1.0034	0.994041	0.998405
1.00399	0.967007	1.003	1.00472	0.976212	0.999518	1.00401	0.97213	1.00096	1.003	0.988021	1.00025
1.00455	0.964642	1.00175	1.00285	0.965831	1.00598	1.00394	0.975493	1.00073	0.999905	0.995225	1.00796
1.00461	0.967599	1.0012	1.00321	0.973471	1.00405	1.00311	0.98046	1.00243	1.00449	0.98506	0.996486
1.00288	0.973808	1.00528	1.00367	0.967151	1.00354	1.00325	0.970433	1.00329	1.00151	1.00302	1.00252
1.0031	0.964987	1.00574	1.00401	0.970374	1.0022	1.00358	0.974506	1.00185	1.00315	1.00046	0.998294
1.00447	0.95794	1.00278	1.0034	0.970653	1.00388	1.00302	0.979102	1.00286	1.00209	0.994238	1.00202
1.0046	0.966465	1.00137	1.00326	0.972811	1.00399	1.00331	0.975801	1.00246	1.0021	1.00282	1.00091
1.00373	0.966588	1.00379	1.00401	0.973902	1.00178	1.00389	0.969538	1.00162	1.00268	0.999567	0.999705
1.00402	0.961389	1.00361	1.00314	0.976389	1.00389	1.00427	0.975801	0.999766	1.00391	0.991475	0.997303
1.00386	0.968412	1.0032	1.00347	0.968369	1.00395	1.00388	0.975863	1.00085	1.00236	0.991179	1.00164
1.00406	0.958162	1.00391	1.00409	0.963902	1.00277	1.00319	0.977652	1.00256	1.003	0.996902	0.99916
1.00438	0.968707	1.00173	1.00338	0.975729	1.00329	1.00446	0.970803	0.999872	1.00468	0.981804	0.996362
1.00392	0.96782	1.00312	1.00438	0.966085	1.0017	1.0035	0.971667	1.00244	1.00462	0.982199	0.996498
1.00405	0.969348	1.00256	1.00351	0.970323	1.00359	1.00217	0.980059	1.00509	1.00261	1.01299	0.998207
1.0039	0.968633	1.00306	1.00368	0.977582	1.00224	1.00406	0.970927	1.00096	1.00186	1.00421	1.00141
1.00416	0.965652	1.00271	1.00302	0.970628	1.00493	1.00424	0.972685	1.00025	1.00111	1.01279	1.0024
1.00417	0.969447	1.00222	1.00519	0.966288	0.999418	1.00425	0.969292	1.00063	1.00299	0.988416	1.00025
1.00304	0.969939	1.00529	1.00381	0.97078	1.00271	1.00216	0.980059	1.00512	1.00142	0.988712	1.00456
1.00567	0.960428	0.999142	1.00289	0.970679	1.00529	1.00366	0.972778	1.00184	1.00149	0.993942	1.00372
1.00453	0.968707	1.00131	1.00348	0.968191	1.00395	1.00355	0.976202	1.00172	1.00202	0.998284	1.0017
1.00454	0.96612	1.0016	1.00322	0.967328	1.00477	1.00475	0.9667	0.999578	1.0015	1.00855	1.00186
1.00388	0.967401	1.00328	1.00293	0.968547	1.00543	1.004	0.975153	1.00062	1.00265	0.99631	1.0002
1.00373	0.976666	1.00254	1.00319	0.974004	1.00403	1.00349	0.977899	1.0017	1.00353	0.990981	0.998417
1.00421	0.96787	1.00229	1.00334	0.974232	1.0036	1.00448	0.972654	0.999575	1.00281	1.0043	0.998739
1.00369	0.970432	1.00344	1.00394	0.967176	1.00279	1.00332	0.978763	1.00205	1.00147	0.983482	1.00509
1.00338	0.966514	1.00476	1.00285	0.964283	1.00619	1.00345	0.972716	1.00243	1.00168	0.98881	1.00384
1.00422	0.966884	1.00238	1.00326	0.966643	1.00476	1.00176	0.981478	1.00606	1.00325	1.00105	0.997922
1.00417	0.966958	1.00252	1.00348	0.977861	1.00276	1.0032	0.980707	1.00215	1.0018	0.996902	1.00248
1.00304	0.966293	1.00575	1.00349	0.974257	1.00318	1.00326	0.978794	1.00221	1.00283	1.00223	0.99895
1.00357	0.971344	1.00367	1.0037	0.976999	1.00224	1.00464	0.973025	0.999098	1.0035	1.00016	0.997353
1.00385	0.972132	1.00277	1.00406	0.969841	1.00213	1.00347	0.974999	1.00211	1.00264	0.992264	1.00073
1.00314	0.970605	1.00494	1.0044	0.967024	1.00151	1.00374	0.979596	1.00079	1.00336	0.986541	0.999457
1.00398	0.971294	1.00251	1.00441	0.964079	1.00187	1.00405	0.971112	1.00098	1.0054	0.983383	0.99417
1.00394	0.971393	1.00261	1.00391	0.968877	1.00265	1.00328	0.976789	1.00241	1.00323	0.978153	1.00086
1.00462	0.961168	1.00198	1.00459	0.964409	1.00133	1.00319	0.980337	1.00223	1.00039	1.00194	1.00578
1.00309	0.975163	1.00451	1.00328	0.971339	1.00411	1.00295	0.981694	1.00273	1.0017	0.999172	1.00247
1.00458	0.965406	1.00157	1.00307	0.970425	1.00481	1.00439	0.967749	1.00043	1.00344	1.00736	0.996597
1.00432	0.968362	1.00192	1.0036	0.961389	1.00444	1.00363	0.967687	1.00256	1.00297	0.984962	1.00073
1.00324	0.967352	1.00507	1.00346	0.9688	1.00392	1.00412	0.977467	0.999983	1.00221	0.99187	1.00198
1.00441	0.971023	1.00137	1.00262	0.97413	1.00561	1.00349	0.969384	1.00275	1.00248	0.999962	1.0002
1.00319	0.965258	1.00546	1.00434	0.963572	1.00213	1.00562	0.977776	0.995777	1.00187	1.00292	1.00154
1.00309	0.969077	1.00527	1.00379	0.971288	1.00269	1.0045	0.981015	0.998483	1.00357	0.987626	0.998727
1.00376	0.98046	1.002	1.00324	0.976719	1.00357	1.00381	0.974506	1.00122	1.00368	0.999962	0.996882
1.00387	0.971639	1.00278	1.00405	0.969816	1.00215	1.0028	0.98228	1.00307	1.00324	0.999962	0.998083
1.00478	0.969742	1.00048	1.00385	0.975476	1.00202	1.0044	0.972562	0.999819	1.00261	0.996804	1.00024
1.00305	0.968806	1.00541	1.00375	0.963343	1.0038	1.0033	0.974567	1.00263	1.00324	0.997593	0.99838
1.00331	0.965849	1.00505	1.00426	0.965019	1.00216	1.00315	0.982835	1.00202	1.00414	1.00026	0.995557
1.00413	0.966712	1.00267	1.00363	0.971389	1.00315	1.00265	0.97105	1.00488	1.00266	0.996902	1.0001
1.00439	0.968658	1.00169	1.00394	0.971465	1.00227	1.00385	0.979164	1.00054	1.00284	0.997199	0.999557
1.00475	0.963705	1.00131	1.00398	0.974765	1.00174	1.00348	0.974228	1.00218	1.00015	0.996705	1.0071
1.00423	0.973118	1.00159	1.00295	0.974993	1.00458	1.00332	0.972284	1.00286	1.00262	0.98733	1.0014
1.00386	0.969299	1.00309	1.00399	0.968826	1.00244	1.00409	0.974907	1.00039	1.00317	0.994435	0.998987
1.00485	0.959492	1.00153	1.00408	0.967658	1.00235	1.0042	0.971143	1.00054	1.00209	1.00006	1.00128
1.00347	0.970038	1.00409	1.0044	0.969308	1.00126	1.00348	0.978979	1.00157	1.00373	0.999468	0.996783
1.00377	0.972526	1.00295	1.00519	0.969283	0.999045	1.00464	0.977838	0.998502	1.00338	1.00351	0.997253
1.0038	0.962769	1.00407	1.00382	0.96611	1.00324	1.00403	0.977868	1.00019	1.00425	0.979929	0.997798
1.0035	0.966785	1.00441	1.00388	0.97078	1.00251	1.00409	0.973364	1.00057	1.00182	0.986343	1.00377
1.00425	0.967303	1.00227	1.00415	0.974384	1.00133	1.00333	0.969076	1.00324	1.00321	0.99858	0.998355
1.00362	0.972453	1.00338	1.00431	0.96743	1.00173	1.00394	0.978578	1.00034	1.00314	0.989797	0.999656
1.0043	0.974867	1.00119	1.00335	0.97578	1.00338	1.00299	0.975925	1.00333	1.00347	1.01763	0.995235
1.00466	0.968609	1.00095	1.00464	0.971415	1.00033	1.00417	0.975801	1.00007	1.00362	0.98733	0.998628
1.00417	0.970432	1.00211	1.00395	0.96908	1.00253	1.00375	0.983175	1.00033	1.00285	0.986639	1.00086
1.00344	0.973956	1.00369	1.00454	0.96979	1.0008	1.0043	0.970557	1.00034	1.00251	0.993843	1.00091
1.00405	0.965356	1.00305	1.00352	0.972049	1.00336	1.00397	0.974228	1.0008	1.00384	0.995225	0.997031
1.00389	0.967697	1.00319	1.00547	0.964409	0.998871	1.00317	0.984501	1.00175	1.00235	0.988317	1.00203
1.00408	0.972625	1.00207	1.0032	0.974993	1.0039	1.00284	0.981478	1.00306	1.0011	1.00075	1.00394
1.00276	0.964272	1.00677	1.00388	0.964435	1.0033	1.00443	0.979133	0.998926	1.00459	0.989106	0.995706
1.00482	0.9641	1.00105	1.00433	0.968039	1.0016	1.00407	0.972531	1.00073	1.00271	0.981607	1.00186
1.00288	0.975311	1.00508	1.00491	0.962963	1.00061	1.00357	0.983699	1.00074	1.00153	0.992955	1.00372
1.00433	0.967919	1.00195	1.00373	0.969587	1.00308	1.0027	0.976202	1.00409	1.00413	0.980324	0.998083
1.0035	0.968683	1.00416	1.00371	0.970273	1.00305	1.00301	0.972593	1.00368	1.00314	0.975784	1.0014
1.00438	0.966194	1.00204	1.00276	0.966719	1.00613	1.00379	0.970526	1.00176	1.00026	0.999271	1.00648
1.00377	0.968141	1.0035	1.00386	0.970806	1.00258	1.00273	0.977159	1.0039	1.00312	0.99483	0.999074
1.00325	0.968215	1.00493	1.00438	0.967455	1.00153	1.00348	0.976511	1.00188	1.00299	1.00401	0.998294
1.00406	0.974719	1.00188	1.0032	0.968648	1.00467	1.00349	0.979504	1.0015	1.00466	0.978449	0.996845
1.00319	0.970531	1.00482	1.00305	0.972049	1.00468	1.00316	0.977375	1.00267	1.00394	0.996409	0.996585
1.00438	0.972453	1.00127	1.0036	0.970552	1.00332	1.00422	0.977436	0.99972	1.00239	0.992659	1.00136
1.00362	0.972921	1.00333	1.0032	0.966745	1.0049	1.00361	0.977745	1.00138	1.00137	0.998087	1.00354
1.00376	0.961857	1.00428	1.00348	0.969029	1.00383	1.00388	0.981509	1.00015	1.0019	0.989896	1.00309
1.00387	0.971319	1.00283	1.00431	0.970044	1.00141	1.00397	0.96815	1.00157	1.0011	0.993547	1.00486
1.00275	0.972182	1.00583	1.0044	0.979105	1.00004	1.00356	0.985797	1.00051	1.00347	0.990488	0.99864
1.00449	0.968929	1.00139	1.00312	0.972049	1.00448	1.00368	0.97975	1.00094	1.00369	0.996508	0.997278
1.00328	0.967254	1.00497	1.00398	0.973014	1.00196	1.00369	0.988574	0.999827	1.00335	1.01052	0.996461
1.0034	0.961537	1.00534	1.00366	0.970526	1.00316	1.00314	0.966145	1.00412	1.0012	1.00144	1.00359
1.00302	0.974005	1.00485	1.00425	0.968293	1.00178	1.00273	0.97031	1.00474	1.00228	0.999172	1.00086
1.00425	0.9658	1.00244	1.00364	0.971592	1.0031	1.00351	0.980861	1.00128	1.00458	0.991475	0.995433
1.00408	0.969422	1.00246	1.0049	0.968115	1.00001	1.00328	0.970186	1.00322	1.00268	1.00026	0.999618
1.00452	0.961685	1.00219	1.00413	0.969663	1.00195	1.00502	0.973703	0.997945	1.0037	1.00036	0.996771
1.00325	0.967327	1.00504	1.00351	0.962861	1.00451	1.00391	0.974228	1.00097	1.00379	0.992659	0.997489
1.00408	0.970752	1.00232	1.00348	0.962658	1.00461	1.00266	0.98373	1.00328	1.00431	1.00016	0.995099
1.00329	0.973635	1.00416	1.00327	0.965983	1.00481	1.00407	0.97975	0.999834	1.00414	1.00144	0.995409
1.00441	0.969323	1.00155	1.00328	0.97441	1.00373	1.00325	0.979812	1.00212	1.00121	1.01052	1.00242
1.00322	0.967549	1.0051	1.0033	0.975856	1.0035	1.00328	0.984964	1.00139	1.00093	1.01082	1.00316
1.00374	0.966859	1.00373	1.00412	0.966998	1.00231	1.00417	0.977159	0.999876	1.0018	0.983087	1.00421
1.00412	0.966465	1.00271	1.00333	0.963343	1.00495	1.00397	0.965435	1.00191	1.00339	0.973514	1.00101
1.00376	0.959566	1.00457	1.00407	0.971668	1.00188	1.00331	0.973272	1.00275	1.00119	1.00588	1.00306
1.00352	0.966539	1.00438	1.00423	0.971567	1.00143	1.00412	0.973919	1.00043	1.00117	1.00914	1.00269
1.00419	0.972773	1.00174	1.00329	0.971948	1.00402	1.00262	0.982434	1.00355	1.00243	0.995126	1.00094
1.0043	0.968313	1.002	1.00452	0.965983	1.00131	1.00298	0.968675	1.00424	1.00356	0.994139	0.997934
1.00336	0.973389	1.00399	1.00432	0.967684	1.00168	1.00459	0.966854	1	1.00334	0.994534	0.998492
1.00547	0.967475	0.99885	1.00377	0.971998	1.00268	1.00323	0.979689	1.0022	1.00422	0.994731	0.99604
1.00337	0.976395	1.00359	1.0039	0.970907	1.00245	1.00298	0.982095	1.00259	1.00395	0.990784	0.997266
1.00484	0.963434	1.00109	1.00409	0.969638	1.00208	1.00403	0.973025	1.00078	1.00221	0.986541	1.00265
1.00436	0.964174	1.00234	1.00389	0.972734	1.00224	1.00275	0.972624	1.00441	1.0022	0.997889	1.00124
1.0046	0.971073	1.00082	1.00365	0.977582	1.00231	1.00457	0.973117	0.999262	1.00365	0.990784	0.998095
1.00454	0.967648	1.00141	1.00342	0.96512	1.0045	1.00322	0.976758	1.00259	1.00279	1.00046	0.999272
1.00317	0.973413	1.00452	1.00464	0.969765	1.00053	1.0036	0.976912	1.00151	1.00288	1.00687	0.998219
1.00403	0.973364	1.00212	1.00362	0.959841	1.00459	1.00306	0.984501	1.00206	1.00344	0.986442	0.999247
1.00369	0.974547	1.00294	1.00464	0.968115	1.00074	1.00495	0.976048	0.997853	1.0045	0.988317	0.99604
1.00408	0.979007	1.0013	1.00346	0.975679	1.00309	1.00354	0.969384	1.0026	1.00187	0.997495	1.00222
1.0037	0.968904	1.00358	1.00423	0.968851	1.00176	1.00423	0.97503	0.999975	1.00202	1.00845	1.00044
1.00349	0.972255	1.00377	1.00398	0.971339	1.00216	1.00307	0.976357	1.00304	1.00059	0.988021	1.00697
1.00453	0.964124	1.00186	1.00305	0.970628	1.00484	1.0037	0.979966	1.00085	1.00147	0.998087	1.00326
1.00367	0.96782	1.00381	1.00506	0.967734	0.999598	1.00329	0.970989	1.00311	1.00124	1.01022	1.00238
1.00551	0.959615	0.999678	1.004	0.977735	1.00133	1.00349	0.974536	1.00212	1.00133	1.00756	1.00245
1.00406	0.969003	1.00257	1.00332	0.968191	1.00439	1.00351	0.983823	1.00089	1.00281	0.996902	0.999668
1.005	0.960872	1.00094	1.00291	0.967252	1.00564	1.00328	0.981601	1.00181	1.00454	0.989501	0.995805
1.00382	0.966268	1.00358	1.00447	0.973369	1.00056	1.00342	0.971667	1.00266	1.00454	0.990192	0.995706
1.00388	0.968017	1.00321	1.0029	0.977328	1.00443	1.00272	0.972747	1.00448	1.00196	1.00105	1.00153
1.0044	0.963459	1.00229	1.00443	0.978902	0.99999	1.0026	0.980707	1.00383	1.00238	0.987429	1.00206
1.00322	0.963163	1.00563	1.00424	0.972836	1.00125	1.00295	0.978455	1.00312	1.00296	0.997988	0.999123
1.00356	0.974744	1.00328	1.00392	0.961973	1.00349	1.00355	0.978701	1.00142	1.00284	0.985653	1.00099
1.00401	0.963977	1.00333	1.00412	0.967049	1.00231	1.0032	0.973086	1.00311	1.00181	1.00638	1.00128
1.00304	0.970876	1.0052	1.00353	0.966465	1.00402	1.00333	0.977344	1.00219	1.00308	0.998876	0.998665
1.00356	0.969348	1.00392	1.00399	0.968775	1.00247	1.00306	0.972408	1.00357	1.00225	0.992758	1.00175
1.00356	0.973069	1.00348	1.0045	0.977506	0.999953	1.00488	0.976943	0.997953	1.00301	0.983778	1.00077
1.0041	0.962991	1.00319	1.00313	0.966135	1.00516	1.00383	0.976202	1.00095	1.00279	1.00115	0.99921
1.00387	0.966169	1.00346	1.00371	0.959308	1.00439	1.0032	0.977005	1.00261	1.00098	0.995027	1.005
1.00428	0.964075	1.00256	1.00368	0.966135	1.00364	1.00332	0.970742	1.00305	1.00503	0.979633	0.995656
1.00311	0.967401	1.00542	1.00362	0.968267	1.00355	1.00275	0.984995	1.00286	1.0021	1.00026	1.00124
1.0041	0.966219	1.00282	1.00335	0.966237	1.00454	1.00325	0.976202	1.00257	1.00306	0.975685	1.00165
1.00417	0.962227	1.00309	1.00455	0.969486	1.00082	1.00409	0.976326	1.00022	1.00353	1.00381	0.996795
1.00405	0.965726	1.00299	1.00369	0.969536	1.00319	1.00322	0.969724	1.00345	1.0038	0.993547	0.99734
1.00317	0.973463	1.0045	1.00406	0.975146	1.00148	1.00323	0.969909	1.00341	1.00132	1.00134	1.00327
1.00462	0.97095	1.00078	1.0036	0.97177	1.00317	1.00334	0.976573	1.00228	1.00229	1.00539	1.00005
1.00366	0.964839	1.0042	1.00359	0.970628	1.00333	1.00461	0.975215	0.998911	1.00352	0.996409	0.997761
1.00338	0.971122	1.00421	1.00356	0.963572	1.00428	1.00405	0.980182	0.999861	1.00281	0.978547	1.00197
1.00483	0.966194	1.00078	1.00369	0.965323	1.00372	1.00321	0.972408	1.00314	1.00192	1.00223	1.00149
1.00448	0.966243	1.00174	1.00372	0.970374	1.00302	1.0043	0.974629	0.99983	1.00293	1.00282	0.998591
1.00415	0.969077	1.00232	1.0036	0.969054	1.0035	1.00318	0.976326	1.00274	1.00118	0.987725	1.00536
1.0036	0.95996	1.00495	1.0043	0.963293	1.00226	1.004	0.980552	0.999937	1.00142	0.987922	1.00467
1.00396	0.969989	1.00274	1.00288	0.970374	1.00536	1.00423	0.97577	0.999899	1.00228	1.01013	0.999482
1.00429	0.966712	1.00221	1.00474	0.965755	1.00075	1.00402	0.971945	1.00094	1.00466	0.987922	0.995656
1.0036	0.970629	1.00367	1.00381	0.975577	1.00213	1.0033	0.980244	1.00193	1.00162	1.00282	1.00223
1.00517	0.965726	0.999892	1.00342	0.975983	1.00316	1.00353	0.965219	1.00315	1.0042	0.974403	0.99864
1.00312	0.973611	1.00464	1.00409	0.970222	1.00199	1.0024	0.992862	1.00287	1.00298	1.01694	0.996684
1.00451	0.959566	1.00246	1.00367	0.966161	1.00366	1.00202	0.988234	1.0045	1.00385	1.00164	0.996201
1.00424	0.971393	1.00178	1.00356	0.966846	1.00389	1.00267	0.986137	1.00294	1.00259	0.986343	1.00162
1.00373	0.973537	1.00295	1.00376	0.966085	1.00342	1.00319	0.979288	1.00236	1.00235	0.986047	1.00232
1.00323	0.968387	1.00496	1.00515	0.963115	0.999916	1.00267	0.975215	1.00432	1.00154	0.996212	1.0033
1.00404	0.974029	1.00203	1.00452	0.960932	1.00194	1.00451	0.975061	0.999201	1.00254	1.00825	0.998999
1.00495	0.971812	0.999741	1.00366	0.972684	1.00289	1.00339	0.975462	1.00228	1.00224	0.985949	1.00263
1.00244	0.970407	1.00692	1.00437	0.972278	1.00097	1.00234	0.981941	1.00438	1.00333	1.00667	0.997006
1.00404	0.964026	1.00325	1.00332	0.967861	1.00443	1.00449	0.972747	0.999548	1.00267	0.991278	1.00078
1.00301	0.973266	1.00497	1.00369	0.96776	1.0034	1.00382	0.97577	1.00104	1.00222	0.98812	1.0024
1.00442	0.97021	1.00142	1.00351	0.971135	1.0035	1.00372	0.974598	1.00147	1.00391	0.985356	0.998071
1.00419	0.971467	1.00191	1.00478	0.969257	1.00019	1.00383	0.986106	0.99972	1.003	0.987528	1.00032
1.00313	0.979081	1.00394	1.00366	0.974283	1.0027	1.00352	0.984224	1.00083	1.00341	1.00263	0.997278
1.00454	0.967697	1.00139	1.00371	0.970298	1.00306	1.00405	0.980213	0.999834	1.00491	0.983679	0.995495
1.00365	0.966096	1.00406	1.00395	0.972201	1.00214	1.00277	0.974228	1.00415	1.00265	1.01348	0.998046
1.00367	0.973241	1.00314	1.00338	0.969333	1.00409	1.00255	0.972562	1.00497	1.00199	0.982001	1.00382
1.00385	0.974177	1.00252	1.00327	0.970476	1.00424	1.00307	0.976017	1.00309	1.00284	1.01013	0.997922
1.00336	0.968264	1.00463	1.00301	0.967937	1.00529	1.00397	0.973457	1.00089	1.00188	0.995126	1.00249
1.00421	0.968732	1.00219	1.00415	0.969866	1.00188	1.00379	0.967471	1.00214	1.00189	0.997988	1.00209
1.00393	0.972724	1.00248	1.00352	0.966948	1.00398	1.00394	0.974814	1.00082	1.00346	0.99483	0.998133
1.0038	0.973685	1.00273	1.00331	0.960577	1.00534	1.00384	0.970649	1.00162	1.00191	0.992856	1.00268
1.0035	0.973685	1.00356	1.0034	0.978445	1.00292	1.00436	0.976819	0.999391	1.00425	0.993153	0.996139
1.00391	0.95964	1.00414	1.00403	0.971897	1.00197	1.00342	0.9812	1.00148	1.002	0.99483	1.00219
1.00361	0.971566	1.00352	1.00398	0.966998	1.0027	1.0036	0.967255	1.0027	1.00374	0.969666	1.0005
1.00408	0.965701	1.00291	1.00393	0.971618	1.00228	1.00422	0.968428	1.00084	1.00256	0.995225	1.00057
1.00392	0.969791	1.00286	1.00267	0.977176	1.0051	1.00475	0.96923	0.999243	1.00447	1.00203	0.994406
1.00385	0.969545	1.0031	1.00386	0.974765	1.00209	1.00318	0.969569	1.00359	1.00294	0.993646	0.999717
1.00422	0.966071	1.00248	1.00385	0.966922	1.00308	1.00298	0.979935	1.00286	1.00154	1.00312	1.00242
1.00439	0.956732	1.00316	1.00352	0.980704	1.00229	1.00355	0.973858	1.00202	1.0039	1.01772	0.994034
1.00509	0.96479	1.00023	1.0036	0.979943	1.00218	1.00358	0.973734	1.00196	1.00292	0.990981	1.0001
1.00446	0.967993	1.00157	1.0038	0.970247	1.0028	1.00371	0.970773	1.00197	1.00318	0.98812	0.999742
1.00396	0.961044	1.00384	1.00413	0.972252	1.00165	1.00408	0.970742	1.00093	1.00146	0.991672	1.00409
1.00372	0.965307	1.00397	1.00446	0.969308	1.00107	1.00384	0.972654	1.00137	1.00313	1.00944	0.997204
1.00394	0.968116	1.00301	1.00516	0.967633	0.999328	1.00306	0.97975	1.00266	1.00367	1.00194	0.996647
1.00368	0.971738	1.0033	1.00452	0.964739	1.00148	1.00338	0.97574	1.00227	1.00004	1.00598	1.00623
1.00344	0.96272	1.00507	1.00367	0.96946	1.00325	1.00435	0.973858	0.999804	1.00426	0.998284	0.99547
1.00379	0.968165	1.00342	1.00335	0.97144	1.00391	1.00375	0.97574	1.00123	1.00286	0.990291	1.00036
1.00394	0.980707	1.00148	1.00337	0.966795	1.00442	1.00349	0.974752	1.00209	1.00195	1.00105	1.00155
1.00421	0.964075	1.00276	1.00294	0.973572	1.00478	1.00355	0.972315	1.00222	1.00307	0.981409	1.00091
1.00395	0.971221	1.00262	1.00493	0.966008	1.00017	1.00367	0.973796	1.00169	1.00247	1.00519	0.999581
1.00436	0.973364	1.00122	1.00295	0.973724	1.00475	1.00384	0.983298	1.00004	1.0034	0.992856	0.998554
1.00446	0.967327	1.00167	1.00314	0.975095	1.00406	1.00366	0.970803	1.00209	1.00408	0.989896	0.997031
1.00373	0.962597	1.00429	1.00237	0.972455	1.00652	1.00374	0.973241	1.00158	1.00505	0.998777	0.993217
1.00445	0.963089	1.00222	1.00392	0.967049	1.00287	1.00337	0.981571	1.00157	1.00214	0.989995	1.0024
1.00438	0.965208	1.00215	1.00319	0.978674	1.00346	1.0042	0.978054	0.999685	1.00377	0.990093	0.997873
1.00302	0.976247	1.00459	1.0045	0.95776	1.00239	1.00319	0.978084	1.0025	1.00171	0.994435	1.00305
1.00375	0.969841	1.00333	1.00323	0.975907	1.00371	1.00489	0.975215	0.998136	1.00369	1.00628	0.99604
1.00384	0.972773	1.00272	1.0041	0.973191	1.00161	1.0046	0.970618	0.999495	1.00113	0.997297	1.00429
1.00442	0.969644	1.0015	1.00422	0.969359	1.00175	1.00327	0.985118	1.0014	1.00247	1.00756	0.999284
1.00351	0.977233	1.00311	1.00362	0.96479	1.00397	1.00338	0.974351	1.00245	1.00235	1.0046	0.999977
1.00477	0.966367	1.00091	1.00373	0.96941	1.00311	1.00403	0.969292	1.00124	1.00051	0.989106	1.00705
1.00411	0.965824	1.00283	1.00342	0.96611	1.00438	1.00339	0.970649	1.00286	1.00168	1.00529	1.00177
1.00381	0.957767	1.00464	1.00383	0.96677	1.00315	1.00302	0.978948	1.00288	1.00414	0.99483	0.996251
1.00317	0.968017	1.00517	1.00344	0.972049	1.00357	1.00449	0.975801	0.999178	1.00307	0.997692	0.998863
1.0033	0.968215	1.00478	1.00409	0.967836	1.00228	1.0033	0.982774	1.00162	1.00421	0.996902	0.995792
1.00314	0.973783	1.00456	1.00478	0.960881	1.00123	1.00338	0.977282	1.00206	1.00357	1.01822	0.994876
1.00418	0.963533	1.00292	1.00392	0.974943	1.0019	1.0029	0.978701	1.00325	1.00188	1.00075	1.00179
1.00432	0.96681	1.00213	1.00347	0.96946	1.00381	1.00291	0.975524	1.0036	1.00116	1.00519	1.00322
1.00349	0.971393	1.00387	1.00379	0.964968	1.00349	1.00366	0.973364	1.00178	1.00243	0.980521	1.0028
1.0034	0.968781	1.00445	1.00418	0.96809	1.00201	1.00314	0.973272	1.00323	1.00365	0.982297	0.99916
1.00357	0.962572	1.00472	1.00408	0.973369	1.00164	1.00349	0.98009	1.00143	1.00426	0.983975	0.997266
1.00385	0.965553	1.00359	1.00387	0.971059	1.00252	1.00446	0.968767	1.00013	1.00202	0.998185	1.0017
1.00481	0.969052	1.00048	1.00454	0.972785	1.00044	1.00266	0.974999	1.00436	1.00194	1.00953	1.0005
1.00413	0.968609	1.00243	1.00434	0.967328	1.00166	1.00361	0.96596	1.00284	1.00277	0.998679	0.999557
1.00302	0.968461	1.00553	1.00417	0.97243	1.00149	1.00345	0.977467	1.00186	1.00417	0.979534	0.998071
1.00436	0.973167	1.00123	1.00311	0.977227	1.00387	1.0034	0.981787	1.00146	1.0049	0.993251	0.994331
1.00368	0.966514	1.00394	1.00463	0.968877	1.00066	1.00366	0.976202	1.00143	1.00204	1.00243	1.00112
1.00503	0.968387	0.999961	1.00356	0.970806	1.00341	1.00377	0.969785	1.00191	1.00238	1.00351	1.00004
1.00365	0.968609	1.00377	1.00344	0.971668	1.00362	1.00469	0.979534	0.998151	1.00431	0.994633	0.99578
1.00429	0.973044	1.00145	1.00469	0.963724	1.00111	1.00472	0.974968	0.998636	1.00337	0.994041	0.998467
1.00464	0.965159	1.00142	1.004	0.967049	1.00264	1.00328	0.978671	1.00218	1.00509	0.990685	0.994121
1.00353	0.971171	1.0038	1.00385	0.971643	1.0025	1.00346	0.97395	1.00227	1.00203	1.00026	1.00141
1.0039	0.968313	1.00311	1.00355	0.967734	1.00381	1.00283	0.972007	1.00427	1.00279	0.987922	1.00086
1.00426	0.976222	1.00112	1.00343	0.978496	1.00282	1.00344	0.968829	1.00296	1.00219	0.997396	1.00134
1.00406	0.973882	1.00199	1.00451	0.969536	1.00091	1.00368	0.967101	1.00251	1.00117	0.991376	1.00493
1.003	0.969964	1.0054	1.00365	0.972455	1.00296	1.00339	0.981879	1.00146	1.00442	0.987429	0.996387
1.00349	0.963287	1.00487	1.00483	0.96776	1.00025	1.00433	0.973086	0.999949	1.00315	0.975192	1.00146
1.00473	0.965553	1.00112	1.00361	0.967278	1.0037	1.00363	0.984532	1.00048	1.00086	1.00381	1.00422
1.00367	0.971492	1.00337	1.00513	0.959282	1.00045	1.0026	0.988913	1.00279	1.00075	1.00638	1.00421
1.0047	0.975705	0.999985	1.0039	0.968953	1.00269	1.00289	0.973734	1.00386	1.0028	0.993843	1.00009
1.0044	0.967648	1.00181	1.00418	0.960805	1.00289	1.00399	0.991536	0.998598	1.00186	0.999271	1.00201
1.00469	0.962794	1.00157	1.00352	0.971618	1.00342	1.00389	0.974382	1.00101	1.00346	0.987528	0.999049
1.00355	0.975286	1.00322	1.00307	0.970704	1.00478	1.00382	0.965898	1.00226	1.00298	0.994731	0.99947
1.00402	0.969299	1.00265	1.00396	0.973877	1.00191	1.00368	0.978455	1.00111	1.00376	0.979435	0.999235
1.00333	0.966835	1.00487	1.00381	0.97512	1.00217	1.00353	0.974938	1.00196	1.0035	0.99483	0.998009
1.00412	0.962424	1.00322	1.00348	0.971059	1.0036	1.00247	0.981447	1.0041	1.00065	1.00075	1.0052
1.0031	0.97196	1.00488	1.00387	0.962201	1.00358	1.00324	0.971328	1.00319	1.00197	0.984567	1.00357
1.00438	0.965874	1.00206	1.00408	0.960653	1.0032	1.00274	0.968798	1.00491	1.00267	1.0044	0.999136
1.00419	0.971418	1.00191	1.00386	0.972328	1.00239	1.00341	0.980059	1.00163	1.00409	0.996113	0.996213
1.00369	0.971418	1.00332	1.00438	0.966973	1.00158	1.00355	0.97321	1.0021	1.00275	1.00667	0.998615
1.00374	0.969594	1.00338	1.0049	0.965501	1.00033	1.00411	0.972747	1.00061	1.00303	0.988416	1.00014
1.00442	0.970284	1.00143	1.00432	0.970755	1.00128	1.00427	0.982774	0.998911	1.00291	0.986047	1.00076
1.00357	0.971615	1.00362	1.0041	0.969562	1.00206	1.00295	0.975277	1.00351	1.00444	0.987133	0.996362
1.00408	0.96782	1.00266	1.00371	0.970095	1.00308	1.00295	0.974876	1.00357	1.00263	0.990784	1.00093
1.00326	0.970851	1.00456	1.00351	0.966948	1.00402	1.00467	0.968335	0.999586	1.00066	0.990192	1.00649
1.00323	0.974448	1.00423	1.00288	0.965019	1.00602	1.00409	0.979874	0.999773	1.00315	0.982495	1.00055
1.00396	0.966884	1.00311	1.0031	0.980044	1.00354	1.00402	0.973673	1.00073	1.00329	0.999962	0.997947
1.00396	0.968978	1.00286	1.00365	0.962354	1.00419	1.00408	0.967657	1.00132	1.00295	0.985159	1.00076
1.00422	0.965849	1.00251	1.00492	0.970196	0.999676	1.00449	0.972685	0.999563	1.0022	0.984666	1.0029
1.00285	0.970481	1.00576	1.00444	0.966592	1.00146	1.00421	0.973302	1.00025	1.00511	1.00144	0.992722
1.00452	0.967056	1.00154	1.00505	0.961465	1.0004	1.00376	0.978485	1.00087	1.00019	1.00351	1.00612
1.00316	0.969668	1.00499	1.00371	0.971009	1.00295	1.0031	0.971575	1.00357	1.00125	1.01309	1.002
1.00408	0.973586	1.00197	1.00407	0.962861	1.00295	1.00336	0.970341	1.00298	1.00257	0.99562	1.0005
1.00389	0.963484	1.00372	1.00323	0.965729	1.00495	1.00279	0.974567	1.00406	1.00534	0.977659	0.995062
1.00389	0.964371	1.00363	1.00368	0.967658	1.00345	1.0036	0.973827	1.00188	1.00199	0.988317	1.00304
1.00378	0.9709	1.00312	1.00322	0.976161	1.00368	1.00417	0.973395	1.00036	1.00375	0.987528	0.998244
1.00427	0.968806	1.00201	1.00369	0.970577	1.00308	1.00393	0.966114	1.00192	1.00319	0.988416	0.99968
1.0036	0.966687	1.00413	1.00381	0.973141	1.00241	1.00373	0.973734	1.00155	1.0052	0.997791	0.99292
1.00482	0.960897	1.00145	1.00389	0.966541	1.00301	1.00485	0.971914	0.998655	1.00294	0.98585	1.0007
1.00387	0.970876	1.00287	1.00375	0.966643	1.00337	1.0045	0.977159	0.998964	1.00194	0.993153	1.00257
1.00464	0.976099	1.0001	1.00398	0.965425	1.00289	1.00437	0.976326	0.999433	1.00243	1.00282	1
1.00424	0.96957	1.00201	1.00444	0.954384	1.00297	1.0041	0.979565	0.999785	1.00256	1.01279	0.99838
1.00392	0.96787	1.00311	1.00469	0.971313	1.00021	1.00459	0.971451	0.999422	1.00408	0.997791	0.99604
1.00345	0.968978	1.00426	1.00306	0.961821	1.00589	1.00311	0.973765	1.00325	1.00465	0.99256	0.995099
1.00386	0.968264	1.00322	1.00304	0.974562	1.00438	1.00492	0.969693	0.998712	1.00096	1.00312	1.00405
1.00394	0.969373	1.00287	1.00388	0.973141	1.00223	1.00385	0.975616	1.00098	1.00457	1.00144	0.994208
1.00368	0.975261	1.00288	1.00448	0.964714	1.00158	1.0034	0.971081	1.00279	1.00138	1.00332	1.00284
1.00351	0.978144	1.00298	1.00407	0.962531	1.00299	1.00329	0.964664	1.0039	1.00169	0.995324	1.00299
1.00358	0.973956	1.00331	1.00371	0.962303	1.00403	1.00359	0.966916	1.00276	1.00372	0.990587	0.997947
1.00349	0.968067	1.00427	1.0033	0.970704	1.00412	1.00302	0.980645	1.00265	1.00151	1.00006	1.0029
1.00473	0.975804	0.999886	1.00333	0.970298	1.0041	1.00334	0.980707	1.00177	1.00495	0.997791	0.993613
1.00477	0.967106	1.00084	1.00333	0.976795	1.0033	1.00416	0.974382	1.00025	1.00303	0.983087	1.00081
1.00329	0.970481	1.00453	1.00337	0.966212	1.0045	1.00418	0.968798	1.0009	1.0019	0.995817	1.00233
1.00397	0.973167	1.00231	1.0036	0.972075	1.00314	1.00419	0.974197	1.00021	1.00267	1.00509	0.999024
1.00496	0.965677	1.00048	1.00407	0.96946	1.00216	1.00383	0.966793	1.00211	1.0015	0.996014	1.00342
1.0042	0.962621	1.00296	1.00393	0.964308	1.00317	1.00439	0.984193	0.998399	1.00438	0.97687	0.997835
1.00288	0.974128	1.00522	1.00394	0.972557	1.00213	1.00365	0.975616	1.00153	1.00313	1.00046	0.998343
1.00352	0.967968	1.00419	1.00311	0.970856	1.00465	1.00386	0.978671	1.00057	1.00464	0.991771	0.995235
1.00421	0.965061	1.00263	1.00418	0.963876	1.00253	1.00352	0.98083	1.00123	1.00129	1.00746	1.00259
1.0034	0.97398	1.00379	1.00339	0.972379	1.00368	1.00228	0.973703	1.00558	1.00368	1.00036	0.996832
1.00403	0.968436	1.00273	1.00434	0.966338	1.00178	1.00356	0.976727	1.00165	1.00288	0.98812	1.00058
1.00331	0.971418	1.00437	1.00413	0.973597	1.00147	1.00308	0.975956	1.00308	1.00252	0.991968	1.0011
1.00379	0.973142	1.00282	1.00382	0.966592	1.0032	1.00391	0.97574	1.00078	1.00269	1.00983	0.99838
1.003	0.97504	1.00478	1.00328	0.974714	1.00369	1.00446	0.976696	0.999132	1.00206	1.00421	1.00083
1.00414	0.974227	1.00172	1.00369	0.971186	1.003	1.00319	0.979164	1.00236	1.00283	1.00095	0.999098
1.00432	0.965972	1.00223	1.00377	0.972227	1.00264	1.00384	0.981787	1.00024	1.00547	0.985554	0.993712
1.00382	0.970826	1.00302	1.00385	0.967836	1.00296	1.00349	0.974135	1.00215	1.00429	0.986146	0.996907
1.00377	0.972157	1.003	1.00278	0.97408	1.00519	1.00358	0.973703	1.00195	1.00336	0.994435	0.998467
1.003	0.975532	1.00472	1.00425	0.968775	1.00173	1.00397	0.979318	1.00017	1.00214	0.998876	1.00128
1.00397	0.975631	1.00201	1.00496	0.972405	0.999319	1.00392	0.977807	1.00052	1.00312	0.989008	0.999792
1.0051	0.964864	1.00017	1.00392	0.964333	1.0032	1.00328	0.971451	1.00307	1.00263	0.992955	1.00066
1.00357	0.967401	1.00413	1.00459	0.972633	1.0003	1.00331	0.981077	1.00181	1.00276	0.995916	0.99994
1.00417	0.967943	1.00241	1.0032	0.973648	1.00406	1.00379	0.974752	1.00125	1.00435	1.00006	0.994988
1.0045	0.972526	1.00091	1.0039	0.968267	1.00277	1.00357	0.977838	1.00148	1.00291	0.999567	0.999061
1.00373	0.964174	1.00409	1.00403	0.968318	1.0024	1.00317	0.982095	1.00205	1.00125	1.01171	1.00214
1.00505	0.971073	0.999569	1.00289	0.970044	1.00537	1.00372	0.980923	1.00068	1.00306	0.996014	0.999086
1.0042	0.967599	1.00235	1.00361	0.975247	1.00271	1.0035	0.974197	1.00212	1.00397	0.987626	0.9976
1.00356	0.973783	1.00338	1.0033	0.973369	1.00382	1.00328	0.971636	1.00304	1.00415	0.99335	0.996399
1.00371	0.96649	1.00385	1.00284	0.968572	1.00568	1.00274	0.977344	1.00385	1.0031	0.990587	0.999656
1.00286	0.964494	1.00648	1.00375	0.969765	1.00301	1.00278	0.976758	1.0038	1.00382	0.980422	0.998925
1.00474	0.959196	1.00188	1.00378	0.971567	1.00271	1.0042	0.979874	0.999479	1.00173	0.991179	1.00338
1.00305	0.97504	1.00466	1.00424	0.972176	1.00134	1.00358	0.975986	1.00167	1.00358	0.992758	0.998046
1.00466	0.963878	1.00152	1.0035	0.972201	1.00341	1.00304	0.974074	1.00341	1.00449	0.976475	0.997575
1.00407	0.973413	1.002	1.00336	0.96512	1.00466	1.00451	0.972223	0.999559	1.00406	0.990883	0.996956
1.00437	0.971418	1.00143	1.00295	0.967937	1.00544	1.00389	0.980182	1.00029	1.00634	0.987133	0.991087
1.00424	0.966243	1.00241	1.00273	0.970806	1.00571	1.00371	0.974876	1.00144	1.00335	0.994731	0.998455
1.00497	0.96511	1.00052	1.00427	0.970958	1.00139	1.0039	0.987957	0.999296	1.00281	0.988909	1.00067
1.00406	0.960108	1.00366	1.00422	0.972836	1.00132	1.0037	0.978948	1.00097	1.0043	0.988514	0.996572
1.00473	0.969102	1.0007	1.00338	0.971846	1.00376	1.0026	0.97719	1.00427	1.00352	0.982988	0.999457
1.00391	0.967056	1.00324	1.00368	0.972988	1.00281	1.0041	0.980059	0.999727	1.00427	0.99335	0.996065
1.0039	0.964592	1.00356	1.00514	0.965323	0.999676	1.00397	0.976912	1.00048	1.00163	0.996705	1.00299
1.00404	0.970038	1.00252	1.00345	0.975323	1.00316	1.00354	0.973765	1.00206	1.00216	1.01378	0.999371
1.00396	0.962523	1.00364	1.00355	0.969232	1.00363	1.00401	0.979133	1.00009	1.00495	0.988909	0.994715
1.0051	0.959295	1.00087	1.00478	0.964181	1.00083	1.00219	0.977375	1.00537	1.00539	0.982791	0.994282
1.0041	0.968535	1.00253	1.00484	0.975856	0.999231	1.004	0.977128	1.00038	1.00072	1.00036	1.00507
1.00455	0.965578	1.00164	1.00366	0.967836	1.0035	1.00328	0.981632	1.00183	1.00166	1.00302	1.00211
1.00386	0.96511	1.00361	1.00425	0.968369	1.00177	1.00355	0.975369	1.00184	1.00159	1.00973	1.00145
1.00459	0.967401	1.0013	1.00375	0.971516	1.00278	1.00297	0.97429	1.0036	1.00238	0.987824	1.00201
1.00345	0.973561	1.00371	1.00348	0.97276	1.00339	1.0034	0.97176	1.00269	1.00202	1.00292	1.0011
1.00348	0.971245	1.00393	1.00409	0.975653	1.00134	1.00258	0.977807	1.00422	1.00206	1.0045	1.00079
1.00384	0.978539	1.00203	1.00486	0.966313	1.00034	1.00479	0.971544	0.99885	1.00208	0.992659	1.00223
1.00397	0.966958	1.00308	1.00431	0.976567	1.00061	1.00372	0.973457	1.0016	1.00411	0.993054	0.996535
1.00431	0.969594	1.00182	1.00453	0.963699	1.00158	1.00475	0.972747	0.998823	1.00281	1.00164	0.999074
1.00392	0.964913	1.00345	1.00364	0.975247	1.00264	1.00411	0.972809	1.00059	1.00145	0.996804	1.00348
1.00357	0.968239	1.00402	1.00445	0.967861	1.0013	1.00391	0.974351	1.00096	1.00292	0.998284	0.999185
1.00361	0.969989	1.00371	1.00243	0.977227	1.00575	1.00418	0.977159	0.999853	1.00189	0.995027	1.00247
1.00405	0.958679	1.00387	1.00378	0.974181	1.00236	1.00396	0.972284	1.00109	1.00344	0.984764	0.999445
1.00436	0.966293	1.00206	1.00213	0.971745	1.00728	1.00377	0.974752	1.0013	1.00483	0.977758	0.996473
1.00387	0.965874	1.00348	1.00399	0.969739	1.00234	1.00359	0.97648	1.00159	1.00321	1.00085	0.998071
1.0042	0.969225	1.00215	1.00334	0.974333	1.00357	1.00423	0.976264	0.999846	1.00172	0.997297	1.00265
1.00297	0.970112	1.00547	1.00342	0.969536	1.00394	1.00287	0.978732	1.00333	1.00194	0.994041	1.00244
1.00395	0.961685	1.00377	1.00373	0.969587	1.00306	1.00358	0.982373	1.0009	1.00134	1.00381	1.0029
1.00381	0.971073	1.003	1.00417	0.973267	1.0014	1.00239	0.975709	1.00504	1.00362	1.00194	0.996795
1.00387	0.968116	1.0032	1.0038	0.968293	1.00305	1.00316	0.975092	1.00297	1.00216	0.994534	1.00177
1.00355	0.968658	1.00404	1.00312	0.973877	1.00424	1.00429	0.971945	1.0002	1.00278	0.978449	1.00207
1.00426	0.973019	1.00152	1.00368	0.967836	1.00344	1.00329	0.98117	1.00185	1.00224	0.980028	1.00338
1.00436	0.965948	1.00212	1.003	0.973445	1.00465	1.00334	0.975616	1.00239	1.00057	0.998481	1.00571
1.00381	0.963484	1.00393	1.00421	0.966618	1.00212	1.0035	0.976758	1.00181	1.00322	0.997593	0.998442
1.00403	0.967894	1.0028	1.00363	0.981948	1.00185	1.00432	0.99135	0.997708	1.00421	0.991574	0.996449
1.00374	0.965898	1.00385	1.00374	0.968927	1.00313	1.00294	0.982527	1.00264	1.00266	0.982593	1.0019
1.00426	0.964248	1.00259	1.00395	0.965323	1.00298	1.00405	0.981046	0.999754	1.00361	1.00223	0.996783
1.0034	0.971122	1.00415	1.00401	0.966465	1.00268	1.00358	0.98265	1.00085	1.00313	0.981607	1.0007
1.00384	0.970334	1.00304	1.00358	0.976719	1.00263	1.00389	0.980121	1.0003	1.00048	1.00588	1.00502
1.0041	0.970112	1.00232	1.00261	0.971719	1.00594	1.00352	0.97142	1.00242	1.0026	0.999567	0.999916
1.0038	0.961931	1.00416	1.00484	0.967633	1.00023	1.00298	0.977591	1.00315	1.00226	0.982396	1.00304
1.00461	0.969718	1.00097	1.00457	0.968293	1.00091	1.00369	0.97213	1.00184	1.0045	0.995027	0.995223
1.00442	0.963533	1.00225	1.00389	0.965577	1.00312	1.00332	0.98373	1.00144	1.00405	0.993646	0.996634
1.00387	0.964642	1.00363	1.00357	0.971288	1.00333	1.00311	0.983761	1.00201	1.0029	0.990587	1.00021
1.00408	0.971787	1.00218	1.00384	0.971415	1.00255	1.00389	0.970834	1.00144	1.00379	0.999567	0.996622
1.00423	0.974843	1.00138	1.00365	0.973344	1.00284	1.00204	0.9841	1.00495	1.00237	0.990291	1.00172
1.004	0.97398	1.00214	1.00385	0.970653	1.00261	1.00277	0.970156	1.00464	1.00289	0.997889	0.999334
1.00452	0.960823	1.0023	1.00364	0.972811	1.00294	1.00361	0.969693	1.00238	1.00169	0.994337	1.0031
1.004	0.964198	1.00332	1.00398	0.964029	1.00308	1.0035	0.97577	1.00193	1.0028	0.993449	1.00013
1.00481	0.972724	1.00004	1.00433	0.963623	1.00213	1.00355	0.984625	1.0007	1.00406	1.00115	0.995681
1.00376	0.970555	1.00321	1.00368	0.97941	1.00201	1.00274	0.982465	1.00321	1.00272	0.995422	1.00011
1.00462	0.971023	1.00078	1.00343	0.965247	1.00444	1.00293	0.973148	1.00385	1.00359	1.00312	0.996721
1.00402	0.966317	1.003	1.00472	0.964993	1.00088	1.0038	0.974475	1.00126	1.00404	0.988712	0.997291
1.0039	0.971294	1.00274	1.00387	0.965044	1.00324	1.00287	0.976696	1.00356	1.00328	1.00411	0.997464
1.00364	0.969496	1.00369	1.00381	0.969739	1.00283	1.00381	0.979689	1.00058	1.00598	1.00292	0.990097
1.00321	0.973832	1.00435	1.00451	0.964156	1.00156	1.00273	0.978485	1.00375	1.00237	0.990192	1.00175
1.00423	0.969545	1.00203	1.00376	0.979004	1.00184	1.00428	0.978609	0.999399	1.0023	1.00036	1.00066
1.00477	0.967894	1.00073	1.00366	0.971821	1.00299	1.00346	0.975801	1.00203	1.00037	0.986541	1.00777
1.00342	0.966514	1.00466	1.00326	0.971998	1.0041	1.00349	0.974043	1.00217	1.00186	1.00717	1.00102
1.00422	0.97435	1.00149	1.00311	0.969917	1.00477	1.00329	0.978269	1.00219	1.00237	1.0123	0.998975
1.00396	0.967525	1.00303	1.00427	0.969536	1.00159	1.00345	0.970711	1.0027	1.00495	0.991278	0.994443
1.00409	0.967155	1.0027	1.00367	0.963521	1.00399	1.00386	0.974351	1.0011	1.00333	0.994731	0.998492
1.00397	0.980214	1.00146	1.00396	0.969841	1.00241	1.00423	0.971513	1.00041	1.00219	1.00569	1.0003
1.00492	0.966761	1.00045	1.00431	0.96677	1.0018	1.0033	0.975524	1.00253	1.00131	1.01427	1.00167
1.00382	0.970703	1.00304	1.00382	0.976872	1.00192	1.00412	0.977838	0.999949	1.00281	1.00588	0.998541
1.00381	0.965578	1.00368	1.00416	0.969689	1.00187	1.00389	0.976634	1.00072	1.00355	0.992955	0.99812
1.00402	0.963484	1.00335	1.00436	0.977024	1.00041	1.00377	0.970341	1.00185	1.00287	1.00539	0.998442
1.0044	0.971122	1.00136	1.00378	0.973953	1.00239	1.00429	0.980306	0.999155	1.00288	1.00036	0.999049
1.00363	0.969718	1.00368	1.00393	0.968902	1.00261	1.00353	0.96886	1.00271	1.00393	0.98131	0.998516
1.00411	0.9675	1.00263	1.0034	0.962912	1.00482	1.00468	0.974259	0.998819	1.00178	0.994337	1.00286
1.0033	0.967204	1.00491	1.00412	0.96045	1.00311	1.00391	0.967687	1.00178	1.00219	1.00973	0.999792
1.0047	0.971639	1.00048	1.00394	0.968369	1.00265	1.00311	0.974135	1.00322	1.00284	1.00233	0.9989
1.00466	0.969397	1.00087	1.00394	0.973344	1.00202	1.00499	0.977745	0.997544	1.00202	1.01743	0.999296
1.00441	0.966933	1.00187	1.00414	0.964714	1.00253	1.0046	0.976202	0.998808	1.00361	0.975093	1.00019
1.00489	0.962104	1.00111	1.00388	0.967379	1.00292	1.00457	0.971791	0.999441	1.0043	0.997791	0.995421
1.00543	0.964543	0.999295	1.00357	0.972303	1.00319	1.00343	0.968675	1.003	1.00169	0.990981	1.00352
1.00347	0.966687	1.00451	1.00367	0.973039	1.00282	1.00351	0.969724	1.00264	1.00151	0.98358	1.00496
1.00375	0.971294	1.00316	1.00323	0.971135	1.00427	1.00313	0.972747	1.00333	1.00353	0.993547	0.998095
1.00374	0.97191	1.00312	1.00441	0.961744	1.00213	1.0031	0.971606	1.00354	1.00219	0.994731	1.00167
1.00447	0.971319	1.00114	1.003	0.965019	1.00566	1.00362	0.967348	1.00264	1.00357	0.987824	0.998715
1.00403	0.971664	1.00233	1.00366	0.969765	1.00324	1.00281	0.975863	1.00383	1.00284	1.00046	0.999136
1.00376	0.973611	1.00285	1.00382	0.970577	1.00271	1.0043	0.983823	0.998693	1.0043	1.00016	0.995136
1.0046	0.964519	1.00161	1.00397	0.966186	1.00283	1.0028	0.972469	1.00428	1.00114	0.982396	1.00613
1.00326	0.974793	1.00408	1.0038	0.971719	1.00263	1.00485	0.967502	0.999201	1.00372	0.98585	0.998541
1.00372	0.963484	1.0042	1.0039	0.970069	1.00255	1.00492	0.971112	0.998559	1.00077	1.00065	1.00487
1.00433	0.970531	1.00164	1.00341	0.9721	1.00366	1.0045	0.973395	0.999445	1.0033	0.991771	0.998962
1.00351	0.965529	1.00454	1.00282	0.975729	1.00487	1.00421	0.97105	1.00054	1.00459	0.986837	0.996003
1.00468	0.962745	1.00161	1.00406	0.965882	1.00261	1.00417	0.981262	0.999384	1.00195	0.996508	1.00211
1.00395	0.970925	1.00264	1.00497	0.959917	1.00081	1.00323	0.969384	1.00348	1.00478	1.00904	0.992672
1.0041	0.959492	1.00362	1.00399	0.967278	1.00263	1.00379	0.978331	1.0008	1.00589	0.971837	0.994245
1.00358	0.97265	1.00345	1.00445	0.967887	1.00129	1.00338	0.978825	1.00189	1.00338	1.00174	0.997489
1.00435	0.97127	1.00149	1.00374	0.969232	1.00309	1.00374	0.971791	1.00176	1.00502	0.983679	0.995198
1.00269	0.973487	1.00585	1.00305	0.97408	1.00442	1.00321	0.975277	1.0028	1.00129	0.995521	1.00409
1.00343	0.969939	1.00422	1.00364	0.961998	1.00426	1.00248	0.976449	1.00469	1.00479	0.979041	0.996411
1.00341	0.964642	1.00493	1.00419	0.965602	1.00229	1.00247	0.980583	1.0042	1.00069	0.994633	1.00585
1.00337	0.969274	1.00446	1.00432	0.969384	1.00146	1.00313	0.978516	1.00261	1.0023	0.992659	1.00164
1.00306	0.968412	1.00543	1.00327	0.970374	1.00426	1.00247	0.979411	1.00435	1.00259	0.983975	1.0019
1.00393	0.976272	1.00206	1.00419	0.966237	1.0022	1.00439	0.972253	0.999891	1.00392	0.996212	0.996684
1.00418	0.965332	1.00269	1.00376	0.969181	1.00303	1.00299	0.973272	1.00367	1.00222	1.00894	0.999792
1.00391	0.970752	1.00278	1.00352	0.971668	1.00339	1.00368	0.986167	1.00013	1.00267	0.975685	1.00273
1.00317	0.967623	1.00523	1.00372	0.973978	1.00256	1.00488	0.974629	0.998224	1.0009	0.997889	1.00487
1.00453	0.970629	1.00107	1.00391	0.967354	1.00284	1.00444	0.96161	1.00105	1.00271	0.988712	1.00098
1.00308	0.964617	1.00584	1.00296	0.970476	1.00511	1.00272	0.993232	1.00194	1.00271	1.00569	0.998838
1.00342	0.968338	1.00445	1.00435	0.965323	1.00187	1.00371	0.976326	1.00128	1.00248	0.995126	1.00082
1.00398	0.964075	1.00341	1.00345	0.964283	1.00452	1.00365	0.974043	1.00173	1.00304	0.993153	0.999495
1.00379	0.964469	1.00389	1.00398	0.980476	1.00105	1.00397	0.969292	1.00143	1.00497	0.991278	0.994368
1.0042	0.964519	1.00274	1.00349	0.970374	1.00364	1.00286	0.973148	1.00404	1.00356	1.01644	0.995149
1.00273	0.97265	1.00584	1.0033	0.981212	1.00286	1.00418	0.974135	1.00022	1.00286	0.986146	1.00088
1.00239	0.978021	1.00612	1.00358	0.969435	1.00352	1.00481	0.969323	0.999082	1.00443	0.972034	0.998294
1.00395	0.965677	1.00328	1.0047	0.977379	0.999409	1.00397	0.971112	1.00119	1.00436	1.00194	0.99474
1.00417	0.962227	1.0031	1.00356	0.972125	1.00323	1.00436	0.980923	0.998899	1.00307	1.00223	0.998294
1.00455	0.970161	1.00108	1.00333	0.974943	1.00352	1.00262	0.978023	1.00409	1.00111	0.997988	1.00426
1.00396	0.965701	1.00325	1.00333	0.972125	1.00388	1.00338	0.975986	1.00224	1.00146	0.992363	1.004
1.00512	0.969249	0.999603	1.00412	0.972176	1.00168	1.0038	0.981756	1.00035	1.00447	0.994041	0.995421
1.00336	0.969397	1.00448	1.0036	0.969739	1.00343	1.00303	0.976696	1.00311	1.0055	1.01299	0.990171
1.00388	0.971566	1.00276	1.00431	0.968953	1.00154	1.00318	0.971359	1.00335	1.00209	0.994041	1.00203
1.00448	0.971023	1.00115	1.00513	0.962354	1.00005	1.00374	0.969076	1.00209	1.00298	0.998383	0.999012
1.004	0.97021	1.00261	1.00514	0.970298	0.999063	1.0037	0.973796	1.0016	1.0021	1.00312	1.00087
1.00334	0.971763	1.00423	1.00309	0.980882	1.00349	1.00399	0.98046	0.999987	1.00246	0.997495	1.00057
1.00435	0.964075	1.00238	1.00389	0.9771	1.00171	1.00318	0.980275	1.00225	1.0012	1.00667	1.00291
1.00347	0.974374	1.00357	1.00415	0.971389	1.00169	1.00362	0.982434	1.00077	1.00399	0.976672	0.998937
1.00372	0.966638	1.00382	1.003	0.977861	1.0041	1.00393	0.969538	1.0015	1.00236	0.991968	1.00154
1.00318	0.971097	1.00476	1.00403	0.968877	1.00233	1.00352	0.975493	1.0019	1.00152	0.99256	1.0038
1.00508	0.962892	1.00048	1.00385	0.967582	1.00299	1.00377	0.978177	1.00087	1.00102	0.99631	1.00472
1.00352	0.966367	1.00441	1.0047	0.963851	1.00107	1.00257	0.974567	1.00466	1.00149	0.987725	1.0045
1.00412	0.976493	1.0015	1.00293	0.975019	1.00464	1.00412	0.98083	0.999563	1.00259	0.983087	1.00201
1.00349	0.968683	1.00419	1.00397	0.967658	1.00265	1.00258	0.972007	1.00494	1.00499	0.98131	0.995557
1.00337	0.968806	1.00452	1.00393	0.96111	1.00355	1.0049	0.968798	0.998895	1.0033	0.996705	0.998343
1.00384	0.963508	1.00385	1.00334	0.971795	1.0039	1.00253	0.968243	1.00556	1.00206	0.983087	1.00349
1.00378	0.968215	1.00346	1.00339	0.961795	1.00498	1.00349	0.972068	1.00242	1.00169	0.992462	1.00336
1.00428	0.962473	1.00276	1.00344	0.974054	1.00333	1.0043	0.977868	0.999445	1.00242	0.990685	1.00154
1.00351	0.966243	1.00445	1.00377	0.968953	1.00305	1.00407	0.97105	1.00093	1.00512	0.972528	0.9963
1.00367	0.965775	1.00404	1.0043	0.965019	1.00205	1.00495	0.973734	0.99814	1.00405	0.983975	0.99786
1.00335	0.967426	1.00475	1.00376	0.96677	1.00333	1.00335	0.973179	1.00268	1.00149	1.00312	1.00257
1.00426	0.965824	1.0024	1.00429	0.976643	1.00067	1.00463	0.966854	0.999872	1.00274	0.988909	1.00088
1.00398	0.967451	1.00298	1.00377	0.972075	1.00266	1.00321	0.972253	1.00316	1.00119	0.996409	1.00424
1.0042	0.960601	1.00321	1.00382	0.975374	1.00212	1.00301	0.975678	1.0033	1.00255	0.98733	1.00159
1.00367	0.971787	1.00333	1.0038	0.962658	1.00373	1.0049	0.962782	0.999647	1.00271	0.983975	1.00159
1.00449	0.971122	1.00112	1.00297	0.967201	1.00549	1.00348	0.974413	1.00216	1.00367	1.00539	0.996213
1.00361	0.958728	1.00507	1.00366	0.969486	1.00329	1.00381	0.973179	1.00139	1.00239	0.991475	1.00153
1.00292	0.976518	1.00483	1.0036	0.966059	1.00387	1.00318	0.972099	1.00327	1.00169	0.994041	1.00316
1.0037	0.969052	1.00358	1.00363	0.967303	1.00362	1.00338	0.977005	1.00212	1.00456	0.989403	0.995755
1.00428	0.965208	1.00242	1.00367	0.964841	1.00384	1.00342	0.975277	1.0022	1.00258	1.0045	0.999358
1.00329	0.97127	1.00444	1.00389	0.974562	1.00202	1.00341	0.980768	1.00155	1.00265	0.997692	1.00003
1.00388	0.969447	1.00302	1.00415	0.966364	1.00231	1.00368	0.978239	1.00113	1.00223	1.00302	1.00051
1.00319	0.971763	1.00467	1.00429	0.968191	1.00168	1.00394	0.97358	1.00096	1.00202	0.999271	1.00157
1.0045	0.967327	1.00155	1.00332	0.968699	1.00432	1.00406	0.982897	0.999495	1.00249	1.00184	0.999953
1.00386	0.97398	1.00253	1.00307	0.969663	1.0049	1.00458	0.975555	0.998941	1.00216	1.01131	0.999668
1.00401	0.972428	1.00229	1.00303	0.96611	1.00545	1.00424	0.97503	0.999945	1.00416	0.984666	0.997464
1.00405	0.974818	1.0019	1.00295	0.96611	1.00567	1.00366	0.974166	1.00167	1.00272	0.981508	1.00185
1.00432	0.972329	1.00144	1.00351	0.968242	1.00385	1.00289	0.985149	1.00248	1.00271	0.991278	1.00067
1.00299	0.974325	1.00492	1.00471	0.970882	1.00018	1.00367	0.972716	1.00183	1.00027	0.99631	1.00681
1.00318	0.964642	1.00556	1.00327	0.960958	1.00542	1.00461	0.970433	0.999491	1.00279	0.998087	0.999594
1.0036	0.971048	1.0036	1.00347	0.969283	1.00383	1.00468	0.972747	0.999021	1.00279	0.987231	1.00096
1.0038	0.973463	1.00276	1.00416	0.967785	1.00209	1.00345	0.970742	1.0027	1.00349	1.00569	0.996672
1.00396	0.965553	1.00329	1.00425	0.975095	1.00095	1.0046	0.976542	0.998777	1.00426	0.989896	0.996511
1.00392	0.974695	1.00228	1.00365	0.971668	1.00304	1.00407	0.983792	0.999357	1.00316	0.997199	0.998665
1.00312	0.963878	1.00581	1.00382	0.975019	1.00216	1.00372	0.9725	1.00172	1.00063	0.999666	1.00538
1.00347	0.968757	1.00426	1.00398	0.967303	1.00266	1.00361	0.972007	1.00209	1.00235	1.00233	1.00026
1.00432	0.960478	1.00289	1.00391	0.964308	1.00323	1.00388	0.969384	1.00167	1.00256	0.999271	1.00008
1.00301	0.965061	1.00598	1.00347	0.97342	1.00334	1.00393	0.97287	1.00107	1.00271	0.997692	0.999841
1.0038	0.968091	1.00341	1.00441	0.959511	1.00242	1.00543	0.970618	0.997197	1.00221	0.995521	1.00153
1.00459	0.97026	1.00094	1.00427	0.96512	1.00213	1.00317	0.975246	1.0029	1.00174	1.00973	1.00104
1.00422	0.963607	1.00278	1.00362	0.976745	1.00252	1.0038	0.981694	1.00036	1.00315	0.986935	0.999977
1.00445	0.973413	1.00095	1.00369	0.971059	1.003	1.00265	0.979442	1.00383	1.00302	0.995225	0.999309
1.00477	0.966983	1.00084	1.00416	0.965856	1.00234	1.00295	0.974629	1.00361	1.00442	0.996606	0.995223
1.00408	0.968288	1.0026	1.0036	0.976922	1.00255	1.00298	0.977498	1.00317	1.00194	0.984074	1.0037
1.00392	0.974227	1.00234	1.00398	0.975425	1.00166	1.00369	0.968706	1.00227	1.00295	0.995521	0.999457
1.00465	0.960749	1.00195	1.0037	0.97413	1.00261	1.00332	0.971235	1.00299	1.00381	0.973021	0.999878
1.00353	0.966416	1.00437	1.00279	0.972861	1.0053	1.00356	0.977436	1.00155	1.00302	0.985356	1.00055
1.00395	0.966169	1.00323	1.00378	0.967633	1.00319	1.0038	0.976943	1.00094	1.00296	0.987725	1.0004
1.00349	0.974177	1.00353	1.00459	0.962785	1.00152	1.00282	0.977899	1.00356	1.00361	1.00174	0.996857
1.00366	0.977405	1.00267	1.00456	0.975755	1.00001	1.00332	0.975524	1.00245	1.0041	0.990981	0.99682
1.00338	0.967525	1.00466	1.00318	0.970653	1.00449	1.00445	0.976233	0.999235	1.00141	1.00499	1.00255
1.00419	0.955229	1.00391	1.00487	0.969993	0.999841	1.00372	0.984131	1.00028	1.00616	0.980817	0.992387
1.00509	0.968535	0.999771	1.00436	0.970374	1.00122	1.00433	0.971852	1.00009	1.00029	0.989106	1.00765
1.00421	0.968757	1.00218	1.00403	0.970932	1.00207	1.00484	0.973148	0.998514	1.00202	0.998481	1.00169
1.00388	0.977109	1.00207	1.00358	0.975374	1.00278	1.00365	0.968212	1.00244	1.00403	0.993153	0.996746
1.00378	0.968067	1.00347	1.00415	0.969943	1.00186	1.00464	0.973426	0.999056	1.00118	0.976376	1.00679
1.00461	0.969718	1.00097	1.00316	0.971897	1.00439	1.00464	0.968798	0.999609	1.00322	0.996902	0.998541
1.00412	0.976025	1.00155	1.00407	0.96809	1.00231	1.00368	0.973364	1.00172	1.00365	0.990685	0.998133
1.00283	0.973487	1.00545	1.00387	0.966262	1.0031	1.00274	0.985334	1.00285	1.00334	0.993843	0.998578
1.00389	0.970851	1.00282	1.00426	0.974333	1.00103	1.00407	0.974598	1.00049	1.00214	1.01151	0.999693
1.00299	0.971023	1.00531	1.00369	0.971415	1.00295	1.00446	0.973241	0.999575	1.00146	1.00608	1.00228
1.00383	0.970876	1.00299	1.00405	0.971719	1.00191	1.00346	0.97901	1.00164	1.00224	1.00529	1.0002
1.00414	0.965603	1.00276	1.00371	0.972912	1.00273	1.00405	0.979596	0.999926	1.00167	0.998679	1.00261
1.00419	0.969816	1.00211	1.00436	0.970653	1.00119	1.00381	0.976881	1.00094	1.00177	0.991574	1.00322
1.00254	0.963089	1.00754	1.00423	0.968623	1.00179	1.00331	0.976141	1.0024	1.00217	0.99937	1.00115
1.00403	0.960527	1.0037	1.00455	0.965552	1.0013	1.00389	0.979504	1.00039	1.00363	0.983284	0.999111
1.00364	0.968264	1.00384	1.00362	0.970196	1.00331	1.00385	0.984933	0.999808	1.0032	1.00756	0.997266
1.00393	0.963632	1.0036	1.00356	0.97111	1.00336	1.00397	0.975986	1.00059	1.00291	0.985653	1.00081
1.00384	0.971344	1.00291	1.00331	0.972481	1.0039	1.00258	0.981139	1.00382	1.00191	1.00421	1.00125
1.0033	0.977282	1.00367	1.00337	0.965704	1.00456	1.00303	0.968119	1.00419	1.00146	0.997692	1.00333
1.00323	0.969791	1.00478	1.00509	0.958851	1.00061	1.0033	0.975801	1.00249	1.00116	1.00046	1.0038
1.00478	0.961537	1.00149	1.00465	0.978065	0.999471	1.00388	0.97284	1.00123	1.00396	0.995225	0.996696
1.00487	0.971812	0.999979	1.00421	0.972938	1.00133	1.00453	0.969878	0.999785	1.00271	1.00559	0.998876
1.0043	0.974424	1.00124	1.00443	0.960145	1.00228	1.00422	0.975123	1.00001	1.00214	0.983778	1.0032
1.00299	0.966465	1.00587	1.00334	0.971516	1.00393	1.00394	0.975894	1.00069	1.00223	0.981508	1.00322
1.00337	0.974054	1.00389	1.0047	0.974841	0.99972	1.0045	0.974197	0.99933	1.00192	0.999666	1.00181
1.00464	0.974966	1.00023	1.00349	0.978268	1.00268	1.00316	0.970248	1.00357	1.00407	0.992067	0.996771
1.00416	0.967771	1.00245	1.00291	0.975907	1.0046	1.00357	0.971174	1.0023	1.00294	0.993449	0.999742
1.00406	0.96787	1.00272	1.00377	0.976389	1.00213	1.00302	0.981941	1.0025	1.00224	0.994238	1.0016
1.00543	0.958556	1.00002	1.00426	0.964739	1.00219	1.00384	0.973765	1.00123	1.00176	0.995324	1.0028
1.00458	0.969274	1.00109	1.00348	0.96809	1.00395	1.00422	0.977221	0.999735	1.00202	0.99187	1.0025
1.00366	0.969742	1.0036	1.00534	0.965755	0.999073	1.00291	0.979318	1.00313	1.00155	1.0047	1.00219
1.00465	0.970062	1.00079	1.00433	0.961592	1.00239	1.00258	0.974351	1.00466	1.00452	0.995027	0.995149
1.00448	0.963755	1.00204	1.00467	0.961643	1.00145	1.0035	0.973272	1.00222	1.00504	0.983284	0.995173
1.00441	0.96171	1.0025	1.00336	0.973217	1.00365	1.00374	0.978485	1.00092	1.00327	1.00124	0.997848
1.00355	0.967056	1.00422	1.00448	0.963623	1.00172	1.00298	0.971575	1.0039	1.00389	0.986935	0.997922
1.00388	0.975064	1.00234	1.00389	0.971668	1.00236	1.00365	0.981694	1.00076	1.00258	0.988317	1.00139
1.00368	0.964001	1.00425	1.00296	0.971973	1.00492	1.0035	0.984841	1.00082	1.00228	1.00075	1.00067
1.00352	0.970432	1.00391	1.00315	0.972379	1.00434	1.00393	0.98808	0.999212	1.00405	0.986047	0.9976
1.00287	0.972108	1.00551	1.0044	0.972354	1.00087	1.00292	0.976665	1.00343	1.00182	0.999271	1.00212
1.00353	0.971319	1.00378	1.004	0.961161	1.00335	1.00441	0.973364	0.999682	1.00247	1.00006	1.00024
1.00331	0.967599	1.00484	1.00363	0.96847	1.00349	1.00405	0.982681	0.999552	1.00387	1.01526	0.99443
1.00386	0.967943	1.00325	1.00367	0.965932	1.0037	1.0027	0.973734	1.00439	1.0028	0.994929	0.999953
1.00457	0.972526	1.00073	1.00466	0.968394	1.00064	1.00399	0.967626	1.00158	1.00162	1.00105	1.00245
1.00343	0.970457	1.00416	1.00403	0.967684	1.00247	1.00367	0.968706	1.00233	1.00432	0.990291	0.9963
1.00422	0.971418	1.00184	1.00458	0.966694	1.00107	1.00325	0.982681	1.00175	1.00318	1.01624	0.996213
1.00457	0.969102	1.00114	1.00353	0.969283	1.00367	1.0037	0.982126	1.00059	1.00298	0.982495	1.00101
1.00371	0.968288	1.00364	1.00292	0.968851	1.00542	1.00287	0.975863	1.00367	1.00339	0.979041	1.00031
1.00522	0.962326	1.00017	1.00374	0.966567	1.00342	1.00199	0.990919	1.00425	1.00217	0.995225	1.00167
1.00458	0.96644	1.00145	1.00363	0.975425	1.00263	1.00372	0.977498	1.00109	1.00451	0.995324	0.995136
1.00471	0.959985	1.00186	1.00468	0.975653	0.999686	1.00328	0.972778	1.00291	1.00152	0.98733	1.00446
1.00373	0.964839	1.004	1.00264	0.970374	1.00602	1.00353	0.971636	1.00236	1.00355	1.00184	0.997006
1.0033	0.968362	1.00477	1.00339	0.973648	1.00352	1.00469	0.968428	0.999517	1.00298	1.00026	0.998776
1.00396	0.969939	1.00273	1.00397	0.971237	1.00221	1.00419	0.971914	1.00049	1.00263	0.974107	1.00305
1.0042	0.969964	1.00207	1.00418	0.977202	1.00089	1.00335	0.980861	1.00172	1.00058	1.00628	1.0047
1.00406	0.96681	1.00285	1.0041	0.961618	1.00302	1.00379	0.981015	1.00048	1.00155	1.00036	1.00274
1.00399	0.9624	1.00357	1.00475	0.963521	1.00097	1.00343	0.973148	1.00244	1.00302	0.980126	1.00119
1.00359	0.966958	1.00414	1.0032	0.969562	1.00455	1.00498	0.966577	0.998953	1.0003	0.99562	1.00681
1.00361	0.974448	1.00317	1.00399	0.968191	1.00251	1.00332	0.978146	1.00214	1.00325	0.99256	0.998987
1.00278	0.97095	1.0059	1.00445	0.975907	1.00029	1.00324	0.979195	1.00223	1.00417	0.991968	0.996523
1.0035	0.965529	1.00455	1.00407	0.977455	1.00116	1.00412	0.974197	1.00039	1.0027	0.994633	1.00026
1.00336	0.962129	1.00535	1.00401	0.971821	1.00204	1.00459	0.972469	0.999288	1.00262	0.9821	1.00206
1.00383	0.969816	1.00312	1.00367	0.966871	1.00358	1.00451	0.974382	0.999296	1.00132	0.9971	1.00379
1.00453	0.964469	1.00182	1.00345	0.973293	1.0034	1.00312	0.985458	1.00179	1.00451	0.986343	0.996275
1.00384	0.968831	1.00321	1.00542	0.960881	0.999452	1.00403	0.976233	1.00038	1.00116	0.998185	1.00411
1.00398	0.969077	1.00279	1.00412	0.968648	1.00209	1.00341	0.974629	1.00232	1.00208	1.00213	1.00105
1.00419	0.967327	1.00242	1.0028	0.97276	1.00528	1.00365	0.970618	1.00215	1.00261	0.995718	1.00039
1.0034	0.968215	1.00452	1.00473	0.964562	1.00091	1.00309	0.974814	1.00318	1.00305	0.998284	0.998838
1.00478	0.963853	1.00121	1.00405	0.973039	1.00177	1.00388	0.970989	1.00147	1.00239	0.986343	1.00216
1.00408	0.970531	1.00233	1.00432	0.967024	1.00175	1.00222	0.974814	1.0056	1.00309	0.995126	0.999111
1.00303	0.971393	1.00515	1.00364	0.968191	1.0035	1.00411	0.977622	0.999987	1.00429	1.00855	0.994108
1.00361	0.968707	1.00387	1.00403	0.970577	1.00213	1.0034	0.979102	1.00178	1.00253	1.0046	0.999495
1.00394	0.973413	1.00237	1.00447	0.960222	1.00216	1.0036	0.973673	1.00191	1.00131	0.99256	1.00439
1.00411	0.97058	1.00223	1.0038	0.970653	1.00274	1.00314	0.976048	1.0029	1.00236	0.995817	1.00105
1.00434	0.975828	1.00096	1.00419	0.973471	1.00133	1.00331	0.972624	1.00284	1.0009	1.0045	1.00403
1.0038	0.961685	1.00419	1.00295	0.970882	1.00508	1.00359	0.977467	1.00146	1.00105	0.971343	1.00777
1.00357	0.969545	1.00387	1.00508	0.96144	1.00031	1.00431	0.978886	0.999273	1.00159	0.972922	1.00608
1.00346	0.962104	1.00509	1.00314	0.97111	1.00453	1.00411	0.979905	0.999716	1.00246	0.991672	1.00131
1.00407	0.964888	1.00305	1.00443	0.969156	1.00117	1.00411	0.973333	1.00052	1.00277	1.00736	0.998479
1.00353	0.96819	1.00414	1.00388	0.963191	1.00344	1.00288	0.979349	1.00321	1.00211	0.997889	1.00149
1.00473	0.97058	1.00051	1.00411	0.971948	1.00174	1.00323	0.976326	1.00261	1.00344	0.979238	1.00014
1.0037	0.968929	1.00358	1.0029	0.974663	1.00477	1.00239	0.981509	1.00432	1.00354	0.994139	0.997996
1.00415	0.964494	1.00289	1.00384	0.97342	1.0023	1.00304	0.976573	1.00312	1.00229	1.00559	1.00003
1.0032	0.971492	1.00466	1.00344	0.968597	1.00401	1.00317	0.973117	1.00318	1.00219	0.996606	1.00143
1.0042	0.967401	1.00239	1.00309	0.978039	1.00382	1.00364	0.970433	1.00219	1.00538	0.9971	0.992511
1.00422	0.965307	1.00259	1.00467	0.963496	1.0012	1.00327	0.973148	1.00288	1.00399	0.980521	0.998455
1.00343	0.971467	1.00402	1.00322	0.972785	1.00412	1.00367	0.974166	1.00165	1.00108	1.00332	1.00369
1.00344	0.970087	1.00418	1.00421	0.962201	1.00265	1.0042	0.967194	1.00104	1.00279	0.992264	1.00032
1.00368	0.969397	1.0036	1.00375	0.97842	1.00195	1.00457	0.98407	0.997907	1.0018	0.99335	1.00294
1.00409	0.963977	1.00312	1.0049	0.972354	0.99949	1.00447	0.977591	0.999014	1.00261	0.98881	1.00125
1.00449	0.966317	1.00172	1.00279	0.976922	1.0048	1.00313	0.975308	1.00301	1.00248	1.01694	0.998083
1.00466	0.967919	1.00104	1.00348	0.965831	1.00424	1.00307	0.974135	1.00332	1.0022	1.00154	1.00079
1.00361	0.970826	1.0036	1.00336	0.970019	1.00405	1.00411	0.976326	1.00017	1.00164	0.991376	1.00363
1.00349	0.964839	1.00467	1.00259	0.978115	1.00521	1.0035	0.969477	1.00272	1.00126	0.995126	1.0042
1.00419	0.972748	1.00175	1.00501	0.966567	0.999878	1.00303	0.975956	1.00322	1.00271	0.992166	1.00053
1.00394	0.966539	1.00321	1.00379	0.969613	1.0029	1.00286	0.978239	1.00341	1.0023	1.01555	0.998752
1.00286	0.973611	1.00536	1.00316	0.968496	1.00481	1.00454	0.977899	0.998777	1.00354	0.990291	0.998479
1.00357	0.966391	1.00425	1.00399	0.972354	1.002	1.00408	0.969045	1.00115	1.00288	0.986935	1.00073
1.00321	0.979524	1.00366	1.00375	0.978826	1.00189	1.00439	0.974845	0.999559	1.00249	0.993153	1.00104
1.0037	0.962276	1.00439	1.00462	0.963927	1.00131	1.00287	0.984594	1.00259	1.00041	1.00055	1.00588
1.00369	0.970062	1.00348	1.00402	0.971034	1.00209	1.00321	0.974907	1.00283	1.00186	1.00944	1.00075
1.00399	0.964568	1.00332	1.00409	0.971567	1.00184	1.00443	0.975153	0.999422	1.002	1.0043	1.00101
1.00234	0.96782	1.00752	1.00321	0.963115	1.00532	1.00394	0.975061	1.00078	1.00256	1.00746	0.999049
1.00383	0.970235	1.00307	1.0044	0.969181	1.00125	1.00384	0.972161	1.00141	1.00242	0.981113	1.00275
1.00339	0.968412	1.00452	1.00396	0.972151	1.00213	1.00479	0.971204	0.998895	1.00251	0.989995	1.00139
1.00243	0.975459	1.00632	1.00459	0.969257	1.00073	1.00294	0.976573	1.00339	1.00213	1.00904	1.00004
1.00442	0.976148	1.00069	1.0038	0.96979	1.00286	1.00313	0.968952	1.0038	1.00114	1.00223	1.00365
1.00275	0.965011	1.00672	1.00404	0.973344	1.00175	1.00279	0.975616	1.00393	1.00349	0.985356	0.999235
1.00512	0.956412	1.00116	1.00323	0.969054	1.00454	1.00342	0.978516	1.00181	1.00446	0.990784	0.995854
1.0032	0.973142	1.00446	1.00462	0.966338	1.00101	1.0037	0.967626	1.00238	1.00344	0.992955	0.998405
1.00383	0.96819	1.00331	1.00461	0.966237	1.00103	1.0044	0.974938	0.999514	1.00146	1.01319	1.00138
1.00347	0.96718	1.00444	1.00456	0.959079	1.00207	1.00274	0.972469	1.00444	1.00235	1.00361	1.0001
1.00315	0.979697	1.0038	1.00318	0.967074	1.00491	1.00258	0.988296	1.00295	1.00279	1.00134	0.999185
1.00338	0.971984	1.00411	1.00346	0.972912	1.00342	1.00381	0.974567	1.0012	1.00165	0.974699	1.00567
1.00394	0.970457	1.00272	1.00427	0.969536	1.00157	1.00378	0.972531	1.00154	1.00143	0.99108	1.00424
1.00352	0.96548	1.00452	1.0042	0.972125	1.00146	1.00392	0.975339	1.00082	1.00051	0.999962	1.00567
1.00326	0.967475	1.00499	1.00368	0.980933	1.00183	1.00375	0.978393	1.0009	1.00227	1.00539	1.00011
1.00413	0.967106	1.0026	1.00316	0.969917	1.00462	1.00283	0.976603	1.00368	1.00369	1.00559	0.996139
1.00319	0.968658	1.00505	1.00409	0.973166	1.00164	1.0034	0.977406	1.00201	1.00427	0.993646	0.996028
1.00277	0.97265	1.00571	1.00378	0.975349	1.00223	1.00355	0.971667	1.00229	1.00079	0.986442	1.00661
1.00491	0.961463	1.00113	1.00266	0.966034	1.00649	1.00366	0.968551	1.00238	1.00373	0.986245	0.998442
1.00443	0.96644	1.00186	1.00288	0.970958	1.00527	1.00232	0.987309	1.0038	1.00198	1.00075	1.00151
1.00387	0.9675	1.0033	1.00246	0.969206	1.00667	1.00427	0.96562	1.00104	1.00309	0.986935	1.00015
1.00445	0.965627	1.00191	1.00424	0.965323	1.00217	1.00379	0.970865	1.00172	1.00239	0.983876	1.00248
1.00436	0.967697	1.00189	1.0033	0.968724	1.00439	1.00381	0.9812	1.0004	1.00335	1.01092	0.996411
1.00405	0.971689	1.00228	1.00413	0.963902	1.00266	1.00373	0.973241	1.00159	1.00198	1.00983	1.00035
1.00388	0.965923	1.00344	1.00525	0.967151	0.999135	1.00287	0.969785	1.00443	1.00241	0.988514	1.00183
1.00366	0.972108	1.0033	1.00309	0.967836	1.00507	1.00399	0.976017	1.00053	1.00295	1.01161	0.997439
1.00393	0.972625	1.00249	1.00291	0.972836	1.00496	1.00414	0.980429	0.999578	1.0043	1.00401	0.994641
1.00373	0.965874	1.00388	1.00344	0.976973	1.00297	1.00381	0.979473	1.00061	1.00413	0.993942	0.996374
1.00419	0.969175	1.0022	1.0046	0.966592	1.00102	1.00406	0.970495	1.00101	1.00216	0.999567	1.00115
1.00378	0.973611	1.00279	1.00368	0.965958	1.00365	1.00337	0.976573	1.00219	1.00212	1.01536	0.999284
1.00398	0.969225	1.00276	1.00309	0.970196	1.00479	1.00376	0.970773	1.00183	1.00179	0.999666	1.00217
1.0033	0.963188	1.0054	1.00364	0.969384	1.00336	1.00321	0.98808	1.00121	1.00454	0.993843	0.995248
1.0036	0.969816	1.00375	1.00289	0.969257	1.00546	1.00456	0.968212	0.999914	1.00182	0.997889	1.00229
1.00337	0.968732	1.00453	1.00372	0.964435	1.00375	1.0027	0.979195	1.00372	1.00141	0.997889	1.00343
1.00318	0.970407	1.00487	1.00421	0.963775	1.00246	1.00371	0.971914	1.00183	1.00386	0.982001	0.998628
1.00417	0.961365	1.00321	1.00381	0.973166	1.00241	1.00404	0.97577	1.00043	1.00258	0.983876	1.00196
1.00372	0.970777	1.00332	1.00337	0.968978	1.00415	1.00314	0.969847	1.00365	1.00305	0.990093	0.999866
1.00413	0.961734	1.00328	1.0034	0.964993	1.00455	1.00323	0.975462	1.00271	1.00291	0.992758	0.999928
1.00375	0.972231	1.00305	1.00393	0.97413	1.00197	1.00341	0.96741	1.00322	1.0018	1.00184	1.00186
1.00358	0.978489	1.00274	1.00331	0.974689	1.00361	1.00371	0.9783	1.00104	1.00375	1.00263	0.996337
1.0034	0.96851	1.00448	1.00343	0.971567	1.00367	1.00443	0.976665	0.99922	1.00149	1.00638	1.00217
1.00469	0.966219	1.00116	1.00447	0.970526	1.00091	1.00398	0.976295	1.00051	1.00485	0.992166	0.994591
1.00399	0.962202	1.00361	1.00364	0.965146	1.00387	1.00187	0.97611	1.00641	1.00379	1.00164	0.996362
1.00373	0.960921	1.00449	1.0035	0.970476	1.0036	1.00258	0.981324	1.00379	1.00068	0.993843	1.00597
1.00401	0.96442	1.00328	1.00431	0.971186	1.00126	1.00222	0.978516	1.00514	1.00251	0.983482	1.00219
1.00312	0.972773	1.00474	1.00507	0.975044	0.998678	1.00373	0.967163	1.00235	1.00279	0.995817	0.999854
1.00359	0.970284	1.00374	1.00356	0.96479	1.00414	1.00481	0.967903	0.99925	1.0032	0.993547	0.998999
1.004	0.967894	1.00288	1.00348	0.970196	1.0037	1.00307	0.981385	1.00242	1.00276	0.994238	1.00014
1.00456	0.972945	1.0007	1.00406	0.970476	1.00206	1.00362	0.97358	1.00187	1.0033	0.972725	1.00134
1.00384	0.967722	1.00335	1.00379	0.967709	1.00313	1.00422	0.975153	0.999987	1.00283	0.992856	1.00013
1.00341	0.976444	1.00347	1.00418	0.97177	1.00157	1.00321	0.982311	1.00191	1.00116	0.996014	1.00437
1.00468	0.960034	1.00195	1.00347	0.968496	1.00395	1.00329	0.974999	1.00262	1.0026	1.00134	0.999705
1.00379	0.96612	1.00368	1.00345	0.974384	1.00327	1.00317	0.978424	1.0025	1.00215	0.987922	1.00264
1.00349	0.972132	1.00378	1.00307	0.973115	1.00449	1.00409	0.976233	1.00022	1.00401	0.986343	0.997674
1.0042	0.975877	1.00134	1.00396	0.968953	1.00251	1.0042	0.977005	0.99983	1.00486	0.995718	0.994133
1.00374	0.957053	1.00491	1.00387	0.9638	1.0034	1.00418	0.972593	1.00042	1.0024	0.984863	1.00232
1.0036	0.971073	1.00361	1.0032	0.966668	1.0049	1.0033	0.978146	1.00218	1.00156	0.989205	1.00413
1.00391	0.968831	1.00301	1.00472	0.962607	1.00117	1.00421	0.978424	0.999624	1.00365	0.988218	0.99843
1.00284	0.980214	1.00461	1.00364	0.971516	1.00309	1.00254	0.97284	1.00496	1.00198	0.986738	1.00325
1.00462	0.972699	1.00056	1.0035	0.973293	1.00326	1.0046	0.966638	0.999995	1.00363	0.993646	0.997798
1.00439	0.972674	1.00122	1.00535	0.966846	0.998889	1.0041	0.972253	1.00069	1.00232	0.997889	1.00091
1.00388	0.971245	1.00281	1.00388	0.971135	1.00246	1.00348	0.971883	1.00247	1.00318	0.978054	1.00101
1.00371	0.970457	1.00338	1.00431	0.968191	1.00162	1.00398	0.981632	0.999872	1.0028	0.99483	0.999953
1.00356	0.96681	1.00422	1.00481	0.966795	1.00042	1.00466	0.971575	0.999212	1.00148	0.992659	1.00391
1.00357	0.970062	1.00382	1.00378	0.969562	1.00293	1.00365	0.977807	1.00125	1.00238	1.00233	1.0002
1.00434	0.962252	1.00262	1.0033	0.972405	1.00393	1.00395	0.97611	1.00064	1.00287	1.00006	0.999098
1.00363	0.963065	1.0045	1.00411	0.97243	1.00168	1.00416	0.974475	1.00026	1.00253	0.996212	1.00053
1.00298	0.964937	1.00609	1.00415	0.973496	1.00144	1.00438	0.964849	1.00083	1.00511	0.988218	0.994356
1.00595	0.954934	0.999037	1.00323	0.968115	1.00464	1.00255	0.981509	1.00386	1.00151	0.997001	1.00327
1.00459	0.963188	1.0018	1.00397	0.974029	1.00187	1.00294	0.970958	1.00407	1.00302	1.00134	0.998541
1.00434	0.962942	1.00255	1.00384	0.972938	1.00235	1.00375	0.977035	1.00108	1.0019	1.00105	1.00169
1.00377	0.970678	1.00317	1.00464	0.965196	1.00107	1.00363	0.973333	1.00186	1.00546	0.991278	0.993019
1.0028	0.966983	1.00633	1.00391	0.97644	1.00173	1.00452	0.969323	0.999876	1.00262	0.988909	1.00122
1.00375	0.96851	1.00351	1.00423	0.968369	1.00184	1.00368	0.971513	1.00196	1.00377	1.00194	0.996387
1.00245	0.966638	1.00734	1.00288	0.966491	1.00582	1.00344	0.977868	1.00183	1.00344	0.990685	0.998715
1.00334	0.974301	1.00392	1.00471	0.976872	0.999452	1.00281	0.971822	1.00433	1.00255	0.980521	1.00244
1.00482	0.962104	1.00131	1.00242	0.974867	1.00609	1.0038	0.974413	1.00125	1.00438	0.987824	0.996449
1.00427	0.968362	1.00206	1.00379	0.975958	1.00212	1.00402	0.960376	1.00239	1.00318	0.988514	0.999705
1.00358	0.974325	1.00325	1.00392	0.973724	1.00205	1.00402	0.975092	1.00055	1.00423	1.00736	0.994418
1.00369	0.965701	1.00402	1.00378	0.969765	1.00292	1.00393	0.977868	1.00048	1.00316	0.973218	1.00166
1.00411	0.967278	1.00266	1.00466	0.973166	1.00004	1.00261	0.982959	1.00351	1.00141	0.999468	1.00326
1.00416	0.965874	1.00269	1.00364	0.970273	1.00324	1.00328	0.977097	1.00236	1.00296	0.999271	0.998962
1.00383	0.970284	1.00306	1.0038	0.970907	1.00273	1.00342	0.973642	1.00241	1.00006	1.00973	1.00571
1.00386	0.970358	1.00298	1.00371	0.970729	1.003	1.00345	0.97793	1.0018	1.00444	0.971639	0.998306
1.00458	0.972132	1.00075	1.00415	0.975907	1.00112	1.00307	0.970526	1.00376	1.00264	0.99256	1.0007
1.00419	0.967943	1.00234	1.00404	0.966237	1.00263	1.00294	0.973981	1.00371	1.00365	0.999172	0.997055
1.00417	0.970605	1.00209	1.0033	0.973141	1.00385	1.0037	0.975956	1.00134	1.00218	0.991475	1.00212
1.00335	0.973315	1.00403	1.00475	0.97177	0.999962	1.00399	0.973889	1.00078	1.00214	0.991672	1.00218
1.00344	0.972847	1.00383	1.00316	0.971465	1.00444	1.0034	0.977005	1.00206	1.00293	1.01309	0.997303
1.00428	0.9726	1.00152	1.00489	0.961288	1.00087	1.00282	0.975493	1.00385	1.00267	0.991968	1.00067
1.00452	0.969619	1.00122	1.00339	0.97276	1.00364	1.00447	0.977005	0.999086	1.00175	0.993942	1.00299
1.00357	0.973586	1.00338	1.0045	0.966516	1.00132	1.00373	0.97685	1.00114	1.00214	0.982199	1.00337
1.00458	0.969619	1.00105	1.00262	0.966085	1.0066	1.00403	0.974814	1.00056	1.00255	1.00578	0.999296
1.00447	0.963262	1.00212	1.00434	0.96908	1.00145	1.00341	0.985951	1.00093	1.0036	1.00884	0.995991
1.00431	0.972773	1.00141	1.00336	0.971694	1.00384	1.00384	0.968058	1.00193	1.00502	0.995422	0.993725
1.00382	0.967056	1.00349	1.00352	0.971745	1.00339	1.00398	0.976141	1.00054	1.00224	0.982297	1.00309
1.00409	0.965898	1.00287	1.00352	0.968166	1.00385	1.0033	0.97685	1.00234	1.00328	0.992758	0.998876
1.00389	0.974793	1.00234	1.00443	0.975196	1.00044	1.00335	0.978177	1.00205	1.00307	0.997199	0.998925
1.00421	0.967155	1.00239	1.00341	0.968166	1.00414	1.00325	0.974598	1.00276	1.00385	0.984567	0.998331
1.00388	0.969545	1.00302	1.00398	0.9688	1.00248	1.00421	0.965435	1.00124	1.00069	1.01309	1.00354
1.0037	0.970186	1.00343	1.00325	0.96413	1.00508	1.00255	0.9754	1.00462	1.00231	0.986639	1.00235
1.00319	0.965159	1.00547	1.00286	0.968344	1.00566	1.00404	0.968181	1.00135	1.00359	1.00213	0.996857
1.00394	0.966736	1.0032	1.00442	0.965653	1.00165	1.00246	0.982188	1.00404	1.00349	0.99631	0.997873
1.00252	0.973093	1.00637	1.00336	0.970704	1.00398	1.00347	0.973426	1.0023	1.00293	1.00638	0.998157
1.00312	0.968831	1.00522	1.00333	0.973141	1.00375	1.00438	0.969816	1.00022	1.00248	1.00993	0.998962
1.00372	0.969791	1.00342	1.00336	0.980095	1.00282	1.00327	0.983854	1.00156	1.00055	0.999666	1.00562
1.0034	0.969151	1.0044	1.00333	0.968877	1.00428	1.00401	0.967101	1.00157	1.00444	0.997495	0.995074
1.00424	0.963878	1.00271	1.00317	0.969435	1.00465	1.00254	0.977899	1.00433	1.00339	0.99256	0.998615
1.00393	0.96819	1.00304	1.00369	0.957176	1.00471	1.00356	0.972315	1.0022	1.00238	0.996804	1.00089
1.00333	0.965726	1.00501	1.00291	0.972557	1.005	1.00247	0.983329	1.00385	1.00264	1.00046	0.999693
1.00367	0.97297	1.00317	1.00445	0.968927	1.00115	1.00373	0.966762	1.00241	1.00167	0.990291	1.00367
1.00307	0.973142	1.00484	1.00376	0.967684	1.00323	1.0047	0.974567	0.998727	1.00344	0.988218	0.998999
1.00386	0.969644	1.00307	1.00444	0.966795	1.00146	1.00375	0.973703	1.00148	1.00361	0.990981	0.998194
1.00332	0.965011	1.00511	1.00374	0.969257	1.00309	1.003	0.979905	1.00281	1.00346	0.977264	1.00032
1.004	0.972305	1.00234	1.00399	0.968521	1.00249	1.00349	0.985026	1.00081	1.00458	0.999666	0.994418
1.00417	0.967968	1.00239	1.00408	0.969638	1.00209	1.00381	0.970156	1.00176	1.0023	0.986343	1.00243
1.00322	0.969644	1.00483	1.00346	0.964536	1.00444	1.00367	0.97213	1.00191	1.00379	0.992166	0.997538
1.00334	0.969422	1.00453	1.00323	0.973851	1.00394	1.00357	0.973179	1.00205	1.00235	1.01575	0.998578
1.00302	0.969841	1.00537	1.00333	0.972811	1.00379	1.00429	0.981972	0.998953	1.00318	0.997889	0.998516
1.00457	0.96819	1.00125	1.00333	0.972481	1.00384	1.00345	0.968304	1.00298	1.00271	0.998284	0.999767
1.00462	0.97467	1.00033	1.00378	0.969435	1.00296	1.00364	0.972346	1.00195	1.00275	0.994534	1.00013
1.00335	0.967204	1.00477	1.00431	0.972582	1.00109	1.00407	0.974999	1.00043	1.00381	0.980126	0.998987
1.00323	0.965307	1.00534	1.0055	0.963191	0.998923	1.00385	0.971359	1.00149	1.004	0.982988	0.99812
1.00424	0.963656	1.00274	1.00428	0.975806	1.00078	1.00417	0.97429	1.00024	1.0034	0.988712	0.999061
1.00381	0.972329	1.00285	1.00326	0.974917	1.00375	1.00479	0.977097	0.998166	1.00324	1.00401	0.9976
1.00362	0.971245	1.00352	1.00426	0.968191	1.00176	1.00369	0.97577	1.0014	1.00069	1.00322	1.00478
1.00378	0.969767	1.00327	1.00356	0.965602	1.00404	1.00411	0.977807	0.999964	1.00077	1.00213	1.0047
1.00418	0.96442	1.0028	1.00238	0.980755	1.00547	1.00333	0.973734	1.00266	1.00119	0.993942	1.00455
1.00487	0.971467	1.00002	1.00367	0.96314	1.00403	1.00437	0.970341	1.00017	1.00299	0.993153	0.999656
1.00405	0.969594	1.00252	1.00495	0.967404	0.999947	1.00472	0.971698	0.999029	1.00479	0.993054	0.994666
1.00443	0.963163	1.00225	1.00453	0.970476	1.00075	1.00479	0.971575	0.998846	1.0053	0.972626	0.995792
1.00355	0.961882	1.00487	1.00339	0.974105	1.00348	1.00544	0.96451	0.997922	1.00325	0.989106	0.99942
1.00461	0.971837	1.0007	1.00412	0.973445	1.00151	1.00341	0.97611	1.00213	1.00249	1.00194	0.99994
1.00402	0.969299	1.00265	1.00308	0.97111	1.00471	1.00303	0.974228	1.00343	1.00419	0.973712	0.998739
1.00342	0.964592	1.00489	1.00248	0.972963	1.00615	1.00349	0.985334	1.00078	1.00216	0.993054	1.00196
1.00381	0.972453	1.00285	1.00458	0.966745	1.00105	1.00371	0.977251	1.00117	1.00315	0.990587	0.999532
1.00383	0.962227	1.00405	1.00312	0.967607	1.00501	1.0039	0.97287	1.00117	1.00449	0.996508	0.995049
1.00503	0.969373	0.999822	1.00414	0.9621	1.00285	1.00359	0.974814	1.00179	1.00439	1.00164	0.994678
1.00348	0.964494	1.00474	1.00389	0.977176	1.00171	1.00387	0.968212	1.00183	1.00312	0.998679	0.998578
1.00469	0.972428	1.0004	1.00362	0.964486	1.00401	1.00375	0.972469	1.00164	1.00348	0.993054	0.998294
1.00405	0.969668	1.00252	1.0042	0.971542	1.00153	1.00389	0.979504	1.00036	1.00272	0.987725	1.00107
1.0038	0.965085	1.00378	1.00359	0.971745	1.0032	1.00336	0.979318	1.00189	1.00419	0.994633	0.996127
1.00467	0.965258	1.00134	1.00387	0.974384	1.00211	1.00371	0.978979	1.00094	1.00312	0.996409	0.998876
1.00414	0.965307	1.00281	1.00294	0.970196	1.00519	1.00296	0.981355	1.00275	1.001	0.994633	1.00499
1.00407	0.962104	1.00338	1.00527	0.966389	0.999175	1.00341	0.976264	1.00211	1.00383	0.994929	0.997093
1.00339	0.970136	1.00431	1.0032	0.97441	1.00396	1.0044	0.971852	0.999911	1.00517	0.981508	0.995049
1.00456	0.976272	1.0003	1.00396	0.965932	1.00289	1.00364	0.97321	1.00185	1.00218	1.00184	1.00079
1.0035	0.971713	1.00379	1.00375	0.960856	1.00408	1.00382	0.980213	1.00049	1.00518	0.984468	0.994653
1.00418	0.969447	1.00218	1.00357	0.974232	1.00296	1.00441	0.978609	0.999044	1.00325	0.983185	1.00018
1.00387	0.958334	1.00442	1.00383	0.980323	1.00149	1.0045	0.976202	0.99909	1.00362	0.974403	1.00025
1.0039	0.97334	1.00249	1.00318	0.974993	1.00394	1.00292	0.971019	1.00412	1.00311	1.00194	0.998219
1.0045	0.963558	1.00203	1.00364	0.970983	1.00315	1.00379	0.969199	1.00192	1.00434	0.993843	0.995817
1.00303	0.968559	1.00549	1.00333	0.966008	1.00462	1.0041	0.97719	1.00008	1.00188	1.00953	1.00067
1.00354	0.974818	1.00332	1.00339	0.969359	1.00405	1.00262	0.97756	1.00414	1.00179	0.98358	1.00419
1.00343	0.970112	1.0042	1.00346	0.974587	1.0032	1.00312	0.974968	1.00309	1.00342	1.00016	0.997575
1.00474	0.963508	1.00137	1.0043	0.966668	1.00186	1.00291	0.971729	1.00406	1.0028	0.995324	0.999903
1.00372	0.962153	1.00436	1.00408	0.966364	1.00251	1.00335	0.972809	1.00271	1.00164	0.994041	1.00328
1.00402	0.966712	1.00297	1.00413	0.96276	1.0028	1.00439	0.977313	0.999269	1.00233	0.987725	1.00217
1.00331	0.971393	1.00437	1.00426	0.971719	1.00134	1.00306	0.968088	1.00411	1.00305	0.989403	0.99994
1.00377	0.974448	1.00272	1.00392	0.969841	1.00251	1.00435	0.978917	0.999182	1.00472	0.987429	0.995545
1.00448	0.969594	1.00132	1.00378	0.970882	1.00278	1.00376	0.977406	1.00101	1.0014	1.01249	1.00164
1.00467	0.963977	1.0015	1.00363	0.977506	1.00238	1.0049	0.971976	0.998491	1.00159	0.997692	1.00296
1.00318	0.966096	1.00537	1.00358	0.967658	1.00372	1.0033	0.970803	1.00309	1.00496	0.985554	0.995124
1.00381	0.961118	1.00424	1.00363	0.976821	1.00248	1.00321	0.973919	1.00296	1.00195	0.995126	1.00229
1.00427	0.964814	1.00251	1.00352	0.968318	1.00382	1.00456	0.96815	0.999914	1.00201	1.00638	1.00071
1.00328	0.976346	1.00386	1.00413	0.976339	1.00114	1.00402	0.979442	1.00003	1.00335	1.00944	0.99661
1.00368	0.971245	1.00335	1.00399	0.974613	1.00175	1.00359	0.9754	1.00173	1.00215	0.996014	1.00161
1.00407	0.969693	1.00245	1.00402	0.967557	1.00251	1.00376	0.979627	1.00072	1.0029	0.984074	1.00104
1.0044	0.968067	1.00174	1.00392	0.970907	1.00238	1.0031	0.978886	1.00264	1.00129	0.992758	1.00441
1.00321	0.969989	1.00482	1.00458	0.958318	1.0021	1.00377	0.976141	1.00112	1.00309	1.00253	0.998182
1.00402	0.964223	1.00327	1.00438	0.967151	1.00158	1.00424	0.971822	1.00035	1.00376	0.983778	0.998677
1.00356	0.966342	1.0043	1.00371	0.965628	1.00361	1.00408	0.978208	1	1.00326	0.989106	0.999408
1.00292	0.969496	1.00569	1.00334	0.974486	1.00356	1.00285	0.978825	1.00336	1.00451	0.985258	0.996399
1.00427	0.966367	1.0023	1.00388	0.970399	1.00255	1.00291	0.976326	1.00349	1.00178	0.994929	1.00279
1.00421	0.972945	1.00169	1.00395	0.975171	1.00179	1.00314	0.967379	1.00396	1.00379	1.00085	0.996449
1.0037	0.973069	1.00309	1.00386	0.971719	1.00244	1.00359	0.973858	1.00191	1.00229	0.991968	1.00175
1.00377	0.968806	1.0034	1.0046	0.961541	1.00165	1.00328	0.968027	1.0035	1.0021	0.992264	1.00222
1.00387	0.969102	1.0031	1.00282	0.968775	1.00572	1.00396	0.974105	1.00086	1.00434	0.991278	0.996127
1.00328	0.970038	1.00461	1.00349	0.976034	1.00295	1.00322	0.984625	1.0016	1.00369	0.986639	0.998516
1.00271	0.977849	1.00526	1.00302	0.975704	1.0043	1.00333	0.97287	1.00275	1.00359	1.00351	0.996672
1.00276	0.974621	1.00551	1.00454	0.96979	1.00079	1.00421	0.970618	1.00059	1.00457	0.989896	0.995656
1.0042	0.969126	1.00218	1.00419	0.96875	1.00191	1.00354	0.972037	1.00227	1.00145	0.996212	1.00354
1.00425	0.970605	1.00184	1.00399	0.969993	1.00231	1.00401	0.978331	1.00019	1.003	0.985258	1.0006
1.0045	0.96511	1.00181	1.0035	0.971745	1.00344	1.00383	0.978917	1.00062	1.00254	0.999172	1.00015
1.00398	0.969397	1.00274	1.00467	0.967303	1.00074	1.00541	0.973611	0.996884	1.00314	0.981607	1.00067
1.00378	0.962252	1.00418	1.00395	0.968775	1.00256	1.00317	0.975308	1.0029	1.00359	0.997791	0.997402
1.00463	0.974719	1.00029	1.0032	0.970704	1.00442	1.00344	0.974444	1.00225	1.00292	0.990093	1.00021
1.00258	0.971122	1.00644	1.00299	0.972201	1.00482	1.00379	0.977807	1.00086	1.00294	0.991475	0.99999
1.00397	0.973487	1.00229	1.00398	0.969714	1.00236	1.0037	0.977221	1.00119	1.00112	1.01131	1.00258
1.00458	0.966514	1.00144	1.00449	0.970349	1.00088	1.00431	0.966916	1.00077	1.00212	0.988218	1.00269
1.00361	0.967574	1.00401	1.00361	0.968217	1.00358	1.00346	0.96886	1.00289	1.00285	0.999172	0.999284
1.00428	0.965652	1.00237	1.00322	0.967176	1.00479	1.00223	0.984378	1.0044	1.0033	0.996705	0.998343
1.00436	0.969619	1.00166	1.00367	0.970222	1.00316	1.00429	0.970526	1.00037	1.00479	0.992856	0.99469
1.00385	0.968116	1.00328	1.00476	0.97177	0.999941	1.00344	0.975863	1.00209	1.00421	0.991968	0.996399
1.00431	0.963213	1.00259	1.00439	0.975476	1.00053	1.00249	0.977776	1.00448	1.00202	0.999764	1.00153
1.00299	0.966169	1.0059	1.00346	0.971135	1.00365	1.00394	0.979843	1.0002	1.00265	0.992363	1.0007
1.00446	0.965948	1.00183	1.00434	0.971694	1.00112	1.00369	0.97429	1.00159	1.00373	1.0045	0.996164
1.00521	0.963977	0.999994	1.004	0.970501	1.00222	1.00384	0.966299	1.00214	1.00323	1.01269	0.996535
1.00338	0.965332	1.00491	1.00455	0.958572	1.00214	1.00381	0.979288	1.00062	1.00255	0.987824	1.00153
1.00402	0.962153	1.00351	1.00413	0.968623	1.00209	1.00297	0.978239	1.00309	1.00173	0.995916	1.00281
1.0035	0.971738	1.0038	1.00418	0.969486	1.00183	1.00418	0.967225	1.00109	1.00292	0.974699	1.00216
1.00312	0.95996	1.00631	1.00359	0.972557	1.0031	1.00395	0.973549	1.00095	1.00242	0.995324	1.00096
1.00296	0.975631	1.00484	1.00356	0.974993	1.00289	1.00332	0.9725	1.00284	1.00332	0.985949	0.999618
1.00356	0.973635	1.00341	1.00348	0.96913	1.00382	1.0044	0.961856	1.00114	1.00414	0.987528	0.997154
1.00365	0.965282	1.00418	1.00329	0.974054	1.00375	1.00337	0.979905	1.00177	1.00285	0.986245	1.00091
1.00414	0.964864	1.00285	1.00478	0.978572	0.999048	1.00368	0.97503	1.00153	1.00155	0.99858	1.00296
1.00461	0.971467	1.00075	1.00408	0.970374	1.00201	1.00323	0.978023	1.0024	1.0016	0.998185	1.00289
1.00446	0.965997	1.00183	1.00387	0.97111	1.00249	1.00355	0.977282	1.00159	1.00288	0.997692	0.999371
1.00422	0.971787	1.0018	1.00397	0.967658	1.00265	1.00439	0.972654	0.999842	1.00308	0.984863	1.00044
1.00335	0.966391	1.00487	1.00405	0.973496	1.00172	1.00341	0.978948	1.00179	1.00324	0.987528	0.999668
1.00341	0.976272	1.00349	1.00482	0.968699	1.00015	1.00481	0.971081	0.998853	1.00393	0.995718	0.996709
1.00308	0.971566	1.005	1.0031	0.968724	1.00494	1.004	0.975863	1.00053	1.00314	1.00174	0.998145
1.00445	0.966391	1.0018	1.00441	0.968039	1.00136	1.00367	0.971791	1.00194	1.00146	1.00628	1.00224
1.00392	0.974572	1.00229	1.00357	0.972608	1.00315	1.00482	0.981324	0.997575	1.00375	0.987231	0.998269
1.00374	0.963459	1.00415	1.00483	0.971313	0.999791	1.00341	0.973549	1.00245	1.00247	0.997495	1.00053
1.00342	0.973931	1.00376	1.00329	0.964156	1.00497	1.00406	0.975123	1.00043	1.00206	1.00302	1.00099
1.00361	0.963089	1.00455	1.00385	0.970501	1.00262	1.00449	0.980121	0.998621	1.00323	0.989008	0.999507
1.0031	0.971393	1.00497	1.0037	0.972455	1.0028	1.00503	0.977591	0.997449	1.00182	0.98062	1.00448
1.00407	0.960059	1.00364	1.00304	0.970831	1.00486	1.00339	0.975246	1.0023	1.00347	1.00953	0.996263
1.00298	0.969742	1.0055	1.00354	0.973064	1.00317	1.00331	0.974629	1.00258	1.00453	0.987528	0.996077
1.00345	0.970481	1.0041	1.00349	0.972633	1.00337	1.00355	0.978578	1.00144	1.00343	0.985159	0.999433
1.00422	0.97127	1.00185	1.00389	0.964232	1.00329	1.00304	0.972284	1.00364	1.00358	0.996409	0.9976
1.00432	0.97058	1.00165	1.00332	0.967607	1.00446	1.00379	0.97719	1.00093	1.00373	0.995126	0.997353
1.00331	0.970038	1.00454	1.00358	0.974054	1.00294	1.00299	0.983483	1.0024	1.00098	1.00421	1.00385
1.00338	0.973586	1.0039	1.00359	0.969029	1.00354	1.00309	0.97719	1.0029	1.00404	1.00026	0.995842
1.00381	0.964568	1.00382	1.00382	0.977354	1.00188	1.00326	0.979257	1.00217	1.00297	0.98812	1.00032
1.00398	0.969348	1.00277	1.00451	0.969283	1.00093	1.00307	0.980552	1.00254	1.00362	0.997199	0.997377
1.00349	0.967352	1.00435	1.00336	0.975628	1.00338	1.00372	0.967687	1.0023	1.00312	1.0044	0.997873
1.00389	0.966539	1.00334	1.00283	0.967252	1.00587	1.00449	0.976727	0.999048	1.00348	0.9971	0.997786
1.00458	0.969865	1.00101	1.00375	0.977075	1.0021	1.00391	0.972408	1.0012	1.00284	0.990784	1.00035
1.00337	0.975951	1.00366	1.00327	0.972658	1.00398	1.00386	0.971266	1.00147	1.00349	0.986343	0.999098
1.00406	0.970752	1.00236	1.00349	0.969105	1.0038	1.00364	0.96741	1.00257	1.00532	0.98585	0.994071
1.00421	0.965381	1.0026	1.00418	0.968293	1.00199	1.00345	0.981632	1.00135	1.00469	0.989403	0.995384
1.00378	0.96957	1.00328	1.00374	0.969638	1.00304	1.0038	0.977745	1.00086	1.00311	0.982297	1.00067
1.0032	0.973266	1.00446	1.00371	0.969384	1.00316	1.00511	0.974105	0.997643	1.00348	0.992264	0.998405
1.00353	0.970555	1.00388	1.00347	0.96875	1.00391	1.00372	0.981848	1.00055	1.00548	0.987034	0.993489
1.00392	0.955895	1.00456	1.0034	0.976948	1.00308	1.00343	0.972685	1.00251	1.0014	1.01082	1.00185
1.00371	0.960354	1.0046	1.00437	0.96446	1.00194	1.0032	0.980552	1.00216	1.00157	0.990981	1.00387
1.00383	0.958112	1.00456	1.00377	0.971389	1.00275	1.00241	0.975092	1.00504	1.00239	0.990291	1.00169
1.00413	0.966884	1.00263	1.00458	0.970729	1.00058	1.0039	0.980984	1.00017	1.00137	0.99335	1.00411
1.0045	0.9675	1.00152	1.00338	0.970146	1.00399	1.0027	0.980306	1.00358	1.00296	1.00124	0.998702
1.00484	0.964962	1.00091	1.0036	0.967176	1.00375	1.00203	0.97284	1.00638	1.00106	1.0121	1.00264
1.00371	0.965775	1.00395	1.00335	0.968344	1.0043	1.00366	0.975585	1.0015	1.00188	1.00815	1.00086
1.00379	0.972674	1.00288	1.00285	0.973344	1.00506	1.00473	0.96815	0.999456	1.00172	1.00608	1.00155
1.00443	0.967722	1.00171	1.00417	0.9688	1.00195	1.00438	0.975647	0.999487	1.00161	0.996606	1.00306
1.00436	0.961956	1.0026	1.00365	0.971948	1.00302	1.00351	0.98117	1.00123	1.00345	0.980422	0.999965
1.00455	0.967451	1.00141	1.00416	0.967278	1.00216	1.0057	0.969785	0.996529	1.00367	0.987725	0.99843
1.00315	0.970186	1.00497	1.00406	0.964866	1.00273	1.0036	0.978547	1.00131	1.00155	1.00006	1.00279
1.00317	0.971713	1.00473	1.00387	0.960069	1.00386	1.00311	0.972562	1.00341	1.00081	1.00046	1.00478
[truncated: 8,004 more rows]

## Sheet: PTM
phosphorylation				ubiquitination
[truncated: 10,001 more rows]
