# Supplementary material for: Pathogenic missense protein variants affect different functional pathways and proteomic features than healthy population variants
Source: PLoS Biol. 2021 Apr 28;19(4):e3001207. doi: 10.1371/journal.pbio.3001207 (PMC8110273; doi:10.1371/journal.pbio.3001207)
Supplement: S13 Data — (Data underlying Figs 7 and S16–S19). (ZIP) [file pbio.3001207.s035.zip]

Archive with 2 entries (2 files):
- REVEL_CADD_analysis.xlsx
- __MACOSX/._REVEL_CADD_analysis.xlsx
