# Supplementary material for: Pathogenic missense protein variants affect different functional pathways and proteomic features than healthy population variants
Source: PLoS Biol. 2021 Apr 28;19(4):e3001207. doi: 10.1371/journal.pbio.3001207 (PMC8110273; doi:10.1371/journal.pbio.3001207)
Supplement: S13 Data — (Data underlying Figs 7 and S16–S19). (ZIP) [file pbio.3001207.s035.zip › REVEL_CADD_analysis.xlsx]

## Sheet: README
Comparison of variant enrichment and associations of damaging and tolerable variants as annotated by orthogonal impact predictors
Content
1	Fig 7B, S16 Fig	Breakdown of variants by source variant sets in tolerable and damaging variants as labelled by REVEL and CADD respectively.
2	Fig 7C, S16 Fig	Variant density of tolerable and damaging variants as labelled by REVEL and CADD respectively. All 1000 bootstrap samples are listed here.
3	Fig 7D, S17 Fig	Correlation of Protein stability and VES of tolerable and damaging variants as labelled by REVEL and CADD respectively. All 1000 bootstrap samples are listed here.
4	Fig 7E, S18 Fig	Correlation of Protein abundance and VES of tolerable and damaging variants as labelled by REVEL and CADD respectively. All 1000 bootstrap samples are listed here.
5	Fig 7F	Enrichment of variants in surface/core/interacting interface of a representative bootstrapped sample. Variants are ordered by REVEL score and enrichment scores are calculated using the conventional GSEA method.
6	Fig 7G	GSEA analysis of tolerable & damaging variants as labelled by REVEL. This matrix is subject to PCA and displayed in text.
7	S19 Fig	GSEA analysis of tolerable & damaging variants as labelled by CADD. This matrix is subject to PCA and displayed in text.

## Sheet: breakdown
dataset	Number of variants	category	Predictor used
clinvar	404	tolerable	REVEL
common	12419	tolerable	REVEL
cancer gene (driver mutations)	260	tolerable	REVEL
cancer gene (other mutations)	7912	tolerable	REVEL
non-driver	170929	tolerable	REVEL
rare	986370	tolerable	REVEL
clinvar	3815	damaging	REVEL
common	640	damaging	REVEL
cancer gene (driver mutations)	377	damaging	REVEL
cancer gene (other mutations)	3077	damaging	REVEL
non-driver	48109	damaging	REVEL
rare	186080	damaging	REVEL
clinvar	176	tolerable	CADD
common	8451	tolerable	CADD
cancer gene (driver mutations)	3	tolerable	CADD
cancer gene (other mutations)	2486	tolerable	CADD
non-driver	74532	tolerable	CADD
rare	476954	tolerable	CADD
clinvar	4047	damaging	CADD
common	4950	damaging	CADD
cancer gene (driver mutations)	634	damaging	CADD
cancer gene (other mutations)	8504	damaging	CADD
non-driver	145090	damaging	CADD
rare	709279	damaging	CADD

## Sheet: Fig7C_S16_Variant_Density
density	structure	category	sample	Predictor used
1.756	core	deleterious	1	REVEL
1.742	core	deleterious	2	REVEL
1.781	core	deleterious	3	REVEL
1.804	core	deleterious	4	REVEL
1.788	core	deleterious	5	REVEL
1.753	core	deleterious	6	REVEL
1.744	core	deleterious	7	REVEL
1.779	core	deleterious	8	REVEL
1.797	core	deleterious	9	REVEL
1.745	core	deleterious	10	REVEL
1.801	core	deleterious	11	REVEL
1.77	core	deleterious	12	REVEL
1.837	core	deleterious	13	REVEL
1.812	core	deleterious	14	REVEL
1.731	core	deleterious	15	REVEL
1.746	core	deleterious	16	REVEL
1.83	core	deleterious	17	REVEL
1.727	core	deleterious	18	REVEL
1.759	core	deleterious	19	REVEL
1.764	core	deleterious	20	REVEL
1.794	core	deleterious	21	REVEL
1.809	core	deleterious	22	REVEL
1.819	core	deleterious	23	REVEL
1.725	core	deleterious	24	REVEL
1.753	core	deleterious	25	REVEL
1.811	core	deleterious	26	REVEL
1.829	core	deleterious	27	REVEL
1.761	core	deleterious	28	REVEL
1.786	core	deleterious	29	REVEL
1.774	core	deleterious	30	REVEL
1.751	core	deleterious	31	REVEL
1.748	core	deleterious	32	REVEL
1.796	core	deleterious	33	REVEL
1.772	core	deleterious	34	REVEL
1.744	core	deleterious	35	REVEL
1.746	core	deleterious	36	REVEL
1.709	core	deleterious	37	REVEL
1.724	core	deleterious	38	REVEL
1.746	core	deleterious	39	REVEL
1.818	core	deleterious	40	REVEL
1.758	core	deleterious	41	REVEL
1.792	core	deleterious	42	REVEL
1.829	core	deleterious	43	REVEL
1.719	core	deleterious	44	REVEL
1.758	core	deleterious	45	REVEL
1.788	core	deleterious	46	REVEL
1.752	core	deleterious	47	REVEL
1.805	core	deleterious	48	REVEL
1.778	core	deleterious	49	REVEL
1.779	core	deleterious	50	REVEL
1.768	core	deleterious	51	REVEL
1.766	core	deleterious	52	REVEL
1.762	core	deleterious	53	REVEL
1.833	core	deleterious	54	REVEL
1.792	core	deleterious	55	REVEL
1.755	core	deleterious	56	REVEL
1.809	core	deleterious	57	REVEL
1.832	core	deleterious	58	REVEL
1.79	core	deleterious	59	REVEL
1.775	core	deleterious	60	REVEL
1.786	core	deleterious	61	REVEL
1.836	core	deleterious	62	REVEL
1.783	core	deleterious	63	REVEL
1.807	core	deleterious	64	REVEL
1.796	core	deleterious	65	REVEL
1.769	core	deleterious	66	REVEL
1.761	core	deleterious	67	REVEL
1.759	core	deleterious	68	REVEL
1.747	core	deleterious	69	REVEL
1.844	core	deleterious	70	REVEL
1.772	core	deleterious	71	REVEL
1.751	core	deleterious	72	REVEL
1.778	core	deleterious	73	REVEL
1.765	core	deleterious	74	REVEL
1.76	core	deleterious	75	REVEL
1.755	core	deleterious	76	REVEL
1.763	core	deleterious	77	REVEL
1.779	core	deleterious	78	REVEL
1.771	core	deleterious	79	REVEL
1.794	core	deleterious	80	REVEL
1.798	core	deleterious	81	REVEL
1.801	core	deleterious	82	REVEL
1.824	core	deleterious	83	REVEL
1.771	core	deleterious	84	REVEL
1.764	core	deleterious	85	REVEL
1.782	core	deleterious	86	REVEL
1.736	core	deleterious	87	REVEL
1.748	core	deleterious	88	REVEL
1.776	core	deleterious	89	REVEL
1.792	core	deleterious	90	REVEL
1.776	core	deleterious	91	REVEL
1.781	core	deleterious	92	REVEL
1.786	core	deleterious	93	REVEL
1.818	core	deleterious	94	REVEL
1.815	core	deleterious	95	REVEL
1.829	core	deleterious	96	REVEL
1.807	core	deleterious	97	REVEL
1.765	core	deleterious	98	REVEL
1.764	core	deleterious	99	REVEL
1.791	core	deleterious	100	REVEL
1.722	core	deleterious	101	REVEL
1.738	core	deleterious	102	REVEL
1.803	core	deleterious	103	REVEL
1.772	core	deleterious	104	REVEL
1.722	core	deleterious	105	REVEL
1.802	core	deleterious	106	REVEL
1.776	core	deleterious	107	REVEL
1.737	core	deleterious	108	REVEL
1.761	core	deleterious	109	REVEL
1.801	core	deleterious	110	REVEL
1.744	core	deleterious	111	REVEL
1.742	core	deleterious	112	REVEL
1.793	core	deleterious	113	REVEL
1.785	core	deleterious	114	REVEL
1.747	core	deleterious	115	REVEL
1.822	core	deleterious	116	REVEL
1.704	core	deleterious	117	REVEL
1.777	core	deleterious	118	REVEL
1.806	core	deleterious	119	REVEL
1.756	core	deleterious	120	REVEL
1.756	core	deleterious	121	REVEL
1.718	core	deleterious	122	REVEL
1.764	core	deleterious	123	REVEL
1.748	core	deleterious	124	REVEL
1.754	core	deleterious	125	REVEL
1.783	core	deleterious	126	REVEL
1.794	core	deleterious	127	REVEL
1.767	core	deleterious	128	REVEL
1.789	core	deleterious	129	REVEL
1.792	core	deleterious	130	REVEL
1.817	core	deleterious	131	REVEL
1.76	core	deleterious	132	REVEL
1.763	core	deleterious	133	REVEL
1.766	core	deleterious	134	REVEL
1.757	core	deleterious	135	REVEL
1.777	core	deleterious	136	REVEL
1.777	core	deleterious	137	REVEL
1.768	core	deleterious	138	REVEL
1.791	core	deleterious	139	REVEL
1.74	core	deleterious	140	REVEL
1.754	core	deleterious	141	REVEL
1.802	core	deleterious	142	REVEL
1.756	core	deleterious	143	REVEL
1.825	core	deleterious	144	REVEL
1.795	core	deleterious	145	REVEL
1.778	core	deleterious	146	REVEL
1.774	core	deleterious	147	REVEL
1.732	core	deleterious	148	REVEL
1.734	core	deleterious	149	REVEL
1.74	core	deleterious	150	REVEL
1.807	core	deleterious	151	REVEL
1.763	core	deleterious	152	REVEL
1.795	core	deleterious	153	REVEL
1.811	core	deleterious	154	REVEL
1.801	core	deleterious	155	REVEL
1.828	core	deleterious	156	REVEL
1.79	core	deleterious	157	REVEL
1.774	core	deleterious	158	REVEL
1.776	core	deleterious	159	REVEL
1.711	core	deleterious	160	REVEL
1.802	core	deleterious	161	REVEL
1.769	core	deleterious	162	REVEL
1.787	core	deleterious	163	REVEL
1.764	core	deleterious	164	REVEL
1.798	core	deleterious	165	REVEL
1.783	core	deleterious	166	REVEL
1.779	core	deleterious	167	REVEL
1.785	core	deleterious	168	REVEL
1.768	core	deleterious	169	REVEL
1.768	core	deleterious	170	REVEL
1.841	core	deleterious	171	REVEL
1.764	core	deleterious	172	REVEL
1.829	core	deleterious	173	REVEL
1.753	core	deleterious	174	REVEL
1.761	core	deleterious	175	REVEL
1.793	core	deleterious	176	REVEL
1.738	core	deleterious	177	REVEL
1.743	core	deleterious	178	REVEL
1.767	core	deleterious	179	REVEL
1.83	core	deleterious	180	REVEL
1.85	core	deleterious	181	REVEL
1.749	core	deleterious	182	REVEL
1.775	core	deleterious	183	REVEL
1.812	core	deleterious	184	REVEL
1.738	core	deleterious	185	REVEL
1.747	core	deleterious	186	REVEL
1.814	core	deleterious	187	REVEL
1.722	core	deleterious	188	REVEL
1.78	core	deleterious	189	REVEL
1.776	core	deleterious	190	REVEL
1.786	core	deleterious	191	REVEL
1.79	core	deleterious	192	REVEL
1.77	core	deleterious	193	REVEL
1.769	core	deleterious	194	REVEL
1.745	core	deleterious	195	REVEL
1.75	core	deleterious	196	REVEL
1.769	core	deleterious	197	REVEL
1.803	core	deleterious	198	REVEL
1.823	core	deleterious	199	REVEL
1.76	core	deleterious	200	REVEL
1.753	core	deleterious	201	REVEL
1.785	core	deleterious	202	REVEL
1.854	core	deleterious	203	REVEL
1.73	core	deleterious	204	REVEL
1.756	core	deleterious	205	REVEL
1.799	core	deleterious	206	REVEL
1.787	core	deleterious	207	REVEL
1.764	core	deleterious	208	REVEL
1.742	core	deleterious	209	REVEL
1.745	core	deleterious	210	REVEL
1.787	core	deleterious	211	REVEL
1.742	core	deleterious	212	REVEL
1.772	core	deleterious	213	REVEL
1.777	core	deleterious	214	REVEL
1.803	core	deleterious	215	REVEL
1.805	core	deleterious	216	REVEL
1.73	core	deleterious	217	REVEL
1.824	core	deleterious	218	REVEL
1.736	core	deleterious	219	REVEL
1.758	core	deleterious	220	REVEL
1.782	core	deleterious	221	REVEL
1.794	core	deleterious	222	REVEL
1.796	core	deleterious	223	REVEL
1.792	core	deleterious	224	REVEL
1.877	core	deleterious	225	REVEL
1.752	core	deleterious	226	REVEL
1.762	core	deleterious	227	REVEL
1.729	core	deleterious	228	REVEL
1.765	core	deleterious	229	REVEL
1.801	core	deleterious	230	REVEL
1.791	core	deleterious	231	REVEL
1.729	core	deleterious	232	REVEL
1.796	core	deleterious	233	REVEL
1.774	core	deleterious	234	REVEL
1.835	core	deleterious	235	REVEL
1.807	core	deleterious	236	REVEL
1.747	core	deleterious	237	REVEL
1.786	core	deleterious	238	REVEL
1.814	core	deleterious	239	REVEL
1.763	core	deleterious	240	REVEL
1.789	core	deleterious	241	REVEL
1.812	core	deleterious	242	REVEL
1.722	core	deleterious	243	REVEL
1.774	core	deleterious	244	REVEL
1.784	core	deleterious	245	REVEL
1.779	core	deleterious	246	REVEL
1.766	core	deleterious	247	REVEL
1.743	core	deleterious	248	REVEL
1.808	core	deleterious	249	REVEL
1.743	core	deleterious	250	REVEL
1.733	core	deleterious	251	REVEL
1.787	core	deleterious	252	REVEL
1.851	core	deleterious	253	REVEL
1.784	core	deleterious	254	REVEL
1.698	core	deleterious	255	REVEL
1.77	core	deleterious	256	REVEL
1.795	core	deleterious	257	REVEL
1.796	core	deleterious	258	REVEL
1.696	core	deleterious	259	REVEL
1.768	core	deleterious	260	REVEL
1.737	core	deleterious	261	REVEL
1.734	core	deleterious	262	REVEL
1.857	core	deleterious	263	REVEL
1.749	core	deleterious	264	REVEL
1.823	core	deleterious	265	REVEL
1.773	core	deleterious	266	REVEL
1.808	core	deleterious	267	REVEL
1.806	core	deleterious	268	REVEL
1.726	core	deleterious	269	REVEL
1.73	core	deleterious	270	REVEL
1.709	core	deleterious	271	REVEL
1.798	core	deleterious	272	REVEL
1.755	core	deleterious	273	REVEL
1.76	core	deleterious	274	REVEL
1.726	core	deleterious	275	REVEL
1.756	core	deleterious	276	REVEL
1.823	core	deleterious	277	REVEL
1.784	core	deleterious	278	REVEL
1.762	core	deleterious	279	REVEL
1.727	core	deleterious	280	REVEL
1.764	core	deleterious	281	REVEL
1.769	core	deleterious	282	REVEL
1.836	core	deleterious	283	REVEL
1.834	core	deleterious	284	REVEL
1.782	core	deleterious	285	REVEL
1.809	core	deleterious	286	REVEL
1.767	core	deleterious	287	REVEL
1.784	core	deleterious	288	REVEL
1.81	core	deleterious	289	REVEL
1.813	core	deleterious	290	REVEL
1.765	core	deleterious	291	REVEL
1.803	core	deleterious	292	REVEL
1.718	core	deleterious	293	REVEL
1.77	core	deleterious	294	REVEL
1.79	core	deleterious	295	REVEL
1.845	core	deleterious	296	REVEL
1.759	core	deleterious	297	REVEL
1.796	core	deleterious	298	REVEL
1.8	core	deleterious	299	REVEL
1.792	core	deleterious	300	REVEL
1.815	core	deleterious	301	REVEL
1.814	core	deleterious	302	REVEL
1.758	core	deleterious	303	REVEL
1.815	core	deleterious	304	REVEL
1.77	core	deleterious	305	REVEL
1.703	core	deleterious	306	REVEL
1.765	core	deleterious	307	REVEL
1.758	core	deleterious	308	REVEL
1.723	core	deleterious	309	REVEL
1.749	core	deleterious	310	REVEL
1.716	core	deleterious	311	REVEL
1.761	core	deleterious	312	REVEL
1.784	core	deleterious	313	REVEL
1.741	core	deleterious	314	REVEL
1.751	core	deleterious	315	REVEL
1.752	core	deleterious	316	REVEL
1.792	core	deleterious	317	REVEL
1.789	core	deleterious	318	REVEL
1.801	core	deleterious	319	REVEL
1.823	core	deleterious	320	REVEL
1.804	core	deleterious	321	REVEL
1.739	core	deleterious	322	REVEL
1.729	core	deleterious	323	REVEL
1.741	core	deleterious	324	REVEL
1.753	core	deleterious	325	REVEL
1.83	core	deleterious	326	REVEL
1.823	core	deleterious	327	REVEL
1.801	core	deleterious	328	REVEL
1.771	core	deleterious	329	REVEL
1.751	core	deleterious	330	REVEL
1.711	core	deleterious	331	REVEL
1.8	core	deleterious	332	REVEL
1.786	core	deleterious	333	REVEL
1.766	core	deleterious	334	REVEL
1.754	core	deleterious	335	REVEL
1.806	core	deleterious	336	REVEL
1.881	core	deleterious	337	REVEL
1.812	core	deleterious	338	REVEL
1.703	core	deleterious	339	REVEL
1.737	core	deleterious	340	REVEL
1.736	core	deleterious	341	REVEL
1.745	core	deleterious	342	REVEL
1.842	core	deleterious	343	REVEL
1.783	core	deleterious	344	REVEL
1.742	core	deleterious	345	REVEL
1.789	core	deleterious	346	REVEL
1.788	core	deleterious	347	REVEL
1.805	core	deleterious	348	REVEL
1.769	core	deleterious	349	REVEL
1.754	core	deleterious	350	REVEL
1.818	core	deleterious	351	REVEL
1.817	core	deleterious	352	REVEL
1.817	core	deleterious	353	REVEL
1.748	core	deleterious	354	REVEL
1.761	core	deleterious	355	REVEL
1.754	core	deleterious	356	REVEL
1.812	core	deleterious	357	REVEL
1.754	core	deleterious	358	REVEL
1.751	core	deleterious	359	REVEL
1.828	core	deleterious	360	REVEL
1.775	core	deleterious	361	REVEL
1.781	core	deleterious	362	REVEL
1.737	core	deleterious	363	REVEL
1.745	core	deleterious	364	REVEL
1.778	core	deleterious	365	REVEL
1.746	core	deleterious	366	REVEL
1.775	core	deleterious	367	REVEL
1.845	core	deleterious	368	REVEL
1.794	core	deleterious	369	REVEL
1.781	core	deleterious	370	REVEL
1.772	core	deleterious	371	REVEL
1.776	core	deleterious	372	REVEL
1.753	core	deleterious	373	REVEL
1.805	core	deleterious	374	REVEL
1.766	core	deleterious	375	REVEL
1.764	core	deleterious	376	REVEL
1.744	core	deleterious	377	REVEL
1.797	core	deleterious	378	REVEL
1.808	core	deleterious	379	REVEL
1.794	core	deleterious	380	REVEL
1.712	core	deleterious	381	REVEL
1.774	core	deleterious	382	REVEL
1.767	core	deleterious	383	REVEL
1.773	core	deleterious	384	REVEL
1.793	core	deleterious	385	REVEL
1.784	core	deleterious	386	REVEL
1.764	core	deleterious	387	REVEL
1.785	core	deleterious	388	REVEL
1.786	core	deleterious	389	REVEL
1.781	core	deleterious	390	REVEL
1.787	core	deleterious	391	REVEL
1.791	core	deleterious	392	REVEL
1.794	core	deleterious	393	REVEL
1.78	core	deleterious	394	REVEL
1.805	core	deleterious	395	REVEL
1.765	core	deleterious	396	REVEL
1.729	core	deleterious	397	REVEL
1.808	core	deleterious	398	REVEL
1.765	core	deleterious	399	REVEL
1.793	core	deleterious	400	REVEL
1.771	core	deleterious	401	REVEL
1.723	core	deleterious	402	REVEL
1.744	core	deleterious	403	REVEL
1.814	core	deleterious	404	REVEL
1.75	core	deleterious	405	REVEL
1.78	core	deleterious	406	REVEL
1.757	core	deleterious	407	REVEL
1.773	core	deleterious	408	REVEL
1.741	core	deleterious	409	REVEL
1.717	core	deleterious	410	REVEL
1.795	core	deleterious	411	REVEL
1.75	core	deleterious	412	REVEL
1.77	core	deleterious	413	REVEL
1.819	core	deleterious	414	REVEL
1.825	core	deleterious	415	REVEL
1.815	core	deleterious	416	REVEL
1.827	core	deleterious	417	REVEL
1.807	core	deleterious	418	REVEL
1.777	core	deleterious	419	REVEL
1.754	core	deleterious	420	REVEL
1.818	core	deleterious	421	REVEL
1.766	core	deleterious	422	REVEL
1.759	core	deleterious	423	REVEL
1.781	core	deleterious	424	REVEL
1.797	core	deleterious	425	REVEL
1.77	core	deleterious	426	REVEL
1.832	core	deleterious	427	REVEL
1.817	core	deleterious	428	REVEL
1.782	core	deleterious	429	REVEL
1.715	core	deleterious	430	REVEL
1.81	core	deleterious	431	REVEL
1.792	core	deleterious	432	REVEL
1.803	core	deleterious	433	REVEL
1.748	core	deleterious	434	REVEL
1.816	core	deleterious	435	REVEL
1.747	core	deleterious	436	REVEL
1.76	core	deleterious	437	REVEL
1.745	core	deleterious	438	REVEL
1.757	core	deleterious	439	REVEL
1.764	core	deleterious	440	REVEL
1.813	core	deleterious	441	REVEL
1.778	core	deleterious	442	REVEL
1.732	core	deleterious	443	REVEL
1.763	core	deleterious	444	REVEL
1.763	core	deleterious	445	REVEL
1.803	core	deleterious	446	REVEL
1.835	core	deleterious	447	REVEL
1.796	core	deleterious	448	REVEL
1.765	core	deleterious	449	REVEL
1.777	core	deleterious	450	REVEL
1.765	core	deleterious	451	REVEL
1.738	core	deleterious	452	REVEL
1.774	core	deleterious	453	REVEL
1.802	core	deleterious	454	REVEL
1.771	core	deleterious	455	REVEL
1.79	core	deleterious	456	REVEL
1.727	core	deleterious	457	REVEL
1.773	core	deleterious	458	REVEL
1.767	core	deleterious	459	REVEL
1.793	core	deleterious	460	REVEL
1.81	core	deleterious	461	REVEL
1.79	core	deleterious	462	REVEL
1.73	core	deleterious	463	REVEL
1.802	core	deleterious	464	REVEL
1.709	core	deleterious	465	REVEL
1.768	core	deleterious	466	REVEL
1.83	core	deleterious	467	REVEL
1.763	core	deleterious	468	REVEL
1.754	core	deleterious	469	REVEL
1.797	core	deleterious	470	REVEL
1.847	core	deleterious	471	REVEL
1.79	core	deleterious	472	REVEL
1.777	core	deleterious	473	REVEL
1.744	core	deleterious	474	REVEL
1.759	core	deleterious	475	REVEL
1.784	core	deleterious	476	REVEL
1.84	core	deleterious	477	REVEL
1.789	core	deleterious	478	REVEL
1.783	core	deleterious	479	REVEL
1.678	core	deleterious	480	REVEL
1.735	core	deleterious	481	REVEL
1.797	core	deleterious	482	REVEL
1.763	core	deleterious	483	REVEL
1.742	core	deleterious	484	REVEL
1.763	core	deleterious	485	REVEL
1.826	core	deleterious	486	REVEL
1.725	core	deleterious	487	REVEL
1.783	core	deleterious	488	REVEL
1.745	core	deleterious	489	REVEL
1.829	core	deleterious	490	REVEL
1.727	core	deleterious	491	REVEL
1.745	core	deleterious	492	REVEL
1.768	core	deleterious	493	REVEL
1.874	core	deleterious	494	REVEL
1.729	core	deleterious	495	REVEL
1.766	core	deleterious	496	REVEL
1.784	core	deleterious	497	REVEL
1.815	core	deleterious	498	REVEL
1.717	core	deleterious	499	REVEL
1.79	core	deleterious	500	REVEL
1.733	core	deleterious	501	REVEL
1.758	core	deleterious	502	REVEL
1.809	core	deleterious	503	REVEL
1.831	core	deleterious	504	REVEL
1.815	core	deleterious	505	REVEL
1.772	core	deleterious	506	REVEL
1.827	core	deleterious	507	REVEL
1.764	core	deleterious	508	REVEL
1.741	core	deleterious	509	REVEL
1.781	core	deleterious	510	REVEL
1.75	core	deleterious	511	REVEL
1.737	core	deleterious	512	REVEL
1.765	core	deleterious	513	REVEL
1.746	core	deleterious	514	REVEL
1.738	core	deleterious	515	REVEL
1.794	core	deleterious	516	REVEL
1.77	core	deleterious	517	REVEL
1.769	core	deleterious	518	REVEL
1.813	core	deleterious	519	REVEL
1.78	core	deleterious	520	REVEL
1.774	core	deleterious	521	REVEL
1.773	core	deleterious	522	REVEL
1.844	core	deleterious	523	REVEL
1.778	core	deleterious	524	REVEL
1.76	core	deleterious	525	REVEL
1.794	core	deleterious	526	REVEL
1.792	core	deleterious	527	REVEL
1.808	core	deleterious	528	REVEL
1.786	core	deleterious	529	REVEL
1.795	core	deleterious	530	REVEL
1.747	core	deleterious	531	REVEL
1.809	core	deleterious	532	REVEL
1.784	core	deleterious	533	REVEL
1.713	core	deleterious	534	REVEL
1.764	core	deleterious	535	REVEL
1.792	core	deleterious	536	REVEL
1.722	core	deleterious	537	REVEL
1.763	core	deleterious	538	REVEL
1.734	core	deleterious	539	REVEL
1.8	core	deleterious	540	REVEL
1.712	core	deleterious	541	REVEL
1.788	core	deleterious	542	REVEL
1.751	core	deleterious	543	REVEL
1.83	core	deleterious	544	REVEL
1.797	core	deleterious	545	REVEL
1.712	core	deleterious	546	REVEL
1.76	core	deleterious	547	REVEL
1.835	core	deleterious	548	REVEL
1.816	core	deleterious	549	REVEL
1.768	core	deleterious	550	REVEL
1.748	core	deleterious	551	REVEL
1.834	core	deleterious	552	REVEL
1.762	core	deleterious	553	REVEL
1.766	core	deleterious	554	REVEL
1.822	core	deleterious	555	REVEL
1.725	core	deleterious	556	REVEL
1.771	core	deleterious	557	REVEL
1.757	core	deleterious	558	REVEL
1.734	core	deleterious	559	REVEL
1.761	core	deleterious	560	REVEL
1.797	core	deleterious	561	REVEL
1.789	core	deleterious	562	REVEL
1.821	core	deleterious	563	REVEL
1.817	core	deleterious	564	REVEL
1.742	core	deleterious	565	REVEL
1.759	core	deleterious	566	REVEL
1.769	core	deleterious	567	REVEL
1.818	core	deleterious	568	REVEL
1.749	core	deleterious	569	REVEL
1.786	core	deleterious	570	REVEL
1.76	core	deleterious	571	REVEL
1.787	core	deleterious	572	REVEL
1.793	core	deleterious	573	REVEL
1.801	core	deleterious	574	REVEL
1.783	core	deleterious	575	REVEL
1.693	core	deleterious	576	REVEL
1.786	core	deleterious	577	REVEL
1.723	core	deleterious	578	REVEL
1.764	core	deleterious	579	REVEL
1.796	core	deleterious	580	REVEL
1.802	core	deleterious	581	REVEL
1.749	core	deleterious	582	REVEL
1.741	core	deleterious	583	REVEL
1.751	core	deleterious	584	REVEL
1.785	core	deleterious	585	REVEL
1.798	core	deleterious	586	REVEL
1.757	core	deleterious	587	REVEL
1.781	core	deleterious	588	REVEL
1.758	core	deleterious	589	REVEL
1.749	core	deleterious	590	REVEL
1.761	core	deleterious	591	REVEL
1.819	core	deleterious	592	REVEL
1.781	core	deleterious	593	REVEL
1.755	core	deleterious	594	REVEL
1.757	core	deleterious	595	REVEL
1.812	core	deleterious	596	REVEL
1.783	core	deleterious	597	REVEL
1.728	core	deleterious	598	REVEL
1.828	core	deleterious	599	REVEL
1.77	core	deleterious	600	REVEL
1.748	core	deleterious	601	REVEL
1.826	core	deleterious	602	REVEL
1.704	core	deleterious	603	REVEL
1.751	core	deleterious	604	REVEL
1.791	core	deleterious	605	REVEL
1.768	core	deleterious	606	REVEL
1.854	core	deleterious	607	REVEL
1.769	core	deleterious	608	REVEL
1.782	core	deleterious	609	REVEL
1.777	core	deleterious	610	REVEL
1.765	core	deleterious	611	REVEL
1.817	core	deleterious	612	REVEL
1.764	core	deleterious	613	REVEL
1.857	core	deleterious	614	REVEL
1.799	core	deleterious	615	REVEL
1.767	core	deleterious	616	REVEL
1.733	core	deleterious	617	REVEL
1.796	core	deleterious	618	REVEL
1.793	core	deleterious	619	REVEL
1.834	core	deleterious	620	REVEL
1.754	core	deleterious	621	REVEL
1.759	core	deleterious	622	REVEL
1.726	core	deleterious	623	REVEL
1.754	core	deleterious	624	REVEL
1.769	core	deleterious	625	REVEL
1.734	core	deleterious	626	REVEL
1.719	core	deleterious	627	REVEL
1.761	core	deleterious	628	REVEL
1.839	core	deleterious	629	REVEL
1.756	core	deleterious	630	REVEL
1.843	core	deleterious	631	REVEL
1.783	core	deleterious	632	REVEL
1.829	core	deleterious	633	REVEL
1.815	core	deleterious	634	REVEL
1.834	core	deleterious	635	REVEL
1.813	core	deleterious	636	REVEL
1.796	core	deleterious	637	REVEL
1.729	core	deleterious	638	REVEL
1.747	core	deleterious	639	REVEL
1.702	core	deleterious	640	REVEL
1.804	core	deleterious	641	REVEL
1.696	core	deleterious	642	REVEL
1.723	core	deleterious	643	REVEL
1.826	core	deleterious	644	REVEL
1.764	core	deleterious	645	REVEL
1.704	core	deleterious	646	REVEL
1.735	core	deleterious	647	REVEL
1.757	core	deleterious	648	REVEL
1.826	core	deleterious	649	REVEL
1.815	core	deleterious	650	REVEL
1.754	core	deleterious	651	REVEL
1.806	core	deleterious	652	REVEL
1.73	core	deleterious	653	REVEL
1.786	core	deleterious	654	REVEL
1.762	core	deleterious	655	REVEL
1.736	core	deleterious	656	REVEL
1.751	core	deleterious	657	REVEL
1.752	core	deleterious	658	REVEL
1.756	core	deleterious	659	REVEL
1.754	core	deleterious	660	REVEL
1.772	core	deleterious	661	REVEL
1.75	core	deleterious	662	REVEL
1.73	core	deleterious	663	REVEL
1.787	core	deleterious	664	REVEL
1.829	core	deleterious	665	REVEL
1.758	core	deleterious	666	REVEL
1.744	core	deleterious	667	REVEL
1.783	core	deleterious	668	REVEL
1.787	core	deleterious	669	REVEL
1.793	core	deleterious	670	REVEL
1.751	core	deleterious	671	REVEL
1.747	core	deleterious	672	REVEL
1.76	core	deleterious	673	REVEL
1.798	core	deleterious	674	REVEL
1.811	core	deleterious	675	REVEL
1.803	core	deleterious	676	REVEL
1.772	core	deleterious	677	REVEL
1.739	core	deleterious	678	REVEL
1.773	core	deleterious	679	REVEL
1.793	core	deleterious	680	REVEL
1.79	core	deleterious	681	REVEL
1.771	core	deleterious	682	REVEL
1.8	core	deleterious	683	REVEL
1.787	core	deleterious	684	REVEL
1.765	core	deleterious	685	REVEL
1.824	core	deleterious	686	REVEL
1.812	core	deleterious	687	REVEL
1.744	core	deleterious	688	REVEL
1.771	core	deleterious	689	REVEL
1.785	core	deleterious	690	REVEL
1.746	core	deleterious	691	REVEL
1.754	core	deleterious	692	REVEL
1.764	core	deleterious	693	REVEL
1.797	core	deleterious	694	REVEL
1.733	core	deleterious	695	REVEL
1.79	core	deleterious	696	REVEL
1.744	core	deleterious	697	REVEL
1.77	core	deleterious	698	REVEL
1.763	core	deleterious	699	REVEL
1.754	core	deleterious	700	REVEL
1.783	core	deleterious	701	REVEL
1.792	core	deleterious	702	REVEL
1.812	core	deleterious	703	REVEL
1.798	core	deleterious	704	REVEL
1.756	core	deleterious	705	REVEL
1.738	core	deleterious	706	REVEL
1.716	core	deleterious	707	REVEL
1.791	core	deleterious	708	REVEL
1.753	core	deleterious	709	REVEL
1.782	core	deleterious	710	REVEL
1.754	core	deleterious	711	REVEL
1.748	core	deleterious	712	REVEL
1.762	core	deleterious	713	REVEL
1.766	core	deleterious	714	REVEL
1.822	core	deleterious	715	REVEL
1.799	core	deleterious	716	REVEL
1.737	core	deleterious	717	REVEL
1.824	core	deleterious	718	REVEL
1.809	core	deleterious	719	REVEL
1.787	core	deleterious	720	REVEL
1.758	core	deleterious	721	REVEL
1.73	core	deleterious	722	REVEL
1.771	core	deleterious	723	REVEL
1.77	core	deleterious	724	REVEL
1.8	core	deleterious	725	REVEL
1.77	core	deleterious	726	REVEL
1.807	core	deleterious	727	REVEL
1.705	core	deleterious	728	REVEL
1.791	core	deleterious	729	REVEL
1.773	core	deleterious	730	REVEL
1.739	core	deleterious	731	REVEL
1.79	core	deleterious	732	REVEL
1.755	core	deleterious	733	REVEL
1.761	core	deleterious	734	REVEL
1.744	core	deleterious	735	REVEL
1.817	core	deleterious	736	REVEL
1.78	core	deleterious	737	REVEL
1.698	core	deleterious	738	REVEL
1.695	core	deleterious	739	REVEL
1.792	core	deleterious	740	REVEL
1.764	core	deleterious	741	REVEL
1.793	core	deleterious	742	REVEL
1.766	core	deleterious	743	REVEL
1.769	core	deleterious	744	REVEL
1.777	core	deleterious	745	REVEL
1.853	core	deleterious	746	REVEL
1.802	core	deleterious	747	REVEL
1.73	core	deleterious	748	REVEL
1.768	core	deleterious	749	REVEL
1.792	core	deleterious	750	REVEL
1.739	core	deleterious	751	REVEL
1.819	core	deleterious	752	REVEL
1.786	core	deleterious	753	REVEL
1.823	core	deleterious	754	REVEL
1.752	core	deleterious	755	REVEL
1.786	core	deleterious	756	REVEL
1.778	core	deleterious	757	REVEL
1.807	core	deleterious	758	REVEL
1.759	core	deleterious	759	REVEL
1.783	core	deleterious	760	REVEL
1.776	core	deleterious	761	REVEL
1.867	core	deleterious	762	REVEL
1.782	core	deleterious	763	REVEL
1.814	core	deleterious	764	REVEL
1.761	core	deleterious	765	REVEL
1.815	core	deleterious	766	REVEL
1.822	core	deleterious	767	REVEL
1.814	core	deleterious	768	REVEL
1.804	core	deleterious	769	REVEL
1.733	core	deleterious	770	REVEL
1.808	core	deleterious	771	REVEL
1.798	core	deleterious	772	REVEL
1.739	core	deleterious	773	REVEL
1.815	core	deleterious	774	REVEL
1.768	core	deleterious	775	REVEL
1.717	core	deleterious	776	REVEL
1.805	core	deleterious	777	REVEL
1.748	core	deleterious	778	REVEL
1.815	core	deleterious	779	REVEL
1.787	core	deleterious	780	REVEL
1.791	core	deleterious	781	REVEL
1.769	core	deleterious	782	REVEL
1.777	core	deleterious	783	REVEL
1.794	core	deleterious	784	REVEL
1.793	core	deleterious	785	REVEL
1.758	core	deleterious	786	REVEL
1.807	core	deleterious	787	REVEL
1.729	core	deleterious	788	REVEL
1.771	core	deleterious	789	REVEL
1.761	core	deleterious	790	REVEL
1.726	core	deleterious	791	REVEL
1.751	core	deleterious	792	REVEL
1.762	core	deleterious	793	REVEL
1.782	core	deleterious	794	REVEL
1.755	core	deleterious	795	REVEL
1.793	core	deleterious	796	REVEL
1.789	core	deleterious	797	REVEL
1.794	core	deleterious	798	REVEL
1.765	core	deleterious	799	REVEL
1.73	core	deleterious	800	REVEL
1.725	core	deleterious	801	REVEL
1.798	core	deleterious	802	REVEL
1.706	core	deleterious	803	REVEL
1.803	core	deleterious	804	REVEL
1.795	core	deleterious	805	REVEL
1.814	core	deleterious	806	REVEL
1.789	core	deleterious	807	REVEL
1.782	core	deleterious	808	REVEL
1.783	core	deleterious	809	REVEL
1.792	core	deleterious	810	REVEL
1.808	core	deleterious	811	REVEL
1.799	core	deleterious	812	REVEL
1.734	core	deleterious	813	REVEL
1.792	core	deleterious	814	REVEL
1.784	core	deleterious	815	REVEL
1.805	core	deleterious	816	REVEL
1.785	core	deleterious	817	REVEL
1.748	core	deleterious	818	REVEL
1.743	core	deleterious	819	REVEL
1.756	core	deleterious	820	REVEL
1.753	core	deleterious	821	REVEL
1.772	core	deleterious	822	REVEL
1.783	core	deleterious	823	REVEL
1.769	core	deleterious	824	REVEL
1.77	core	deleterious	825	REVEL
1.762	core	deleterious	826	REVEL
1.8	core	deleterious	827	REVEL
1.791	core	deleterious	828	REVEL
1.798	core	deleterious	829	REVEL
1.756	core	deleterious	830	REVEL
1.767	core	deleterious	831	REVEL
1.784	core	deleterious	832	REVEL
1.73	core	deleterious	833	REVEL
1.748	core	deleterious	834	REVEL
1.814	core	deleterious	835	REVEL
1.792	core	deleterious	836	REVEL
1.698	core	deleterious	837	REVEL
1.841	core	deleterious	838	REVEL
1.738	core	deleterious	839	REVEL
1.762	core	deleterious	840	REVEL
1.772	core	deleterious	841	REVEL
1.798	core	deleterious	842	REVEL
1.787	core	deleterious	843	REVEL
1.843	core	deleterious	844	REVEL
1.774	core	deleterious	845	REVEL
1.847	core	deleterious	846	REVEL
1.763	core	deleterious	847	REVEL
1.752	core	deleterious	848	REVEL
1.721	core	deleterious	849	REVEL
1.817	core	deleterious	850	REVEL
1.772	core	deleterious	851	REVEL
1.768	core	deleterious	852	REVEL
1.808	core	deleterious	853	REVEL
1.754	core	deleterious	854	REVEL
1.823	core	deleterious	855	REVEL
1.769	core	deleterious	856	REVEL
1.797	core	deleterious	857	REVEL
1.774	core	deleterious	858	REVEL
1.778	core	deleterious	859	REVEL
1.729	core	deleterious	860	REVEL
1.776	core	deleterious	861	REVEL
1.707	core	deleterious	862	REVEL
1.737	core	deleterious	863	REVEL
1.771	core	deleterious	864	REVEL
1.806	core	deleterious	865	REVEL
1.736	core	deleterious	866	REVEL
1.786	core	deleterious	867	REVEL
1.777	core	deleterious	868	REVEL
1.777	core	deleterious	869	REVEL
1.82	core	deleterious	870	REVEL
1.75	core	deleterious	871	REVEL
1.74	core	deleterious	872	REVEL
1.742	core	deleterious	873	REVEL
1.712	core	deleterious	874	REVEL
1.817	core	deleterious	875	REVEL
1.885	core	deleterious	876	REVEL
1.772	core	deleterious	877	REVEL
1.781	core	deleterious	878	REVEL
1.771	core	deleterious	879	REVEL
1.745	core	deleterious	880	REVEL
1.76	core	deleterious	881	REVEL
1.785	core	deleterious	882	REVEL
1.826	core	deleterious	883	REVEL
1.723	core	deleterious	884	REVEL
1.76	core	deleterious	885	REVEL
1.779	core	deleterious	886	REVEL
1.774	core	deleterious	887	REVEL
1.807	core	deleterious	888	REVEL
1.757	core	deleterious	889	REVEL
1.846	core	deleterious	890	REVEL
1.769	core	deleterious	891	REVEL
1.788	core	deleterious	892	REVEL
1.758	core	deleterious	893	REVEL
1.791	core	deleterious	894	REVEL
1.787	core	deleterious	895	REVEL
1.782	core	deleterious	896	REVEL
1.793	core	deleterious	897	REVEL
1.764	core	deleterious	898	REVEL
1.737	core	deleterious	899	REVEL
1.798	core	deleterious	900	REVEL
1.772	core	deleterious	901	REVEL
1.758	core	deleterious	902	REVEL
1.753	core	deleterious	903	REVEL
1.805	core	deleterious	904	REVEL
1.762	core	deleterious	905	REVEL
1.792	core	deleterious	906	REVEL
1.787	core	deleterious	907	REVEL
1.746	core	deleterious	908	REVEL
1.77	core	deleterious	909	REVEL
1.771	core	deleterious	910	REVEL
1.741	core	deleterious	911	REVEL
1.76	core	deleterious	912	REVEL
1.712	core	deleterious	913	REVEL
1.821	core	deleterious	914	REVEL
1.751	core	deleterious	915	REVEL
1.758	core	deleterious	916	REVEL
1.825	core	deleterious	917	REVEL
1.791	core	deleterious	918	REVEL
1.75	core	deleterious	919	REVEL
1.74	core	deleterious	920	REVEL
1.799	core	deleterious	921	REVEL
1.775	core	deleterious	922	REVEL
1.764	core	deleterious	923	REVEL
1.781	core	deleterious	924	REVEL
1.823	core	deleterious	925	REVEL
1.812	core	deleterious	926	REVEL
1.742	core	deleterious	927	REVEL
1.767	core	deleterious	928	REVEL
1.73	core	deleterious	929	REVEL
1.772	core	deleterious	930	REVEL
1.807	core	deleterious	931	REVEL
1.792	core	deleterious	932	REVEL
1.824	core	deleterious	933	REVEL
1.823	core	deleterious	934	REVEL
1.807	core	deleterious	935	REVEL
1.804	core	deleterious	936	REVEL
1.732	core	deleterious	937	REVEL
1.842	core	deleterious	938	REVEL
1.789	core	deleterious	939	REVEL
1.77	core	deleterious	940	REVEL
1.754	core	deleterious	941	REVEL
1.801	core	deleterious	942	REVEL
1.777	core	deleterious	943	REVEL
1.779	core	deleterious	944	REVEL
1.765	core	deleterious	945	REVEL
1.804	core	deleterious	946	REVEL
1.78	core	deleterious	947	REVEL
1.728	core	deleterious	948	REVEL
1.814	core	deleterious	949	REVEL
1.751	core	deleterious	950	REVEL
1.773	core	deleterious	951	REVEL
1.762	core	deleterious	952	REVEL
1.812	core	deleterious	953	REVEL
1.792	core	deleterious	954	REVEL
1.806	core	deleterious	955	REVEL
1.817	core	deleterious	956	REVEL
1.807	core	deleterious	957	REVEL
1.795	core	deleterious	958	REVEL
1.741	core	deleterious	959	REVEL
1.801	core	deleterious	960	REVEL
1.789	core	deleterious	961	REVEL
1.751	core	deleterious	962	REVEL
1.748	core	deleterious	963	REVEL
1.795	core	deleterious	964	REVEL
1.755	core	deleterious	965	REVEL
1.72	core	deleterious	966	REVEL
1.784	core	deleterious	967	REVEL
1.826	core	deleterious	968	REVEL
1.743	core	deleterious	969	REVEL
1.72	core	deleterious	970	REVEL
1.724	core	deleterious	971	REVEL
1.833	core	deleterious	972	REVEL
1.763	core	deleterious	973	REVEL
1.82	core	deleterious	974	REVEL
1.733	core	deleterious	975	REVEL
1.781	core	deleterious	976	REVEL
1.715	core	deleterious	977	REVEL
1.729	core	deleterious	978	REVEL
1.768	core	deleterious	979	REVEL
1.795	core	deleterious	980	REVEL
1.788	core	deleterious	981	REVEL
1.781	core	deleterious	982	REVEL
1.769	core	deleterious	983	REVEL
1.763	core	deleterious	984	REVEL
1.789	core	deleterious	985	REVEL
1.786	core	deleterious	986	REVEL
1.744	core	deleterious	987	REVEL
1.825	core	deleterious	988	REVEL
1.744	core	deleterious	989	REVEL
1.796	core	deleterious	990	REVEL
1.772	core	deleterious	991	REVEL
1.775	core	deleterious	992	REVEL
1.759	core	deleterious	993	REVEL
1.829	core	deleterious	994	REVEL
1.75	core	deleterious	995	REVEL
1.764	core	deleterious	996	REVEL
1.745	core	deleterious	997	REVEL
1.756	core	deleterious	998	REVEL
1.755	core	deleterious	999	REVEL
1.789	core	deleterious	1000	REVEL
1.021	surf	deleterious	1	REVEL
1.029	surf	deleterious	2	REVEL
0.995	surf	deleterious	3	REVEL
0.99	surf	deleterious	4	REVEL
0.988	surf	deleterious	5	REVEL
0.999	surf	deleterious	6	REVEL
1.001	surf	deleterious	7	REVEL
1.001	surf	deleterious	8	REVEL
1.006	surf	deleterious	9	REVEL
1.018	surf	deleterious	10	REVEL
1.001	surf	deleterious	11	REVEL
1.02	surf	deleterious	12	REVEL
1.007	surf	deleterious	13	REVEL
1.008	surf	deleterious	14	REVEL
1.01	surf	deleterious	15	REVEL
1.021	surf	deleterious	16	REVEL
1.008	surf	deleterious	17	REVEL
0.986	surf	deleterious	18	REVEL
1.003	surf	deleterious	19	REVEL
1.008	surf	deleterious	20	REVEL
0.993	surf	deleterious	21	REVEL
1.009	surf	deleterious	22	REVEL
0.988	surf	deleterious	23	REVEL
0.997	surf	deleterious	24	REVEL
1.015	surf	deleterious	25	REVEL
1.02	surf	deleterious	26	REVEL
1.008	surf	deleterious	27	REVEL
0.999	surf	deleterious	28	REVEL
0.994	surf	deleterious	29	REVEL
1.004	surf	deleterious	30	REVEL
1	surf	deleterious	31	REVEL
1.018	surf	deleterious	32	REVEL
1.008	surf	deleterious	33	REVEL
1.018	surf	deleterious	34	REVEL
1.017	surf	deleterious	35	REVEL
1.001	surf	deleterious	36	REVEL
0.986	surf	deleterious	37	REVEL
1.015	surf	deleterious	38	REVEL
1.029	surf	deleterious	39	REVEL
1.001	surf	deleterious	40	REVEL
1.009	surf	deleterious	41	REVEL
1.003	surf	deleterious	42	REVEL
0.996	surf	deleterious	43	REVEL
1.024	surf	deleterious	44	REVEL
1.006	surf	deleterious	45	REVEL
0.99	surf	deleterious	46	REVEL
1.016	surf	deleterious	47	REVEL
1.009	surf	deleterious	48	REVEL
1.006	surf	deleterious	49	REVEL
1.029	surf	deleterious	50	REVEL
1.005	surf	deleterious	51	REVEL
1.004	surf	deleterious	52	REVEL
1.007	surf	deleterious	53	REVEL
0.985	surf	deleterious	54	REVEL
1.002	surf	deleterious	55	REVEL
1.019	surf	deleterious	56	REVEL
1.006	surf	deleterious	57	REVEL
0.992	surf	deleterious	58	REVEL
1.003	surf	deleterious	59	REVEL
1.004	surf	deleterious	60	REVEL
1.008	surf	deleterious	61	REVEL
0.995	surf	deleterious	62	REVEL
1.001	surf	deleterious	63	REVEL
0.997	surf	deleterious	64	REVEL
0.989	surf	deleterious	65	REVEL
1.002	surf	deleterious	66	REVEL
1.019	surf	deleterious	67	REVEL
1.007	surf	deleterious	68	REVEL
1.007	surf	deleterious	69	REVEL
1.003	surf	deleterious	70	REVEL
1.008	surf	deleterious	71	REVEL
1.012	surf	deleterious	72	REVEL
0.994	surf	deleterious	73	REVEL
1.005	surf	deleterious	74	REVEL
0.992	surf	deleterious	75	REVEL
0.987	surf	deleterious	76	REVEL
0.996	surf	deleterious	77	REVEL
0.988	surf	deleterious	78	REVEL
0.998	surf	deleterious	79	REVEL
0.996	surf	deleterious	80	REVEL
0.993	surf	deleterious	81	REVEL
1.004	surf	deleterious	82	REVEL
0.998	surf	deleterious	83	REVEL
1.007	surf	deleterious	84	REVEL
1.007	surf	deleterious	85	REVEL
1.016	surf	deleterious	86	REVEL
1.01	surf	deleterious	87	REVEL
0.997	surf	deleterious	88	REVEL
1.013	surf	deleterious	89	REVEL
0.985	surf	deleterious	90	REVEL
1.012	surf	deleterious	91	REVEL
0.99	surf	deleterious	92	REVEL
0.997	surf	deleterious	93	REVEL
0.998	surf	deleterious	94	REVEL
1.004	surf	deleterious	95	REVEL
1.003	surf	deleterious	96	REVEL
0.986	surf	deleterious	97	REVEL
1.014	surf	deleterious	98	REVEL
0.996	surf	deleterious	99	REVEL
1.004	surf	deleterious	100	REVEL
1.009	surf	deleterious	101	REVEL
1.007	surf	deleterious	102	REVEL
0.989	surf	deleterious	103	REVEL
1.003	surf	deleterious	104	REVEL
0.988	surf	deleterious	105	REVEL
1.003	surf	deleterious	106	REVEL
1.015	surf	deleterious	107	REVEL
0.987	surf	deleterious	108	REVEL
0.989	surf	deleterious	109	REVEL
0.981	surf	deleterious	110	REVEL
1.002	surf	deleterious	111	REVEL
1.003	surf	deleterious	112	REVEL
1.007	surf	deleterious	113	REVEL
0.994	surf	deleterious	114	REVEL
1.009	surf	deleterious	115	REVEL
0.989	surf	deleterious	116	REVEL
1.018	surf	deleterious	117	REVEL
1.015	surf	deleterious	118	REVEL
0.999	surf	deleterious	119	REVEL
0.997	surf	deleterious	120	REVEL
0.988	surf	deleterious	121	REVEL
0.997	surf	deleterious	122	REVEL
1.011	surf	deleterious	123	REVEL
0.992	surf	deleterious	124	REVEL
0.998	surf	deleterious	125	REVEL
1.001	surf	deleterious	126	REVEL
1.021	surf	deleterious	127	REVEL
1.014	surf	deleterious	128	REVEL
1.012	surf	deleterious	129	REVEL
0.998	surf	deleterious	130	REVEL
1.015	surf	deleterious	131	REVEL
0.987	surf	deleterious	132	REVEL
0.995	surf	deleterious	133	REVEL
1.025	surf	deleterious	134	REVEL
1.037	surf	deleterious	135	REVEL
0.998	surf	deleterious	136	REVEL
0.988	surf	deleterious	137	REVEL
1.021	surf	deleterious	138	REVEL
1.002	surf	deleterious	139	REVEL
0.994	surf	deleterious	140	REVEL
0.991	surf	deleterious	141	REVEL
0.995	surf	deleterious	142	REVEL
1.018	surf	deleterious	143	REVEL
0.993	surf	deleterious	144	REVEL
0.976	surf	deleterious	145	REVEL
0.983	surf	deleterious	146	REVEL
1.002	surf	deleterious	147	REVEL
1.01	surf	deleterious	148	REVEL
0.999	surf	deleterious	149	REVEL
1.021	surf	deleterious	150	REVEL
1.019	surf	deleterious	151	REVEL
1.004	surf	deleterious	152	REVEL
0.998	surf	deleterious	153	REVEL
1.004	surf	deleterious	154	REVEL
1.013	surf	deleterious	155	REVEL
0.991	surf	deleterious	156	REVEL
1.021	surf	deleterious	157	REVEL
1.009	surf	deleterious	158	REVEL
1	surf	deleterious	159	REVEL
1.013	surf	deleterious	160	REVEL
0.977	surf	deleterious	161	REVEL
0.977	surf	deleterious	162	REVEL
1.001	surf	deleterious	163	REVEL
1	surf	deleterious	164	REVEL
0.988	surf	deleterious	165	REVEL
1.011	surf	deleterious	166	REVEL
1.002	surf	deleterious	167	REVEL
1.014	surf	deleterious	168	REVEL
1.009	surf	deleterious	169	REVEL
1.014	surf	deleterious	170	REVEL
0.987	surf	deleterious	171	REVEL
0.998	surf	deleterious	172	REVEL
0.994	surf	deleterious	173	REVEL
0.992	surf	deleterious	174	REVEL
0.995	surf	deleterious	175	REVEL
0.995	surf	deleterious	176	REVEL
0.998	surf	deleterious	177	REVEL
1.012	surf	deleterious	178	REVEL
1.017	surf	deleterious	179	REVEL
0.979	surf	deleterious	180	REVEL
0.998	surf	deleterious	181	REVEL
1.006	surf	deleterious	182	REVEL
0.991	surf	deleterious	183	REVEL
0.995	surf	deleterious	184	REVEL
0.988	surf	deleterious	185	REVEL
1.016	surf	deleterious	186	REVEL
0.996	surf	deleterious	187	REVEL
1.013	surf	deleterious	188	REVEL
1.013	surf	deleterious	189	REVEL
1.008	surf	deleterious	190	REVEL
0.996	surf	deleterious	191	REVEL
1.002	surf	deleterious	192	REVEL
1.005	surf	deleterious	193	REVEL
1.006	surf	deleterious	194	REVEL
1.005	surf	deleterious	195	REVEL
1.017	surf	deleterious	196	REVEL
0.999	surf	deleterious	197	REVEL
1.031	surf	deleterious	198	REVEL
1.008	surf	deleterious	199	REVEL
1.005	surf	deleterious	200	REVEL
0.973	surf	deleterious	201	REVEL
0.997	surf	deleterious	202	REVEL
0.997	surf	deleterious	203	REVEL
0.998	surf	deleterious	204	REVEL
1.01	surf	deleterious	205	REVEL
1.008	surf	deleterious	206	REVEL
1.022	surf	deleterious	207	REVEL
0.994	surf	deleterious	208	REVEL
0.999	surf	deleterious	209	REVEL
1.006	surf	deleterious	210	REVEL
0.989	surf	deleterious	211	REVEL
1.012	surf	deleterious	212	REVEL
0.992	surf	deleterious	213	REVEL
0.994	surf	deleterious	214	REVEL
1.003	surf	deleterious	215	REVEL
0.984	surf	deleterious	216	REVEL
1.014	surf	deleterious	217	REVEL
1.005	surf	deleterious	218	REVEL
1.022	surf	deleterious	219	REVEL
1.013	surf	deleterious	220	REVEL
0.993	surf	deleterious	221	REVEL
1.02	surf	deleterious	222	REVEL
0.986	surf	deleterious	223	REVEL
0.992	surf	deleterious	224	REVEL
0.984	surf	deleterious	225	REVEL
1.004	surf	deleterious	226	REVEL
1.018	surf	deleterious	227	REVEL
1.009	surf	deleterious	228	REVEL
1.011	surf	deleterious	229	REVEL
1.007	surf	deleterious	230	REVEL
1.023	surf	deleterious	231	REVEL
1.004	surf	deleterious	232	REVEL
0.994	surf	deleterious	233	REVEL
1	surf	deleterious	234	REVEL
1.006	surf	deleterious	235	REVEL
0.984	surf	deleterious	236	REVEL
1.029	surf	deleterious	237	REVEL
1.006	surf	deleterious	238	REVEL
1.003	surf	deleterious	239	REVEL
1.001	surf	deleterious	240	REVEL
1.01	surf	deleterious	241	REVEL
0.999	surf	deleterious	242	REVEL
1.018	surf	deleterious	243	REVEL
0.994	surf	deleterious	244	REVEL
0.999	surf	deleterious	245	REVEL
1.005	surf	deleterious	246	REVEL
1.031	surf	deleterious	247	REVEL
1.02	surf	deleterious	248	REVEL
1.006	surf	deleterious	249	REVEL
0.992	surf	deleterious	250	REVEL
1.015	surf	deleterious	251	REVEL
1.009	surf	deleterious	252	REVEL
0.996	surf	deleterious	253	REVEL
0.994	surf	deleterious	254	REVEL
1.011	surf	deleterious	255	REVEL
1.015	surf	deleterious	256	REVEL
1.011	surf	deleterious	257	REVEL
1.018	surf	deleterious	258	REVEL
1.024	surf	deleterious	259	REVEL
0.989	surf	deleterious	260	REVEL
1.021	surf	deleterious	261	REVEL
0.997	surf	deleterious	262	REVEL
0.984	surf	deleterious	263	REVEL
1.03	surf	deleterious	264	REVEL
0.985	surf	deleterious	265	REVEL
1.004	surf	deleterious	266	REVEL
1.007	surf	deleterious	267	REVEL
0.986	surf	deleterious	268	REVEL
1.002	surf	deleterious	269	REVEL
1.01	surf	deleterious	270	REVEL
1.001	surf	deleterious	271	REVEL
0.993	surf	deleterious	272	REVEL
0.999	surf	deleterious	273	REVEL
0.999	surf	deleterious	274	REVEL
1.015	surf	deleterious	275	REVEL
1.02	surf	deleterious	276	REVEL
1.003	surf	deleterious	277	REVEL
1.01	surf	deleterious	278	REVEL
0.994	surf	deleterious	279	REVEL
1.002	surf	deleterious	280	REVEL
1.018	surf	deleterious	281	REVEL
0.991	surf	deleterious	282	REVEL
1.009	surf	deleterious	283	REVEL
1.005	surf	deleterious	284	REVEL
0.998	surf	deleterious	285	REVEL
1.008	surf	deleterious	286	REVEL
1.007	surf	deleterious	287	REVEL
0.984	surf	deleterious	288	REVEL
1.008	surf	deleterious	289	REVEL
1	surf	deleterious	290	REVEL
1.018	surf	deleterious	291	REVEL
0.989	surf	deleterious	292	REVEL
0.999	surf	deleterious	293	REVEL
0.998	surf	deleterious	294	REVEL
1.011	surf	deleterious	295	REVEL
1.024	surf	deleterious	296	REVEL
1	surf	deleterious	297	REVEL
0.995	surf	deleterious	298	REVEL
0.999	surf	deleterious	299	REVEL
1.008	surf	deleterious	300	REVEL
0.996	surf	deleterious	301	REVEL
1.004	surf	deleterious	302	REVEL
1.017	surf	deleterious	303	REVEL
0.99	surf	deleterious	304	REVEL
1.007	surf	deleterious	305	REVEL
1.002	surf	deleterious	306	REVEL
1.014	surf	deleterious	307	REVEL
0.997	surf	deleterious	308	REVEL
1.016	surf	deleterious	309	REVEL
1.026	surf	deleterious	310	REVEL
1.005	surf	deleterious	311	REVEL
1.004	surf	deleterious	312	REVEL
1.013	surf	deleterious	313	REVEL
0.999	surf	deleterious	314	REVEL
0.986	surf	deleterious	315	REVEL
1.01	surf	deleterious	316	REVEL
1.016	surf	deleterious	317	REVEL
1	surf	deleterious	318	REVEL
0.976	surf	deleterious	319	REVEL
1.002	surf	deleterious	320	REVEL
1.007	surf	deleterious	321	REVEL
1.001	surf	deleterious	322	REVEL
1.002	surf	deleterious	323	REVEL
0.997	surf	deleterious	324	REVEL
1.024	surf	deleterious	325	REVEL
1.01	surf	deleterious	326	REVEL
0.995	surf	deleterious	327	REVEL
0.995	surf	deleterious	328	REVEL
0.997	surf	deleterious	329	REVEL
1.004	surf	deleterious	330	REVEL
0.995	surf	deleterious	331	REVEL
1.002	surf	deleterious	332	REVEL
1.003	surf	deleterious	333	REVEL
1.015	surf	deleterious	334	REVEL
1.015	surf	deleterious	335	REVEL
1.008	surf	deleterious	336	REVEL
0.99	surf	deleterious	337	REVEL
1.015	surf	deleterious	338	REVEL
1.002	surf	deleterious	339	REVEL
1.007	surf	deleterious	340	REVEL
1.016	surf	deleterious	341	REVEL
1.006	surf	deleterious	342	REVEL
0.993	surf	deleterious	343	REVEL
1.011	surf	deleterious	344	REVEL
1.004	surf	deleterious	345	REVEL
1.002	surf	deleterious	346	REVEL
1.001	surf	deleterious	347	REVEL
1.004	surf	deleterious	348	REVEL
0.997	surf	deleterious	349	REVEL
1.001	surf	deleterious	350	REVEL
1.001	surf	deleterious	351	REVEL
0.997	surf	deleterious	352	REVEL
0.981	surf	deleterious	353	REVEL
1.009	surf	deleterious	354	REVEL
1.018	surf	deleterious	355	REVEL
0.997	surf	deleterious	356	REVEL
0.998	surf	deleterious	357	REVEL
1.032	surf	deleterious	358	REVEL
0.992	surf	deleterious	359	REVEL
0.991	surf	deleterious	360	REVEL
1.001	surf	deleterious	361	REVEL
0.997	surf	deleterious	362	REVEL
1.018	surf	deleterious	363	REVEL
1.024	surf	deleterious	364	REVEL
1.001	surf	deleterious	365	REVEL
1.015	surf	deleterious	366	REVEL
1.006	surf	deleterious	367	REVEL
0.992	surf	deleterious	368	REVEL
0.993	surf	deleterious	369	REVEL
0.999	surf	deleterious	370	REVEL
0.995	surf	deleterious	371	REVEL
1.001	surf	deleterious	372	REVEL
0.985	surf	deleterious	373	REVEL
0.993	surf	deleterious	374	REVEL
1.002	surf	deleterious	375	REVEL
1.009	surf	deleterious	376	REVEL
1.021	surf	deleterious	377	REVEL
1.003	surf	deleterious	378	REVEL
1.009	surf	deleterious	379	REVEL
1.008	surf	deleterious	380	REVEL
0.999	surf	deleterious	381	REVEL
1.002	surf	deleterious	382	REVEL
0.994	surf	deleterious	383	REVEL
0.986	surf	deleterious	384	REVEL
1.006	surf	deleterious	385	REVEL
1.002	surf	deleterious	386	REVEL
0.994	surf	deleterious	387	REVEL
1.004	surf	deleterious	388	REVEL
1.014	surf	deleterious	389	REVEL
0.994	surf	deleterious	390	REVEL
0.984	surf	deleterious	391	REVEL
1.002	surf	deleterious	392	REVEL
1.001	surf	deleterious	393	REVEL
1.007	surf	deleterious	394	REVEL
1.005	surf	deleterious	395	REVEL
1.019	surf	deleterious	396	REVEL
1.014	surf	deleterious	397	REVEL
1.005	surf	deleterious	398	REVEL
1.013	surf	deleterious	399	REVEL
0.998	surf	deleterious	400	REVEL
0.997	surf	deleterious	401	REVEL
1.014	surf	deleterious	402	REVEL
1.009	surf	deleterious	403	REVEL
1.004	surf	deleterious	404	REVEL
1.024	surf	deleterious	405	REVEL
0.989	surf	deleterious	406	REVEL
1.016	surf	deleterious	407	REVEL
0.999	surf	deleterious	408	REVEL
1.006	surf	deleterious	409	REVEL
1.005	surf	deleterious	410	REVEL
1.022	surf	deleterious	411	REVEL
1.02	surf	deleterious	412	REVEL
1.008	surf	deleterious	413	REVEL
1.012	surf	deleterious	414	REVEL
0.994	surf	deleterious	415	REVEL
1.006	surf	deleterious	416	REVEL
0.979	surf	deleterious	417	REVEL
0.993	surf	deleterious	418	REVEL
0.986	surf	deleterious	419	REVEL
1.008	surf	deleterious	420	REVEL
0.995	surf	deleterious	421	REVEL
1.001	surf	deleterious	422	REVEL
1.03	surf	deleterious	423	REVEL
0.996	surf	deleterious	424	REVEL
1.011	surf	deleterious	425	REVEL
1.002	surf	deleterious	426	REVEL
1.008	surf	deleterious	427	REVEL
0.991	surf	deleterious	428	REVEL
1.023	surf	deleterious	429	REVEL
1.011	surf	deleterious	430	REVEL
0.981	surf	deleterious	431	REVEL
1.001	surf	deleterious	432	REVEL
1.026	surf	deleterious	433	REVEL
1.013	surf	deleterious	434	REVEL
1.008	surf	deleterious	435	REVEL
1.002	surf	deleterious	436	REVEL
1.005	surf	deleterious	437	REVEL
1.003	surf	deleterious	438	REVEL
0.999	surf	deleterious	439	REVEL
0.992	surf	deleterious	440	REVEL
1.008	surf	deleterious	441	REVEL
1.004	surf	deleterious	442	REVEL
0.995	surf	deleterious	443	REVEL
1.022	surf	deleterious	444	REVEL
1.009	surf	deleterious	445	REVEL
0.991	surf	deleterious	446	REVEL
0.995	surf	deleterious	447	REVEL
0.992	surf	deleterious	448	REVEL
0.998	surf	deleterious	449	REVEL
1.027	surf	deleterious	450	REVEL
1.011	surf	deleterious	451	REVEL
0.995	surf	deleterious	452	REVEL
0.996	surf	deleterious	453	REVEL
1.009	surf	deleterious	454	REVEL
0.989	surf	deleterious	455	REVEL
1.018	surf	deleterious	456	REVEL
1.014	surf	deleterious	457	REVEL
1.008	surf	deleterious	458	REVEL
1.037	surf	deleterious	459	REVEL
1.008	surf	deleterious	460	REVEL
1.007	surf	deleterious	461	REVEL
1.015	surf	deleterious	462	REVEL
0.995	surf	deleterious	463	REVEL
0.985	surf	deleterious	464	REVEL
0.99	surf	deleterious	465	REVEL
0.999	surf	deleterious	466	REVEL
0.983	surf	deleterious	467	REVEL
1.023	surf	deleterious	468	REVEL
0.992	surf	deleterious	469	REVEL
0.991	surf	deleterious	470	REVEL
1.01	surf	deleterious	471	REVEL
0.984	surf	deleterious	472	REVEL
1.021	surf	deleterious	473	REVEL
1.018	surf	deleterious	474	REVEL
1	surf	deleterious	475	REVEL
0.991	surf	deleterious	476	REVEL
1.013	surf	deleterious	477	REVEL
0.996	surf	deleterious	478	REVEL
0.991	surf	deleterious	479	REVEL
1.018	surf	deleterious	480	REVEL
0.994	surf	deleterious	481	REVEL
0.998	surf	deleterious	482	REVEL
1.011	surf	deleterious	483	REVEL
1.024	surf	deleterious	484	REVEL
0.98	surf	deleterious	485	REVEL
1.009	surf	deleterious	486	REVEL
1.006	surf	deleterious	487	REVEL
0.999	surf	deleterious	488	REVEL
1.002	surf	deleterious	489	REVEL
0.99	surf	deleterious	490	REVEL
1.004	surf	deleterious	491	REVEL
1.007	surf	deleterious	492	REVEL
0.991	surf	deleterious	493	REVEL
0.993	surf	deleterious	494	REVEL
1.014	surf	deleterious	495	REVEL
0.997	surf	deleterious	496	REVEL
1.019	surf	deleterious	497	REVEL
1.004	surf	deleterious	498	REVEL
1.019	surf	deleterious	499	REVEL
0.996	surf	deleterious	500	REVEL
1.008	surf	deleterious	501	REVEL
1.024	surf	deleterious	502	REVEL
0.998	surf	deleterious	503	REVEL
0.995	surf	deleterious	504	REVEL
1.016	surf	deleterious	505	REVEL
1.02	surf	deleterious	506	REVEL
0.991	surf	deleterious	507	REVEL
1.017	surf	deleterious	508	REVEL
1.016	surf	deleterious	509	REVEL
1.002	surf	deleterious	510	REVEL
1	surf	deleterious	511	REVEL
0.998	surf	deleterious	512	REVEL
1.011	surf	deleterious	513	REVEL
1.02	surf	deleterious	514	REVEL
1.016	surf	deleterious	515	REVEL
1.004	surf	deleterious	516	REVEL
0.995	surf	deleterious	517	REVEL
0.989	surf	deleterious	518	REVEL
1.015	surf	deleterious	519	REVEL
1.004	surf	deleterious	520	REVEL
1.013	surf	deleterious	521	REVEL
0.995	surf	deleterious	522	REVEL
0.997	surf	deleterious	523	REVEL
1.011	surf	deleterious	524	REVEL
1.01	surf	deleterious	525	REVEL
0.997	surf	deleterious	526	REVEL
0.993	surf	deleterious	527	REVEL
1.002	surf	deleterious	528	REVEL
1.005	surf	deleterious	529	REVEL
1.024	surf	deleterious	530	REVEL
1.001	surf	deleterious	531	REVEL
1.013	surf	deleterious	532	REVEL
1.007	surf	deleterious	533	REVEL
1.008	surf	deleterious	534	REVEL
1.001	surf	deleterious	535	REVEL
0.997	surf	deleterious	536	REVEL
1.01	surf	deleterious	537	REVEL
1.004	surf	deleterious	538	REVEL
1.013	surf	deleterious	539	REVEL
0.993	surf	deleterious	540	REVEL
1.011	surf	deleterious	541	REVEL
0.994	surf	deleterious	542	REVEL
1.002	surf	deleterious	543	REVEL
0.997	surf	deleterious	544	REVEL
0.983	surf	deleterious	545	REVEL
1.011	surf	deleterious	546	REVEL
1.01	surf	deleterious	547	REVEL
0.997	surf	deleterious	548	REVEL
1.003	surf	deleterious	549	REVEL
1.016	surf	deleterious	550	REVEL
1.011	surf	deleterious	551	REVEL
0.994	surf	deleterious	552	REVEL
0.999	surf	deleterious	553	REVEL
1	surf	deleterious	554	REVEL
0.991	surf	deleterious	555	REVEL
0.997	surf	deleterious	556	REVEL
1.03	surf	deleterious	557	REVEL
1.017	surf	deleterious	558	REVEL
1.004	surf	deleterious	559	REVEL
0.986	surf	deleterious	560	REVEL
1.011	surf	deleterious	561	REVEL
0.999	surf	deleterious	562	REVEL
1.007	surf	deleterious	563	REVEL
0.993	surf	deleterious	564	REVEL
1.019	surf	deleterious	565	REVEL
1.003	surf	deleterious	566	REVEL
1.017	surf	deleterious	567	REVEL
0.996	surf	deleterious	568	REVEL
1.018	surf	deleterious	569	REVEL
1.02	surf	deleterious	570	REVEL
1.022	surf	deleterious	571	REVEL
1.005	surf	deleterious	572	REVEL
0.983	surf	deleterious	573	REVEL
0.996	surf	deleterious	574	REVEL
0.999	surf	deleterious	575	REVEL
1.009	surf	deleterious	576	REVEL
1.002	surf	deleterious	577	REVEL
1.005	surf	deleterious	578	REVEL
1.008	surf	deleterious	579	REVEL
0.993	surf	deleterious	580	REVEL
1.024	surf	deleterious	581	REVEL
1.017	surf	deleterious	582	REVEL
0.993	surf	deleterious	583	REVEL
0.994	surf	deleterious	584	REVEL
0.992	surf	deleterious	585	REVEL
0.985	surf	deleterious	586	REVEL
0.99	surf	deleterious	587	REVEL
0.978	surf	deleterious	588	REVEL
1.006	surf	deleterious	589	REVEL
1.019	surf	deleterious	590	REVEL
1.027	surf	deleterious	591	REVEL
0.984	surf	deleterious	592	REVEL
0.992	surf	deleterious	593	REVEL
0.994	surf	deleterious	594	REVEL
0.979	surf	deleterious	595	REVEL
1.005	surf	deleterious	596	REVEL
0.997	surf	deleterious	597	REVEL
1.015	surf	deleterious	598	REVEL
1.002	surf	deleterious	599	REVEL
1.017	surf	deleterious	600	REVEL
0.983	surf	deleterious	601	REVEL
1	surf	deleterious	602	REVEL
1.013	surf	deleterious	603	REVEL
1.015	surf	deleterious	604	REVEL
1.01	surf	deleterious	605	REVEL
0.996	surf	deleterious	606	REVEL
0.99	surf	deleterious	607	REVEL
0.998	surf	deleterious	608	REVEL
0.999	surf	deleterious	609	REVEL
0.994	surf	deleterious	610	REVEL
0.99	surf	deleterious	611	REVEL
1.029	surf	deleterious	612	REVEL
1.001	surf	deleterious	613	REVEL
1.007	surf	deleterious	614	REVEL
1.01	surf	deleterious	615	REVEL
1.02	surf	deleterious	616	REVEL
1.004	surf	deleterious	617	REVEL
1.034	surf	deleterious	618	REVEL
0.995	surf	deleterious	619	REVEL
1.011	surf	deleterious	620	REVEL
1.018	surf	deleterious	621	REVEL
1.006	surf	deleterious	622	REVEL
1.018	surf	deleterious	623	REVEL
1.028	surf	deleterious	624	REVEL
0.995	surf	deleterious	625	REVEL
1.006	surf	deleterious	626	REVEL
1.008	surf	deleterious	627	REVEL
1.023	surf	deleterious	628	REVEL
1.005	surf	deleterious	629	REVEL
0.997	surf	deleterious	630	REVEL
1.004	surf	deleterious	631	REVEL
1.005	surf	deleterious	632	REVEL
1.012	surf	deleterious	633	REVEL
1.014	surf	deleterious	634	REVEL
0.987	surf	deleterious	635	REVEL
0.997	surf	deleterious	636	REVEL
0.995	surf	deleterious	637	REVEL
1.021	surf	deleterious	638	REVEL
1.008	surf	deleterious	639	REVEL
1.028	surf	deleterious	640	REVEL
0.99	surf	deleterious	641	REVEL
1.009	surf	deleterious	642	REVEL
1.012	surf	deleterious	643	REVEL
0.994	surf	deleterious	644	REVEL
0.997	surf	deleterious	645	REVEL
0.996	surf	deleterious	646	REVEL
0.997	surf	deleterious	647	REVEL
1.013	surf	deleterious	648	REVEL
1.005	surf	deleterious	649	REVEL
0.993	surf	deleterious	650	REVEL
1.003	surf	deleterious	651	REVEL
0.972	surf	deleterious	652	REVEL
1.013	surf	deleterious	653	REVEL
0.991	surf	deleterious	654	REVEL
1.01	surf	deleterious	655	REVEL
0.995	surf	deleterious	656	REVEL
1.001	surf	deleterious	657	REVEL
0.997	surf	deleterious	658	REVEL
1.029	surf	deleterious	659	REVEL
1.013	surf	deleterious	660	REVEL
1.009	surf	deleterious	661	REVEL
0.989	surf	deleterious	662	REVEL
1.014	surf	deleterious	663	REVEL
1.002	surf	deleterious	664	REVEL
0.996	surf	deleterious	665	REVEL
0.988	surf	deleterious	666	REVEL
1.011	surf	deleterious	667	REVEL
1.014	surf	deleterious	668	REVEL
0.987	surf	deleterious	669	REVEL
1.002	surf	deleterious	670	REVEL
1.002	surf	deleterious	671	REVEL
1	surf	deleterious	672	REVEL
1.017	surf	deleterious	673	REVEL
1.003	surf	deleterious	674	REVEL
0.975	surf	deleterious	675	REVEL
0.999	surf	deleterious	676	REVEL
1.003	surf	deleterious	677	REVEL
0.994	surf	deleterious	678	REVEL
1.022	surf	deleterious	679	REVEL
0.994	surf	deleterious	680	REVEL
0.991	surf	deleterious	681	REVEL
0.983	surf	deleterious	682	REVEL
1.003	surf	deleterious	683	REVEL
0.999	surf	deleterious	684	REVEL
1.005	surf	deleterious	685	REVEL
0.996	surf	deleterious	686	REVEL
0.99	surf	deleterious	687	REVEL
0.978	surf	deleterious	688	REVEL
1.007	surf	deleterious	689	REVEL
1.004	surf	deleterious	690	REVEL
1.005	surf	deleterious	691	REVEL
1.001	surf	deleterious	692	REVEL
0.996	surf	deleterious	693	REVEL
0.992	surf	deleterious	694	REVEL
1.007	surf	deleterious	695	REVEL
0.987	surf	deleterious	696	REVEL
1.018	surf	deleterious	697	REVEL
1.022	surf	deleterious	698	REVEL
0.989	surf	deleterious	699	REVEL
0.995	surf	deleterious	700	REVEL
1.024	surf	deleterious	701	REVEL
1.01	surf	deleterious	702	REVEL
1.003	surf	deleterious	703	REVEL
1.024	surf	deleterious	704	REVEL
1.006	surf	deleterious	705	REVEL
1.027	surf	deleterious	706	REVEL
1.022	surf	deleterious	707	REVEL
0.986	surf	deleterious	708	REVEL
0.986	surf	deleterious	709	REVEL
0.994	surf	deleterious	710	REVEL
1.035	surf	deleterious	711	REVEL
1.006	surf	deleterious	712	REVEL
0.994	surf	deleterious	713	REVEL
1	surf	deleterious	714	REVEL
1.007	surf	deleterious	715	REVEL
0.999	surf	deleterious	716	REVEL
1.006	surf	deleterious	717	REVEL
0.992	surf	deleterious	718	REVEL
0.985	surf	deleterious	719	REVEL
1.007	surf	deleterious	720	REVEL
0.985	surf	deleterious	721	REVEL
1.013	surf	deleterious	722	REVEL
0.993	surf	deleterious	723	REVEL
0.991	surf	deleterious	724	REVEL
0.991	surf	deleterious	725	REVEL
1.014	surf	deleterious	726	REVEL
1.005	surf	deleterious	727	REVEL
1.012	surf	deleterious	728	REVEL
1.012	surf	deleterious	729	REVEL
0.993	surf	deleterious	730	REVEL
1.004	surf	deleterious	731	REVEL
1.004	surf	deleterious	732	REVEL
0.997	surf	deleterious	733	REVEL
1.008	surf	deleterious	734	REVEL
0.996	surf	deleterious	735	REVEL
0.999	surf	deleterious	736	REVEL
1.019	surf	deleterious	737	REVEL
1.019	surf	deleterious	738	REVEL
1.004	surf	deleterious	739	REVEL
0.998	surf	deleterious	740	REVEL
0.995	surf	deleterious	741	REVEL
0.991	surf	deleterious	742	REVEL
1.026	surf	deleterious	743	REVEL
1.027	surf	deleterious	744	REVEL
0.997	surf	deleterious	745	REVEL
0.99	surf	deleterious	746	REVEL
0.991	surf	deleterious	747	REVEL
1.016	surf	deleterious	748	REVEL
1.002	surf	deleterious	749	REVEL
0.999	surf	deleterious	750	REVEL
0.997	surf	deleterious	751	REVEL
0.99	surf	deleterious	752	REVEL
0.999	surf	deleterious	753	REVEL
1.006	surf	deleterious	754	REVEL
0.997	surf	deleterious	755	REVEL
1.008	surf	deleterious	756	REVEL
1	surf	deleterious	757	REVEL
1.002	surf	deleterious	758	REVEL
0.983	surf	deleterious	759	REVEL
0.998	surf	deleterious	760	REVEL
0.991	surf	deleterious	761	REVEL
0.989	surf	deleterious	762	REVEL
1.013	surf	deleterious	763	REVEL
0.969	surf	deleterious	764	REVEL
0.996	surf	deleterious	765	REVEL
0.995	surf	deleterious	766	REVEL
1.009	surf	deleterious	767	REVEL
1.013	surf	deleterious	768	REVEL
1.034	surf	deleterious	769	REVEL
1.021	surf	deleterious	770	REVEL
1.037	surf	deleterious	771	REVEL
1.008	surf	deleterious	772	REVEL
1.014	surf	deleterious	773	REVEL
0.994	surf	deleterious	774	REVEL
1.002	surf	deleterious	775	REVEL
1.004	surf	deleterious	776	REVEL
1.008	surf	deleterious	777	REVEL
0.988	surf	deleterious	778	REVEL
1.007	surf	deleterious	779	REVEL
1.001	surf	deleterious	780	REVEL
0.997	surf	deleterious	781	REVEL
1.009	surf	deleterious	782	REVEL
0.989	surf	deleterious	783	REVEL
0.992	surf	deleterious	784	REVEL
0.988	surf	deleterious	785	REVEL
1.018	surf	deleterious	786	REVEL
0.985	surf	deleterious	787	REVEL
1.003	surf	deleterious	788	REVEL
1.009	surf	deleterious	789	REVEL
1.014	surf	deleterious	790	REVEL
1.014	surf	deleterious	791	REVEL
1.001	surf	deleterious	792	REVEL
0.998	surf	deleterious	793	REVEL
1.006	surf	deleterious	794	REVEL
1.015	surf	deleterious	795	REVEL
0.997	surf	deleterious	796	REVEL
1.013	surf	deleterious	797	REVEL
1.008	surf	deleterious	798	REVEL
1.007	surf	deleterious	799	REVEL
1.005	surf	deleterious	800	REVEL
1.016	surf	deleterious	801	REVEL
0.973	surf	deleterious	802	REVEL
0.998	surf	deleterious	803	REVEL
1.014	surf	deleterious	804	REVEL
1.003	surf	deleterious	805	REVEL
0.986	surf	deleterious	806	REVEL
0.986	surf	deleterious	807	REVEL
1.009	surf	deleterious	808	REVEL
0.99	surf	deleterious	809	REVEL
1.008	surf	deleterious	810	REVEL
1.024	surf	deleterious	811	REVEL
1.02	surf	deleterious	812	REVEL
0.997	surf	deleterious	813	REVEL
1.016	surf	deleterious	814	REVEL
1.002	surf	deleterious	815	REVEL
1.001	surf	deleterious	816	REVEL
0.993	surf	deleterious	817	REVEL
0.998	surf	deleterious	818	REVEL
0.994	surf	deleterious	819	REVEL
1	surf	deleterious	820	REVEL
1.015	surf	deleterious	821	REVEL
1	surf	deleterious	822	REVEL
0.991	surf	deleterious	823	REVEL
0.994	surf	deleterious	824	REVEL
0.997	surf	deleterious	825	REVEL
1.011	surf	deleterious	826	REVEL
0.994	surf	deleterious	827	REVEL
0.978	surf	deleterious	828	REVEL
1.016	surf	deleterious	829	REVEL
1.014	surf	deleterious	830	REVEL
0.987	surf	deleterious	831	REVEL
0.989	surf	deleterious	832	REVEL
1.003	surf	deleterious	833	REVEL
0.999	surf	deleterious	834	REVEL
1.018	surf	deleterious	835	REVEL
0.995	surf	deleterious	836	REVEL
1.017	surf	deleterious	837	REVEL
0.966	surf	deleterious	838	REVEL
1.01	surf	deleterious	839	REVEL
0.995	surf	deleterious	840	REVEL
1.011	surf	deleterious	841	REVEL
0.998	surf	deleterious	842	REVEL
0.989	surf	deleterious	843	REVEL
0.989	surf	deleterious	844	REVEL
1.02	surf	deleterious	845	REVEL
0.983	surf	deleterious	846	REVEL
0.991	surf	deleterious	847	REVEL
0.977	surf	deleterious	848	REVEL
0.996	surf	deleterious	849	REVEL
0.997	surf	deleterious	850	REVEL
1.032	surf	deleterious	851	REVEL
1.008	surf	deleterious	852	REVEL
0.993	surf	deleterious	853	REVEL
0.992	surf	deleterious	854	REVEL
0.998	surf	deleterious	855	REVEL
0.987	surf	deleterious	856	REVEL
0.982	surf	deleterious	857	REVEL
1.014	surf	deleterious	858	REVEL
1.013	surf	deleterious	859	REVEL
1.011	surf	deleterious	860	REVEL
0.998	surf	deleterious	861	REVEL
1.017	surf	deleterious	862	REVEL
1.014	surf	deleterious	863	REVEL
1.019	surf	deleterious	864	REVEL
0.981	surf	deleterious	865	REVEL
1.026	surf	deleterious	866	REVEL
1.002	surf	deleterious	867	REVEL
1.025	surf	deleterious	868	REVEL
0.994	surf	deleterious	869	REVEL
0.988	surf	deleterious	870	REVEL
0.985	surf	deleterious	871	REVEL
1.018	surf	deleterious	872	REVEL
1.017	surf	deleterious	873	REVEL
1.013	surf	deleterious	874	REVEL
1.006	surf	deleterious	875	REVEL
0.997	surf	deleterious	876	REVEL
1.001	surf	deleterious	877	REVEL
1.002	surf	deleterious	878	REVEL
0.993	surf	deleterious	879	REVEL
1.004	surf	deleterious	880	REVEL
1.015	surf	deleterious	881	REVEL
0.985	surf	deleterious	882	REVEL
0.998	surf	deleterious	883	REVEL
1.023	surf	deleterious	884	REVEL
0.996	surf	deleterious	885	REVEL
1.005	surf	deleterious	886	REVEL
1.011	surf	deleterious	887	REVEL
1.017	surf	deleterious	888	REVEL
1.003	surf	deleterious	889	REVEL
0.984	surf	deleterious	890	REVEL
1.003	surf	deleterious	891	REVEL
0.989	surf	deleterious	892	REVEL
0.992	surf	deleterious	893	REVEL
0.996	surf	deleterious	894	REVEL
0.999	surf	deleterious	895	REVEL
0.992	surf	deleterious	896	REVEL
0.983	surf	deleterious	897	REVEL
0.985	surf	deleterious	898	REVEL
1.01	surf	deleterious	899	REVEL
1.006	surf	deleterious	900	REVEL
1.003	surf	deleterious	901	REVEL
0.999	surf	deleterious	902	REVEL
0.995	surf	deleterious	903	REVEL
1.025	surf	deleterious	904	REVEL
0.987	surf	deleterious	905	REVEL
1.007	surf	deleterious	906	REVEL
1.022	surf	deleterious	907	REVEL
1.008	surf	deleterious	908	REVEL
1	surf	deleterious	909	REVEL
1.002	surf	deleterious	910	REVEL
0.996	surf	deleterious	911	REVEL
1.008	surf	deleterious	912	REVEL
1.015	surf	deleterious	913	REVEL
0.994	surf	deleterious	914	REVEL
0.997	surf	deleterious	915	REVEL
1.001	surf	deleterious	916	REVEL
1.008	surf	deleterious	917	REVEL
1.016	surf	deleterious	918	REVEL
1.009	surf	deleterious	919	REVEL
1.002	surf	deleterious	920	REVEL
1.001	surf	deleterious	921	REVEL
1	surf	deleterious	922	REVEL
1.008	surf	deleterious	923	REVEL
1.012	surf	deleterious	924	REVEL
0.996	surf	deleterious	925	REVEL
1.014	surf	deleterious	926	REVEL
0.999	surf	deleterious	927	REVEL
0.997	surf	deleterious	928	REVEL
1.015	surf	deleterious	929	REVEL
0.991	surf	deleterious	930	REVEL
1.003	surf	deleterious	931	REVEL
0.993	surf	deleterious	932	REVEL
0.997	surf	deleterious	933	REVEL
1.002	surf	deleterious	934	REVEL
0.995	surf	deleterious	935	REVEL
0.996	surf	deleterious	936	REVEL
1.018	surf	deleterious	937	REVEL
0.981	surf	deleterious	938	REVEL
0.992	surf	deleterious	939	REVEL
0.992	surf	deleterious	940	REVEL
0.983	surf	deleterious	941	REVEL
1	surf	deleterious	942	REVEL
0.998	surf	deleterious	943	REVEL
0.995	surf	deleterious	944	REVEL
0.999	surf	deleterious	945	REVEL
1.015	surf	deleterious	946	REVEL
0.995	surf	deleterious	947	REVEL
0.998	surf	deleterious	948	REVEL
1.011	surf	deleterious	949	REVEL
1.002	surf	deleterious	950	REVEL
1.002	surf	deleterious	951	REVEL
1.016	surf	deleterious	952	REVEL
0.998	surf	deleterious	953	REVEL
0.984	surf	deleterious	954	REVEL
1.007	surf	deleterious	955	REVEL
0.997	surf	deleterious	956	REVEL
1.012	surf	deleterious	957	REVEL
0.995	surf	deleterious	958	REVEL
1.004	surf	deleterious	959	REVEL
1.001	surf	deleterious	960	REVEL
1.009	surf	deleterious	961	REVEL
1.003	surf	deleterious	962	REVEL
1.012	surf	deleterious	963	REVEL
0.996	surf	deleterious	964	REVEL
1.012	surf	deleterious	965	REVEL
1.017	surf	deleterious	966	REVEL
1.005	surf	deleterious	967	REVEL
0.985	surf	deleterious	968	REVEL
1.009	surf	deleterious	969	REVEL
1.003	surf	deleterious	970	REVEL
0.992	surf	deleterious	971	REVEL
0.988	surf	deleterious	972	REVEL
1.004	surf	deleterious	973	REVEL
1.003	surf	deleterious	974	REVEL
1.013	surf	deleterious	975	REVEL
1.019	surf	deleterious	976	REVEL
1.002	surf	deleterious	977	REVEL
1	surf	deleterious	978	REVEL
0.998	surf	deleterious	979	REVEL
0.984	surf	deleterious	980	REVEL
1.002	surf	deleterious	981	REVEL
1.002	surf	deleterious	982	REVEL
0.991	surf	deleterious	983	REVEL
0.996	surf	deleterious	984	REVEL
1.002	surf	deleterious	985	REVEL
1	surf	deleterious	986	REVEL
1.007	surf	deleterious	987	REVEL
0.992	surf	deleterious	988	REVEL
1.021	surf	deleterious	989	REVEL
1.004	surf	deleterious	990	REVEL
0.991	surf	deleterious	991	REVEL
1.017	surf	deleterious	992	REVEL
1.025	surf	deleterious	993	REVEL
0.986	surf	deleterious	994	REVEL
1.006	surf	deleterious	995	REVEL
1.004	surf	deleterious	996	REVEL
0.997	surf	deleterious	997	REVEL
1.01	surf	deleterious	998	REVEL
1.008	surf	deleterious	999	REVEL
[truncated: 10,001 more rows]

## Sheet: Fig7D_S17_Stability
replicate	correlation	structure	category	sample	Predictor used
1	0.213	whole	deleterious	1	REVEL
2	0.22	whole	deleterious	1	REVEL
1	-0.158	surf	deleterious	1	REVEL
2	-0.156	surf	deleterious	1	REVEL
1	-0.061	core	deleterious	1	REVEL
2	-0.069	core	deleterious	1	REVEL
1	0.07	interact	deleterious	1	REVEL
2	0.173	interact	deleterious	1	REVEL
1	0.241	whole	deleterious	2	REVEL
2	0.237	whole	deleterious	2	REVEL
1	-0.133	surf	deleterious	2	REVEL
2	-0.138	surf	deleterious	2	REVEL
1	-0.059	core	deleterious	2	REVEL
2	-0.054	core	deleterious	2	REVEL
1	-0.094	interact	deleterious	2	REVEL
2	-0.015	interact	deleterious	2	REVEL
1	0.173	whole	deleterious	3	REVEL
2	0.201	whole	deleterious	3	REVEL
1	-0.092	surf	deleterious	3	REVEL
2	-0.097	surf	deleterious	3	REVEL
1	-0.104	core	deleterious	3	REVEL
2	-0.096	core	deleterious	3	REVEL
1	-0.133	interact	deleterious	3	REVEL
2	-0.109	interact	deleterious	3	REVEL
1	0.224	whole	deleterious	4	REVEL
2	0.231	whole	deleterious	4	REVEL
1	-0.088	surf	deleterious	4	REVEL
2	-0.085	surf	deleterious	4	REVEL
1	-0.05	core	deleterious	4	REVEL
2	-0.053	core	deleterious	4	REVEL
1	-0.248	interact	deleterious	4	REVEL
2	-0.321	interact	deleterious	4	REVEL
1	0.165	whole	deleterious	5	REVEL
2	0.183	whole	deleterious	5	REVEL
1	-0.108	surf	deleterious	5	REVEL
2	-0.088	surf	deleterious	5	REVEL
1	-0.055	core	deleterious	5	REVEL
2	-0.068	core	deleterious	5	REVEL
1	-0.064	interact	deleterious	5	REVEL
2	-0.052	interact	deleterious	5	REVEL
1	0.199	whole	deleterious	6	REVEL
2	0.206	whole	deleterious	6	REVEL
1	-0.103	surf	deleterious	6	REVEL
2	-0.114	surf	deleterious	6	REVEL
1	-0.124	core	deleterious	6	REVEL
2	-0.127	core	deleterious	6	REVEL
1	-0.243	interact	deleterious	6	REVEL
2	-0.21	interact	deleterious	6	REVEL
1	0.196	whole	deleterious	7	REVEL
2	0.188	whole	deleterious	7	REVEL
1	-0.16	surf	deleterious	7	REVEL
2	-0.169	surf	deleterious	7	REVEL
1	-0.026	core	deleterious	7	REVEL
2	0.004	core	deleterious	7	REVEL
1	-0.071	interact	deleterious	7	REVEL
2	-0.079	interact	deleterious	7	REVEL
1	0.205	whole	deleterious	8	REVEL
2	0.196	whole	deleterious	8	REVEL
1	-0.078	surf	deleterious	8	REVEL
2	-0.058	surf	deleterious	8	REVEL
1	-0.035	core	deleterious	8	REVEL
2	-0.052	core	deleterious	8	REVEL
1	-0.04	interact	deleterious	8	REVEL
2	-0.018	interact	deleterious	8	REVEL
1	0.198	whole	deleterious	9	REVEL
2	0.205	whole	deleterious	9	REVEL
1	-0.093	surf	deleterious	9	REVEL
2	-0.122	surf	deleterious	9	REVEL
1	-0.065	core	deleterious	9	REVEL
2	-0.041	core	deleterious	9	REVEL
1	-0.008	interact	deleterious	9	REVEL
2	-0.035	interact	deleterious	9	REVEL
1	0.183	whole	deleterious	10	REVEL
2	0.189	whole	deleterious	10	REVEL
1	-0.167	surf	deleterious	10	REVEL
2	-0.176	surf	deleterious	10	REVEL
1	-0.052	core	deleterious	10	REVEL
2	-0.052	core	deleterious	10	REVEL
1	-0.193	interact	deleterious	10	REVEL
2	-0.162	interact	deleterious	10	REVEL
1	0.192	whole	deleterious	11	REVEL
2	0.185	whole	deleterious	11	REVEL
1	-0.049	surf	deleterious	11	REVEL
2	-0.067	surf	deleterious	11	REVEL
1	0.009	core	deleterious	11	REVEL
2	-0.001	core	deleterious	11	REVEL
1	-0.091	interact	deleterious	11	REVEL
2	-0.1	interact	deleterious	11	REVEL
1	0.252	whole	deleterious	12	REVEL
2	0.25	whole	deleterious	12	REVEL
1	-0.086	surf	deleterious	12	REVEL
2	-0.097	surf	deleterious	12	REVEL
1	-0.036	core	deleterious	12	REVEL
2	-0.026	core	deleterious	12	REVEL
1	-0.058	interact	deleterious	12	REVEL
2	-0.015	interact	deleterious	12	REVEL
1	0.243	whole	deleterious	13	REVEL
2	0.252	whole	deleterious	13	REVEL
1	-0.072	surf	deleterious	13	REVEL
2	-0.096	surf	deleterious	13	REVEL
1	-0.131	core	deleterious	13	REVEL
2	-0.135	core	deleterious	13	REVEL
1	0.099	interact	deleterious	13	REVEL
2	0.119	interact	deleterious	13	REVEL
1	0.206	whole	deleterious	14	REVEL
2	0.215	whole	deleterious	14	REVEL
1	-0.013	surf	deleterious	14	REVEL
2	-0.026	surf	deleterious	14	REVEL
1	-0.091	core	deleterious	14	REVEL
2	-0.12	core	deleterious	14	REVEL
1	-0.087	interact	deleterious	14	REVEL
2	-0.112	interact	deleterious	14	REVEL
1	0.192	whole	deleterious	15	REVEL
2	0.192	whole	deleterious	15	REVEL
1	-0.019	surf	deleterious	15	REVEL
2	-0.036	surf	deleterious	15	REVEL
1	-0.177	core	deleterious	15	REVEL
2	-0.168	core	deleterious	15	REVEL
1	0.221	interact	deleterious	15	REVEL
2	0.071	interact	deleterious	15	REVEL
1	0.191	whole	deleterious	16	REVEL
2	0.199	whole	deleterious	16	REVEL
1	-0.115	surf	deleterious	16	REVEL
2	-0.121	surf	deleterious	16	REVEL
1	-0.008	core	deleterious	16	REVEL
2	-0.002	core	deleterious	16	REVEL
1	-0.177	interact	deleterious	16	REVEL
2	-0.113	interact	deleterious	16	REVEL
1	0.17	whole	deleterious	17	REVEL
2	0.176	whole	deleterious	17	REVEL
1	-0.158	surf	deleterious	17	REVEL
2	-0.157	surf	deleterious	17	REVEL
1	-0.134	core	deleterious	17	REVEL
2	-0.137	core	deleterious	17	REVEL
1	-0.129	interact	deleterious	17	REVEL
2	-0.18	interact	deleterious	17	REVEL
1	0.14	whole	deleterious	18	REVEL
2	0.156	whole	deleterious	18	REVEL
1	-0.091	surf	deleterious	18	REVEL
2	-0.098	surf	deleterious	18	REVEL
1	0.114	core	deleterious	18	REVEL
2	0.12	core	deleterious	18	REVEL
1	-0.239	interact	deleterious	18	REVEL
2	-0.269	interact	deleterious	18	REVEL
1	0.206	whole	deleterious	19	REVEL
2	0.214	whole	deleterious	19	REVEL
1	-0.134	surf	deleterious	19	REVEL
2	-0.155	surf	deleterious	19	REVEL
1	-0.164	core	deleterious	19	REVEL
2	-0.174	core	deleterious	19	REVEL
1	0	interact	deleterious	19	REVEL
2	0.041	interact	deleterious	19	REVEL
1	0.218	whole	deleterious	20	REVEL
2	0.218	whole	deleterious	20	REVEL
1	-0.108	surf	deleterious	20	REVEL
2	-0.114	surf	deleterious	20	REVEL
1	-0.075	core	deleterious	20	REVEL
2	-0.073	core	deleterious	20	REVEL
1	-0.075	interact	deleterious	20	REVEL
2	-0.072	interact	deleterious	20	REVEL
1	0.122	whole	deleterious	21	REVEL
2	0.131	whole	deleterious	21	REVEL
1	-0.076	surf	deleterious	21	REVEL
2	-0.072	surf	deleterious	21	REVEL
1	-0.058	core	deleterious	21	REVEL
2	-0.04	core	deleterious	21	REVEL
1	-0.239	interact	deleterious	21	REVEL
2	-0.231	interact	deleterious	21	REVEL
1	0.209	whole	deleterious	22	REVEL
2	0.223	whole	deleterious	22	REVEL
1	-0.003	surf	deleterious	22	REVEL
2	0.019	surf	deleterious	22	REVEL
1	-0.068	core	deleterious	22	REVEL
2	-0.034	core	deleterious	22	REVEL
1	0.059	interact	deleterious	22	REVEL
2	0.092	interact	deleterious	22	REVEL
1	0.165	whole	deleterious	23	REVEL
2	0.171	whole	deleterious	23	REVEL
1	-0.056	surf	deleterious	23	REVEL
2	-0.072	surf	deleterious	23	REVEL
1	0.028	core	deleterious	23	REVEL
2	0.025	core	deleterious	23	REVEL
1	-0.251	interact	deleterious	23	REVEL
2	-0.179	interact	deleterious	23	REVEL
1	0.194	whole	deleterious	24	REVEL
2	0.205	whole	deleterious	24	REVEL
1	-0.011	surf	deleterious	24	REVEL
2	-0.012	surf	deleterious	24	REVEL
1	-0.025	core	deleterious	24	REVEL
2	-0.032	core	deleterious	24	REVEL
1	0.011	interact	deleterious	24	REVEL
2	-0.008	interact	deleterious	24	REVEL
1	0.156	whole	deleterious	25	REVEL
2	0.15	whole	deleterious	25	REVEL
1	-0.065	surf	deleterious	25	REVEL
2	-0.084	surf	deleterious	25	REVEL
1	-0.03	core	deleterious	25	REVEL
2	-0.034	core	deleterious	25	REVEL
1	-0.165	interact	deleterious	25	REVEL
2	-0.072	interact	deleterious	25	REVEL
1	0.181	whole	deleterious	26	REVEL
2	0.183	whole	deleterious	26	REVEL
1	-0.071	surf	deleterious	26	REVEL
2	-0.039	surf	deleterious	26	REVEL
1	-0.002	core	deleterious	26	REVEL
2	-0.01	core	deleterious	26	REVEL
1	-0.1	interact	deleterious	26	REVEL
2	-0.04	interact	deleterious	26	REVEL
1	0.17	whole	deleterious	27	REVEL
2	0.194	whole	deleterious	27	REVEL
1	-0.029	surf	deleterious	27	REVEL
2	-0.072	surf	deleterious	27	REVEL
1	0.006	core	deleterious	27	REVEL
2	0.022	core	deleterious	27	REVEL
1	-0.299	interact	deleterious	27	REVEL
2	-0.342	interact	deleterious	27	REVEL
1	0.174	whole	deleterious	28	REVEL
2	0.174	whole	deleterious	28	REVEL
1	-0.064	surf	deleterious	28	REVEL
2	-0.028	surf	deleterious	28	REVEL
1	-0.056	core	deleterious	28	REVEL
2	-0.053	core	deleterious	28	REVEL
1	-0.073	interact	deleterious	28	REVEL
2	-0.054	interact	deleterious	28	REVEL
1	0.257	whole	deleterious	29	REVEL
2	0.264	whole	deleterious	29	REVEL
1	-0.101	surf	deleterious	29	REVEL
2	-0.118	surf	deleterious	29	REVEL
1	-0.128	core	deleterious	29	REVEL
2	-0.156	core	deleterious	29	REVEL
1	0.076	interact	deleterious	29	REVEL
2	0.033	interact	deleterious	29	REVEL
1	0.19	whole	deleterious	30	REVEL
2	0.189	whole	deleterious	30	REVEL
1	-0.12	surf	deleterious	30	REVEL
2	-0.096	surf	deleterious	30	REVEL
1	0.006	core	deleterious	30	REVEL
2	0.02	core	deleterious	30	REVEL
1	-0.172	interact	deleterious	30	REVEL
2	-0.205	interact	deleterious	30	REVEL
1	0.163	whole	deleterious	31	REVEL
2	0.165	whole	deleterious	31	REVEL
1	-0.087	surf	deleterious	31	REVEL
2	-0.061	surf	deleterious	31	REVEL
1	-0.036	core	deleterious	31	REVEL
2	-0.041	core	deleterious	31	REVEL
1	-0.144	interact	deleterious	31	REVEL
2	-0.069	interact	deleterious	31	REVEL
1	0.205	whole	deleterious	32	REVEL
2	0.21	whole	deleterious	32	REVEL
1	-0.098	surf	deleterious	32	REVEL
2	-0.103	surf	deleterious	32	REVEL
1	0.015	core	deleterious	32	REVEL
2	0.004	core	deleterious	32	REVEL
1	-0.126	interact	deleterious	32	REVEL
2	-0.097	interact	deleterious	32	REVEL
1	0.195	whole	deleterious	33	REVEL
2	0.201	whole	deleterious	33	REVEL
1	-0.12	surf	deleterious	33	REVEL
2	-0.093	surf	deleterious	33	REVEL
1	-0.091	core	deleterious	33	REVEL
2	-0.07	core	deleterious	33	REVEL
1	-0.148	interact	deleterious	33	REVEL
2	-0.136	interact	deleterious	33	REVEL
1	0.175	whole	deleterious	34	REVEL
2	0.18	whole	deleterious	34	REVEL
1	-0.066	surf	deleterious	34	REVEL
2	-0.059	surf	deleterious	34	REVEL
1	-0.09	core	deleterious	34	REVEL
2	-0.069	core	deleterious	34	REVEL
1	0.104	interact	deleterious	34	REVEL
2	0.085	interact	deleterious	34	REVEL
1	0.165	whole	deleterious	35	REVEL
2	0.163	whole	deleterious	35	REVEL
1	-0.119	surf	deleterious	35	REVEL
2	-0.135	surf	deleterious	35	REVEL
1	-0.008	core	deleterious	35	REVEL
2	-0.012	core	deleterious	35	REVEL
1	0.12	interact	deleterious	35	REVEL
2	0.064	interact	deleterious	35	REVEL
1	0.191	whole	deleterious	36	REVEL
2	0.2	whole	deleterious	36	REVEL
1	-0.102	surf	deleterious	36	REVEL
2	-0.123	surf	deleterious	36	REVEL
1	-0.062	core	deleterious	36	REVEL
2	-0.09	core	deleterious	36	REVEL
1	0.195	interact	deleterious	36	REVEL
2	0.161	interact	deleterious	36	REVEL
1	0.195	whole	deleterious	37	REVEL
2	0.183	whole	deleterious	37	REVEL
1	-0.053	surf	deleterious	37	REVEL
2	-0.058	surf	deleterious	37	REVEL
1	-0.166	core	deleterious	37	REVEL
2	-0.149	core	deleterious	37	REVEL
1	0.013	interact	deleterious	37	REVEL
2	0.074	interact	deleterious	37	REVEL
1	0.236	whole	deleterious	38	REVEL
2	0.235	whole	deleterious	38	REVEL
1	-0.159	surf	deleterious	38	REVEL
2	-0.14	surf	deleterious	38	REVEL
1	-0.135	core	deleterious	38	REVEL
2	-0.124	core	deleterious	38	REVEL
1	0.131	interact	deleterious	38	REVEL
2	0.071	interact	deleterious	38	REVEL
1	0.192	whole	deleterious	39	REVEL
2	0.198	whole	deleterious	39	REVEL
1	-0.057	surf	deleterious	39	REVEL
2	-0.051	surf	deleterious	39	REVEL
1	-0.032	core	deleterious	39	REVEL
2	-0.049	core	deleterious	39	REVEL
1	-0.095	interact	deleterious	39	REVEL
2	-0.025	interact	deleterious	39	REVEL
1	0.244	whole	deleterious	40	REVEL
2	0.245	whole	deleterious	40	REVEL
1	-0.118	surf	deleterious	40	REVEL
2	-0.105	surf	deleterious	40	REVEL
1	-0.184	core	deleterious	40	REVEL
2	-0.16	core	deleterious	40	REVEL
1	0.082	interact	deleterious	40	REVEL
2	0.026	interact	deleterious	40	REVEL
1	0.188	whole	deleterious	41	REVEL
2	0.18	whole	deleterious	41	REVEL
1	-0.043	surf	deleterious	41	REVEL
2	-0.066	surf	deleterious	41	REVEL
1	-0.078	core	deleterious	41	REVEL
2	-0.102	core	deleterious	41	REVEL
1	-0.002	interact	deleterious	41	REVEL
2	0.034	interact	deleterious	41	REVEL
1	0.214	whole	deleterious	42	REVEL
2	0.211	whole	deleterious	42	REVEL
1	0.04	surf	deleterious	42	REVEL
2	0.032	surf	deleterious	42	REVEL
1	-0.045	core	deleterious	42	REVEL
2	-0.045	core	deleterious	42	REVEL
1	-0.061	interact	deleterious	42	REVEL
2	-0.02	interact	deleterious	42	REVEL
1	0.205	whole	deleterious	43	REVEL
2	0.213	whole	deleterious	43	REVEL
1	-0.136	surf	deleterious	43	REVEL
2	-0.141	surf	deleterious	43	REVEL
1	-0.051	core	deleterious	43	REVEL
2	-0.039	core	deleterious	43	REVEL
1	-0.273	interact	deleterious	43	REVEL
2	-0.259	interact	deleterious	43	REVEL
1	0.215	whole	deleterious	44	REVEL
2	0.213	whole	deleterious	44	REVEL
1	-0.131	surf	deleterious	44	REVEL
2	-0.129	surf	deleterious	44	REVEL
1	-0.017	core	deleterious	44	REVEL
2	-0.034	core	deleterious	44	REVEL
1	0.156	interact	deleterious	44	REVEL
2	0.138	interact	deleterious	44	REVEL
1	0.191	whole	deleterious	45	REVEL
2	0.192	whole	deleterious	45	REVEL
1	-0.041	surf	deleterious	45	REVEL
2	-0.052	surf	deleterious	45	REVEL
1	0.024	core	deleterious	45	REVEL
2	0.036	core	deleterious	45	REVEL
1	-0.126	interact	deleterious	45	REVEL
2	-0.131	interact	deleterious	45	REVEL
1	0.228	whole	deleterious	46	REVEL
2	0.234	whole	deleterious	46	REVEL
1	-0.13	surf	deleterious	46	REVEL
2	-0.122	surf	deleterious	46	REVEL
1	-0.139	core	deleterious	46	REVEL
2	-0.149	core	deleterious	46	REVEL
1	-0.23	interact	deleterious	46	REVEL
2	-0.217	interact	deleterious	46	REVEL
1	0.219	whole	deleterious	47	REVEL
2	0.218	whole	deleterious	47	REVEL
1	-0.164	surf	deleterious	47	REVEL
2	-0.133	surf	deleterious	47	REVEL
1	-0.16	core	deleterious	47	REVEL
2	-0.134	core	deleterious	47	REVEL
1	0.217	interact	deleterious	47	REVEL
2	0.24	interact	deleterious	47	REVEL
1	0.17	whole	deleterious	48	REVEL
2	0.165	whole	deleterious	48	REVEL
1	-0.02	surf	deleterious	48	REVEL
2	-0.033	surf	deleterious	48	REVEL
1	-0.029	core	deleterious	48	REVEL
2	0	core	deleterious	48	REVEL
1	-0.226	interact	deleterious	48	REVEL
2	-0.218	interact	deleterious	48	REVEL
1	0.216	whole	deleterious	49	REVEL
2	0.221	whole	deleterious	49	REVEL
1	-0.119	surf	deleterious	49	REVEL
2	-0.101	surf	deleterious	49	REVEL
1	-0.112	core	deleterious	49	REVEL
2	-0.116	core	deleterious	49	REVEL
1	-0.095	interact	deleterious	49	REVEL
2	-0.074	interact	deleterious	49	REVEL
1	0.176	whole	deleterious	50	REVEL
2	0.169	whole	deleterious	50	REVEL
1	0.035	surf	deleterious	50	REVEL
2	0.011	surf	deleterious	50	REVEL
1	-0.074	core	deleterious	50	REVEL
2	-0.083	core	deleterious	50	REVEL
1	0.078	interact	deleterious	50	REVEL
2	0.109	interact	deleterious	50	REVEL
1	0.216	whole	deleterious	51	REVEL
2	0.204	whole	deleterious	51	REVEL
1	-0.063	surf	deleterious	51	REVEL
2	-0.087	surf	deleterious	51	REVEL
1	-0.014	core	deleterious	51	REVEL
2	0.006	core	deleterious	51	REVEL
1	-0.156	interact	deleterious	51	REVEL
2	-0.073	interact	deleterious	51	REVEL
1	0.238	whole	deleterious	52	REVEL
2	0.227	whole	deleterious	52	REVEL
1	-0.075	surf	deleterious	52	REVEL
2	-0.043	surf	deleterious	52	REVEL
1	-0.126	core	deleterious	52	REVEL
2	-0.13	core	deleterious	52	REVEL
1	-0.003	interact	deleterious	52	REVEL
2	0.031	interact	deleterious	52	REVEL
1	0.229	whole	deleterious	53	REVEL
2	0.218	whole	deleterious	53	REVEL
1	-0.002	surf	deleterious	53	REVEL
2	-0.001	surf	deleterious	53	REVEL
1	-0.025	core	deleterious	53	REVEL
2	-0.03	core	deleterious	53	REVEL
1	-0.076	interact	deleterious	53	REVEL
2	-0.004	interact	deleterious	53	REVEL
1	0.187	whole	deleterious	54	REVEL
2	0.182	whole	deleterious	54	REVEL
1	-0.011	surf	deleterious	54	REVEL
2	-0.031	surf	deleterious	54	REVEL
1	-0.072	core	deleterious	54	REVEL
2	-0.055	core	deleterious	54	REVEL
1	-0.04	interact	deleterious	54	REVEL
2	0.019	interact	deleterious	54	REVEL
1	0.158	whole	deleterious	55	REVEL
2	0.17	whole	deleterious	55	REVEL
1	-0.065	surf	deleterious	55	REVEL
2	-0.067	surf	deleterious	55	REVEL
1	-0.053	core	deleterious	55	REVEL
2	-0.081	core	deleterious	55	REVEL
1	-0.01	interact	deleterious	55	REVEL
2	-0.008	interact	deleterious	55	REVEL
1	0.19	whole	deleterious	56	REVEL
2	0.202	whole	deleterious	56	REVEL
1	0.02	surf	deleterious	56	REVEL
2	0.035	surf	deleterious	56	REVEL
1	-0.126	core	deleterious	56	REVEL
2	-0.13	core	deleterious	56	REVEL
1	0.233	interact	deleterious	56	REVEL
2	0.134	interact	deleterious	56	REVEL
1	0.247	whole	deleterious	57	REVEL
2	0.25	whole	deleterious	57	REVEL
1	-0.195	surf	deleterious	57	REVEL
2	-0.177	surf	deleterious	57	REVEL
1	-0.046	core	deleterious	57	REVEL
2	-0.067	core	deleterious	57	REVEL
1	0.037	interact	deleterious	57	REVEL
2	0.029	interact	deleterious	57	REVEL
1	0.18	whole	deleterious	58	REVEL
2	0.181	whole	deleterious	58	REVEL
1	-0.063	surf	deleterious	58	REVEL
2	-0.07	surf	deleterious	58	REVEL
1	0.01	core	deleterious	58	REVEL
2	0.007	core	deleterious	58	REVEL
1	0.036	interact	deleterious	58	REVEL
2	0.098	interact	deleterious	58	REVEL
1	0.17	whole	deleterious	59	REVEL
2	0.188	whole	deleterious	59	REVEL
1	-0.042	surf	deleterious	59	REVEL
2	-0.041	surf	deleterious	59	REVEL
1	-0.027	core	deleterious	59	REVEL
2	-0.018	core	deleterious	59	REVEL
1	0.027	interact	deleterious	59	REVEL
2	-0.008	interact	deleterious	59	REVEL
1	0.171	whole	deleterious	60	REVEL
2	0.176	whole	deleterious	60	REVEL
1	-0.113	surf	deleterious	60	REVEL
2	-0.133	surf	deleterious	60	REVEL
1	0.073	core	deleterious	60	REVEL
2	0.096	core	deleterious	60	REVEL
1	-0.217	interact	deleterious	60	REVEL
2	-0.254	interact	deleterious	60	REVEL
1	0.14	whole	deleterious	61	REVEL
2	0.14	whole	deleterious	61	REVEL
1	-0.023	surf	deleterious	61	REVEL
2	-0.019	surf	deleterious	61	REVEL
1	0.007	core	deleterious	61	REVEL
2	0.016	core	deleterious	61	REVEL
1	0.006	interact	deleterious	61	REVEL
2	0.032	interact	deleterious	61	REVEL
1	0.178	whole	deleterious	62	REVEL
2	0.172	whole	deleterious	62	REVEL
1	-0.08	surf	deleterious	62	REVEL
2	-0.081	surf	deleterious	62	REVEL
1	-0.038	core	deleterious	62	REVEL
2	-0.022	core	deleterious	62	REVEL
1	-0.002	interact	deleterious	62	REVEL
2	-0.03	interact	deleterious	62	REVEL
1	0.202	whole	deleterious	63	REVEL
2	0.198	whole	deleterious	63	REVEL
1	-0.134	surf	deleterious	63	REVEL
2	-0.129	surf	deleterious	63	REVEL
1	-0.081	core	deleterious	63	REVEL
2	-0.056	core	deleterious	63	REVEL
1	0.107	interact	deleterious	63	REVEL
2	0.147	interact	deleterious	63	REVEL
1	0.229	whole	deleterious	64	REVEL
2	0.224	whole	deleterious	64	REVEL
1	-0.029	surf	deleterious	64	REVEL
2	-0.03	surf	deleterious	64	REVEL
1	-0.086	core	deleterious	64	REVEL
2	-0.098	core	deleterious	64	REVEL
1	-0.163	interact	deleterious	64	REVEL
2	-0.156	interact	deleterious	64	REVEL
1	0.193	whole	deleterious	65	REVEL
2	0.202	whole	deleterious	65	REVEL
1	-0.074	surf	deleterious	65	REVEL
2	-0.068	surf	deleterious	65	REVEL
1	-0.125	core	deleterious	65	REVEL
2	-0.095	core	deleterious	65	REVEL
1	-0.006	interact	deleterious	65	REVEL
2	0.042	interact	deleterious	65	REVEL
1	0.223	whole	deleterious	66	REVEL
2	0.231	whole	deleterious	66	REVEL
1	-0.035	surf	deleterious	66	REVEL
2	-0.063	surf	deleterious	66	REVEL
1	-0.16	core	deleterious	66	REVEL
2	-0.132	core	deleterious	66	REVEL
1	-0.018	interact	deleterious	66	REVEL
2	-0.101	interact	deleterious	66	REVEL
1	0.224	whole	deleterious	67	REVEL
2	0.218	whole	deleterious	67	REVEL
1	-0.132	surf	deleterious	67	REVEL
2	-0.133	surf	deleterious	67	REVEL
1	-0.105	core	deleterious	67	REVEL
2	-0.115	core	deleterious	67	REVEL
1	-0.12	interact	deleterious	67	REVEL
2	-0.124	interact	deleterious	67	REVEL
1	0.187	whole	deleterious	68	REVEL
2	0.201	whole	deleterious	68	REVEL
1	-0.068	surf	deleterious	68	REVEL
2	-0.039	surf	deleterious	68	REVEL
1	-0.007	core	deleterious	68	REVEL
2	-0.023	core	deleterious	68	REVEL
1	-0.211	interact	deleterious	68	REVEL
2	-0.172	interact	deleterious	68	REVEL
1	0.202	whole	deleterious	69	REVEL
2	0.206	whole	deleterious	69	REVEL
1	-0.062	surf	deleterious	69	REVEL
2	-0.079	surf	deleterious	69	REVEL
1	-0.116	core	deleterious	69	REVEL
2	-0.111	core	deleterious	69	REVEL
1	0.06	interact	deleterious	69	REVEL
2	0.02	interact	deleterious	69	REVEL
1	0.231	whole	deleterious	70	REVEL
2	0.22	whole	deleterious	70	REVEL
1	-0.086	surf	deleterious	70	REVEL
2	-0.071	surf	deleterious	70	REVEL
1	0.011	core	deleterious	70	REVEL
2	0.043	core	deleterious	70	REVEL
1	0.026	interact	deleterious	70	REVEL
2	0.083	interact	deleterious	70	REVEL
1	0.172	whole	deleterious	71	REVEL
2	0.181	whole	deleterious	71	REVEL
1	-0.107	surf	deleterious	71	REVEL
2	-0.131	surf	deleterious	71	REVEL
1	0.042	core	deleterious	71	REVEL
2	0.062	core	deleterious	71	REVEL
1	-0.053	interact	deleterious	71	REVEL
2	-0.054	interact	deleterious	71	REVEL
1	0.222	whole	deleterious	72	REVEL
2	0.212	whole	deleterious	72	REVEL
1	-0.127	surf	deleterious	72	REVEL
2	-0.131	surf	deleterious	72	REVEL
1	-0.055	core	deleterious	72	REVEL
2	-0.057	core	deleterious	72	REVEL
1	-0.185	interact	deleterious	72	REVEL
2	-0.189	interact	deleterious	72	REVEL
1	0.176	whole	deleterious	73	REVEL
2	0.184	whole	deleterious	73	REVEL
1	-0.059	surf	deleterious	73	REVEL
2	-0.057	surf	deleterious	73	REVEL
1	0.006	core	deleterious	73	REVEL
2	0.011	core	deleterious	73	REVEL
1	-0.05	interact	deleterious	73	REVEL
2	-0.066	interact	deleterious	73	REVEL
1	0.182	whole	deleterious	74	REVEL
2	0.195	whole	deleterious	74	REVEL
1	-0.07	surf	deleterious	74	REVEL
2	-0.047	surf	deleterious	74	REVEL
1	-0.109	core	deleterious	74	REVEL
2	-0.102	core	deleterious	74	REVEL
1	-0.051	interact	deleterious	74	REVEL
2	-0.026	interact	deleterious	74	REVEL
1	0.107	whole	deleterious	75	REVEL
2	0.121	whole	deleterious	75	REVEL
1	-0.034	surf	deleterious	75	REVEL
2	-0.073	surf	deleterious	75	REVEL
1	0.046	core	deleterious	75	REVEL
2	0.055	core	deleterious	75	REVEL
1	0.014	interact	deleterious	75	REVEL
2	-0.053	interact	deleterious	75	REVEL
1	0.184	whole	deleterious	76	REVEL
2	0.192	whole	deleterious	76	REVEL
1	-0.159	surf	deleterious	76	REVEL
2	-0.156	surf	deleterious	76	REVEL
1	-0.039	core	deleterious	76	REVEL
2	-0.067	core	deleterious	76	REVEL
1	-0.256	interact	deleterious	76	REVEL
2	-0.22	interact	deleterious	76	REVEL
1	0.163	whole	deleterious	77	REVEL
2	0.166	whole	deleterious	77	REVEL
1	0.001	surf	deleterious	77	REVEL
2	0.025	surf	deleterious	77	REVEL
1	-0.067	core	deleterious	77	REVEL
2	-0.1	core	deleterious	77	REVEL
1	0.179	interact	deleterious	77	REVEL
2	0.161	interact	deleterious	77	REVEL
1	0.25	whole	deleterious	78	REVEL
2	0.247	whole	deleterious	78	REVEL
1	-0.168	surf	deleterious	78	REVEL
2	-0.158	surf	deleterious	78	REVEL
1	-0.077	core	deleterious	78	REVEL
2	-0.053	core	deleterious	78	REVEL
1	-0.033	interact	deleterious	78	REVEL
2	-0.033	interact	deleterious	78	REVEL
1	0.219	whole	deleterious	79	REVEL
2	0.226	whole	deleterious	79	REVEL
1	-0.142	surf	deleterious	79	REVEL
2	-0.128	surf	deleterious	79	REVEL
1	-0.164	core	deleterious	79	REVEL
2	-0.176	core	deleterious	79	REVEL
1	-0.01	interact	deleterious	79	REVEL
2	0.064	interact	deleterious	79	REVEL
1	0.17	whole	deleterious	80	REVEL
2	0.175	whole	deleterious	80	REVEL
1	-0.067	surf	deleterious	80	REVEL
2	-0.076	surf	deleterious	80	REVEL
1	0.092	core	deleterious	80	REVEL
2	0.091	core	deleterious	80	REVEL
1	0	interact	deleterious	80	REVEL
2	0.025	interact	deleterious	80	REVEL
1	0.178	whole	deleterious	81	REVEL
2	0.186	whole	deleterious	81	REVEL
1	0	surf	deleterious	81	REVEL
2	-0.008	surf	deleterious	81	REVEL
1	-0.055	core	deleterious	81	REVEL
2	-0.059	core	deleterious	81	REVEL
1	-0.111	interact	deleterious	81	REVEL
2	-0.101	interact	deleterious	81	REVEL
1	0.162	whole	deleterious	82	REVEL
2	0.168	whole	deleterious	82	REVEL
1	-0.06	surf	deleterious	82	REVEL
2	-0.051	surf	deleterious	82	REVEL
1	-0.18	core	deleterious	82	REVEL
2	-0.179	core	deleterious	82	REVEL
1	0.022	interact	deleterious	82	REVEL
2	0.049	interact	deleterious	82	REVEL
1	0.21	whole	deleterious	83	REVEL
2	0.212	whole	deleterious	83	REVEL
1	-0.147	surf	deleterious	83	REVEL
2	-0.156	surf	deleterious	83	REVEL
1	-0.021	core	deleterious	83	REVEL
2	-0.025	core	deleterious	83	REVEL
1	0.097	interact	deleterious	83	REVEL
2	0.095	interact	deleterious	83	REVEL
1	0.191	whole	deleterious	84	REVEL
2	0.198	whole	deleterious	84	REVEL
1	-0.121	surf	deleterious	84	REVEL
2	-0.121	surf	deleterious	84	REVEL
1	-0.058	core	deleterious	84	REVEL
2	-0.057	core	deleterious	84	REVEL
1	0.189	interact	deleterious	84	REVEL
2	0.192	interact	deleterious	84	REVEL
1	0.169	whole	deleterious	85	REVEL
2	0.177	whole	deleterious	85	REVEL
1	-0.078	surf	deleterious	85	REVEL
2	-0.087	surf	deleterious	85	REVEL
1	-0.082	core	deleterious	85	REVEL
2	-0.126	core	deleterious	85	REVEL
1	-0.036	interact	deleterious	85	REVEL
2	-0.101	interact	deleterious	85	REVEL
1	0.179	whole	deleterious	86	REVEL
2	0.175	whole	deleterious	86	REVEL
1	0.006	surf	deleterious	86	REVEL
2	0.031	surf	deleterious	86	REVEL
1	0.045	core	deleterious	86	REVEL
2	0.04	core	deleterious	86	REVEL
1	-0.117	interact	deleterious	86	REVEL
2	-0.113	interact	deleterious	86	REVEL
1	0.215	whole	deleterious	87	REVEL
2	0.219	whole	deleterious	87	REVEL
1	-0.074	surf	deleterious	87	REVEL
2	-0.071	surf	deleterious	87	REVEL
1	-0.021	core	deleterious	87	REVEL
2	-0.029	core	deleterious	87	REVEL
1	0.191	interact	deleterious	87	REVEL
2	0.236	interact	deleterious	87	REVEL
1	0.229	whole	deleterious	88	REVEL
2	0.234	whole	deleterious	88	REVEL
1	-0.135	surf	deleterious	88	REVEL
2	-0.14	surf	deleterious	88	REVEL
1	0.069	core	deleterious	88	REVEL
2	0.037	core	deleterious	88	REVEL
1	0.132	interact	deleterious	88	REVEL
2	0.198	interact	deleterious	88	REVEL
1	0.145	whole	deleterious	89	REVEL
2	0.139	whole	deleterious	89	REVEL
1	-0.082	surf	deleterious	89	REVEL
2	-0.079	surf	deleterious	89	REVEL
1	-0.055	core	deleterious	89	REVEL
2	-0.025	core	deleterious	89	REVEL
1	-0.053	interact	deleterious	89	REVEL
2	-0.116	interact	deleterious	89	REVEL
1	0.19	whole	deleterious	90	REVEL
2	0.202	whole	deleterious	90	REVEL
1	-0.036	surf	deleterious	90	REVEL
2	-0.021	surf	deleterious	90	REVEL
1	-0.068	core	deleterious	90	REVEL
2	-0.035	core	deleterious	90	REVEL
1	-0.214	interact	deleterious	90	REVEL
2	-0.143	interact	deleterious	90	REVEL
1	0.128	whole	deleterious	91	REVEL
2	0.14	whole	deleterious	91	REVEL
1	0	surf	deleterious	91	REVEL
2	0.005	surf	deleterious	91	REVEL
1	-0.027	core	deleterious	91	REVEL
2	-0.053	core	deleterious	91	REVEL
1	0.065	interact	deleterious	91	REVEL
2	0.122	interact	deleterious	91	REVEL
1	0.186	whole	deleterious	92	REVEL
2	0.183	whole	deleterious	92	REVEL
1	0.016	surf	deleterious	92	REVEL
2	0.025	surf	deleterious	92	REVEL
1	-0.064	core	deleterious	92	REVEL
2	-0.104	core	deleterious	92	REVEL
1	-0.108	interact	deleterious	92	REVEL
2	-0.098	interact	deleterious	92	REVEL
1	0.171	whole	deleterious	93	REVEL
2	0.183	whole	deleterious	93	REVEL
1	-0.019	surf	deleterious	93	REVEL
2	-0.029	surf	deleterious	93	REVEL
1	0.017	core	deleterious	93	REVEL
2	0.02	core	deleterious	93	REVEL
1	0.058	interact	deleterious	93	REVEL
2	0.06	interact	deleterious	93	REVEL
1	0.209	whole	deleterious	94	REVEL
2	0.217	whole	deleterious	94	REVEL
1	-0.078	surf	deleterious	94	REVEL
2	-0.085	surf	deleterious	94	REVEL
1	-0.053	core	deleterious	94	REVEL
2	-0.042	core	deleterious	94	REVEL
1	0.182	interact	deleterious	94	REVEL
2	0.14	interact	deleterious	94	REVEL
1	0.21	whole	deleterious	95	REVEL
2	0.204	whole	deleterious	95	REVEL
1	-0.108	surf	deleterious	95	REVEL
2	-0.104	surf	deleterious	95	REVEL
1	-0.041	core	deleterious	95	REVEL
2	-0.021	core	deleterious	95	REVEL
1	0.183	interact	deleterious	95	REVEL
2	0.252	interact	deleterious	95	REVEL
1	0.193	whole	deleterious	96	REVEL
2	0.206	whole	deleterious	96	REVEL
1	-0.136	surf	deleterious	96	REVEL
2	-0.127	surf	deleterious	96	REVEL
1	-0.163	core	deleterious	96	REVEL
2	-0.157	core	deleterious	96	REVEL
1	0.177	interact	deleterious	96	REVEL
2	0.173	interact	deleterious	96	REVEL
1	0.2	whole	deleterious	97	REVEL
2	0.199	whole	deleterious	97	REVEL
1	-0.102	surf	deleterious	97	REVEL
2	-0.101	surf	deleterious	97	REVEL
1	-0.027	core	deleterious	97	REVEL
2	-0.03	core	deleterious	97	REVEL
1	0.073	interact	deleterious	97	REVEL
2	0.088	interact	deleterious	97	REVEL
1	0.225	whole	deleterious	98	REVEL
2	0.235	whole	deleterious	98	REVEL
1	-0.171	surf	deleterious	98	REVEL
2	-0.196	surf	deleterious	98	REVEL
1	-0.142	core	deleterious	98	REVEL
2	-0.116	core	deleterious	98	REVEL
1	-0.061	interact	deleterious	98	REVEL
2	-0.092	interact	deleterious	98	REVEL
1	0.227	whole	deleterious	99	REVEL
2	0.221	whole	deleterious	99	REVEL
1	-0.079	surf	deleterious	99	REVEL
2	-0.09	surf	deleterious	99	REVEL
1	-0.133	core	deleterious	99	REVEL
2	-0.128	core	deleterious	99	REVEL
1	0.013	interact	deleterious	99	REVEL
2	0.033	interact	deleterious	99	REVEL
1	0.201	whole	deleterious	100	REVEL
2	0.226	whole	deleterious	100	REVEL
1	-0.087	surf	deleterious	100	REVEL
2	-0.09	surf	deleterious	100	REVEL
1	-0.073	core	deleterious	100	REVEL
2	-0.066	core	deleterious	100	REVEL
1	-0.001	interact	deleterious	100	REVEL
2	0.013	interact	deleterious	100	REVEL
1	0.151	whole	deleterious	101	REVEL
2	0.16	whole	deleterious	101	REVEL
1	-0.12	surf	deleterious	101	REVEL
2	-0.13	surf	deleterious	101	REVEL
1	-0.045	core	deleterious	101	REVEL
2	-0.033	core	deleterious	101	REVEL
1	-0.15	interact	deleterious	101	REVEL
2	-0.174	interact	deleterious	101	REVEL
1	0.233	whole	deleterious	102	REVEL
2	0.242	whole	deleterious	102	REVEL
1	-0.076	surf	deleterious	102	REVEL
2	-0.087	surf	deleterious	102	REVEL
1	-0.007	core	deleterious	102	REVEL
2	0.013	core	deleterious	102	REVEL
1	0.318	interact	deleterious	102	REVEL
2	0.271	interact	deleterious	102	REVEL
1	0.248	whole	deleterious	103	REVEL
2	0.256	whole	deleterious	103	REVEL
1	-0.094	surf	deleterious	103	REVEL
2	-0.095	surf	deleterious	103	REVEL
1	-0.113	core	deleterious	103	REVEL
2	-0.13	core	deleterious	103	REVEL
1	-0.081	interact	deleterious	103	REVEL
2	-0.069	interact	deleterious	103	REVEL
1	0.143	whole	deleterious	104	REVEL
2	0.15	whole	deleterious	104	REVEL
1	-0.073	surf	deleterious	104	REVEL
2	-0.077	surf	deleterious	104	REVEL
1	-0.012	core	deleterious	104	REVEL
2	0	core	deleterious	104	REVEL
1	0.118	interact	deleterious	104	REVEL
2	0.087	interact	deleterious	104	REVEL
1	0.176	whole	deleterious	105	REVEL
2	0.183	whole	deleterious	105	REVEL
1	-0.079	surf	deleterious	105	REVEL
2	-0.094	surf	deleterious	105	REVEL
1	0.031	core	deleterious	105	REVEL
2	0.021	core	deleterious	105	REVEL
1	-0.133	interact	deleterious	105	REVEL
2	-0.178	interact	deleterious	105	REVEL
1	0.139	whole	deleterious	106	REVEL
2	0.139	whole	deleterious	106	REVEL
1	0.024	surf	deleterious	106	REVEL
2	0.027	surf	deleterious	106	REVEL
1	-0.062	core	deleterious	106	REVEL
2	-0.038	core	deleterious	106	REVEL
1	0.148	interact	deleterious	106	REVEL
2	0.186	interact	deleterious	106	REVEL
1	0.207	whole	deleterious	107	REVEL
2	0.214	whole	deleterious	107	REVEL
1	-0.082	surf	deleterious	107	REVEL
2	-0.093	surf	deleterious	107	REVEL
1	-0.029	core	deleterious	107	REVEL
2	-0.008	core	deleterious	107	REVEL
1	0.005	interact	deleterious	107	REVEL
2	0.045	interact	deleterious	107	REVEL
1	0.176	whole	deleterious	108	REVEL
2	0.182	whole	deleterious	108	REVEL
1	0.017	surf	deleterious	108	REVEL
2	0.042	surf	deleterious	108	REVEL
1	0.054	core	deleterious	108	REVEL
2	0.056	core	deleterious	108	REVEL
1	0.03	interact	deleterious	108	REVEL
2	-0.016	interact	deleterious	108	REVEL
1	0.18	whole	deleterious	109	REVEL
2	0.198	whole	deleterious	109	REVEL
1	-0.036	surf	deleterious	109	REVEL
2	-0.04	surf	deleterious	109	REVEL
1	0.021	core	deleterious	109	REVEL
2	0.012	core	deleterious	109	REVEL
1	0.213	interact	deleterious	109	REVEL
2	0.232	interact	deleterious	109	REVEL
1	0.189	whole	deleterious	110	REVEL
2	0.189	whole	deleterious	110	REVEL
1	-0.088	surf	deleterious	110	REVEL
2	-0.072	surf	deleterious	110	REVEL
1	-0.094	core	deleterious	110	REVEL
2	-0.079	core	deleterious	110	REVEL
1	-0.284	interact	deleterious	110	REVEL
2	-0.247	interact	deleterious	110	REVEL
1	0.216	whole	deleterious	111	REVEL
2	0.229	whole	deleterious	111	REVEL
1	-0.091	surf	deleterious	111	REVEL
2	-0.098	surf	deleterious	111	REVEL
1	-0.1	core	deleterious	111	REVEL
2	-0.088	core	deleterious	111	REVEL
1	-0.165	interact	deleterious	111	REVEL
2	-0.123	interact	deleterious	111	REVEL
1	0.279	whole	deleterious	112	REVEL
2	0.277	whole	deleterious	112	REVEL
1	-0.13	surf	deleterious	112	REVEL
2	-0.12	surf	deleterious	112	REVEL
1	-0.107	core	deleterious	112	REVEL
2	-0.105	core	deleterious	112	REVEL
1	0.051	interact	deleterious	112	REVEL
2	0.071	interact	deleterious	112	REVEL
1	0.2	whole	deleterious	113	REVEL
2	0.193	whole	deleterious	113	REVEL
1	-0.155	surf	deleterious	113	REVEL
2	-0.152	surf	deleterious	113	REVEL
1	-0.109	core	deleterious	113	REVEL
2	-0.113	core	deleterious	113	REVEL
1	-0.106	interact	deleterious	113	REVEL
2	-0.166	interact	deleterious	113	REVEL
1	0.192	whole	deleterious	114	REVEL
2	0.2	whole	deleterious	114	REVEL
1	-0.102	surf	deleterious	114	REVEL
2	-0.14	surf	deleterious	114	REVEL
1	-0.002	core	deleterious	114	REVEL
2	-0.004	core	deleterious	114	REVEL
1	-0.22	interact	deleterious	114	REVEL
2	-0.14	interact	deleterious	114	REVEL
1	0.238	whole	deleterious	115	REVEL
2	0.236	whole	deleterious	115	REVEL
1	-0.156	surf	deleterious	115	REVEL
2	-0.162	surf	deleterious	115	REVEL
1	-0.152	core	deleterious	115	REVEL
2	-0.136	core	deleterious	115	REVEL
1	-0.231	interact	deleterious	115	REVEL
2	-0.161	interact	deleterious	115	REVEL
1	0.168	whole	deleterious	116	REVEL
2	0.171	whole	deleterious	116	REVEL
1	-0.015	surf	deleterious	116	REVEL
2	-0.027	surf	deleterious	116	REVEL
1	-0.134	core	deleterious	116	REVEL
2	-0.11	core	deleterious	116	REVEL
1	0.239	interact	deleterious	116	REVEL
2	0.241	interact	deleterious	116	REVEL
1	0.224	whole	deleterious	117	REVEL
2	0.218	whole	deleterious	117	REVEL
1	-0.086	surf	deleterious	117	REVEL
2	-0.09	surf	deleterious	117	REVEL
1	-0.085	core	deleterious	117	REVEL
2	-0.08	core	deleterious	117	REVEL
1	-0.299	interact	deleterious	117	REVEL
2	-0.282	interact	deleterious	117	REVEL
1	0.206	whole	deleterious	118	REVEL
2	0.21	whole	deleterious	118	REVEL
1	-0.062	surf	deleterious	118	REVEL
2	-0.065	surf	deleterious	118	REVEL
1	0	core	deleterious	118	REVEL
2	0	core	deleterious	118	REVEL
1	-0.005	interact	deleterious	118	REVEL
2	-0.055	interact	deleterious	118	REVEL
1	0.215	whole	deleterious	119	REVEL
2	0.213	whole	deleterious	119	REVEL
1	-0.137	surf	deleterious	119	REVEL
2	-0.153	surf	deleterious	119	REVEL
1	-0.099	core	deleterious	119	REVEL
2	-0.096	core	deleterious	119	REVEL
1	0.125	interact	deleterious	119	REVEL
2	0.143	interact	deleterious	119	REVEL
1	0.143	whole	deleterious	120	REVEL
2	0.149	whole	deleterious	120	REVEL
1	-0.002	surf	deleterious	120	REVEL
2	-0.009	surf	deleterious	120	REVEL
1	-0.045	core	deleterious	120	REVEL
2	-0.024	core	deleterious	120	REVEL
1	-0.159	interact	deleterious	120	REVEL
2	-0.109	interact	deleterious	120	REVEL
1	0.232	whole	deleterious	121	REVEL
2	0.247	whole	deleterious	121	REVEL
1	-0.086	surf	deleterious	121	REVEL
2	-0.095	surf	deleterious	121	REVEL
1	-0.097	core	deleterious	121	REVEL
2	-0.091	core	deleterious	121	REVEL
1	-0.284	interact	deleterious	121	REVEL
2	-0.272	interact	deleterious	121	REVEL
1	0.188	whole	deleterious	122	REVEL
2	0.187	whole	deleterious	122	REVEL
1	-0.049	surf	deleterious	122	REVEL
2	-0.058	surf	deleterious	122	REVEL
1	-0.024	core	deleterious	122	REVEL
2	-0.026	core	deleterious	122	REVEL
1	0.067	interact	deleterious	122	REVEL
2	0.136	interact	deleterious	122	REVEL
1	0.191	whole	deleterious	123	REVEL
2	0.206	whole	deleterious	123	REVEL
1	-0.023	surf	deleterious	123	REVEL
2	-0.042	surf	deleterious	123	REVEL
1	-0.089	core	deleterious	123	REVEL
2	-0.055	core	deleterious	123	REVEL
1	0.11	interact	deleterious	123	REVEL
2	0.167	interact	deleterious	123	REVEL
1	0.167	whole	deleterious	124	REVEL
2	0.17	whole	deleterious	124	REVEL
1	-0.076	surf	deleterious	124	REVEL
2	-0.079	surf	deleterious	124	REVEL
1	-0.027	core	deleterious	124	REVEL
2	-0.022	core	deleterious	124	REVEL
1	0.087	interact	deleterious	124	REVEL
2	0.104	interact	deleterious	124	REVEL
1	0.217	whole	deleterious	125	REVEL
2	0.212	whole	deleterious	125	REVEL
1	0.006	surf	deleterious	125	REVEL
2	0.021	surf	deleterious	125	REVEL
1	-0.015	core	deleterious	125	REVEL
2	0.001	core	deleterious	125	REVEL
1	-0.123	interact	deleterious	125	REVEL
2	-0.071	interact	deleterious	125	REVEL
1	0.184	whole	deleterious	126	REVEL
2	0.185	whole	deleterious	126	REVEL
1	-0.126	surf	deleterious	126	REVEL
2	-0.122	surf	deleterious	126	REVEL
1	-0.042	core	deleterious	126	REVEL
2	-0.017	core	deleterious	126	REVEL
1	-0.114	interact	deleterious	126	REVEL
2	-0.112	interact	deleterious	126	REVEL
1	0.25	whole	deleterious	127	REVEL
2	0.244	whole	deleterious	127	REVEL
1	-0.188	surf	deleterious	127	REVEL
2	-0.205	surf	deleterious	127	REVEL
1	-0.092	core	deleterious	127	REVEL
2	-0.105	core	deleterious	127	REVEL
1	-0.455	interact	deleterious	127	REVEL
2	-0.47	interact	deleterious	127	REVEL
1	0.219	whole	deleterious	128	REVEL
2	0.236	whole	deleterious	128	REVEL
1	-0.166	surf	deleterious	128	REVEL
2	-0.175	surf	deleterious	128	REVEL
1	-0.112	core	deleterious	128	REVEL
2	-0.131	core	deleterious	128	REVEL
1	-0.113	interact	deleterious	128	REVEL
2	-0.097	interact	deleterious	128	REVEL
1	0.221	whole	deleterious	129	REVEL
2	0.239	whole	deleterious	129	REVEL
1	-0.127	surf	deleterious	129	REVEL
2	-0.149	surf	deleterious	129	REVEL
1	-0.056	core	deleterious	129	REVEL
2	-0.06	core	deleterious	129	REVEL
1	-0.129	interact	deleterious	129	REVEL
2	-0.188	interact	deleterious	129	REVEL
1	0.159	whole	deleterious	130	REVEL
2	0.158	whole	deleterious	130	REVEL
1	-0.087	surf	deleterious	130	REVEL
2	-0.102	surf	deleterious	130	REVEL
1	-0.031	core	deleterious	130	REVEL
2	-0.027	core	deleterious	130	REVEL
1	-0.09	interact	deleterious	130	REVEL
2	-0.084	interact	deleterious	130	REVEL
1	0.201	whole	deleterious	131	REVEL
2	0.209	whole	deleterious	131	REVEL
1	-0.108	surf	deleterious	131	REVEL
2	-0.077	surf	deleterious	131	REVEL
1	-0.14	core	deleterious	131	REVEL
2	-0.135	core	deleterious	131	REVEL
1	-0.184	interact	deleterious	131	REVEL
2	-0.1	interact	deleterious	131	REVEL
1	0.204	whole	deleterious	132	REVEL
2	0.209	whole	deleterious	132	REVEL
1	-0.14	surf	deleterious	132	REVEL
2	-0.134	surf	deleterious	132	REVEL
1	-0.074	core	deleterious	132	REVEL
2	-0.059	core	deleterious	132	REVEL
1	-0.275	interact	deleterious	132	REVEL
2	-0.268	interact	deleterious	132	REVEL
1	0.18	whole	deleterious	133	REVEL
2	0.179	whole	deleterious	133	REVEL
1	0	surf	deleterious	133	REVEL
2	-0.012	surf	deleterious	133	REVEL
1	0.021	core	deleterious	133	REVEL
2	0.031	core	deleterious	133	REVEL
1	0.045	interact	deleterious	133	REVEL
2	0.056	interact	deleterious	133	REVEL
1	0.198	whole	deleterious	134	REVEL
2	0.202	whole	deleterious	134	REVEL
1	-0.114	surf	deleterious	134	REVEL
2	-0.119	surf	deleterious	134	REVEL
1	-0.043	core	deleterious	134	REVEL
2	-0.051	core	deleterious	134	REVEL
1	-0.137	interact	deleterious	134	REVEL
2	-0.14	interact	deleterious	134	REVEL
1	0.169	whole	deleterious	135	REVEL
2	0.167	whole	deleterious	135	REVEL
1	-0.107	surf	deleterious	135	REVEL
2	-0.106	surf	deleterious	135	REVEL
1	-0.01	core	deleterious	135	REVEL
2	0.001	core	deleterious	135	REVEL
1	0.139	interact	deleterious	135	REVEL
2	0.154	interact	deleterious	135	REVEL
1	0.216	whole	deleterious	136	REVEL
2	0.213	whole	deleterious	136	REVEL
1	-0.006	surf	deleterious	136	REVEL
2	-0.026	surf	deleterious	136	REVEL
1	0.012	core	deleterious	136	REVEL
2	0.002	core	deleterious	136	REVEL
1	-0.119	interact	deleterious	136	REVEL
2	-0.139	interact	deleterious	136	REVEL
1	0.164	whole	deleterious	137	REVEL
2	0.166	whole	deleterious	137	REVEL
1	-0.061	surf	deleterious	137	REVEL
2	-0.063	surf	deleterious	137	REVEL
1	-0.078	core	deleterious	137	REVEL
2	-0.09	core	deleterious	137	REVEL
1	0.024	interact	deleterious	137	REVEL
2	0.064	interact	deleterious	137	REVEL
1	0.2	whole	deleterious	138	REVEL
2	0.214	whole	deleterious	138	REVEL
1	-0.033	surf	deleterious	138	REVEL
2	-0.049	surf	deleterious	138	REVEL
1	-0.055	core	deleterious	138	REVEL
2	-0.06	core	deleterious	138	REVEL
1	-0.158	interact	deleterious	138	REVEL
2	-0.169	interact	deleterious	138	REVEL
1	0.166	whole	deleterious	139	REVEL
2	0.158	whole	deleterious	139	REVEL
1	-0.118	surf	deleterious	139	REVEL
2	-0.1	surf	deleterious	139	REVEL
1	-0.067	core	deleterious	139	REVEL
2	-0.086	core	deleterious	139	REVEL
1	0.1	interact	deleterious	139	REVEL
2	0.147	interact	deleterious	139	REVEL
1	0.259	whole	deleterious	140	REVEL
2	0.258	whole	deleterious	140	REVEL
1	-0.121	surf	deleterious	140	REVEL
2	-0.097	surf	deleterious	140	REVEL
1	0.009	core	deleterious	140	REVEL
2	0.02	core	deleterious	140	REVEL
1	-0.182	interact	deleterious	140	REVEL
2	-0.161	interact	deleterious	140	REVEL
1	0.189	whole	deleterious	141	REVEL
2	0.178	whole	deleterious	141	REVEL
1	0.022	surf	deleterious	141	REVEL
2	0.03	surf	deleterious	141	REVEL
1	-0.121	core	deleterious	141	REVEL
2	-0.092	core	deleterious	141	REVEL
1	0.134	interact	deleterious	141	REVEL
2	0.156	interact	deleterious	141	REVEL
1	0.197	whole	deleterious	142	REVEL
2	0.206	whole	deleterious	142	REVEL
1	-0.194	surf	deleterious	142	REVEL
2	-0.196	surf	deleterious	142	REVEL
1	-0.048	core	deleterious	142	REVEL
2	-0.025	core	deleterious	142	REVEL
1	-0.032	interact	deleterious	142	REVEL
2	0.055	interact	deleterious	142	REVEL
1	0.196	whole	deleterious	143	REVEL
2	0.201	whole	deleterious	143	REVEL
1	-0.037	surf	deleterious	143	REVEL
2	-0.035	surf	deleterious	143	REVEL
1	-0.108	core	deleterious	143	REVEL
2	-0.093	core	deleterious	143	REVEL
1	0.147	interact	deleterious	143	REVEL
2	0.181	interact	deleterious	143	REVEL
1	0.17	whole	deleterious	144	REVEL
2	0.182	whole	deleterious	144	REVEL
1	-0.068	surf	deleterious	144	REVEL
2	-0.087	surf	deleterious	144	REVEL
1	0.022	core	deleterious	144	REVEL
2	0.017	core	deleterious	144	REVEL
1	-0.152	interact	deleterious	144	REVEL
2	-0.044	interact	deleterious	144	REVEL
1	0.221	whole	deleterious	145	REVEL
2	0.221	whole	deleterious	145	REVEL
1	-0.085	surf	deleterious	145	REVEL
2	-0.062	surf	deleterious	145	REVEL
1	-0.025	core	deleterious	145	REVEL
2	-0.014	core	deleterious	145	REVEL
1	0.001	interact	deleterious	145	REVEL
2	-0.012	interact	deleterious	145	REVEL
1	0.217	whole	deleterious	146	REVEL
2	0.211	whole	deleterious	146	REVEL
1	-0.155	surf	deleterious	146	REVEL
2	-0.13	surf	deleterious	146	REVEL
1	-0.027	core	deleterious	146	REVEL
2	-0.038	core	deleterious	146	REVEL
1	0.049	interact	deleterious	146	REVEL
2	0.03	interact	deleterious	146	REVEL
1	0.214	whole	deleterious	147	REVEL
2	0.214	whole	deleterious	147	REVEL
1	-0.074	surf	deleterious	147	REVEL
2	-0.066	surf	deleterious	147	REVEL
1	-0.155	core	deleterious	147	REVEL
2	-0.161	core	deleterious	147	REVEL
1	-0.123	interact	deleterious	147	REVEL
2	-0.132	interact	deleterious	147	REVEL
1	0.24	whole	deleterious	148	REVEL
2	0.244	whole	deleterious	148	REVEL
1	-0.142	surf	deleterious	148	REVEL
2	-0.136	surf	deleterious	148	REVEL
1	-0.129	core	deleterious	148	REVEL
2	-0.148	core	deleterious	148	REVEL
1	-0.156	interact	deleterious	148	REVEL
2	-0.08	interact	deleterious	148	REVEL
1	0.247	whole	deleterious	149	REVEL
2	0.247	whole	deleterious	149	REVEL
1	-0.16	surf	deleterious	149	REVEL
2	-0.174	surf	deleterious	149	REVEL
1	0.012	core	deleterious	149	REVEL
2	0.024	core	deleterious	149	REVEL
1	0.229	interact	deleterious	149	REVEL
2	0.17	interact	deleterious	149	REVEL
1	0.154	whole	deleterious	150	REVEL
2	0.163	whole	deleterious	150	REVEL
1	-0.124	surf	deleterious	150	REVEL
2	-0.133	surf	deleterious	150	REVEL
1	-0.028	core	deleterious	150	REVEL
2	-0.043	core	deleterious	150	REVEL
1	-0.262	interact	deleterious	150	REVEL
2	-0.354	interact	deleterious	150	REVEL
1	0.191	whole	deleterious	151	REVEL
2	0.186	whole	deleterious	151	REVEL
1	-0.104	surf	deleterious	151	REVEL
2	-0.095	surf	deleterious	151	REVEL
1	-0.134	core	deleterious	151	REVEL
2	-0.119	core	deleterious	151	REVEL
1	-0.06	interact	deleterious	151	REVEL
2	-0.033	interact	deleterious	151	REVEL
1	0.248	whole	deleterious	152	REVEL
2	0.247	whole	deleterious	152	REVEL
1	-0.095	surf	deleterious	152	REVEL
2	-0.079	surf	deleterious	152	REVEL
1	-0.157	core	deleterious	152	REVEL
2	-0.153	core	deleterious	152	REVEL
1	0.111	interact	deleterious	152	REVEL
2	0.094	interact	deleterious	152	REVEL
1	0.178	whole	deleterious	153	REVEL
2	0.177	whole	deleterious	153	REVEL
1	-0.112	surf	deleterious	153	REVEL
2	-0.126	surf	deleterious	153	REVEL
1	-0.176	core	deleterious	153	REVEL
2	-0.188	core	deleterious	153	REVEL
1	-0.11	interact	deleterious	153	REVEL
2	-0.166	interact	deleterious	153	REVEL
1	0.205	whole	deleterious	154	REVEL
2	0.203	whole	deleterious	154	REVEL
1	0.03	surf	deleterious	154	REVEL
2	0.043	surf	deleterious	154	REVEL
1	-0.047	core	deleterious	154	REVEL
2	-0.047	core	deleterious	154	REVEL
1	0.08	interact	deleterious	154	REVEL
2	0.057	interact	deleterious	154	REVEL
1	0.189	whole	deleterious	155	REVEL
2	0.216	whole	deleterious	155	REVEL
1	-0.131	surf	deleterious	155	REVEL
2	-0.131	surf	deleterious	155	REVEL
1	-0.101	core	deleterious	155	REVEL
2	-0.088	core	deleterious	155	REVEL
1	0.089	interact	deleterious	155	REVEL
2	-0.029	interact	deleterious	155	REVEL
1	0.147	whole	deleterious	156	REVEL
2	0.157	whole	deleterious	156	REVEL
1	-0.09	surf	deleterious	156	REVEL
2	-0.098	surf	deleterious	156	REVEL
1	-0.048	core	deleterious	156	REVEL
2	-0.045	core	deleterious	156	REVEL
1	-0.067	interact	deleterious	156	REVEL
2	-0.018	interact	deleterious	156	REVEL
1	0.192	whole	deleterious	157	REVEL
2	0.187	whole	deleterious	157	REVEL
1	-0.079	surf	deleterious	157	REVEL
2	-0.073	surf	deleterious	157	REVEL
1	-0.164	core	deleterious	157	REVEL
2	-0.145	core	deleterious	157	REVEL
1	-0.033	interact	deleterious	157	REVEL
2	-0.006	interact	deleterious	157	REVEL
1	0.209	whole	deleterious	158	REVEL
2	0.222	whole	deleterious	158	REVEL
1	-0.149	surf	deleterious	158	REVEL
2	-0.174	surf	deleterious	158	REVEL
1	-0.01	core	deleterious	158	REVEL
2	-0.006	core	deleterious	158	REVEL
1	-0.139	interact	deleterious	158	REVEL
2	-0.129	interact	deleterious	158	REVEL
1	0.222	whole	deleterious	159	REVEL
2	0.224	whole	deleterious	159	REVEL
1	-0.117	surf	deleterious	159	REVEL
2	-0.135	surf	deleterious	159	REVEL
1	-0.03	core	deleterious	159	REVEL
2	-0.016	core	deleterious	159	REVEL
1	0.105	interact	deleterious	159	REVEL
2	0.054	interact	deleterious	159	REVEL
1	0.276	whole	deleterious	160	REVEL
2	0.282	whole	deleterious	160	REVEL
1	-0.138	surf	deleterious	160	REVEL
2	-0.154	surf	deleterious	160	REVEL
1	-0.055	core	deleterious	160	REVEL
2	-0.069	core	deleterious	160	REVEL
1	-0.083	interact	deleterious	160	REVEL
2	0.029	interact	deleterious	160	REVEL
1	0.186	whole	deleterious	161	REVEL
2	0.182	whole	deleterious	161	REVEL
1	-0.038	surf	deleterious	161	REVEL
2	-0.044	surf	deleterious	161	REVEL
1	-0.017	core	deleterious	161	REVEL
2	-0.019	core	deleterious	161	REVEL
1	0.111	interact	deleterious	161	REVEL
2	0.17	interact	deleterious	161	REVEL
1	0.179	whole	deleterious	162	REVEL
2	0.193	whole	deleterious	162	REVEL
1	-0.062	surf	deleterious	162	REVEL
2	-0.065	surf	deleterious	162	REVEL
1	-0.103	core	deleterious	162	REVEL
2	-0.124	core	deleterious	162	REVEL
1	0.029	interact	deleterious	162	REVEL
2	-0.027	interact	deleterious	162	REVEL
1	0.175	whole	deleterious	163	REVEL
2	0.177	whole	deleterious	163	REVEL
1	-0.114	surf	deleterious	163	REVEL
2	-0.11	surf	deleterious	163	REVEL
1	0.059	core	deleterious	163	REVEL
2	0.062	core	deleterious	163	REVEL
1	-0.138	interact	deleterious	163	REVEL
2	-0.083	interact	deleterious	163	REVEL
1	0.195	whole	deleterious	164	REVEL
2	0.204	whole	deleterious	164	REVEL
1	-0.085	surf	deleterious	164	REVEL
2	-0.088	surf	deleterious	164	REVEL
1	0.035	core	deleterious	164	REVEL
2	0.03	core	deleterious	164	REVEL
1	-0.287	interact	deleterious	164	REVEL
2	-0.309	interact	deleterious	164	REVEL
1	0.161	whole	deleterious	165	REVEL
2	0.168	whole	deleterious	165	REVEL
1	-0.008	surf	deleterious	165	REVEL
2	-0.013	surf	deleterious	165	REVEL
1	-0.01	core	deleterious	165	REVEL
2	-0.016	core	deleterious	165	REVEL
1	0.008	interact	deleterious	165	REVEL
2	0.007	interact	deleterious	165	REVEL
1	0.175	whole	deleterious	166	REVEL
2	0.169	whole	deleterious	166	REVEL
1	-0.029	surf	deleterious	166	REVEL
2	-0.032	surf	deleterious	166	REVEL
1	-0.002	core	deleterious	166	REVEL
2	0.023	core	deleterious	166	REVEL
1	0.024	interact	deleterious	166	REVEL
2	-0.05	interact	deleterious	166	REVEL
1	0.261	whole	deleterious	167	REVEL
2	0.255	whole	deleterious	167	REVEL
1	-0.198	surf	deleterious	167	REVEL
2	-0.206	surf	deleterious	167	REVEL
1	-0.039	core	deleterious	167	REVEL
2	-0.03	core	deleterious	167	REVEL
1	-0.001	interact	deleterious	167	REVEL
2	-0.072	interact	deleterious	167	REVEL
1	0.199	whole	deleterious	168	REVEL
2	0.2	whole	deleterious	168	REVEL
1	-0.028	surf	deleterious	168	REVEL
2	-0.046	surf	deleterious	168	REVEL
1	-0.111	core	deleterious	168	REVEL
2	-0.12	core	deleterious	168	REVEL
1	0.17	interact	deleterious	168	REVEL
2	0.142	interact	deleterious	168	REVEL
1	0.217	whole	deleterious	169	REVEL
2	0.225	whole	deleterious	169	REVEL
1	-0.163	surf	deleterious	169	REVEL
2	-0.19	surf	deleterious	169	REVEL
1	0.03	core	deleterious	169	REVEL
2	0.036	core	deleterious	169	REVEL
1	0.014	interact	deleterious	169	REVEL
2	0.064	interact	deleterious	169	REVEL
1	0.193	whole	deleterious	170	REVEL
2	0.198	whole	deleterious	170	REVEL
1	-0.14	surf	deleterious	170	REVEL
2	-0.143	surf	deleterious	170	REVEL
1	-0.14	core	deleterious	170	REVEL
2	-0.103	core	deleterious	170	REVEL
1	0.026	interact	deleterious	170	REVEL
2	-0.059	interact	deleterious	170	REVEL
1	0.211	whole	deleterious	171	REVEL
2	0.199	whole	deleterious	171	REVEL
1	-0.085	surf	deleterious	171	REVEL
2	-0.092	surf	deleterious	171	REVEL
1	-0.027	core	deleterious	171	REVEL
2	-0.002	core	deleterious	171	REVEL
1	-0.082	interact	deleterious	171	REVEL
2	-0.096	interact	deleterious	171	REVEL
1	0.234	whole	deleterious	172	REVEL
2	0.238	whole	deleterious	172	REVEL
1	-0.109	surf	deleterious	172	REVEL
2	-0.114	surf	deleterious	172	REVEL
1	-0.018	core	deleterious	172	REVEL
2	-0.024	core	deleterious	172	REVEL
1	-0.089	interact	deleterious	172	REVEL
2	-0.071	interact	deleterious	172	REVEL
1	0.229	whole	deleterious	173	REVEL
2	0.223	whole	deleterious	173	REVEL
1	-0.073	surf	deleterious	173	REVEL
2	-0.074	surf	deleterious	173	REVEL
1	-0.156	core	deleterious	173	REVEL
2	-0.116	core	deleterious	173	REVEL
1	-0.092	interact	deleterious	173	REVEL
2	-0.094	interact	deleterious	173	REVEL
1	0.217	whole	deleterious	174	REVEL
2	0.229	whole	deleterious	174	REVEL
1	-0.165	surf	deleterious	174	REVEL
2	-0.171	surf	deleterious	174	REVEL
1	-0.043	core	deleterious	174	REVEL
2	-0.056	core	deleterious	174	REVEL
1	0.049	interact	deleterious	174	REVEL
2	0.091	interact	deleterious	174	REVEL
1	0.22	whole	deleterious	175	REVEL
2	0.232	whole	deleterious	175	REVEL
1	-0.133	surf	deleterious	175	REVEL
2	-0.131	surf	deleterious	175	REVEL
1	0.044	core	deleterious	175	REVEL
2	0.012	core	deleterious	175	REVEL
1	0.022	interact	deleterious	175	REVEL
2	0.082	interact	deleterious	175	REVEL
1	0.219	whole	deleterious	176	REVEL
2	0.223	whole	deleterious	176	REVEL
1	-0.185	surf	deleterious	176	REVEL
2	-0.175	surf	deleterious	176	REVEL
1	-0.064	core	deleterious	176	REVEL
2	-0.061	core	deleterious	176	REVEL
1	-0.153	interact	deleterious	176	REVEL
2	-0.128	interact	deleterious	176	REVEL
1	0.152	whole	deleterious	177	REVEL
2	0.155	whole	deleterious	177	REVEL
1	-0.05	surf	deleterious	177	REVEL
2	-0.038	surf	deleterious	177	REVEL
1	-0.083	core	deleterious	177	REVEL
2	-0.08	core	deleterious	177	REVEL
1	-0.185	interact	deleterious	177	REVEL
2	-0.078	interact	deleterious	177	REVEL
1	0.175	whole	deleterious	178	REVEL
2	0.179	whole	deleterious	178	REVEL
1	-0.06	surf	deleterious	178	REVEL
2	-0.064	surf	deleterious	178	REVEL
1	-0.047	core	deleterious	178	REVEL
2	-0.007	core	deleterious	178	REVEL
1	-0.205	interact	deleterious	178	REVEL
2	-0.18	interact	deleterious	178	REVEL
1	0.174	whole	deleterious	179	REVEL
2	0.175	whole	deleterious	179	REVEL
1	-0.106	surf	deleterious	179	REVEL
2	-0.1	surf	deleterious	179	REVEL
1	-0.088	core	deleterious	179	REVEL
2	-0.056	core	deleterious	179	REVEL
1	-0.223	interact	deleterious	179	REVEL
2	-0.229	interact	deleterious	179	REVEL
1	0.2	whole	deleterious	180	REVEL
2	0.197	whole	deleterious	180	REVEL
1	-0.12	surf	deleterious	180	REVEL
2	-0.118	surf	deleterious	180	REVEL
1	-0.125	core	deleterious	180	REVEL
2	-0.118	core	deleterious	180	REVEL
1	-0.02	interact	deleterious	180	REVEL
2	0.019	interact	deleterious	180	REVEL
1	0.191	whole	deleterious	181	REVEL
2	0.189	whole	deleterious	181	REVEL
1	-0.041	surf	deleterious	181	REVEL
2	-0.04	surf	deleterious	181	REVEL
1	-0.03	core	deleterious	181	REVEL
2	-0.031	core	deleterious	181	REVEL
1	0.112	interact	deleterious	181	REVEL
2	0.124	interact	deleterious	181	REVEL
1	0.207	whole	deleterious	182	REVEL
2	0.222	whole	deleterious	182	REVEL
1	-0.072	surf	deleterious	182	REVEL
2	-0.082	surf	deleterious	182	REVEL
1	-0.121	core	deleterious	182	REVEL
2	-0.102	core	deleterious	182	REVEL
1	-0.151	interact	deleterious	182	REVEL
2	-0.126	interact	deleterious	182	REVEL
1	0.153	whole	deleterious	183	REVEL
2	0.146	whole	deleterious	183	REVEL
1	-0.04	surf	deleterious	183	REVEL
2	-0.025	surf	deleterious	183	REVEL
1	-0.055	core	deleterious	183	REVEL
2	-0.046	core	deleterious	183	REVEL
1	0.187	interact	deleterious	183	REVEL
2	0.199	interact	deleterious	183	REVEL
1	0.164	whole	deleterious	184	REVEL
2	0.17	whole	deleterious	184	REVEL
1	-0.09	surf	deleterious	184	REVEL
2	-0.072	surf	deleterious	184	REVEL
1	-0.051	core	deleterious	184	REVEL
2	-0.093	core	deleterious	184	REVEL
1	0.155	interact	deleterious	184	REVEL
2	0.195	interact	deleterious	184	REVEL
1	0.144	whole	deleterious	185	REVEL
2	0.139	whole	deleterious	185	REVEL
1	-0.112	surf	deleterious	185	REVEL
2	-0.079	surf	deleterious	185	REVEL
1	-0.135	core	deleterious	185	REVEL
2	-0.141	core	deleterious	185	REVEL
1	0.055	interact	deleterious	185	REVEL
2	0.12	interact	deleterious	185	REVEL
1	0.165	whole	deleterious	186	REVEL
2	0.169	whole	deleterious	186	REVEL
1	0.021	surf	deleterious	186	REVEL
2	0	surf	deleterious	186	REVEL
1	-0.043	core	deleterious	186	REVEL
2	-0.018	core	deleterious	186	REVEL
1	0.062	interact	deleterious	186	REVEL
2	0.049	interact	deleterious	186	REVEL
1	0.203	whole	deleterious	187	REVEL
2	0.205	whole	deleterious	187	REVEL
1	-0.05	surf	deleterious	187	REVEL
2	-0.024	surf	deleterious	187	REVEL
1	-0.062	core	deleterious	187	REVEL
2	-0.056	core	deleterious	187	REVEL
1	0.122	interact	deleterious	187	REVEL
2	0.115	interact	deleterious	187	REVEL
1	0.203	whole	deleterious	188	REVEL
2	0.2	whole	deleterious	188	REVEL
1	-0.011	surf	deleterious	188	REVEL
2	0.004	surf	deleterious	188	REVEL
1	-0.006	core	deleterious	188	REVEL
2	0.006	core	deleterious	188	REVEL
1	0.194	interact	deleterious	188	REVEL
2	0.125	interact	deleterious	188	REVEL
1	0.207	whole	deleterious	189	REVEL
2	0.215	whole	deleterious	189	REVEL
1	-0.078	surf	deleterious	189	REVEL
2	-0.095	surf	deleterious	189	REVEL
1	-0.058	core	deleterious	189	REVEL
2	-0.036	core	deleterious	189	REVEL
1	0.283	interact	deleterious	189	REVEL
2	0.364	interact	deleterious	189	REVEL
1	0.205	whole	deleterious	190	REVEL
2	0.203	whole	deleterious	190	REVEL
1	-0.099	surf	deleterious	190	REVEL
2	-0.078	surf	deleterious	190	REVEL
1	-0.041	core	deleterious	190	REVEL
2	-0.032	core	deleterious	190	REVEL
1	0.013	interact	deleterious	190	REVEL
2	0.058	interact	deleterious	190	REVEL
1	0.226	whole	deleterious	191	REVEL
2	0.216	whole	deleterious	191	REVEL
1	-0.121	surf	deleterious	191	REVEL
2	-0.118	surf	deleterious	191	REVEL
1	0.003	core	deleterious	191	REVEL
2	-0.001	core	deleterious	191	REVEL
1	-0.184	interact	deleterious	191	REVEL
2	-0.114	interact	deleterious	191	REVEL
1	0.162	whole	deleterious	192	REVEL
2	0.165	whole	deleterious	192	REVEL
1	-0.085	surf	deleterious	192	REVEL
2	-0.091	surf	deleterious	192	REVEL
1	-0.049	core	deleterious	192	REVEL
2	-0.048	core	deleterious	192	REVEL
1	0.045	interact	deleterious	192	REVEL
2	0.017	interact	deleterious	192	REVEL
1	0.226	whole	deleterious	193	REVEL
2	0.218	whole	deleterious	193	REVEL
1	-0.083	surf	deleterious	193	REVEL
2	-0.103	surf	deleterious	193	REVEL
1	-0.133	core	deleterious	193	REVEL
2	-0.129	core	deleterious	193	REVEL
1	-0.01	interact	deleterious	193	REVEL
2	-0.066	interact	deleterious	193	REVEL
1	0.249	whole	deleterious	194	REVEL
2	0.253	whole	deleterious	194	REVEL
1	-0.078	surf	deleterious	194	REVEL
2	-0.114	surf	deleterious	194	REVEL
1	-0.097	core	deleterious	194	REVEL
2	-0.103	core	deleterious	194	REVEL
1	0.168	interact	deleterious	194	REVEL
2	0.143	interact	deleterious	194	REVEL
1	0.19	whole	deleterious	195	REVEL
2	0.184	whole	deleterious	195	REVEL
1	-0.106	surf	deleterious	195	REVEL
2	-0.106	surf	deleterious	195	REVEL
1	-0.106	core	deleterious	195	REVEL
2	-0.084	core	deleterious	195	REVEL
1	-0.218	interact	deleterious	195	REVEL
2	-0.195	interact	deleterious	195	REVEL
1	0.227	whole	deleterious	196	REVEL
2	0.221	whole	deleterious	196	REVEL
1	-0.156	surf	deleterious	196	REVEL
2	-0.152	surf	deleterious	196	REVEL
1	-0.105	core	deleterious	196	REVEL
2	-0.089	core	deleterious	196	REVEL
1	0.116	interact	deleterious	196	REVEL
2	0.137	interact	deleterious	196	REVEL
1	0.183	whole	deleterious	197	REVEL
2	0.181	whole	deleterious	197	REVEL
1	-0.15	surf	deleterious	197	REVEL
2	-0.144	surf	deleterious	197	REVEL
1	-0.046	core	deleterious	197	REVEL
2	-0.074	core	deleterious	197	REVEL
1	0.239	interact	deleterious	197	REVEL
2	0.219	interact	deleterious	197	REVEL
1	0.151	whole	deleterious	198	REVEL
2	0.162	whole	deleterious	198	REVEL
1	-0.054	surf	deleterious	198	REVEL
2	-0.081	surf	deleterious	198	REVEL
1	-0.01	core	deleterious	198	REVEL
2	-0.02	core	deleterious	198	REVEL
1	-0.033	interact	deleterious	198	REVEL
2	-0.006	interact	deleterious	198	REVEL
1	0.215	whole	deleterious	199	REVEL
2	0.199	whole	deleterious	199	REVEL
1	-0.208	surf	deleterious	199	REVEL
2	-0.214	surf	deleterious	199	REVEL
1	0.012	core	deleterious	199	REVEL
2	0	core	deleterious	199	REVEL
1	0.058	interact	deleterious	199	REVEL
2	0.074	interact	deleterious	199	REVEL
1	0.188	whole	deleterious	200	REVEL
2	0.184	whole	deleterious	200	REVEL
1	-0.06	surf	deleterious	200	REVEL
2	-0.059	surf	deleterious	200	REVEL
1	-0.04	core	deleterious	200	REVEL
2	-0.022	core	deleterious	200	REVEL
1	0.053	interact	deleterious	200	REVEL
2	0.084	interact	deleterious	200	REVEL
1	0.18	whole	deleterious	201	REVEL
2	0.188	whole	deleterious	201	REVEL
1	-0.057	surf	deleterious	201	REVEL
2	-0.083	surf	deleterious	201	REVEL
1	-0.01	core	deleterious	201	REVEL
2	-0.011	core	deleterious	201	REVEL
1	0.004	interact	deleterious	201	REVEL
2	0.078	interact	deleterious	201	REVEL
1	0.176	whole	deleterious	202	REVEL
2	0.182	whole	deleterious	202	REVEL
1	-0.092	surf	deleterious	202	REVEL
2	-0.079	surf	deleterious	202	REVEL
1	0.002	core	deleterious	202	REVEL
2	0.024	core	deleterious	202	REVEL
1	0.206	interact	deleterious	202	REVEL
2	0.236	interact	deleterious	202	REVEL
1	0.228	whole	deleterious	203	REVEL
2	0.23	whole	deleterious	203	REVEL
1	-0.09	surf	deleterious	203	REVEL
2	-0.106	surf	deleterious	203	REVEL
1	0.014	core	deleterious	203	REVEL
2	0.012	core	deleterious	203	REVEL
1	0.167	interact	deleterious	203	REVEL
2	0.181	interact	deleterious	203	REVEL
1	0.21	whole	deleterious	204	REVEL
2	0.213	whole	deleterious	204	REVEL
1	-0.075	surf	deleterious	204	REVEL
2	-0.082	surf	deleterious	204	REVEL
1	-0.057	core	deleterious	204	REVEL
2	-0.058	core	deleterious	204	REVEL
1	-0.003	interact	deleterious	204	REVEL
2	-0.037	interact	deleterious	204	REVEL
1	0.186	whole	deleterious	205	REVEL
2	0.202	whole	deleterious	205	REVEL
1	-0.063	surf	deleterious	205	REVEL
2	-0.078	surf	deleterious	205	REVEL
1	-0.135	core	deleterious	205	REVEL
2	-0.122	core	deleterious	205	REVEL
1	0.047	interact	deleterious	205	REVEL
2	0.073	interact	deleterious	205	REVEL
1	0.27	whole	deleterious	206	REVEL
2	0.257	whole	deleterious	206	REVEL
1	-0.138	surf	deleterious	206	REVEL
2	-0.136	surf	deleterious	206	REVEL
1	-0.112	core	deleterious	206	REVEL
2	-0.096	core	deleterious	206	REVEL
1	0.234	interact	deleterious	206	REVEL
2	0.302	interact	deleterious	206	REVEL
1	0.203	whole	deleterious	207	REVEL
2	0.192	whole	deleterious	207	REVEL
1	-0.112	surf	deleterious	207	REVEL
2	-0.11	surf	deleterious	207	REVEL
1	-0.091	core	deleterious	207	REVEL
2	-0.082	core	deleterious	207	REVEL
1	0.046	interact	deleterious	207	REVEL
2	0.115	interact	deleterious	207	REVEL
1	0.178	whole	deleterious	208	REVEL
2	0.184	whole	deleterious	208	REVEL
1	-0.096	surf	deleterious	208	REVEL
2	-0.105	surf	deleterious	208	REVEL
1	-0.019	core	deleterious	208	REVEL
2	-0.028	core	deleterious	208	REVEL
1	-0.133	interact	deleterious	208	REVEL
2	-0.121	interact	deleterious	208	REVEL
1	0.222	whole	deleterious	209	REVEL
2	0.23	whole	deleterious	209	REVEL
1	-0.121	surf	deleterious	209	REVEL
2	-0.148	surf	deleterious	209	REVEL
1	-0.046	core	deleterious	209	REVEL
2	-0.053	core	deleterious	209	REVEL
1	-0.182	interact	deleterious	209	REVEL
2	-0.192	interact	deleterious	209	REVEL
1	0.214	whole	deleterious	210	REVEL
2	0.204	whole	deleterious	210	REVEL
1	-0.135	surf	deleterious	210	REVEL
2	-0.112	surf	deleterious	210	REVEL
1	-0.078	core	deleterious	210	REVEL
2	-0.082	core	deleterious	210	REVEL
1	-0.118	interact	deleterious	210	REVEL
2	-0.148	interact	deleterious	210	REVEL
1	0.2	whole	deleterious	211	REVEL
2	0.212	whole	deleterious	211	REVEL
1	-0.068	surf	deleterious	211	REVEL
2	-0.06	surf	deleterious	211	REVEL
1	-0.102	core	deleterious	211	REVEL
2	-0.112	core	deleterious	211	REVEL
1	0.2	interact	deleterious	211	REVEL
2	0.311	interact	deleterious	211	REVEL
1	0.129	whole	deleterious	212	REVEL
2	0.124	whole	deleterious	212	REVEL
1	-0.046	surf	deleterious	212	REVEL
2	-0.029	surf	deleterious	212	REVEL
1	-0.088	core	deleterious	212	REVEL
2	-0.088	core	deleterious	212	REVEL
1	0.29	interact	deleterious	212	REVEL
2	0.307	interact	deleterious	212	REVEL
1	0.198	whole	deleterious	213	REVEL
2	0.197	whole	deleterious	213	REVEL
1	-0.022	surf	deleterious	213	REVEL
2	-0.008	surf	deleterious	213	REVEL
1	-0.039	core	deleterious	213	REVEL
2	-0.035	core	deleterious	213	REVEL
1	-0.083	interact	deleterious	213	REVEL
2	-0.03	interact	deleterious	213	REVEL
1	0.166	whole	deleterious	214	REVEL
2	0.184	whole	deleterious	214	REVEL
1	-0.065	surf	deleterious	214	REVEL
2	-0.064	surf	deleterious	214	REVEL
1	-0.058	core	deleterious	214	REVEL
2	-0.05	core	deleterious	214	REVEL
1	0.214	interact	deleterious	214	REVEL
2	0.125	interact	deleterious	214	REVEL
1	0.195	whole	deleterious	215	REVEL
2	0.194	whole	deleterious	215	REVEL
1	-0.073	surf	deleterious	215	REVEL
2	-0.092	surf	deleterious	215	REVEL
1	0	core	deleterious	215	REVEL
2	0.021	core	deleterious	215	REVEL
1	-0.057	interact	deleterious	215	REVEL
2	-0.108	interact	deleterious	215	REVEL
1	0.218	whole	deleterious	216	REVEL
2	0.224	whole	deleterious	216	REVEL
1	-0.042	surf	deleterious	216	REVEL
2	-0.026	surf	deleterious	216	REVEL
1	-0.11	core	deleterious	216	REVEL
2	-0.094	core	deleterious	216	REVEL
1	0.209	interact	deleterious	216	REVEL
2	0.103	interact	deleterious	216	REVEL
1	0.17	whole	deleterious	217	REVEL
2	0.166	whole	deleterious	217	REVEL
1	-0.068	surf	deleterious	217	REVEL
2	-0.073	surf	deleterious	217	REVEL
1	-0.028	core	deleterious	217	REVEL
2	-0.009	core	deleterious	217	REVEL
1	-0.019	interact	deleterious	217	REVEL
2	0.06	interact	deleterious	217	REVEL
1	0.176	whole	deleterious	218	REVEL
2	0.184	whole	deleterious	218	REVEL
1	0.018	surf	deleterious	218	REVEL
2	-0.003	surf	deleterious	218	REVEL
1	-0.001	core	deleterious	218	REVEL
2	-0.006	core	deleterious	218	REVEL
1	0.111	interact	deleterious	218	REVEL
2	0.15	interact	deleterious	218	REVEL
1	0.21	whole	deleterious	219	REVEL
2	0.215	whole	deleterious	219	REVEL
1	-0.2	surf	deleterious	219	REVEL
2	-0.198	surf	deleterious	219	REVEL
1	-0.153	core	deleterious	219	REVEL
2	-0.15	core	deleterious	219	REVEL
1	0.015	interact	deleterious	219	REVEL
2	0.027	interact	deleterious	219	REVEL
1	0.218	whole	deleterious	220	REVEL
2	0.214	whole	deleterious	220	REVEL
1	-0.025	surf	deleterious	220	REVEL
2	-0.032	surf	deleterious	220	REVEL
1	-0.094	core	deleterious	220	REVEL
2	-0.072	core	deleterious	220	REVEL
1	0.074	interact	deleterious	220	REVEL
2	0.127	interact	deleterious	220	REVEL
1	0.205	whole	deleterious	221	REVEL
2	0.218	whole	deleterious	221	REVEL
1	-0.082	surf	deleterious	221	REVEL
2	-0.105	surf	deleterious	221	REVEL
1	-0.152	core	deleterious	221	REVEL
2	-0.164	core	deleterious	221	REVEL
1	-0.186	interact	deleterious	221	REVEL
2	-0.13	interact	deleterious	221	REVEL
1	0.168	whole	deleterious	222	REVEL
2	0.183	whole	deleterious	222	REVEL
1	-0.032	surf	deleterious	222	REVEL
2	-0.08	surf	deleterious	222	REVEL
1	-0.036	core	deleterious	222	REVEL
2	-0.066	core	deleterious	222	REVEL
1	0.01	interact	deleterious	222	REVEL
2	-0.029	interact	deleterious	222	REVEL
1	0.165	whole	deleterious	223	REVEL
2	0.172	whole	deleterious	223	REVEL
1	0.018	surf	deleterious	223	REVEL
2	0.033	surf	deleterious	223	REVEL
1	0.021	core	deleterious	223	REVEL
2	0	core	deleterious	223	REVEL
1	0.125	interact	deleterious	223	REVEL
2	0.113	interact	deleterious	223	REVEL
1	0.192	whole	deleterious	224	REVEL
2	0.188	whole	deleterious	224	REVEL
1	-0.113	surf	deleterious	224	REVEL
2	-0.12	surf	deleterious	224	REVEL
1	-0.05	core	deleterious	224	REVEL
2	-0.045	core	deleterious	224	REVEL
1	0.276	interact	deleterious	224	REVEL
2	0.27	interact	deleterious	224	REVEL
1	0.258	whole	deleterious	225	REVEL
2	0.265	whole	deleterious	225	REVEL
1	-0.099	surf	deleterious	225	REVEL
2	-0.086	surf	deleterious	225	REVEL
1	0	core	deleterious	225	REVEL
2	-0.023	core	deleterious	225	REVEL
1	-0.178	interact	deleterious	225	REVEL
2	-0.134	interact	deleterious	225	REVEL
1	0.221	whole	deleterious	226	REVEL
2	0.217	whole	deleterious	226	REVEL
1	-0.07	surf	deleterious	226	REVEL
2	-0.058	surf	deleterious	226	REVEL
1	-0.047	core	deleterious	226	REVEL
2	-0.049	core	deleterious	226	REVEL
1	-0.093	interact	deleterious	226	REVEL
2	-0.077	interact	deleterious	226	REVEL
1	0.206	whole	deleterious	227	REVEL
2	0.217	whole	deleterious	227	REVEL
1	-0.086	surf	deleterious	227	REVEL
2	-0.095	surf	deleterious	227	REVEL
1	-0.028	core	deleterious	227	REVEL
2	-0.065	core	deleterious	227	REVEL
1	-0.184	interact	deleterious	227	REVEL
2	-0.221	interact	deleterious	227	REVEL
1	0.21	whole	deleterious	228	REVEL
2	0.216	whole	deleterious	228	REVEL
1	0.011	surf	deleterious	228	REVEL
2	0.006	surf	deleterious	228	REVEL
1	-0.1	core	deleterious	228	REVEL
2	-0.113	core	deleterious	228	REVEL
1	-0.007	interact	deleterious	228	REVEL
2	0.037	interact	deleterious	228	REVEL
1	0.243	whole	deleterious	229	REVEL
2	0.246	whole	deleterious	229	REVEL
1	-0.126	surf	deleterious	229	REVEL
2	-0.103	surf	deleterious	229	REVEL
1	-0.109	core	deleterious	229	REVEL
2	-0.117	core	deleterious	229	REVEL
1	0.281	interact	deleterious	229	REVEL
2	0.284	interact	deleterious	229	REVEL
1	0.143	whole	deleterious	230	REVEL
2	0.135	whole	deleterious	230	REVEL
1	0.02	surf	deleterious	230	REVEL
2	0.043	surf	deleterious	230	REVEL
1	0.03	core	deleterious	230	REVEL
2	0.03	core	deleterious	230	REVEL
1	0.112	interact	deleterious	230	REVEL
2	0.118	interact	deleterious	230	REVEL
1	0.233	whole	deleterious	231	REVEL
2	0.23	whole	deleterious	231	REVEL
1	-0.218	surf	deleterious	231	REVEL
2	-0.203	surf	deleterious	231	REVEL
1	-0.025	core	deleterious	231	REVEL
2	-0.005	core	deleterious	231	REVEL
1	0.075	interact	deleterious	231	REVEL
2	0.095	interact	deleterious	231	REVEL
1	0.212	whole	deleterious	232	REVEL
2	0.21	whole	deleterious	232	REVEL
1	-0.064	surf	deleterious	232	REVEL
2	-0.046	surf	deleterious	232	REVEL
1	-0.088	core	deleterious	232	REVEL
2	-0.08	core	deleterious	232	REVEL
1	0.073	interact	deleterious	232	REVEL
2	0.098	interact	deleterious	232	REVEL
1	0.226	whole	deleterious	233	REVEL
2	0.226	whole	deleterious	233	REVEL
1	-0.058	surf	deleterious	233	REVEL
2	-0.087	surf	deleterious	233	REVEL
1	-0.036	core	deleterious	233	REVEL
2	-0.063	core	deleterious	233	REVEL
1	-0.179	interact	deleterious	233	REVEL
2	-0.155	interact	deleterious	233	REVEL
1	0.251	whole	deleterious	234	REVEL
2	0.24	whole	deleterious	234	REVEL
1	-0.075	surf	deleterious	234	REVEL
2	-0.073	surf	deleterious	234	REVEL
1	-0.095	core	deleterious	234	REVEL
2	-0.063	core	deleterious	234	REVEL
1	0.164	interact	deleterious	234	REVEL
2	0.173	interact	deleterious	234	REVEL
1	0.194	whole	deleterious	235	REVEL
2	0.207	whole	deleterious	235	REVEL
1	-0.092	surf	deleterious	235	REVEL
2	-0.087	surf	deleterious	235	REVEL
1	-0.081	core	deleterious	235	REVEL
2	-0.077	core	deleterious	235	REVEL
1	0.063	interact	deleterious	235	REVEL
2	0.057	interact	deleterious	235	REVEL
1	0.199	whole	deleterious	236	REVEL
2	0.208	whole	deleterious	236	REVEL
1	-0.081	surf	deleterious	236	REVEL
2	-0.102	surf	deleterious	236	REVEL
1	-0.085	core	deleterious	236	REVEL
2	-0.097	core	deleterious	236	REVEL
1	0.028	interact	deleterious	236	REVEL
2	0.011	interact	deleterious	236	REVEL
1	0.162	whole	deleterious	237	REVEL
2	0.163	whole	deleterious	237	REVEL
1	-0.053	surf	deleterious	237	REVEL
2	-0.035	surf	deleterious	237	REVEL
1	-0.013	core	deleterious	237	REVEL
2	-0.001	core	deleterious	237	REVEL
1	0.084	interact	deleterious	237	REVEL
2	0.183	interact	deleterious	237	REVEL
1	0.165	whole	deleterious	238	REVEL
2	0.181	whole	deleterious	238	REVEL
1	-0.11	surf	deleterious	238	REVEL
2	-0.131	surf	deleterious	238	REVEL
1	-0.028	core	deleterious	238	REVEL
2	0.001	core	deleterious	238	REVEL
1	-0.199	interact	deleterious	238	REVEL
2	-0.282	interact	deleterious	238	REVEL
1	0.182	whole	deleterious	239	REVEL
2	0.195	whole	deleterious	239	REVEL
1	-0.047	surf	deleterious	239	REVEL
2	-0.036	surf	deleterious	239	REVEL
1	0.02	core	deleterious	239	REVEL
2	0.02	core	deleterious	239	REVEL
1	-0.159	interact	deleterious	239	REVEL
2	-0.111	interact	deleterious	239	REVEL
1	0.21	whole	deleterious	240	REVEL
2	0.214	whole	deleterious	240	REVEL
1	-0.093	surf	deleterious	240	REVEL
2	-0.089	surf	deleterious	240	REVEL
1	-0.113	core	deleterious	240	REVEL
2	-0.134	core	deleterious	240	REVEL
1	-0.005	interact	deleterious	240	REVEL
2	-0.069	interact	deleterious	240	REVEL
1	0.218	whole	deleterious	241	REVEL
2	0.231	whole	deleterious	241	REVEL
1	-0.04	surf	deleterious	241	REVEL
2	-0.045	surf	deleterious	241	REVEL
1	-0.004	core	deleterious	241	REVEL
2	-0.03	core	deleterious	241	REVEL
1	0.029	interact	deleterious	241	REVEL
2	-0.011	interact	deleterious	241	REVEL
1	0.197	whole	deleterious	242	REVEL
2	0.203	whole	deleterious	242	REVEL
1	-0.099	surf	deleterious	242	REVEL
2	-0.088	surf	deleterious	242	REVEL
1	-0.033	core	deleterious	242	REVEL
2	-0.047	core	deleterious	242	REVEL
1	0.029	interact	deleterious	242	REVEL
2	0.063	interact	deleterious	242	REVEL
1	0.225	whole	deleterious	243	REVEL
2	0.214	whole	deleterious	243	REVEL
1	0.001	surf	deleterious	243	REVEL
2	0.003	surf	deleterious	243	REVEL
1	-0.068	core	deleterious	243	REVEL
2	-0.069	core	deleterious	243	REVEL
1	0.077	interact	deleterious	243	REVEL
2	0.123	interact	deleterious	243	REVEL
1	0.241	whole	deleterious	244	REVEL
2	0.237	whole	deleterious	244	REVEL
1	-0.085	surf	deleterious	244	REVEL
2	-0.103	surf	deleterious	244	REVEL
1	-0.014	core	deleterious	244	REVEL
2	-0.005	core	deleterious	244	REVEL
1	0.007	interact	deleterious	244	REVEL
2	-0.014	interact	deleterious	244	REVEL
1	0.231	whole	deleterious	245	REVEL
2	0.227	whole	deleterious	245	REVEL
1	-0.184	surf	deleterious	245	REVEL
2	-0.148	surf	deleterious	245	REVEL
1	-0.103	core	deleterious	245	REVEL
2	-0.126	core	deleterious	245	REVEL
1	0.088	interact	deleterious	245	REVEL
2	0.139	interact	deleterious	245	REVEL
1	0.223	whole	deleterious	246	REVEL
2	0.233	whole	deleterious	246	REVEL
1	-0.081	surf	deleterious	246	REVEL
2	-0.076	surf	deleterious	246	REVEL
1	0.009	core	deleterious	246	REVEL
2	-0.005	core	deleterious	246	REVEL
1	0.167	interact	deleterious	246	REVEL
2	0.112	interact	deleterious	246	REVEL
1	0.236	whole	deleterious	247	REVEL
2	0.241	whole	deleterious	247	REVEL
1	-0.174	surf	deleterious	247	REVEL
2	-0.212	surf	deleterious	247	REVEL
1	0.002	core	deleterious	247	REVEL
2	-0.018	core	deleterious	247	REVEL
1	0.001	interact	deleterious	247	REVEL
2	-0.005	interact	deleterious	247	REVEL
1	0.196	whole	deleterious	248	REVEL
2	0.19	whole	deleterious	248	REVEL
1	-0.116	surf	deleterious	248	REVEL
2	-0.119	surf	deleterious	248	REVEL
1	-0.132	core	deleterious	248	REVEL
2	-0.144	core	deleterious	248	REVEL
1	-0.158	interact	deleterious	248	REVEL
2	-0.161	interact	deleterious	248	REVEL
1	0.191	whole	deleterious	249	REVEL
2	0.198	whole	deleterious	249	REVEL
1	-0.12	surf	deleterious	249	REVEL
2	-0.127	surf	deleterious	249	REVEL
1	-0.12	core	deleterious	249	REVEL
2	-0.118	core	deleterious	249	REVEL
1	0	interact	deleterious	249	REVEL
2	0.041	interact	deleterious	249	REVEL
1	0.177	whole	deleterious	250	REVEL
2	0.185	whole	deleterious	250	REVEL
1	-0.106	surf	deleterious	250	REVEL
2	-0.123	surf	deleterious	250	REVEL
1	-0.011	core	deleterious	250	REVEL
2	-0.044	core	deleterious	250	REVEL
1	0.137	interact	deleterious	250	REVEL
[truncated: 30,001 more rows]

## Sheet: Fig7E_S18_Abundance
organ	correlation	structure	category	sample	Predictor used
BRAIN	0.113	protein	deleterious	1	REVEL
CELL_LINE	0.003	protein	deleterious	1	REVEL
COLON	0.216	protein	deleterious	1	REVEL
ESOPHAGUS	0.185	protein	deleterious	1	REVEL
FEMALE_GONAD	0.122	protein	deleterious	1	REVEL
GALL_BLADDER	0.22	protein	deleterious	1	REVEL
HEART	0.132	protein	deleterious	1	REVEL
KIDNEY	0.239	protein	deleterious	1	REVEL
LIVER	0.07	protein	deleterious	1	REVEL
LUNG	0.232	protein	deleterious	1	REVEL
PANCREAS	0.188	protein	deleterious	1	REVEL
PLACENTA	0.197	protein	deleterious	1	REVEL
PROSTATE_GLAND	0.197	protein	deleterious	1	REVEL
RECTUM	0.208	protein	deleterious	1	REVEL
SALIVA	0.196	protein	deleterious	1	REVEL
SKIN	0.163	protein	deleterious	1	REVEL
TESTIS	0.104	protein	deleterious	1	REVEL
URINE	0.176	protein	deleterious	1	REVEL
UTERUS	0.162	protein	deleterious	1	REVEL
BRAIN	0.048	surf	deleterious	1	REVEL
CELL_LINE	0.018	surf	deleterious	1	REVEL
COLON	-0.036	surf	deleterious	1	REVEL
ESOPHAGUS	-0.021	surf	deleterious	1	REVEL
FEMALE_GONAD	0.006	surf	deleterious	1	REVEL
GALL_BLADDER	-0.036	surf	deleterious	1	REVEL
HEART	-0.029	surf	deleterious	1	REVEL
KIDNEY	-0.056	surf	deleterious	1	REVEL
LIVER	0.001	surf	deleterious	1	REVEL
LUNG	-0.061	surf	deleterious	1	REVEL
PANCREAS	-0.022	surf	deleterious	1	REVEL
PLACENTA	0.034	surf	deleterious	1	REVEL
PROSTATE_GLAND	-0.021	surf	deleterious	1	REVEL
RECTUM	-0.024	surf	deleterious	1	REVEL
SALIVA	-0.004	surf	deleterious	1	REVEL
SKIN	0.022	surf	deleterious	1	REVEL
TESTIS	-0.002	surf	deleterious	1	REVEL
URINE	-0.036	surf	deleterious	1	REVEL
UTERUS	0.025	surf	deleterious	1	REVEL
BRAIN	0.023	core	deleterious	1	REVEL
CELL_LINE	-0.021	core	deleterious	1	REVEL
COLON	0.005	core	deleterious	1	REVEL
ESOPHAGUS	0.035	core	deleterious	1	REVEL
FEMALE_GONAD	0.032	core	deleterious	1	REVEL
GALL_BLADDER	0.053	core	deleterious	1	REVEL
HEART	-0.019	core	deleterious	1	REVEL
KIDNEY	-0.016	core	deleterious	1	REVEL
LIVER	0.011	core	deleterious	1	REVEL
LUNG	0.001	core	deleterious	1	REVEL
PANCREAS	0	core	deleterious	1	REVEL
PLACENTA	0.017	core	deleterious	1	REVEL
PROSTATE_GLAND	-0.007	core	deleterious	1	REVEL
RECTUM	0.031	core	deleterious	1	REVEL
SALIVA	-0.003	core	deleterious	1	REVEL
SKIN	0	core	deleterious	1	REVEL
TESTIS	0.015	core	deleterious	1	REVEL
URINE	0.026	core	deleterious	1	REVEL
UTERUS	0.081	core	deleterious	1	REVEL
BRAIN	0.1	interact	deleterious	1	REVEL
CELL_LINE	0.087	interact	deleterious	1	REVEL
COLON	0.009	interact	deleterious	1	REVEL
ESOPHAGUS	-0.03	interact	deleterious	1	REVEL
FEMALE_GONAD	0.105	interact	deleterious	1	REVEL
GALL_BLADDER	-0.035	interact	deleterious	1	REVEL
HEART	0.084	interact	deleterious	1	REVEL
KIDNEY	-0.052	interact	deleterious	1	REVEL
LIVER	0.113	interact	deleterious	1	REVEL
LUNG	-0.09	interact	deleterious	1	REVEL
PANCREAS	0	interact	deleterious	1	REVEL
PLACENTA	-0.084	interact	deleterious	1	REVEL
PROSTATE_GLAND	-0.065	interact	deleterious	1	REVEL
RECTUM	-0.017	interact	deleterious	1	REVEL
SALIVA	-0.144	interact	deleterious	1	REVEL
SKIN	-0.134	interact	deleterious	1	REVEL
TESTIS	0.083	interact	deleterious	1	REVEL
URINE	-0.083	interact	deleterious	1	REVEL
UTERUS	-0.009	interact	deleterious	1	REVEL
BRAIN	0.131	protein	deleterious	2	REVEL
CELL_LINE	0.028	protein	deleterious	2	REVEL
COLON	0.194	protein	deleterious	2	REVEL
ESOPHAGUS	0.191	protein	deleterious	2	REVEL
FEMALE_GONAD	0.092	protein	deleterious	2	REVEL
GALL_BLADDER	0.242	protein	deleterious	2	REVEL
HEART	0.139	protein	deleterious	2	REVEL
KIDNEY	0.248	protein	deleterious	2	REVEL
LIVER	0.09	protein	deleterious	2	REVEL
LUNG	0.248	protein	deleterious	2	REVEL
PANCREAS	0.186	protein	deleterious	2	REVEL
PLACENTA	0.2	protein	deleterious	2	REVEL
PROSTATE_GLAND	0.186	protein	deleterious	2	REVEL
RECTUM	0.213	protein	deleterious	2	REVEL
SALIVA	0.2	protein	deleterious	2	REVEL
SKIN	0.228	protein	deleterious	2	REVEL
TESTIS	0.105	protein	deleterious	2	REVEL
URINE	0.154	protein	deleterious	2	REVEL
UTERUS	0.188	protein	deleterious	2	REVEL
BRAIN	-0.016	surf	deleterious	2	REVEL
CELL_LINE	0.014	surf	deleterious	2	REVEL
COLON	-0.026	surf	deleterious	2	REVEL
ESOPHAGUS	-0.042	surf	deleterious	2	REVEL
FEMALE_GONAD	0.009	surf	deleterious	2	REVEL
GALL_BLADDER	-0.03	surf	deleterious	2	REVEL
HEART	-0.004	surf	deleterious	2	REVEL
KIDNEY	-0.051	surf	deleterious	2	REVEL
LIVER	-0.059	surf	deleterious	2	REVEL
LUNG	-0.103	surf	deleterious	2	REVEL
PANCREAS	-0.028	surf	deleterious	2	REVEL
PLACENTA	-0.02	surf	deleterious	2	REVEL
PROSTATE_GLAND	0.003	surf	deleterious	2	REVEL
RECTUM	-0.001	surf	deleterious	2	REVEL
SALIVA	-0.001	surf	deleterious	2	REVEL
SKIN	-0.102	surf	deleterious	2	REVEL
TESTIS	0.012	surf	deleterious	2	REVEL
URINE	-0.098	surf	deleterious	2	REVEL
UTERUS	-0.093	surf	deleterious	2	REVEL
BRAIN	0.011	core	deleterious	2	REVEL
CELL_LINE	-0.024	core	deleterious	2	REVEL
COLON	0	core	deleterious	2	REVEL
ESOPHAGUS	-0.015	core	deleterious	2	REVEL
FEMALE_GONAD	-0.018	core	deleterious	2	REVEL
GALL_BLADDER	-0.002	core	deleterious	2	REVEL
HEART	-0.029	core	deleterious	2	REVEL
KIDNEY	-0.015	core	deleterious	2	REVEL
LIVER	-0.026	core	deleterious	2	REVEL
LUNG	-0.043	core	deleterious	2	REVEL
PANCREAS	-0.022	core	deleterious	2	REVEL
PLACENTA	-0.088	core	deleterious	2	REVEL
PROSTATE_GLAND	0.004	core	deleterious	2	REVEL
RECTUM	-0.031	core	deleterious	2	REVEL
SALIVA	0.062	core	deleterious	2	REVEL
SKIN	-0.082	core	deleterious	2	REVEL
TESTIS	-0.034	core	deleterious	2	REVEL
URINE	-0.062	core	deleterious	2	REVEL
UTERUS	-0.01	core	deleterious	2	REVEL
BRAIN	-0.047	interact	deleterious	2	REVEL
CELL_LINE	-0.048	interact	deleterious	2	REVEL
COLON	0.017	interact	deleterious	2	REVEL
ESOPHAGUS	0.007	interact	deleterious	2	REVEL
FEMALE_GONAD	0.03	interact	deleterious	2	REVEL
GALL_BLADDER	0.01	interact	deleterious	2	REVEL
HEART	0.009	interact	deleterious	2	REVEL
KIDNEY	-0.145	interact	deleterious	2	REVEL
LIVER	0.044	interact	deleterious	2	REVEL
LUNG	-0.086	interact	deleterious	2	REVEL
PANCREAS	-0.03	interact	deleterious	2	REVEL
PLACENTA	-0.055	interact	deleterious	2	REVEL
PROSTATE_GLAND	-0.009	interact	deleterious	2	REVEL
RECTUM	0.02	interact	deleterious	2	REVEL
SALIVA	0.006	interact	deleterious	2	REVEL
SKIN	-0.038	interact	deleterious	2	REVEL
TESTIS	0.061	interact	deleterious	2	REVEL
URINE	0.117	interact	deleterious	2	REVEL
UTERUS	0.161	interact	deleterious	2	REVEL
BRAIN	0.135	protein	deleterious	3	REVEL
CELL_LINE	0.038	protein	deleterious	3	REVEL
COLON	0.226	protein	deleterious	3	REVEL
ESOPHAGUS	0.162	protein	deleterious	3	REVEL
FEMALE_GONAD	0.149	protein	deleterious	3	REVEL
GALL_BLADDER	0.228	protein	deleterious	3	REVEL
HEART	0.161	protein	deleterious	3	REVEL
KIDNEY	0.258	protein	deleterious	3	REVEL
LIVER	0.102	protein	deleterious	3	REVEL
LUNG	0.248	protein	deleterious	3	REVEL
PANCREAS	0.192	protein	deleterious	3	REVEL
PLACENTA	0.215	protein	deleterious	3	REVEL
PROSTATE_GLAND	0.19	protein	deleterious	3	REVEL
RECTUM	0.209	protein	deleterious	3	REVEL
SALIVA	0.081	protein	deleterious	3	REVEL
SKIN	0.182	protein	deleterious	3	REVEL
TESTIS	0.128	protein	deleterious	3	REVEL
URINE	0.148	protein	deleterious	3	REVEL
UTERUS	0.191	protein	deleterious	3	REVEL
BRAIN	0.03	surf	deleterious	3	REVEL
CELL_LINE	-0.006	surf	deleterious	3	REVEL
COLON	-0.013	surf	deleterious	3	REVEL
ESOPHAGUS	0.022	surf	deleterious	3	REVEL
FEMALE_GONAD	-0.037	surf	deleterious	3	REVEL
GALL_BLADDER	-0.059	surf	deleterious	3	REVEL
HEART	-0.028	surf	deleterious	3	REVEL
KIDNEY	-0.02	surf	deleterious	3	REVEL
LIVER	-0.039	surf	deleterious	3	REVEL
LUNG	-0.063	surf	deleterious	3	REVEL
PANCREAS	-0.047	surf	deleterious	3	REVEL
PLACENTA	-0.007	surf	deleterious	3	REVEL
PROSTATE_GLAND	-0.013	surf	deleterious	3	REVEL
RECTUM	-0.013	surf	deleterious	3	REVEL
SALIVA	0.104	surf	deleterious	3	REVEL
SKIN	-0.04	surf	deleterious	3	REVEL
TESTIS	-0.036	surf	deleterious	3	REVEL
URINE	-0.052	surf	deleterious	3	REVEL
UTERUS	-0.012	surf	deleterious	3	REVEL
BRAIN	-0.003	core	deleterious	3	REVEL
CELL_LINE	-0.02	core	deleterious	3	REVEL
COLON	-0.027	core	deleterious	3	REVEL
ESOPHAGUS	0.058	core	deleterious	3	REVEL
FEMALE_GONAD	0.005	core	deleterious	3	REVEL
GALL_BLADDER	-0.022	core	deleterious	3	REVEL
HEART	-0.039	core	deleterious	3	REVEL
KIDNEY	-0.042	core	deleterious	3	REVEL
LIVER	-0.029	core	deleterious	3	REVEL
LUNG	-0.021	core	deleterious	3	REVEL
PANCREAS	0.008	core	deleterious	3	REVEL
PLACENTA	-0.006	core	deleterious	3	REVEL
PROSTATE_GLAND	-0.043	core	deleterious	3	REVEL
RECTUM	-0.016	core	deleterious	3	REVEL
SALIVA	0.18	core	deleterious	3	REVEL
SKIN	0.072	core	deleterious	3	REVEL
TESTIS	-0.008	core	deleterious	3	REVEL
URINE	0.032	core	deleterious	3	REVEL
UTERUS	0.045	core	deleterious	3	REVEL
BRAIN	0.028	interact	deleterious	3	REVEL
CELL_LINE	-0.023	interact	deleterious	3	REVEL
COLON	-0.102	interact	deleterious	3	REVEL
ESOPHAGUS	-0.06	interact	deleterious	3	REVEL
FEMALE_GONAD	0.055	interact	deleterious	3	REVEL
GALL_BLADDER	-0.077	interact	deleterious	3	REVEL
HEART	0.094	interact	deleterious	3	REVEL
KIDNEY	-0.03	interact	deleterious	3	REVEL
LIVER	-0.053	interact	deleterious	3	REVEL
LUNG	-0.111	interact	deleterious	3	REVEL
PANCREAS	-0.046	interact	deleterious	3	REVEL
PLACENTA	-0.135	interact	deleterious	3	REVEL
PROSTATE_GLAND	-0.029	interact	deleterious	3	REVEL
RECTUM	-0.029	interact	deleterious	3	REVEL
SALIVA	0.052	interact	deleterious	3	REVEL
SKIN	-0.114	interact	deleterious	3	REVEL
TESTIS	0.046	interact	deleterious	3	REVEL
URINE	-0.084	interact	deleterious	3	REVEL
UTERUS	-0.192	interact	deleterious	3	REVEL
BRAIN	0.086	protein	deleterious	4	REVEL
CELL_LINE	0.013	protein	deleterious	4	REVEL
COLON	0.165	protein	deleterious	4	REVEL
ESOPHAGUS	0.145	protein	deleterious	4	REVEL
FEMALE_GONAD	0.1	protein	deleterious	4	REVEL
GALL_BLADDER	0.209	protein	deleterious	4	REVEL
HEART	0.116	protein	deleterious	4	REVEL
KIDNEY	0.213	protein	deleterious	4	REVEL
LIVER	0.071	protein	deleterious	4	REVEL
LUNG	0.203	protein	deleterious	4	REVEL
PANCREAS	0.156	protein	deleterious	4	REVEL
PLACENTA	0.129	protein	deleterious	4	REVEL
PROSTATE_GLAND	0.17	protein	deleterious	4	REVEL
RECTUM	0.171	protein	deleterious	4	REVEL
SALIVA	0.112	protein	deleterious	4	REVEL
SKIN	0.185	protein	deleterious	4	REVEL
TESTIS	0.097	protein	deleterious	4	REVEL
URINE	0.091	protein	deleterious	4	REVEL
UTERUS	0.126	protein	deleterious	4	REVEL
BRAIN	0.016	surf	deleterious	4	REVEL
CELL_LINE	0.014	surf	deleterious	4	REVEL
COLON	0.037	surf	deleterious	4	REVEL
ESOPHAGUS	-0.02	surf	deleterious	4	REVEL
FEMALE_GONAD	-0.019	surf	deleterious	4	REVEL
GALL_BLADDER	-0.013	surf	deleterious	4	REVEL
HEART	0.007	surf	deleterious	4	REVEL
KIDNEY	-0.014	surf	deleterious	4	REVEL
LIVER	-0.025	surf	deleterious	4	REVEL
LUNG	-0.028	surf	deleterious	4	REVEL
PANCREAS	0.005	surf	deleterious	4	REVEL
PLACENTA	0.017	surf	deleterious	4	REVEL
PROSTATE_GLAND	-0.023	surf	deleterious	4	REVEL
RECTUM	-0.009	surf	deleterious	4	REVEL
SALIVA	0.003	surf	deleterious	4	REVEL
SKIN	-0.07	surf	deleterious	4	REVEL
TESTIS	-0.008	surf	deleterious	4	REVEL
URINE	0.031	surf	deleterious	4	REVEL
UTERUS	0	surf	deleterious	4	REVEL
BRAIN	0.003	core	deleterious	4	REVEL
CELL_LINE	-0.001	core	deleterious	4	REVEL
COLON	-0.016	core	deleterious	4	REVEL
ESOPHAGUS	-0.01	core	deleterious	4	REVEL
FEMALE_GONAD	0.005	core	deleterious	4	REVEL
GALL_BLADDER	-0.006	core	deleterious	4	REVEL
HEART	-0.039	core	deleterious	4	REVEL
KIDNEY	-0.032	core	deleterious	4	REVEL
LIVER	-0.03	core	deleterious	4	REVEL
LUNG	-0.008	core	deleterious	4	REVEL
PANCREAS	-0.032	core	deleterious	4	REVEL
PLACENTA	0.022	core	deleterious	4	REVEL
PROSTATE_GLAND	0.006	core	deleterious	4	REVEL
RECTUM	-0.021	core	deleterious	4	REVEL
SALIVA	0.175	core	deleterious	4	REVEL
SKIN	0.087	core	deleterious	4	REVEL
TESTIS	-0.022	core	deleterious	4	REVEL
URINE	0.087	core	deleterious	4	REVEL
UTERUS	0.017	core	deleterious	4	REVEL
BRAIN	-0.096	interact	deleterious	4	REVEL
CELL_LINE	-0.112	interact	deleterious	4	REVEL
COLON	-0.154	interact	deleterious	4	REVEL
ESOPHAGUS	-0.213	interact	deleterious	4	REVEL
FEMALE_GONAD	-0.024	interact	deleterious	4	REVEL
GALL_BLADDER	-0.028	interact	deleterious	4	REVEL
HEART	-0.037	interact	deleterious	4	REVEL
KIDNEY	-0.097	interact	deleterious	4	REVEL
LIVER	-0.106	interact	deleterious	4	REVEL
LUNG	-0.209	interact	deleterious	4	REVEL
PANCREAS	-0.125	interact	deleterious	4	REVEL
PLACENTA	-0.225	interact	deleterious	4	REVEL
PROSTATE_GLAND	-0.104	interact	deleterious	4	REVEL
RECTUM	-0.108	interact	deleterious	4	REVEL
SALIVA	-0.026	interact	deleterious	4	REVEL
SKIN	-0.133	interact	deleterious	4	REVEL
TESTIS	-0.008	interact	deleterious	4	REVEL
URINE	-0.203	interact	deleterious	4	REVEL
UTERUS	-0.124	interact	deleterious	4	REVEL
BRAIN	0.144	protein	deleterious	5	REVEL
CELL_LINE	0.036	protein	deleterious	5	REVEL
COLON	0.21	protein	deleterious	5	REVEL
ESOPHAGUS	0.184	protein	deleterious	5	REVEL
FEMALE_GONAD	0.129	protein	deleterious	5	REVEL
GALL_BLADDER	0.218	protein	deleterious	5	REVEL
HEART	0.174	protein	deleterious	5	REVEL
KIDNEY	0.261	protein	deleterious	5	REVEL
LIVER	0.085	protein	deleterious	5	REVEL
LUNG	0.243	protein	deleterious	5	REVEL
PANCREAS	0.183	protein	deleterious	5	REVEL
PLACENTA	0.169	protein	deleterious	5	REVEL
PROSTATE_GLAND	0.185	protein	deleterious	5	REVEL
RECTUM	0.198	protein	deleterious	5	REVEL
SALIVA	0.152	protein	deleterious	5	REVEL
SKIN	0.188	protein	deleterious	5	REVEL
TESTIS	0.105	protein	deleterious	5	REVEL
URINE	0.134	protein	deleterious	5	REVEL
UTERUS	0.195	protein	deleterious	5	REVEL
BRAIN	0.007	surf	deleterious	5	REVEL
CELL_LINE	-0.008	surf	deleterious	5	REVEL
COLON	0.01	surf	deleterious	5	REVEL
ESOPHAGUS	0.032	surf	deleterious	5	REVEL
FEMALE_GONAD	-0.015	surf	deleterious	5	REVEL
GALL_BLADDER	-0.013	surf	deleterious	5	REVEL
HEART	-0.047	surf	deleterious	5	REVEL
KIDNEY	-0.032	surf	deleterious	5	REVEL
LIVER	0.019	surf	deleterious	5	REVEL
LUNG	-0.026	surf	deleterious	5	REVEL
PANCREAS	-0.005	surf	deleterious	5	REVEL
PLACENTA	0.009	surf	deleterious	5	REVEL
PROSTATE_GLAND	-0.008	surf	deleterious	5	REVEL
RECTUM	0.02	surf	deleterious	5	REVEL
SALIVA	-0.049	surf	deleterious	5	REVEL
SKIN	0.032	surf	deleterious	5	REVEL
TESTIS	-0.014	surf	deleterious	5	REVEL
URINE	-0.034	surf	deleterious	5	REVEL
UTERUS	0.046	surf	deleterious	5	REVEL
BRAIN	-0.023	core	deleterious	5	REVEL
CELL_LINE	-0.019	core	deleterious	5	REVEL
COLON	-0.017	core	deleterious	5	REVEL
ESOPHAGUS	-0.004	core	deleterious	5	REVEL
FEMALE_GONAD	-0.037	core	deleterious	5	REVEL
GALL_BLADDER	-0.046	core	deleterious	5	REVEL
HEART	-0.05	core	deleterious	5	REVEL
KIDNEY	-0.099	core	deleterious	5	REVEL
LIVER	-0.05	core	deleterious	5	REVEL
LUNG	-0.035	core	deleterious	5	REVEL
PANCREAS	-0.017	core	deleterious	5	REVEL
PLACENTA	-0.052	core	deleterious	5	REVEL
PROSTATE_GLAND	0.024	core	deleterious	5	REVEL
RECTUM	-0.006	core	deleterious	5	REVEL
SALIVA	0.122	core	deleterious	5	REVEL
SKIN	-0.047	core	deleterious	5	REVEL
TESTIS	-0.037	core	deleterious	5	REVEL
URINE	0.011	core	deleterious	5	REVEL
UTERUS	0.047	core	deleterious	5	REVEL
BRAIN	-0.212	interact	deleterious	5	REVEL
CELL_LINE	-0.021	interact	deleterious	5	REVEL
COLON	-0.137	interact	deleterious	5	REVEL
ESOPHAGUS	-0.152	interact	deleterious	5	REVEL
FEMALE_GONAD	-0.121	interact	deleterious	5	REVEL
GALL_BLADDER	-0.137	interact	deleterious	5	REVEL
HEART	-0.188	interact	deleterious	5	REVEL
KIDNEY	-0.168	interact	deleterious	5	REVEL
LIVER	-0.116	interact	deleterious	5	REVEL
LUNG	-0.124	interact	deleterious	5	REVEL
PANCREAS	-0.137	interact	deleterious	5	REVEL
PLACENTA	-0.136	interact	deleterious	5	REVEL
PROSTATE_GLAND	-0.099	interact	deleterious	5	REVEL
RECTUM	-0.112	interact	deleterious	5	REVEL
SALIVA	-0.143	interact	deleterious	5	REVEL
SKIN	-0.165	interact	deleterious	5	REVEL
TESTIS	-0.079	interact	deleterious	5	REVEL
URINE	-0.121	interact	deleterious	5	REVEL
UTERUS	-0.24	interact	deleterious	5	REVEL
BRAIN	0.113	protein	deleterious	6	REVEL
CELL_LINE	0.025	protein	deleterious	6	REVEL
COLON	0.182	protein	deleterious	6	REVEL
ESOPHAGUS	0.163	protein	deleterious	6	REVEL
FEMALE_GONAD	0.129	protein	deleterious	6	REVEL
GALL_BLADDER	0.204	protein	deleterious	6	REVEL
HEART	0.17	protein	deleterious	6	REVEL
KIDNEY	0.239	protein	deleterious	6	REVEL
LIVER	0.085	protein	deleterious	6	REVEL
LUNG	0.211	protein	deleterious	6	REVEL
PANCREAS	0.162	protein	deleterious	6	REVEL
PLACENTA	0.162	protein	deleterious	6	REVEL
PROSTATE_GLAND	0.184	protein	deleterious	6	REVEL
RECTUM	0.191	protein	deleterious	6	REVEL
SALIVA	0.121	protein	deleterious	6	REVEL
SKIN	0.158	protein	deleterious	6	REVEL
TESTIS	0.098	protein	deleterious	6	REVEL
URINE	0.097	protein	deleterious	6	REVEL
UTERUS	0.172	protein	deleterious	6	REVEL
BRAIN	0.055	surf	deleterious	6	REVEL
CELL_LINE	0.007	surf	deleterious	6	REVEL
COLON	-0.002	surf	deleterious	6	REVEL
ESOPHAGUS	0.079	surf	deleterious	6	REVEL
FEMALE_GONAD	-0.03	surf	deleterious	6	REVEL
GALL_BLADDER	-0.019	surf	deleterious	6	REVEL
HEART	-0.041	surf	deleterious	6	REVEL
KIDNEY	-0.038	surf	deleterious	6	REVEL
LIVER	-0.02	surf	deleterious	6	REVEL
LUNG	-0.056	surf	deleterious	6	REVEL
PANCREAS	-0.001	surf	deleterious	6	REVEL
PLACENTA	0.025	surf	deleterious	6	REVEL
PROSTATE_GLAND	-0.022	surf	deleterious	6	REVEL
RECTUM	-0.017	surf	deleterious	6	REVEL
SALIVA	0.184	surf	deleterious	6	REVEL
SKIN	0.022	surf	deleterious	6	REVEL
TESTIS	-0.006	surf	deleterious	6	REVEL
URINE	0.133	surf	deleterious	6	REVEL
UTERUS	-0.001	surf	deleterious	6	REVEL
BRAIN	-0.027	core	deleterious	6	REVEL
CELL_LINE	-0.069	core	deleterious	6	REVEL
COLON	-0.013	core	deleterious	6	REVEL
ESOPHAGUS	0.014	core	deleterious	6	REVEL
FEMALE_GONAD	0	core	deleterious	6	REVEL
GALL_BLADDER	-0.012	core	deleterious	6	REVEL
HEART	-0.051	core	deleterious	6	REVEL
KIDNEY	-0.06	core	deleterious	6	REVEL
LIVER	-0.077	core	deleterious	6	REVEL
LUNG	-0.07	core	deleterious	6	REVEL
PANCREAS	0.023	core	deleterious	6	REVEL
PLACENTA	0.008	core	deleterious	6	REVEL
PROSTATE_GLAND	0.017	core	deleterious	6	REVEL
RECTUM	0	core	deleterious	6	REVEL
SALIVA	0.055	core	deleterious	6	REVEL
SKIN	0.094	core	deleterious	6	REVEL
TESTIS	-0.03	core	deleterious	6	REVEL
URINE	0.018	core	deleterious	6	REVEL
UTERUS	0.077	core	deleterious	6	REVEL
BRAIN	-0.022	interact	deleterious	6	REVEL
CELL_LINE	0.015	interact	deleterious	6	REVEL
COLON	-0.083	interact	deleterious	6	REVEL
ESOPHAGUS	-0.06	interact	deleterious	6	REVEL
FEMALE_GONAD	0.004	interact	deleterious	6	REVEL
GALL_BLADDER	-0.024	interact	deleterious	6	REVEL
HEART	-0.085	interact	deleterious	6	REVEL
KIDNEY	-0.132	interact	deleterious	6	REVEL
LIVER	0.099	interact	deleterious	6	REVEL
LUNG	-0.126	interact	deleterious	6	REVEL
PANCREAS	-0.009	interact	deleterious	6	REVEL
PLACENTA	-0.147	interact	deleterious	6	REVEL
PROSTATE_GLAND	-0.073	interact	deleterious	6	REVEL
RECTUM	-0.046	interact	deleterious	6	REVEL
SALIVA	-0.038	interact	deleterious	6	REVEL
SKIN	-0.027	interact	deleterious	6	REVEL
TESTIS	0.045	interact	deleterious	6	REVEL
URINE	-0.003	interact	deleterious	6	REVEL
UTERUS	-0.019	interact	deleterious	6	REVEL
BRAIN	0.126	protein	deleterious	7	REVEL
CELL_LINE	0.018	protein	deleterious	7	REVEL
COLON	0.2	protein	deleterious	7	REVEL
ESOPHAGUS	0.185	protein	deleterious	7	REVEL
FEMALE_GONAD	0.12	protein	deleterious	7	REVEL
GALL_BLADDER	0.215	protein	deleterious	7	REVEL
HEART	0.163	protein	deleterious	7	REVEL
KIDNEY	0.24	protein	deleterious	7	REVEL
LIVER	0.095	protein	deleterious	7	REVEL
LUNG	0.228	protein	deleterious	7	REVEL
PANCREAS	0.178	protein	deleterious	7	REVEL
PLACENTA	0.187	protein	deleterious	7	REVEL
PROSTATE_GLAND	0.213	protein	deleterious	7	REVEL
RECTUM	0.194	protein	deleterious	7	REVEL
SALIVA	0.194	protein	deleterious	7	REVEL
SKIN	0.202	protein	deleterious	7	REVEL
TESTIS	0.097	protein	deleterious	7	REVEL
URINE	0.137	protein	deleterious	7	REVEL
UTERUS	0.206	protein	deleterious	7	REVEL
BRAIN	0.034	surf	deleterious	7	REVEL
CELL_LINE	0.052	surf	deleterious	7	REVEL
COLON	0.034	surf	deleterious	7	REVEL
ESOPHAGUS	0.041	surf	deleterious	7	REVEL
FEMALE_GONAD	0.017	surf	deleterious	7	REVEL
GALL_BLADDER	-0.011	surf	deleterious	7	REVEL
HEART	-0.01	surf	deleterious	7	REVEL
KIDNEY	-0.023	surf	deleterious	7	REVEL
LIVER	-0.026	surf	deleterious	7	REVEL
LUNG	-0.021	surf	deleterious	7	REVEL
PANCREAS	0	surf	deleterious	7	REVEL
PLACENTA	0.037	surf	deleterious	7	REVEL
PROSTATE_GLAND	-0.004	surf	deleterious	7	REVEL
RECTUM	0.048	surf	deleterious	7	REVEL
SALIVA	0.021	surf	deleterious	7	REVEL
SKIN	-0.025	surf	deleterious	7	REVEL
TESTIS	0.019	surf	deleterious	7	REVEL
URINE	-0.031	surf	deleterious	7	REVEL
UTERUS	0.014	surf	deleterious	7	REVEL
BRAIN	-0.018	core	deleterious	7	REVEL
CELL_LINE	-0.004	core	deleterious	7	REVEL
COLON	0.065	core	deleterious	7	REVEL
ESOPHAGUS	0.09	core	deleterious	7	REVEL
FEMALE_GONAD	0.03	core	deleterious	7	REVEL
GALL_BLADDER	0.027	core	deleterious	7	REVEL
HEART	-0.024	core	deleterious	7	REVEL
KIDNEY	-0.006	core	deleterious	7	REVEL
LIVER	-0.009	core	deleterious	7	REVEL
LUNG	0.02	core	deleterious	7	REVEL
PANCREAS	0.053	core	deleterious	7	REVEL
PLACENTA	0.011	core	deleterious	7	REVEL
PROSTATE_GLAND	0.064	core	deleterious	7	REVEL
RECTUM	0.072	core	deleterious	7	REVEL
SALIVA	0.046	core	deleterious	7	REVEL
SKIN	0.028	core	deleterious	7	REVEL
TESTIS	-0.008	core	deleterious	7	REVEL
URINE	0.086	core	deleterious	7	REVEL
UTERUS	-0.008	core	deleterious	7	REVEL
BRAIN	0.023	interact	deleterious	7	REVEL
CELL_LINE	0.092	interact	deleterious	7	REVEL
COLON	0.079	interact	deleterious	7	REVEL
ESOPHAGUS	0.087	interact	deleterious	7	REVEL
FEMALE_GONAD	0.093	interact	deleterious	7	REVEL
GALL_BLADDER	0.039	interact	deleterious	7	REVEL
HEART	0.021	interact	deleterious	7	REVEL
KIDNEY	0.012	interact	deleterious	7	REVEL
LIVER	0.065	interact	deleterious	7	REVEL
LUNG	-0.092	interact	deleterious	7	REVEL
PANCREAS	-0.01	interact	deleterious	7	REVEL
PLACENTA	0.03	interact	deleterious	7	REVEL
PROSTATE_GLAND	0.045	interact	deleterious	7	REVEL
RECTUM	0.057	interact	deleterious	7	REVEL
SALIVA	-0.082	interact	deleterious	7	REVEL
SKIN	-0.141	interact	deleterious	7	REVEL
TESTIS	0.107	interact	deleterious	7	REVEL
URINE	-0.121	interact	deleterious	7	REVEL
UTERUS	-0.044	interact	deleterious	7	REVEL
BRAIN	0.106	protein	deleterious	8	REVEL
CELL_LINE	0.004	protein	deleterious	8	REVEL
COLON	0.16	protein	deleterious	8	REVEL
ESOPHAGUS	0.192	protein	deleterious	8	REVEL
FEMALE_GONAD	0.12	protein	deleterious	8	REVEL
GALL_BLADDER	0.213	protein	deleterious	8	REVEL
HEART	0.166	protein	deleterious	8	REVEL
KIDNEY	0.25	protein	deleterious	8	REVEL
LIVER	0.076	protein	deleterious	8	REVEL
LUNG	0.209	protein	deleterious	8	REVEL
PANCREAS	0.177	protein	deleterious	8	REVEL
PLACENTA	0.181	protein	deleterious	8	REVEL
PROSTATE_GLAND	0.166	protein	deleterious	8	REVEL
RECTUM	0.199	protein	deleterious	8	REVEL
SALIVA	0.115	protein	deleterious	8	REVEL
SKIN	0.217	protein	deleterious	8	REVEL
TESTIS	0.092	protein	deleterious	8	REVEL
URINE	0.137	protein	deleterious	8	REVEL
UTERUS	0.195	protein	deleterious	8	REVEL
BRAIN	0.037	surf	deleterious	8	REVEL
CELL_LINE	0.008	surf	deleterious	8	REVEL
COLON	-0.001	surf	deleterious	8	REVEL
ESOPHAGUS	0.016	surf	deleterious	8	REVEL
FEMALE_GONAD	-0.019	surf	deleterious	8	REVEL
GALL_BLADDER	-0.039	surf	deleterious	8	REVEL
HEART	-0.023	surf	deleterious	8	REVEL
KIDNEY	-0.025	surf	deleterious	8	REVEL
LIVER	-0.026	surf	deleterious	8	REVEL
LUNG	-0.034	surf	deleterious	8	REVEL
PANCREAS	0.004	surf	deleterious	8	REVEL
PLACENTA	0.026	surf	deleterious	8	REVEL
PROSTATE_GLAND	0	surf	deleterious	8	REVEL
RECTUM	-0.03	surf	deleterious	8	REVEL
SALIVA	0.064	surf	deleterious	8	REVEL
SKIN	-0.021	surf	deleterious	8	REVEL
TESTIS	0.019	surf	deleterious	8	REVEL
URINE	-0.003	surf	deleterious	8	REVEL
UTERUS	-0.007	surf	deleterious	8	REVEL
BRAIN	0.032	core	deleterious	8	REVEL
CELL_LINE	0.001	core	deleterious	8	REVEL
COLON	0.027	core	deleterious	8	REVEL
ESOPHAGUS	0.074	core	deleterious	8	REVEL
FEMALE_GONAD	0.046	core	deleterious	8	REVEL
GALL_BLADDER	0.003	core	deleterious	8	REVEL
HEART	-0.017	core	deleterious	8	REVEL
KIDNEY	0.012	core	deleterious	8	REVEL
LIVER	0.005	core	deleterious	8	REVEL
LUNG	0.003	core	deleterious	8	REVEL
PANCREAS	0.015	core	deleterious	8	REVEL
PLACENTA	-0.006	core	deleterious	8	REVEL
PROSTATE_GLAND	0.054	core	deleterious	8	REVEL
RECTUM	0.013	core	deleterious	8	REVEL
SALIVA	0.092	core	deleterious	8	REVEL
SKIN	-0.018	core	deleterious	8	REVEL
TESTIS	0.009	core	deleterious	8	REVEL
URINE	-0.01	core	deleterious	8	REVEL
UTERUS	-0.001	core	deleterious	8	REVEL
BRAIN	0.014	interact	deleterious	8	REVEL
CELL_LINE	0.044	interact	deleterious	8	REVEL
COLON	-0.071	interact	deleterious	8	REVEL
ESOPHAGUS	-0.074	interact	deleterious	8	REVEL
FEMALE_GONAD	-0.016	interact	deleterious	8	REVEL
GALL_BLADDER	-0.042	interact	deleterious	8	REVEL
HEART	-0.052	interact	deleterious	8	REVEL
KIDNEY	-0.113	interact	deleterious	8	REVEL
LIVER	0.003	interact	deleterious	8	REVEL
LUNG	-0.105	interact	deleterious	8	REVEL
PANCREAS	-0.014	interact	deleterious	8	REVEL
PLACENTA	-0.097	interact	deleterious	8	REVEL
PROSTATE_GLAND	-0.062	interact	deleterious	8	REVEL
RECTUM	-0.065	interact	deleterious	8	REVEL
SALIVA	-0.117	interact	deleterious	8	REVEL
SKIN	-0.07	interact	deleterious	8	REVEL
TESTIS	0.007	interact	deleterious	8	REVEL
URINE	0.014	interact	deleterious	8	REVEL
UTERUS	-0.066	interact	deleterious	8	REVEL
BRAIN	0.127	protein	deleterious	9	REVEL
CELL_LINE	0.018	protein	deleterious	9	REVEL
COLON	0.197	protein	deleterious	9	REVEL
ESOPHAGUS	0.197	protein	deleterious	9	REVEL
FEMALE_GONAD	0.113	protein	deleterious	9	REVEL
GALL_BLADDER	0.212	protein	deleterious	9	REVEL
HEART	0.141	protein	deleterious	9	REVEL
KIDNEY	0.249	protein	deleterious	9	REVEL
LIVER	0.086	protein	deleterious	9	REVEL
LUNG	0.232	protein	deleterious	9	REVEL
PANCREAS	0.159	protein	deleterious	9	REVEL
PLACENTA	0.192	protein	deleterious	9	REVEL
PROSTATE_GLAND	0.176	protein	deleterious	9	REVEL
RECTUM	0.201	protein	deleterious	9	REVEL
SALIVA	0.146	protein	deleterious	9	REVEL
SKIN	0.13	protein	deleterious	9	REVEL
TESTIS	0.099	protein	deleterious	9	REVEL
URINE	0.159	protein	deleterious	9	REVEL
UTERUS	0.193	protein	deleterious	9	REVEL
BRAIN	0.058	surf	deleterious	9	REVEL
CELL_LINE	0.019	surf	deleterious	9	REVEL
COLON	0.002	surf	deleterious	9	REVEL
ESOPHAGUS	0.036	surf	deleterious	9	REVEL
FEMALE_GONAD	-0.025	surf	deleterious	9	REVEL
GALL_BLADDER	-0.008	surf	deleterious	9	REVEL
HEART	-0.009	surf	deleterious	9	REVEL
KIDNEY	-0.052	surf	deleterious	9	REVEL
LIVER	-0.049	surf	deleterious	9	REVEL
LUNG	-0.073	surf	deleterious	9	REVEL
PANCREAS	0.002	surf	deleterious	9	REVEL
PLACENTA	-0.006	surf	deleterious	9	REVEL
PROSTATE_GLAND	0	surf	deleterious	9	REVEL
RECTUM	-0.029	surf	deleterious	9	REVEL
SALIVA	0.127	surf	deleterious	9	REVEL
SKIN	-0.023	surf	deleterious	9	REVEL
TESTIS	-0.04	surf	deleterious	9	REVEL
URINE	0.088	surf	deleterious	9	REVEL
UTERUS	-0.006	surf	deleterious	9	REVEL
BRAIN	-0.051	core	deleterious	9	REVEL
CELL_LINE	-0.01	core	deleterious	9	REVEL
COLON	-0.01	core	deleterious	9	REVEL
ESOPHAGUS	-0.074	core	deleterious	9	REVEL
FEMALE_GONAD	-0.031	core	deleterious	9	REVEL
GALL_BLADDER	-0.022	core	deleterious	9	REVEL
HEART	-0.036	core	deleterious	9	REVEL
KIDNEY	-0.084	core	deleterious	9	REVEL
LIVER	-0.019	core	deleterious	9	REVEL
LUNG	-0.031	core	deleterious	9	REVEL
PANCREAS	-0.042	core	deleterious	9	REVEL
PLACENTA	0.008	core	deleterious	9	REVEL
PROSTATE_GLAND	-0.011	core	deleterious	9	REVEL
RECTUM	-0.011	core	deleterious	9	REVEL
SALIVA	-0.036	core	deleterious	9	REVEL
SKIN	-0.009	core	deleterious	9	REVEL
TESTIS	-0.01	core	deleterious	9	REVEL
URINE	-0.042	core	deleterious	9	REVEL
UTERUS	0.002	core	deleterious	9	REVEL
BRAIN	-0.161	interact	deleterious	9	REVEL
CELL_LINE	-0.138	interact	deleterious	9	REVEL
COLON	-0.104	interact	deleterious	9	REVEL
ESOPHAGUS	-0.143	interact	deleterious	9	REVEL
FEMALE_GONAD	-0.007	interact	deleterious	9	REVEL
GALL_BLADDER	-0.081	interact	deleterious	9	REVEL
HEART	0.013	interact	deleterious	9	REVEL
KIDNEY	-0.203	interact	deleterious	9	REVEL
LIVER	-0.042	interact	deleterious	9	REVEL
LUNG	-0.214	interact	deleterious	9	REVEL
PANCREAS	0.01	interact	deleterious	9	REVEL
PLACENTA	-0.214	interact	deleterious	9	REVEL
PROSTATE_GLAND	-0.067	interact	deleterious	9	REVEL
RECTUM	-0.115	interact	deleterious	9	REVEL
SALIVA	-0.205	interact	deleterious	9	REVEL
SKIN	-0.151	interact	deleterious	9	REVEL
TESTIS	-0.037	interact	deleterious	9	REVEL
URINE	0.111	interact	deleterious	9	REVEL
UTERUS	0.014	interact	deleterious	9	REVEL
BRAIN	0.112	protein	deleterious	10	REVEL
CELL_LINE	0.022	protein	deleterious	10	REVEL
COLON	0.188	protein	deleterious	10	REVEL
ESOPHAGUS	0.182	protein	deleterious	10	REVEL
FEMALE_GONAD	0.091	protein	deleterious	10	REVEL
GALL_BLADDER	0.2	protein	deleterious	10	REVEL
HEART	0.128	protein	deleterious	10	REVEL
KIDNEY	0.238	protein	deleterious	10	REVEL
LIVER	0.094	protein	deleterious	10	REVEL
LUNG	0.199	protein	deleterious	10	REVEL
PANCREAS	0.157	protein	deleterious	10	REVEL
PLACENTA	0.175	protein	deleterious	10	REVEL
PROSTATE_GLAND	0.17	protein	deleterious	10	REVEL
RECTUM	0.162	protein	deleterious	10	REVEL
SALIVA	0.164	protein	deleterious	10	REVEL
SKIN	0.2	protein	deleterious	10	REVEL
TESTIS	0.088	protein	deleterious	10	REVEL
URINE	0.17	protein	deleterious	10	REVEL
UTERUS	0.182	protein	deleterious	10	REVEL
BRAIN	0.029	surf	deleterious	10	REVEL
CELL_LINE	-0.014	surf	deleterious	10	REVEL
COLON	-0.006	surf	deleterious	10	REVEL
ESOPHAGUS	-0.02	surf	deleterious	10	REVEL
FEMALE_GONAD	-0.032	surf	deleterious	10	REVEL
GALL_BLADDER	-0.03	surf	deleterious	10	REVEL
HEART	-0.031	surf	deleterious	10	REVEL
KIDNEY	-0.035	surf	deleterious	10	REVEL
LIVER	-0.045	surf	deleterious	10	REVEL
LUNG	-0.044	surf	deleterious	10	REVEL
PANCREAS	-0.045	surf	deleterious	10	REVEL
PLACENTA	-0.012	surf	deleterious	10	REVEL
PROSTATE_GLAND	-0.059	surf	deleterious	10	REVEL
RECTUM	0.007	surf	deleterious	10	REVEL
SALIVA	0.015	surf	deleterious	10	REVEL
SKIN	0.021	surf	deleterious	10	REVEL
TESTIS	-0.012	surf	deleterious	10	REVEL
URINE	0.007	surf	deleterious	10	REVEL
UTERUS	0.016	surf	deleterious	10	REVEL
BRAIN	0.033	core	deleterious	10	REVEL
CELL_LINE	-0.008	core	deleterious	10	REVEL
COLON	0.002	core	deleterious	10	REVEL
ESOPHAGUS	0.008	core	deleterious	10	REVEL
FEMALE_GONAD	0.027	core	deleterious	10	REVEL
GALL_BLADDER	-0.023	core	deleterious	10	REVEL
HEART	0.04	core	deleterious	10	REVEL
KIDNEY	-0.009	core	deleterious	10	REVEL
LIVER	-0.063	core	deleterious	10	REVEL
LUNG	-0.036	core	deleterious	10	REVEL
PANCREAS	0.048	core	deleterious	10	REVEL
PLACENTA	0.053	core	deleterious	10	REVEL
PROSTATE_GLAND	0.031	core	deleterious	10	REVEL
RECTUM	0.029	core	deleterious	10	REVEL
SALIVA	0.117	core	deleterious	10	REVEL
SKIN	-0.003	core	deleterious	10	REVEL
TESTIS	0.043	core	deleterious	10	REVEL
URINE	0.067	core	deleterious	10	REVEL
UTERUS	0.061	core	deleterious	10	REVEL
BRAIN	-0.013	interact	deleterious	10	REVEL
CELL_LINE	0.007	interact	deleterious	10	REVEL
COLON	0	interact	deleterious	10	REVEL
ESOPHAGUS	0.008	interact	deleterious	10	REVEL
FEMALE_GONAD	0.096	interact	deleterious	10	REVEL
GALL_BLADDER	0.086	interact	deleterious	10	REVEL
HEART	-0.054	interact	deleterious	10	REVEL
KIDNEY	-0.02	interact	deleterious	10	REVEL
LIVER	-0.014	interact	deleterious	10	REVEL
LUNG	-0.141	interact	deleterious	10	REVEL
PANCREAS	-0.052	interact	deleterious	10	REVEL
PLACENTA	-0.146	interact	deleterious	10	REVEL
PROSTATE_GLAND	-0.005	interact	deleterious	10	REVEL
RECTUM	0.024	interact	deleterious	10	REVEL
SALIVA	-0.225	interact	deleterious	10	REVEL
SKIN	-0.171	interact	deleterious	10	REVEL
TESTIS	0.101	interact	deleterious	10	REVEL
URINE	-0.195	interact	deleterious	10	REVEL
UTERUS	-0.105	interact	deleterious	10	REVEL
BRAIN	0.077	protein	deleterious	11	REVEL
CELL_LINE	0.013	protein	deleterious	11	REVEL
COLON	0.17	protein	deleterious	11	REVEL
ESOPHAGUS	0.148	protein	deleterious	11	REVEL
FEMALE_GONAD	0.09	protein	deleterious	11	REVEL
GALL_BLADDER	0.19	protein	deleterious	11	REVEL
HEART	0.129	protein	deleterious	11	REVEL
KIDNEY	0.216	protein	deleterious	11	REVEL
LIVER	0.068	protein	deleterious	11	REVEL
LUNG	0.185	protein	deleterious	11	REVEL
PANCREAS	0.149	protein	deleterious	11	REVEL
PLACENTA	0.166	protein	deleterious	11	REVEL
PROSTATE_GLAND	0.149	protein	deleterious	11	REVEL
RECTUM	0.157	protein	deleterious	11	REVEL
SALIVA	0.079	protein	deleterious	11	REVEL
SKIN	0.21	protein	deleterious	11	REVEL
TESTIS	0.081	protein	deleterious	11	REVEL
URINE	0.12	protein	deleterious	11	REVEL
UTERUS	0.144	protein	deleterious	11	REVEL
BRAIN	0.071	surf	deleterious	11	REVEL
CELL_LINE	0.032	surf	deleterious	11	REVEL
COLON	0.02	surf	deleterious	11	REVEL
ESOPHAGUS	0.013	surf	deleterious	11	REVEL
FEMALE_GONAD	0.003	surf	deleterious	11	REVEL
GALL_BLADDER	0.026	surf	deleterious	11	REVEL
HEART	-0.021	surf	deleterious	11	REVEL
KIDNEY	0.011	surf	deleterious	11	REVEL
LIVER	-0.009	surf	deleterious	11	REVEL
LUNG	0.002	surf	deleterious	11	REVEL
PANCREAS	0	surf	deleterious	11	REVEL
PLACENTA	0	surf	deleterious	11	REVEL
PROSTATE_GLAND	0.034	surf	deleterious	11	REVEL
RECTUM	0.033	surf	deleterious	11	REVEL
SALIVA	0.036	surf	deleterious	11	REVEL
SKIN	-0.004	surf	deleterious	11	REVEL
TESTIS	0.009	surf	deleterious	11	REVEL
URINE	-0.086	surf	deleterious	11	REVEL
UTERUS	0.007	surf	deleterious	11	REVEL
BRAIN	-0.014	core	deleterious	11	REVEL
CELL_LINE	-0.009	core	deleterious	11	REVEL
COLON	-0.029	core	deleterious	11	REVEL
ESOPHAGUS	0.045	core	deleterious	11	REVEL
FEMALE_GONAD	-0.002	core	deleterious	11	REVEL
GALL_BLADDER	-0.021	core	deleterious	11	REVEL
HEART	-0.008	core	deleterious	11	REVEL
KIDNEY	-0.026	core	deleterious	11	REVEL
LIVER	-0.049	core	deleterious	11	REVEL
LUNG	-0.034	core	deleterious	11	REVEL
PANCREAS	-0.005	core	deleterious	11	REVEL
PLACENTA	0.004	core	deleterious	11	REVEL
PROSTATE_GLAND	0.014	core	deleterious	11	REVEL
RECTUM	-0.008	core	deleterious	11	REVEL
SALIVA	0.105	core	deleterious	11	REVEL
SKIN	-0.026	core	deleterious	11	REVEL
TESTIS	0.004	core	deleterious	11	REVEL
URINE	0.013	core	deleterious	11	REVEL
UTERUS	0.054	core	deleterious	11	REVEL
BRAIN	-0.12	interact	deleterious	11	REVEL
CELL_LINE	-0.051	interact	deleterious	11	REVEL
COLON	-0.081	interact	deleterious	11	REVEL
ESOPHAGUS	-0.115	interact	deleterious	11	REVEL
FEMALE_GONAD	0.011	interact	deleterious	11	REVEL
GALL_BLADDER	-0.071	interact	deleterious	11	REVEL
HEART	-0.028	interact	deleterious	11	REVEL
KIDNEY	-0.022	interact	deleterious	11	REVEL
LIVER	0.019	interact	deleterious	11	REVEL
LUNG	0.017	interact	deleterious	11	REVEL
PANCREAS	-0.1	interact	deleterious	11	REVEL
PLACENTA	-0.078	interact	deleterious	11	REVEL
PROSTATE_GLAND	-0.049	interact	deleterious	11	REVEL
RECTUM	-0.033	interact	deleterious	11	REVEL
SALIVA	-0.129	interact	deleterious	11	REVEL
SKIN	-0.14	interact	deleterious	11	REVEL
TESTIS	0.012	interact	deleterious	11	REVEL
URINE	-0.11	interact	deleterious	11	REVEL
UTERUS	0.036	interact	deleterious	11	REVEL
BRAIN	0.143	protein	deleterious	12	REVEL
CELL_LINE	-0.002	protein	deleterious	12	REVEL
COLON	0.189	protein	deleterious	12	REVEL
ESOPHAGUS	0.194	protein	deleterious	12	REVEL
FEMALE_GONAD	0.12	protein	deleterious	12	REVEL
GALL_BLADDER	0.216	protein	deleterious	12	REVEL
HEART	0.177	protein	deleterious	12	REVEL
KIDNEY	0.248	protein	deleterious	12	REVEL
LIVER	0.082	protein	deleterious	12	REVEL
LUNG	0.224	protein	deleterious	12	REVEL
PANCREAS	0.175	protein	deleterious	12	REVEL
PLACENTA	0.2	protein	deleterious	12	REVEL
PROSTATE_GLAND	0.174	protein	deleterious	12	REVEL
RECTUM	0.188	protein	deleterious	12	REVEL
SALIVA	0.119	protein	deleterious	12	REVEL
SKIN	0.185	protein	deleterious	12	REVEL
TESTIS	0.106	protein	deleterious	12	REVEL
URINE	0.161	protein	deleterious	12	REVEL
UTERUS	0.188	protein	deleterious	12	REVEL
BRAIN	-0.003	surf	deleterious	12	REVEL
CELL_LINE	0.01	surf	deleterious	12	REVEL
COLON	0	surf	deleterious	12	REVEL
ESOPHAGUS	0.009	surf	deleterious	12	REVEL
FEMALE_GONAD	0.003	surf	deleterious	12	REVEL
GALL_BLADDER	-0.048	surf	deleterious	12	REVEL
HEART	-0.07	surf	deleterious	12	REVEL
KIDNEY	-0.059	surf	deleterious	12	REVEL
LIVER	-0.053	surf	deleterious	12	REVEL
LUNG	-0.064	surf	deleterious	12	REVEL
PANCREAS	-0.007	surf	deleterious	12	REVEL
PLACENTA	0.018	surf	deleterious	12	REVEL
PROSTATE_GLAND	0.003	surf	deleterious	12	REVEL
RECTUM	0.01	surf	deleterious	12	REVEL
SALIVA	0.073	surf	deleterious	12	REVEL
SKIN	0.002	surf	deleterious	12	REVEL
TESTIS	0.012	surf	deleterious	12	REVEL
URINE	-0.033	surf	deleterious	12	REVEL
UTERUS	0.058	surf	deleterious	12	REVEL
BRAIN	0.028	core	deleterious	12	REVEL
CELL_LINE	-0.022	core	deleterious	12	REVEL
COLON	-0.041	core	deleterious	12	REVEL
ESOPHAGUS	-0.022	core	deleterious	12	REVEL
FEMALE_GONAD	0.004	core	deleterious	12	REVEL
GALL_BLADDER	0.005	core	deleterious	12	REVEL
HEART	-0.028	core	deleterious	12	REVEL
KIDNEY	-0.006	core	deleterious	12	REVEL
LIVER	-0.007	core	deleterious	12	REVEL
LUNG	-0.02	core	deleterious	12	REVEL
PANCREAS	-0.009	core	deleterious	12	REVEL
PLACENTA	-0.031	core	deleterious	12	REVEL
PROSTATE_GLAND	0.019	core	deleterious	12	REVEL
RECTUM	0.003	core	deleterious	12	REVEL
SALIVA	0.017	core	deleterious	12	REVEL
SKIN	0.025	core	deleterious	12	REVEL
TESTIS	-0.002	core	deleterious	12	REVEL
URINE	-0.016	core	deleterious	12	REVEL
UTERUS	-0.007	core	deleterious	12	REVEL
BRAIN	-0.019	interact	deleterious	12	REVEL
CELL_LINE	-0.033	interact	deleterious	12	REVEL
COLON	-0.014	interact	deleterious	12	REVEL
ESOPHAGUS	-0.118	interact	deleterious	12	REVEL
FEMALE_GONAD	-0.045	interact	deleterious	12	REVEL
GALL_BLADDER	0.055	interact	deleterious	12	REVEL
HEART	-0.113	interact	deleterious	12	REVEL
KIDNEY	-0.11	interact	deleterious	12	REVEL
LIVER	-0.052	interact	deleterious	12	REVEL
LUNG	-0.05	interact	deleterious	12	REVEL
PANCREAS	-0.063	interact	deleterious	12	REVEL
PLACENTA	-0.117	interact	deleterious	12	REVEL
PROSTATE_GLAND	-0.051	interact	deleterious	12	REVEL
RECTUM	0.012	interact	deleterious	12	REVEL
SALIVA	-0.125	interact	deleterious	12	REVEL
SKIN	-0.065	interact	deleterious	12	REVEL
TESTIS	-0.03	interact	deleterious	12	REVEL
URINE	-0.341	interact	deleterious	12	REVEL
UTERUS	-0.04	interact	deleterious	12	REVEL
BRAIN	0.095	protein	deleterious	13	REVEL
CELL_LINE	0.017	protein	deleterious	13	REVEL
COLON	0.215	protein	deleterious	13	REVEL
ESOPHAGUS	0.159	protein	deleterious	13	REVEL
FEMALE_GONAD	0.098	protein	deleterious	13	REVEL
GALL_BLADDER	0.204	protein	deleterious	13	REVEL
HEART	0.148	protein	deleterious	13	REVEL
KIDNEY	0.218	protein	deleterious	13	REVEL
LIVER	0.087	protein	deleterious	13	REVEL
LUNG	0.204	protein	deleterious	13	REVEL
PANCREAS	0.173	protein	deleterious	13	REVEL
PLACENTA	0.168	protein	deleterious	13	REVEL
PROSTATE_GLAND	0.185	protein	deleterious	13	REVEL
RECTUM	0.201	protein	deleterious	13	REVEL
SALIVA	0.127	protein	deleterious	13	REVEL
SKIN	0.188	protein	deleterious	13	REVEL
TESTIS	0.066	protein	deleterious	13	REVEL
URINE	0.095	protein	deleterious	13	REVEL
UTERUS	0.192	protein	deleterious	13	REVEL
BRAIN	0.058	surf	deleterious	13	REVEL
CELL_LINE	-0.001	surf	deleterious	13	REVEL
COLON	-0.067	surf	deleterious	13	REVEL
ESOPHAGUS	-0.051	surf	deleterious	13	REVEL
FEMALE_GONAD	-0.046	surf	deleterious	13	REVEL
GALL_BLADDER	-0.073	surf	deleterious	13	REVEL
HEART	-0.017	surf	deleterious	13	REVEL
KIDNEY	-0.022	surf	deleterious	13	REVEL
LIVER	-0.056	surf	deleterious	13	REVEL
LUNG	-0.064	surf	deleterious	13	REVEL
PANCREAS	-0.04	surf	deleterious	13	REVEL
PLACENTA	0.003	surf	deleterious	13	REVEL
PROSTATE_GLAND	-0.033	surf	deleterious	13	REVEL
RECTUM	-0.019	surf	deleterious	13	REVEL
SALIVA	0.011	surf	deleterious	13	REVEL
SKIN	-0.033	surf	deleterious	13	REVEL
TESTIS	-0.023	surf	deleterious	13	REVEL
URINE	-0.044	surf	deleterious	13	REVEL
UTERUS	-0.017	surf	deleterious	13	REVEL
BRAIN	-0.014	core	deleterious	13	REVEL
CELL_LINE	-0.068	core	deleterious	13	REVEL
COLON	-0.1	core	deleterious	13	REVEL
ESOPHAGUS	-0.076	core	deleterious	13	REVEL
FEMALE_GONAD	-0.028	core	deleterious	13	REVEL
GALL_BLADDER	-0.032	core	deleterious	13	REVEL
HEART	-0.065	core	deleterious	13	REVEL
KIDNEY	-0.079	core	deleterious	13	REVEL
LIVER	-0.079	core	deleterious	13	REVEL
LUNG	-0.028	core	deleterious	13	REVEL
PANCREAS	-0.054	core	deleterious	13	REVEL
PLACENTA	-0.067	core	deleterious	13	REVEL
PROSTATE_GLAND	-0.066	core	deleterious	13	REVEL
RECTUM	-0.063	core	deleterious	13	REVEL
SALIVA	-0.019	core	deleterious	13	REVEL
SKIN	-0.028	core	deleterious	13	REVEL
TESTIS	-0.052	core	deleterious	13	REVEL
URINE	0.095	core	deleterious	13	REVEL
UTERUS	-0.048	core	deleterious	13	REVEL
BRAIN	-0.005	interact	deleterious	13	REVEL
CELL_LINE	-0.046	interact	deleterious	13	REVEL
COLON	-0.103	interact	deleterious	13	REVEL
ESOPHAGUS	-0.109	interact	deleterious	13	REVEL
FEMALE_GONAD	-0.028	interact	deleterious	13	REVEL
GALL_BLADDER	-0.106	interact	deleterious	13	REVEL
HEART	-0.03	interact	deleterious	13	REVEL
KIDNEY	-0.086	interact	deleterious	13	REVEL
LIVER	-0.132	interact	deleterious	13	REVEL
LUNG	-0.19	interact	deleterious	13	REVEL
PANCREAS	-0.121	interact	deleterious	13	REVEL
PLACENTA	-0.003	interact	deleterious	13	REVEL
PROSTATE_GLAND	-0.063	interact	deleterious	13	REVEL
RECTUM	-0.06	interact	deleterious	13	REVEL
SALIVA	-0.029	interact	deleterious	13	REVEL
SKIN	-0.082	interact	deleterious	13	REVEL
TESTIS	0.069	interact	deleterious	13	REVEL
URINE	-0.121	interact	deleterious	13	REVEL
UTERUS	-0.06	interact	deleterious	13	REVEL
BRAIN	0.092	protein	deleterious	14	REVEL
CELL_LINE	0.011	protein	deleterious	14	REVEL
COLON	0.175	protein	deleterious	14	REVEL
ESOPHAGUS	0.151	protein	deleterious	14	REVEL
FEMALE_GONAD	0.101	protein	deleterious	14	REVEL
GALL_BLADDER	0.192	protein	deleterious	14	REVEL
HEART	0.138	protein	deleterious	14	REVEL
KIDNEY	0.202	protein	deleterious	14	REVEL
LIVER	0.099	protein	deleterious	14	REVEL
LUNG	0.199	protein	deleterious	14	REVEL
PANCREAS	0.156	protein	deleterious	14	REVEL
PLACENTA	0.131	protein	deleterious	14	REVEL
PROSTATE_GLAND	0.167	protein	deleterious	14	REVEL
RECTUM	0.176	protein	deleterious	14	REVEL
SALIVA	0.125	protein	deleterious	14	REVEL
SKIN	0.175	protein	deleterious	14	REVEL
TESTIS	0.088	protein	deleterious	14	REVEL
URINE	0.11	protein	deleterious	14	REVEL
UTERUS	0.165	protein	deleterious	14	REVEL
BRAIN	0.075	surf	deleterious	14	REVEL
CELL_LINE	0.044	surf	deleterious	14	REVEL
COLON	0.05	surf	deleterious	14	REVEL
ESOPHAGUS	-0.004	surf	deleterious	14	REVEL
FEMALE_GONAD	0.022	surf	deleterious	14	REVEL
GALL_BLADDER	-0.026	surf	deleterious	14	REVEL
HEART	-0.01	surf	deleterious	14	REVEL
KIDNEY	0.013	surf	deleterious	14	REVEL
LIVER	-0.012	surf	deleterious	14	REVEL
LUNG	-0.007	surf	deleterious	14	REVEL
PANCREAS	0.023	surf	deleterious	14	REVEL
PLACENTA	0.052	surf	deleterious	14	REVEL
PROSTATE_GLAND	-0.003	surf	deleterious	14	REVEL
RECTUM	0.009	surf	deleterious	14	REVEL
SALIVA	0.063	surf	deleterious	14	REVEL
SKIN	0.02	surf	deleterious	14	REVEL
TESTIS	0.032	surf	deleterious	14	REVEL
URINE	-0.018	surf	deleterious	14	REVEL
UTERUS	0.023	surf	deleterious	14	REVEL
BRAIN	0.049	core	deleterious	14	REVEL
CELL_LINE	-0.014	core	deleterious	14	REVEL
COLON	-0.008	core	deleterious	14	REVEL
ESOPHAGUS	0.07	core	deleterious	14	REVEL
FEMALE_GONAD	0.001	core	deleterious	14	REVEL
GALL_BLADDER	0.023	core	deleterious	14	REVEL
HEART	-0.006	core	deleterious	14	REVEL
KIDNEY	0.003	core	deleterious	14	REVEL
LIVER	-0.058	core	deleterious	14	REVEL
LUNG	-0.053	core	deleterious	14	REVEL
PANCREAS	0.023	core	deleterious	14	REVEL
PLACENTA	0.057	core	deleterious	14	REVEL
PROSTATE_GLAND	0.021	core	deleterious	14	REVEL
RECTUM	-0.005	core	deleterious	14	REVEL
SALIVA	0.108	core	deleterious	14	REVEL
SKIN	0.025	core	deleterious	14	REVEL
TESTIS	-0.004	core	deleterious	14	REVEL
URINE	0.154	core	deleterious	14	REVEL
UTERUS	0.036	core	deleterious	14	REVEL
BRAIN	0.018	interact	deleterious	14	REVEL
CELL_LINE	0.03	interact	deleterious	14	REVEL
COLON	0.073	interact	deleterious	14	REVEL
ESOPHAGUS	0.052	interact	deleterious	14	REVEL
FEMALE_GONAD	0.077	interact	deleterious	14	REVEL
GALL_BLADDER	0.014	interact	deleterious	14	REVEL
HEART	0.02	interact	deleterious	14	REVEL
KIDNEY	0.016	interact	deleterious	14	REVEL
LIVER	0.065	interact	deleterious	14	REVEL
LUNG	0.017	interact	deleterious	14	REVEL
PANCREAS	0.078	interact	deleterious	14	REVEL
PLACENTA	0.098	interact	deleterious	14	REVEL
PROSTATE_GLAND	0.047	interact	deleterious	14	REVEL
RECTUM	0.056	interact	deleterious	14	REVEL
SALIVA	0.161	interact	deleterious	14	REVEL
SKIN	0.126	interact	deleterious	14	REVEL
TESTIS	0.092	interact	deleterious	14	REVEL
URINE	-0.01	interact	deleterious	14	REVEL
UTERUS	0.079	interact	deleterious	14	REVEL
BRAIN	0.122	protein	deleterious	15	REVEL
CELL_LINE	0.007	protein	deleterious	15	REVEL
COLON	0.149	protein	deleterious	15	REVEL
ESOPHAGUS	0.152	protein	deleterious	15	REVEL
FEMALE_GONAD	0.094	protein	deleterious	15	REVEL
GALL_BLADDER	0.175	protein	deleterious	15	REVEL
HEART	0.123	protein	deleterious	15	REVEL
KIDNEY	0.229	protein	deleterious	15	REVEL
LIVER	0.051	protein	deleterious	15	REVEL
LUNG	0.201	protein	deleterious	15	REVEL
PANCREAS	0.151	protein	deleterious	15	REVEL
PLACENTA	0.124	protein	deleterious	15	REVEL
PROSTATE_GLAND	0.156	protein	deleterious	15	REVEL
RECTUM	0.148	protein	deleterious	15	REVEL
SALIVA	0.117	protein	deleterious	15	REVEL
SKIN	0.153	protein	deleterious	15	REVEL
TESTIS	0.093	protein	deleterious	15	REVEL
URINE	0.151	protein	deleterious	15	REVEL
UTERUS	0.107	protein	deleterious	15	REVEL
BRAIN	0.008	surf	deleterious	15	REVEL
CELL_LINE	0.068	surf	deleterious	15	REVEL
COLON	0.053	surf	deleterious	15	REVEL
ESOPHAGUS	0.035	surf	deleterious	15	REVEL
FEMALE_GONAD	0.02	surf	deleterious	15	REVEL
GALL_BLADDER	0.032	surf	deleterious	15	REVEL
HEART	0.015	surf	deleterious	15	REVEL
KIDNEY	0.025	surf	deleterious	15	REVEL
LIVER	0.027	surf	deleterious	15	REVEL
LUNG	-0.019	surf	deleterious	15	REVEL
PANCREAS	0.026	surf	deleterious	15	REVEL
PLACENTA	0.059	surf	deleterious	15	REVEL
PROSTATE_GLAND	-0.011	surf	deleterious	15	REVEL
RECTUM	0.053	surf	deleterious	15	REVEL
SALIVA	-0.002	surf	deleterious	15	REVEL
SKIN	0.066	surf	deleterious	15	REVEL
TESTIS	0.01	surf	deleterious	15	REVEL
URINE	0.029	surf	deleterious	15	REVEL
UTERUS	0.042	surf	deleterious	15	REVEL
BRAIN	0.027	core	deleterious	15	REVEL
CELL_LINE	-0.04	core	deleterious	15	REVEL
COLON	-0.025	core	deleterious	15	REVEL
ESOPHAGUS	0.058	core	deleterious	15	REVEL
FEMALE_GONAD	0.001	core	deleterious	15	REVEL
GALL_BLADDER	-0.025	core	deleterious	15	REVEL
HEART	0.022	core	deleterious	15	REVEL
KIDNEY	-0.069	core	deleterious	15	REVEL
LIVER	-0.026	core	deleterious	15	REVEL
LUNG	-0.038	core	deleterious	15	REVEL
PANCREAS	0.021	core	deleterious	15	REVEL
PLACENTA	-0.006	core	deleterious	15	REVEL
PROSTATE_GLAND	0.01	core	deleterious	15	REVEL
RECTUM	0.011	core	deleterious	15	REVEL
SALIVA	0.107	core	deleterious	15	REVEL
SKIN	0.092	core	deleterious	15	REVEL
TESTIS	-0.019	core	deleterious	15	REVEL
URINE	0.063	core	deleterious	15	REVEL
UTERUS	0.108	core	deleterious	15	REVEL
BRAIN	0.146	interact	deleterious	15	REVEL
CELL_LINE	0.162	interact	deleterious	15	REVEL
COLON	0.175	interact	deleterious	15	REVEL
ESOPHAGUS	0.224	interact	deleterious	15	REVEL
FEMALE_GONAD	0.314	interact	deleterious	15	REVEL
GALL_BLADDER	0.178	interact	deleterious	15	REVEL
HEART	0.194	interact	deleterious	15	REVEL
KIDNEY	0.17	interact	deleterious	15	REVEL
LIVER	0.222	interact	deleterious	15	REVEL
LUNG	0.145	interact	deleterious	15	REVEL
PANCREAS	0.153	interact	deleterious	15	REVEL
PLACENTA	0.108	interact	deleterious	15	REVEL
PROSTATE_GLAND	0.123	interact	deleterious	15	REVEL
RECTUM	0.183	interact	deleterious	15	REVEL
SALIVA	0.116	interact	deleterious	15	REVEL
SKIN	0.125	interact	deleterious	15	REVEL
TESTIS	0.348	interact	deleterious	15	REVEL
URINE	0.061	interact	deleterious	15	REVEL
UTERUS	0.159	interact	deleterious	15	REVEL
BRAIN	0.1	protein	deleterious	16	REVEL
CELL_LINE	0.026	protein	deleterious	16	REVEL
COLON	0.189	protein	deleterious	16	REVEL
ESOPHAGUS	0.142	protein	deleterious	16	REVEL
FEMALE_GONAD	0.101	protein	deleterious	16	REVEL
GALL_BLADDER	0.198	protein	deleterious	16	REVEL
HEART	0.12	protein	deleterious	16	REVEL
KIDNEY	0.211	protein	deleterious	16	REVEL
LIVER	0.084	protein	deleterious	16	REVEL
LUNG	0.22	protein	deleterious	16	REVEL
PANCREAS	0.154	protein	deleterious	16	REVEL
PLACENTA	0.149	protein	deleterious	16	REVEL
PROSTATE_GLAND	0.168	protein	deleterious	16	REVEL
RECTUM	0.164	protein	deleterious	16	REVEL
SALIVA	0.118	protein	deleterious	16	REVEL
SKIN	0.182	protein	deleterious	16	REVEL
TESTIS	0.094	protein	deleterious	16	REVEL
URINE	0.113	protein	deleterious	16	REVEL
UTERUS	0.203	protein	deleterious	16	REVEL
BRAIN	0.074	surf	deleterious	16	REVEL
CELL_LINE	0.046	surf	deleterious	16	REVEL
COLON	-0.004	surf	deleterious	16	REVEL
ESOPHAGUS	0.021	surf	deleterious	16	REVEL
FEMALE_GONAD	0.012	surf	deleterious	16	REVEL
GALL_BLADDER	-0.033	surf	deleterious	16	REVEL
HEART	0.014	surf	deleterious	16	REVEL
KIDNEY	-0.018	surf	deleterious	16	REVEL
LIVER	-0.036	surf	deleterious	16	REVEL
LUNG	-0.047	surf	deleterious	16	REVEL
PANCREAS	0.034	surf	deleterious	16	REVEL
PLACENTA	0.003	surf	deleterious	16	REVEL
PROSTATE_GLAND	0.012	surf	deleterious	16	REVEL
RECTUM	0.032	surf	deleterious	16	REVEL
SALIVA	0.087	surf	deleterious	16	REVEL
SKIN	0	surf	deleterious	16	REVEL
TESTIS	0.01	surf	deleterious	16	REVEL
URINE	-0.043	surf	deleterious	16	REVEL
UTERUS	0.003	surf	deleterious	16	REVEL
BRAIN	-0.04	core	deleterious	16	REVEL
CELL_LINE	-0.104	core	deleterious	16	REVEL
COLON	-0.047	core	deleterious	16	REVEL
ESOPHAGUS	0.038	core	deleterious	16	REVEL
FEMALE_GONAD	-0.025	core	deleterious	16	REVEL
GALL_BLADDER	0.029	core	deleterious	16	REVEL
HEART	-0.012	core	deleterious	16	REVEL
KIDNEY	-0.011	core	deleterious	16	REVEL
LIVER	-0.064	core	deleterious	16	REVEL
LUNG	-0.027	core	deleterious	16	REVEL
PANCREAS	0.014	core	deleterious	16	REVEL
PLACENTA	0.015	core	deleterious	16	REVEL
PROSTATE_GLAND	-0.007	core	deleterious	16	REVEL
RECTUM	-0.026	core	deleterious	16	REVEL
SALIVA	0.019	core	deleterious	16	REVEL
SKIN	0	core	deleterious	16	REVEL
TESTIS	-0.042	core	deleterious	16	REVEL
URINE	0.052	core	deleterious	16	REVEL
UTERUS	0.009	core	deleterious	16	REVEL
BRAIN	-0.042	interact	deleterious	16	REVEL
CELL_LINE	-0.092	interact	deleterious	16	REVEL
COLON	-0.095	interact	deleterious	16	REVEL
ESOPHAGUS	-0.07	interact	deleterious	16	REVEL
FEMALE_GONAD	-0.028	interact	deleterious	16	REVEL
GALL_BLADDER	-0.016	interact	deleterious	16	REVEL
HEART	-0.101	interact	deleterious	16	REVEL
KIDNEY	-0.02	interact	deleterious	16	REVEL
LIVER	-0.012	interact	deleterious	16	REVEL
LUNG	-0.017	interact	deleterious	16	REVEL
PANCREAS	-0.096	interact	deleterious	16	REVEL
PLACENTA	-0.165	interact	deleterious	16	REVEL
PROSTATE_GLAND	-0.096	interact	deleterious	16	REVEL
RECTUM	-0.061	interact	deleterious	16	REVEL
SALIVA	-0.041	interact	deleterious	16	REVEL
SKIN	-0.226	interact	deleterious	16	REVEL
TESTIS	-0.005	interact	deleterious	16	REVEL
URINE	0.085	interact	deleterious	16	REVEL
UTERUS	-0.111	interact	deleterious	16	REVEL
BRAIN	0.1	protein	deleterious	17	REVEL
CELL_LINE	0.007	protein	deleterious	17	REVEL
COLON	0.169	protein	deleterious	17	REVEL
ESOPHAGUS	0.141	protein	deleterious	17	REVEL
FEMALE_GONAD	0.088	protein	deleterious	17	REVEL
GALL_BLADDER	0.197	protein	deleterious	17	REVEL
HEART	0.149	protein	deleterious	17	REVEL
KIDNEY	0.206	protein	deleterious	17	REVEL
LIVER	0.078	protein	deleterious	17	REVEL
LUNG	0.16	protein	deleterious	17	REVEL
PANCREAS	0.142	protein	deleterious	17	REVEL
PLACENTA	0.134	protein	deleterious	17	REVEL
PROSTATE_GLAND	0.146	protein	deleterious	17	REVEL
RECTUM	0.17	protein	deleterious	17	REVEL
SALIVA	0.107	protein	deleterious	17	REVEL
SKIN	0.159	protein	deleterious	17	REVEL
TESTIS	0.081	protein	deleterious	17	REVEL
URINE	0.126	protein	deleterious	17	REVEL
UTERUS	0.167	protein	deleterious	17	REVEL
BRAIN	0.048	surf	deleterious	17	REVEL
CELL_LINE	0.013	surf	deleterious	17	REVEL
COLON	0.004	surf	deleterious	17	REVEL
ESOPHAGUS	0.013	surf	deleterious	17	REVEL
FEMALE_GONAD	0.001	surf	deleterious	17	REVEL
GALL_BLADDER	0.009	surf	deleterious	17	REVEL
HEART	-0.041	surf	deleterious	17	REVEL
KIDNEY	0.017	surf	deleterious	17	REVEL
LIVER	-0.028	surf	deleterious	17	REVEL
LUNG	-0.003	surf	deleterious	17	REVEL
PANCREAS	0.015	surf	deleterious	17	REVEL
PLACENTA	-0.015	surf	deleterious	17	REVEL
PROSTATE_GLAND	-0.032	surf	deleterious	17	REVEL
RECTUM	0.006	surf	deleterious	17	REVEL
SALIVA	-0.032	surf	deleterious	17	REVEL
SKIN	-0.031	surf	deleterious	17	REVEL
TESTIS	0.031	surf	deleterious	17	REVEL
URINE	-0.01	surf	deleterious	17	REVEL
UTERUS	-0.036	surf	deleterious	17	REVEL
BRAIN	0.009	core	deleterious	17	REVEL
CELL_LINE	-0.041	core	deleterious	17	REVEL
COLON	-0.016	core	deleterious	17	REVEL
ESOPHAGUS	0.027	core	deleterious	17	REVEL
FEMALE_GONAD	0.014	core	deleterious	17	REVEL
GALL_BLADDER	-0.009	core	deleterious	17	REVEL
HEART	-0.023	core	deleterious	17	REVEL
KIDNEY	-0.042	core	deleterious	17	REVEL
LIVER	-0.021	core	deleterious	17	REVEL
LUNG	-0.018	core	deleterious	17	REVEL
PANCREAS	-0.005	core	deleterious	17	REVEL
PLACENTA	-0.007	core	deleterious	17	REVEL
PROSTATE_GLAND	0.006	core	deleterious	17	REVEL
RECTUM	0.004	core	deleterious	17	REVEL
SALIVA	0.203	core	deleterious	17	REVEL
SKIN	-0.012	core	deleterious	17	REVEL
TESTIS	-0.002	core	deleterious	17	REVEL
URINE	0.176	core	deleterious	17	REVEL
UTERUS	0.082	core	deleterious	17	REVEL
BRAIN	0.01	interact	deleterious	17	REVEL
CELL_LINE	0.068	interact	deleterious	17	REVEL
COLON	0.024	interact	deleterious	17	REVEL
ESOPHAGUS	-0.052	interact	deleterious	17	REVEL
FEMALE_GONAD	0.103	interact	deleterious	17	REVEL
GALL_BLADDER	-0.009	interact	deleterious	17	REVEL
HEART	0.038	interact	deleterious	17	REVEL
KIDNEY	0.044	interact	deleterious	17	REVEL
LIVER	0.06	interact	deleterious	17	REVEL
LUNG	0.009	interact	deleterious	17	REVEL
PANCREAS	0.052	interact	deleterious	17	REVEL
PLACENTA	-0.069	interact	deleterious	17	REVEL
PROSTATE_GLAND	-0.096	interact	deleterious	17	REVEL
RECTUM	0.022	interact	deleterious	17	REVEL
SALIVA	-0.032	interact	deleterious	17	REVEL
SKIN	-0.13	interact	deleterious	17	REVEL
TESTIS	0.158	interact	deleterious	17	REVEL
URINE	0.066	interact	deleterious	17	REVEL
UTERUS	-0.096	interact	deleterious	17	REVEL
BRAIN	0.125	protein	deleterious	18	REVEL
CELL_LINE	0.019	protein	deleterious	18	REVEL
COLON	0.191	protein	deleterious	18	REVEL
ESOPHAGUS	0.181	protein	deleterious	18	REVEL
FEMALE_GONAD	0.087	protein	deleterious	18	REVEL
GALL_BLADDER	0.223	protein	deleterious	18	REVEL
HEART	0.162	protein	deleterious	18	REVEL
KIDNEY	0.224	protein	deleterious	18	REVEL
LIVER	0.109	protein	deleterious	18	REVEL
LUNG	0.224	protein	deleterious	18	REVEL
PANCREAS	0.18	protein	deleterious	18	REVEL
PLACENTA	0.195	protein	deleterious	18	REVEL
PROSTATE_GLAND	0.163	protein	deleterious	18	REVEL
RECTUM	0.19	protein	deleterious	18	REVEL
SALIVA	0.041	protein	deleterious	18	REVEL
SKIN	0.209	protein	deleterious	18	REVEL
TESTIS	0.066	protein	deleterious	18	REVEL
URINE	0.064	protein	deleterious	18	REVEL
UTERUS	0.169	protein	deleterious	18	REVEL
BRAIN	0.008	surf	deleterious	18	REVEL
CELL_LINE	-0.028	surf	deleterious	18	REVEL
COLON	-0.03	surf	deleterious	18	REVEL
ESOPHAGUS	-0.058	surf	deleterious	18	REVEL
FEMALE_GONAD	-0.029	surf	deleterious	18	REVEL
GALL_BLADDER	-0.101	surf	deleterious	18	REVEL
HEART	-0.058	surf	deleterious	18	REVEL
KIDNEY	-0.022	surf	deleterious	18	REVEL
LIVER	-0.088	surf	deleterious	18	REVEL
LUNG	-0.087	surf	deleterious	18	REVEL
PANCREAS	-0.062	surf	deleterious	18	REVEL
PLACENTA	-0.096	surf	deleterious	18	REVEL
PROSTATE_GLAND	-0.068	surf	deleterious	18	REVEL
RECTUM	-0.041	surf	deleterious	18	REVEL
SALIVA	0.043	surf	deleterious	18	REVEL
SKIN	-0.074	surf	deleterious	18	REVEL
TESTIS	-0.016	surf	deleterious	18	REVEL
URINE	-0.034	surf	deleterious	18	REVEL
UTERUS	-0.011	surf	deleterious	18	REVEL
BRAIN	-0.033	core	deleterious	18	REVEL
CELL_LINE	-0.06	core	deleterious	18	REVEL
COLON	-0.023	core	deleterious	18	REVEL
ESOPHAGUS	0.021	core	deleterious	18	REVEL
FEMALE_GONAD	-0.015	core	deleterious	18	REVEL
GALL_BLADDER	0.007	core	deleterious	18	REVEL
HEART	-0.075	core	deleterious	18	REVEL
KIDNEY	-0.034	core	deleterious	18	REVEL
LIVER	-0.027	core	deleterious	18	REVEL
LUNG	-0.023	core	deleterious	18	REVEL
PANCREAS	0.018	core	deleterious	18	REVEL
PLACENTA	0.005	core	deleterious	18	REVEL
PROSTATE_GLAND	0.009	core	deleterious	18	REVEL
RECTUM	0.011	core	deleterious	18	REVEL
SALIVA	0.043	core	deleterious	18	REVEL
SKIN	0.019	core	deleterious	18	REVEL
TESTIS	0.01	core	deleterious	18	REVEL
URINE	0.1	core	deleterious	18	REVEL
UTERUS	0.05	core	deleterious	18	REVEL
BRAIN	-0.115	interact	deleterious	18	REVEL
CELL_LINE	-0.028	interact	deleterious	18	REVEL
COLON	-0.097	interact	deleterious	18	REVEL
ESOPHAGUS	-0.144	interact	deleterious	18	REVEL
FEMALE_GONAD	-0.031	interact	deleterious	18	REVEL
GALL_BLADDER	-0.122	interact	deleterious	18	REVEL
HEART	-0.117	interact	deleterious	18	REVEL
KIDNEY	-0.045	interact	deleterious	18	REVEL
LIVER	-0.08	interact	deleterious	18	REVEL
LUNG	-0.142	interact	deleterious	18	REVEL
PANCREAS	-0.092	interact	deleterious	18	REVEL
PLACENTA	-0.151	interact	deleterious	18	REVEL
PROSTATE_GLAND	-0.099	interact	deleterious	18	REVEL
RECTUM	-0.106	interact	deleterious	18	REVEL
SALIVA	-0.084	interact	deleterious	18	REVEL
SKIN	-0.158	interact	deleterious	18	REVEL
TESTIS	-0.03	interact	deleterious	18	REVEL
URINE	-0.084	interact	deleterious	18	REVEL
UTERUS	-0.138	interact	deleterious	18	REVEL
BRAIN	0.11	protein	deleterious	19	REVEL
CELL_LINE	0.017	protein	deleterious	19	REVEL
COLON	0.199	protein	deleterious	19	REVEL
ESOPHAGUS	0.185	protein	deleterious	19	REVEL
FEMALE_GONAD	0.113	protein	deleterious	19	REVEL
GALL_BLADDER	0.226	protein	deleterious	19	REVEL
HEART	0.146	protein	deleterious	19	REVEL
KIDNEY	0.23	protein	deleterious	19	REVEL
LIVER	0.115	protein	deleterious	19	REVEL
LUNG	0.227	protein	deleterious	19	REVEL
PANCREAS	0.188	protein	deleterious	19	REVEL
PLACENTA	0.205	protein	deleterious	19	REVEL
PROSTATE_GLAND	0.163	protein	deleterious	19	REVEL
RECTUM	0.199	protein	deleterious	19	REVEL
SALIVA	0.164	protein	deleterious	19	REVEL
SKIN	0.188	protein	deleterious	19	REVEL
TESTIS	0.113	protein	deleterious	19	REVEL
URINE	0.124	protein	deleterious	19	REVEL
UTERUS	0.192	protein	deleterious	19	REVEL
BRAIN	0.046	surf	deleterious	19	REVEL
CELL_LINE	0.004	surf	deleterious	19	REVEL
COLON	-0.032	surf	deleterious	19	REVEL
ESOPHAGUS	-0.02	surf	deleterious	19	REVEL
FEMALE_GONAD	-0.021	surf	deleterious	19	REVEL
GALL_BLADDER	-0.065	surf	deleterious	19	REVEL
HEART	-0.017	surf	deleterious	19	REVEL
KIDNEY	-0.048	surf	deleterious	19	REVEL
LIVER	-0.041	surf	deleterious	19	REVEL
LUNG	-0.084	surf	deleterious	19	REVEL
PANCREAS	-0.009	surf	deleterious	19	REVEL
PLACENTA	-0.028	surf	deleterious	19	REVEL
PROSTATE_GLAND	-0.05	surf	deleterious	19	REVEL
RECTUM	-0.065	surf	deleterious	19	REVEL
SALIVA	0.031	surf	deleterious	19	REVEL
SKIN	0.01	surf	deleterious	19	REVEL
TESTIS	-0.019	surf	deleterious	19	REVEL
URINE	0.12	surf	deleterious	19	REVEL
UTERUS	0.003	surf	deleterious	19	REVEL
BRAIN	-0.015	core	deleterious	19	REVEL
CELL_LINE	-0.07	core	deleterious	19	REVEL
COLON	-0.028	core	deleterious	19	REVEL
ESOPHAGUS	-0.007	core	deleterious	19	REVEL
FEMALE_GONAD	-0.004	core	deleterious	19	REVEL
GALL_BLADDER	-0.038	core	deleterious	19	REVEL
HEART	-0.065	core	deleterious	19	REVEL
KIDNEY	-0.032	core	deleterious	19	REVEL
LIVER	-0.098	core	deleterious	19	REVEL
LUNG	-0.015	core	deleterious	19	REVEL
PANCREAS	-0.006	core	deleterious	19	REVEL
PLACENTA	0.013	core	deleterious	19	REVEL
PROSTATE_GLAND	0	core	deleterious	19	REVEL
RECTUM	-0.003	core	deleterious	19	REVEL
SALIVA	0.016	core	deleterious	19	REVEL
SKIN	-0.006	core	deleterious	19	REVEL
TESTIS	-0.036	core	deleterious	19	REVEL
URINE	0.086	core	deleterious	19	REVEL
UTERUS	0.064	core	deleterious	19	REVEL
BRAIN	0.023	interact	deleterious	19	REVEL
CELL_LINE	0.021	interact	deleterious	19	REVEL
COLON	-0.024	interact	deleterious	19	REVEL
ESOPHAGUS	0.118	interact	deleterious	19	REVEL
FEMALE_GONAD	0.048	interact	deleterious	19	REVEL
GALL_BLADDER	0.112	interact	deleterious	19	REVEL
HEART	0.046	interact	deleterious	19	REVEL
KIDNEY	0.11	interact	deleterious	19	REVEL
LIVER	0.003	interact	deleterious	19	REVEL
LUNG	-0.11	interact	deleterious	19	REVEL
PANCREAS	-0.003	interact	deleterious	19	REVEL
PLACENTA	-0.011	interact	deleterious	19	REVEL
PROSTATE_GLAND	-0.031	interact	deleterious	19	REVEL
RECTUM	-0.073	interact	deleterious	19	REVEL
SALIVA	0.091	interact	deleterious	19	REVEL
SKIN	0.004	interact	deleterious	19	REVEL
TESTIS	0.034	interact	deleterious	19	REVEL
URINE	-0.014	interact	deleterious	19	REVEL
UTERUS	0.001	interact	deleterious	19	REVEL
BRAIN	0.11	protein	deleterious	20	REVEL
CELL_LINE	0.02	protein	deleterious	20	REVEL
COLON	0.188	protein	deleterious	20	REVEL
ESOPHAGUS	0.199	protein	deleterious	20	REVEL
FEMALE_GONAD	0.098	protein	deleterious	20	REVEL
GALL_BLADDER	0.22	protein	deleterious	20	REVEL
HEART	0.152	protein	deleterious	20	REVEL
KIDNEY	0.24	protein	deleterious	20	REVEL
LIVER	0.083	protein	deleterious	20	REVEL
LUNG	0.209	protein	deleterious	20	REVEL
PANCREAS	0.167	protein	deleterious	20	REVEL
PLACENTA	0.161	protein	deleterious	20	REVEL
PROSTATE_GLAND	0.172	protein	deleterious	20	REVEL
RECTUM	0.188	protein	deleterious	20	REVEL
SALIVA	0.163	protein	deleterious	20	REVEL
SKIN	0.201	protein	deleterious	20	REVEL
TESTIS	0.103	protein	deleterious	20	REVEL
URINE	0.105	protein	deleterious	20	REVEL
UTERUS	0.192	protein	deleterious	20	REVEL
BRAIN	0.022	surf	deleterious	20	REVEL
CELL_LINE	0.005	surf	deleterious	20	REVEL
COLON	0.012	surf	deleterious	20	REVEL
ESOPHAGUS	0.022	surf	deleterious	20	REVEL
FEMALE_GONAD	0.021	surf	deleterious	20	REVEL
GALL_BLADDER	-0.028	surf	deleterious	20	REVEL
HEART	-0.014	surf	deleterious	20	REVEL
KIDNEY	-0.015	surf	deleterious	20	REVEL
LIVER	-0.004	surf	deleterious	20	REVEL
LUNG	-0.032	surf	deleterious	20	REVEL
PANCREAS	0.019	surf	deleterious	20	REVEL
PLACENTA	-0.016	surf	deleterious	20	REVEL
PROSTATE_GLAND	0.008	surf	deleterious	20	REVEL
RECTUM	0.015	surf	deleterious	20	REVEL
SALIVA	0.05	surf	deleterious	20	REVEL
SKIN	-0.067	surf	deleterious	20	REVEL
TESTIS	0.03	surf	deleterious	20	REVEL
URINE	0.051	surf	deleterious	20	REVEL
UTERUS	-0.01	surf	deleterious	20	REVEL
BRAIN	0.065	core	deleterious	20	REVEL
CELL_LINE	0.009	core	deleterious	20	REVEL
COLON	0.024	core	deleterious	20	REVEL
ESOPHAGUS	0.032	core	deleterious	20	REVEL
FEMALE_GONAD	0.054	core	deleterious	20	REVEL
GALL_BLADDER	-0.033	core	deleterious	20	REVEL
HEART	0.007	core	deleterious	20	REVEL
KIDNEY	-0.009	core	deleterious	20	REVEL
LIVER	0.003	core	deleterious	20	REVEL
LUNG	-0.028	core	deleterious	20	REVEL
PANCREAS	0.038	core	deleterious	20	REVEL
PLACENTA	0.024	core	deleterious	20	REVEL
PROSTATE_GLAND	0.012	core	deleterious	20	REVEL
RECTUM	0.041	core	deleterious	20	REVEL
SALIVA	-0.003	core	deleterious	20	REVEL
SKIN	-0.037	core	deleterious	20	REVEL
TESTIS	0.031	core	deleterious	20	REVEL
URINE	0.093	core	deleterious	20	REVEL
UTERUS	0.015	core	deleterious	20	REVEL
BRAIN	-0.003	interact	deleterious	20	REVEL
CELL_LINE	-0.033	interact	deleterious	20	REVEL
COLON	0.028	interact	deleterious	20	REVEL
ESOPHAGUS	-0.023	interact	deleterious	20	REVEL
FEMALE_GONAD	0.056	interact	deleterious	20	REVEL
GALL_BLADDER	0.077	interact	deleterious	20	REVEL
HEART	-0.016	interact	deleterious	20	REVEL
KIDNEY	0.055	interact	deleterious	20	REVEL
LIVER	0.001	interact	deleterious	20	REVEL
LUNG	0.104	interact	deleterious	20	REVEL
PANCREAS	0.042	interact	deleterious	20	REVEL
PLACENTA	0.089	interact	deleterious	20	REVEL
PROSTATE_GLAND	0.023	interact	deleterious	20	REVEL
RECTUM	0.028	interact	deleterious	20	REVEL
SALIVA	0.225	interact	deleterious	20	REVEL
SKIN	0.064	interact	deleterious	20	REVEL
TESTIS	0.001	interact	deleterious	20	REVEL
URINE	0.14	interact	deleterious	20	REVEL
UTERUS	0.06	interact	deleterious	20	REVEL
BRAIN	0.1	protein	deleterious	21	REVEL
CELL_LINE	0.021	protein	deleterious	21	REVEL
COLON	0.172	protein	deleterious	21	REVEL
ESOPHAGUS	0.161	protein	deleterious	21	REVEL
FEMALE_GONAD	0.102	protein	deleterious	21	REVEL
GALL_BLADDER	0.194	protein	deleterious	21	REVEL
HEART	0.134	protein	deleterious	21	REVEL
KIDNEY	0.224	protein	deleterious	21	REVEL
LIVER	0.084	protein	deleterious	21	REVEL
LUNG	0.211	protein	deleterious	21	REVEL
PANCREAS	0.172	protein	deleterious	21	REVEL
PLACENTA	0.161	protein	deleterious	21	REVEL
PROSTATE_GLAND	0.147	protein	deleterious	21	REVEL
RECTUM	0.179	protein	deleterious	21	REVEL
SALIVA	0.092	protein	deleterious	21	REVEL
SKIN	0.16	protein	deleterious	21	REVEL
TESTIS	0.091	protein	deleterious	21	REVEL
URINE	0.128	protein	deleterious	21	REVEL
UTERUS	0.154	protein	deleterious	21	REVEL
BRAIN	0.024	surf	deleterious	21	REVEL
CELL_LINE	-0.009	surf	deleterious	21	REVEL
COLON	-0.015	surf	deleterious	21	REVEL
ESOPHAGUS	-0.031	surf	deleterious	21	REVEL
FEMALE_GONAD	-0.029	surf	deleterious	21	REVEL
GALL_BLADDER	-0.055	surf	deleterious	21	REVEL
HEART	-0.009	surf	deleterious	21	REVEL
KIDNEY	-0.032	surf	deleterious	21	REVEL
LIVER	-0.018	surf	deleterious	21	REVEL
LUNG	-0.078	surf	deleterious	21	REVEL
PANCREAS	-0.033	surf	deleterious	21	REVEL
PLACENTA	0.019	surf	deleterious	21	REVEL
PROSTATE_GLAND	-0.026	surf	deleterious	21	REVEL
RECTUM	-0.027	surf	deleterious	21	REVEL
SALIVA	0.059	surf	deleterious	21	REVEL
SKIN	-0.084	surf	deleterious	21	REVEL
TESTIS	-0.025	surf	deleterious	21	REVEL
URINE	-0.009	surf	deleterious	21	REVEL
UTERUS	0.008	surf	deleterious	21	REVEL
BRAIN	-0.001	core	deleterious	21	REVEL
CELL_LINE	-0.014	core	deleterious	21	REVEL
COLON	-0.006	core	deleterious	21	REVEL
ESOPHAGUS	0.007	core	deleterious	21	REVEL
FEMALE_GONAD	-0.009	core	deleterious	21	REVEL
GALL_BLADDER	-0.029	core	deleterious	21	REVEL
HEART	-0.033	core	deleterious	21	REVEL
KIDNEY	-0.027	core	deleterious	21	REVEL
LIVER	-0.042	core	deleterious	21	REVEL
LUNG	-0.038	core	deleterious	21	REVEL
PANCREAS	0.032	core	deleterious	21	REVEL
PLACENTA	0.028	core	deleterious	21	REVEL
PROSTATE_GLAND	0.017	core	deleterious	21	REVEL
RECTUM	0.009	core	deleterious	21	REVEL
SALIVA	0.056	core	deleterious	21	REVEL
SKIN	0.017	core	deleterious	21	REVEL
TESTIS	-0.01	core	deleterious	21	REVEL
URINE	-0.022	core	deleterious	21	REVEL
UTERUS	-0.033	core	deleterious	21	REVEL
BRAIN	0.119	interact	deleterious	21	REVEL
CELL_LINE	-0.003	interact	deleterious	21	REVEL
COLON	-0.086	interact	deleterious	21	REVEL
ESOPHAGUS	-0.058	interact	deleterious	21	REVEL
FEMALE_GONAD	-0.011	interact	deleterious	21	REVEL
GALL_BLADDER	0.004	interact	deleterious	21	REVEL
HEART	-0.05	interact	deleterious	21	REVEL
KIDNEY	0.017	interact	deleterious	21	REVEL
LIVER	0.012	interact	deleterious	21	REVEL
LUNG	-0.033	interact	deleterious	21	REVEL
PANCREAS	-0.06	interact	deleterious	21	REVEL
PLACENTA	-0.087	interact	deleterious	21	REVEL
PROSTATE_GLAND	-0.026	interact	deleterious	21	REVEL
RECTUM	-0.055	interact	deleterious	21	REVEL
SALIVA	0.042	interact	deleterious	21	REVEL
SKIN	0.014	interact	deleterious	21	REVEL
TESTIS	0.012	interact	deleterious	21	REVEL
URINE	0.005	interact	deleterious	21	REVEL
UTERUS	-0.021	interact	deleterious	21	REVEL
BRAIN	0.111	protein	deleterious	22	REVEL
CELL_LINE	0.012	protein	deleterious	22	REVEL
COLON	0.149	protein	deleterious	22	REVEL
ESOPHAGUS	0.148	protein	deleterious	22	REVEL
FEMALE_GONAD	0.085	protein	deleterious	22	REVEL
GALL_BLADDER	0.187	protein	deleterious	22	REVEL
HEART	0.129	protein	deleterious	22	REVEL
KIDNEY	0.244	protein	deleterious	22	REVEL
LIVER	0.087	protein	deleterious	22	REVEL
LUNG	0.226	protein	deleterious	22	REVEL
PANCREAS	0.164	protein	deleterious	22	REVEL
PLACENTA	0.161	protein	deleterious	22	REVEL
PROSTATE_GLAND	0.153	protein	deleterious	22	REVEL
RECTUM	0.16	protein	deleterious	22	REVEL
SALIVA	0.147	protein	deleterious	22	REVEL
SKIN	0.158	protein	deleterious	22	REVEL
TESTIS	0.077	protein	deleterious	22	REVEL
URINE	0.11	protein	deleterious	22	REVEL
UTERUS	0.145	protein	deleterious	22	REVEL
BRAIN	0.073	surf	deleterious	22	REVEL
CELL_LINE	0.053	surf	deleterious	22	REVEL
COLON	0.018	surf	deleterious	22	REVEL
ESOPHAGUS	0.065	surf	deleterious	22	REVEL
FEMALE_GONAD	0.028	surf	deleterious	22	REVEL
GALL_BLADDER	0.057	surf	deleterious	22	REVEL
HEART	0.047	surf	deleterious	22	REVEL
KIDNEY	0.009	surf	deleterious	22	REVEL
LIVER	0.026	surf	deleterious	22	REVEL
LUNG	-0.017	surf	deleterious	22	REVEL
PANCREAS	-0.006	surf	deleterious	22	REVEL
PLACENTA	0.047	surf	deleterious	22	REVEL
PROSTATE_GLAND	0.035	surf	deleterious	22	REVEL
RECTUM	0.014	surf	deleterious	22	REVEL
SALIVA	0.153	surf	deleterious	22	REVEL
SKIN	-0.012	surf	deleterious	22	REVEL
TESTIS	0.026	surf	deleterious	22	REVEL
URINE	0.048	surf	deleterious	22	REVEL
UTERUS	0.056	surf	deleterious	22	REVEL
BRAIN	-0.047	core	deleterious	22	REVEL
CELL_LINE	-0.033	core	deleterious	22	REVEL
COLON	-0.005	core	deleterious	22	REVEL
ESOPHAGUS	0.012	core	deleterious	22	REVEL
FEMALE_GONAD	0.011	core	deleterious	22	REVEL
GALL_BLADDER	-0.003	core	deleterious	22	REVEL
HEART	-0.039	core	deleterious	22	REVEL
KIDNEY	-0.043	core	deleterious	22	REVEL
LIVER	-0.026	core	deleterious	22	REVEL
LUNG	-0.015	core	deleterious	22	REVEL
PANCREAS	0.012	core	deleterious	22	REVEL
PLACENTA	-0.044	core	deleterious	22	REVEL
PROSTATE_GLAND	0.01	core	deleterious	22	REVEL
RECTUM	0.014	core	deleterious	22	REVEL
SALIVA	0.063	core	deleterious	22	REVEL
SKIN	0.067	core	deleterious	22	REVEL
TESTIS	0.003	core	deleterious	22	REVEL
URINE	0.072	core	deleterious	22	REVEL
UTERUS	0.045	core	deleterious	22	REVEL
BRAIN	-0.015	interact	deleterious	22	REVEL
CELL_LINE	-0.134	interact	deleterious	22	REVEL
COLON	-0.073	interact	deleterious	22	REVEL
ESOPHAGUS	-0.053	interact	deleterious	22	REVEL
FEMALE_GONAD	0.005	interact	deleterious	22	REVEL
GALL_BLADDER	-0.078	interact	deleterious	22	REVEL
HEART	-0.017	interact	deleterious	22	REVEL
KIDNEY	-0.113	interact	deleterious	22	REVEL
LIVER	0.019	interact	deleterious	22	REVEL
LUNG	-0.072	interact	deleterious	22	REVEL
PANCREAS	-0.168	interact	deleterious	22	REVEL
PLACENTA	-0.06	interact	deleterious	22	REVEL
PROSTATE_GLAND	-0.094	interact	deleterious	22	REVEL
RECTUM	-0.106	interact	deleterious	22	REVEL
SALIVA	-0.101	interact	deleterious	22	REVEL
SKIN	-0.162	interact	deleterious	22	REVEL
TESTIS	0.029	interact	deleterious	22	REVEL
URINE	-0.091	interact	deleterious	22	REVEL
UTERUS	-0.146	interact	deleterious	22	REVEL
BRAIN	0.095	protein	deleterious	23	REVEL
CELL_LINE	0.01	protein	deleterious	23	REVEL
COLON	0.191	protein	deleterious	23	REVEL
ESOPHAGUS	0.172	protein	deleterious	23	REVEL
FEMALE_GONAD	0.088	protein	deleterious	23	REVEL
GALL_BLADDER	0.193	protein	deleterious	23	REVEL
HEART	0.149	protein	deleterious	23	REVEL
KIDNEY	0.203	protein	deleterious	23	REVEL
LIVER	0.068	protein	deleterious	23	REVEL
LUNG	0.208	protein	deleterious	23	REVEL
PANCREAS	0.156	protein	deleterious	23	REVEL
PLACENTA	0.136	protein	deleterious	23	REVEL
PROSTATE_GLAND	0.159	protein	deleterious	23	REVEL
RECTUM	0.201	protein	deleterious	23	REVEL
SALIVA	0.084	protein	deleterious	23	REVEL
SKIN	0.152	protein	deleterious	23	REVEL
TESTIS	0.073	protein	deleterious	23	REVEL
URINE	0.145	protein	deleterious	23	REVEL
UTERUS	0.125	protein	deleterious	23	REVEL
BRAIN	0.111	surf	deleterious	23	REVEL
CELL_LINE	0.028	surf	deleterious	23	REVEL
COLON	0.031	surf	deleterious	23	REVEL
ESOPHAGUS	0.013	surf	deleterious	23	REVEL
FEMALE_GONAD	-0.012	surf	deleterious	23	REVEL
GALL_BLADDER	0.011	surf	deleterious	23	REVEL
HEART	0.016	surf	deleterious	23	REVEL
KIDNEY	0.037	surf	deleterious	23	REVEL
LIVER	0	surf	deleterious	23	REVEL
LUNG	-0.006	surf	deleterious	23	REVEL
PANCREAS	-0.023	surf	deleterious	23	REVEL
PLACENTA	0.044	surf	deleterious	23	REVEL
PROSTATE_GLAND	0.03	surf	deleterious	23	REVEL
RECTUM	0.034	surf	deleterious	23	REVEL
SALIVA	0.153	surf	deleterious	23	REVEL
SKIN	0.105	surf	deleterious	23	REVEL
TESTIS	0.052	surf	deleterious	23	REVEL
URINE	-0.004	surf	deleterious	23	REVEL
UTERUS	0.094	surf	deleterious	23	REVEL
BRAIN	-0.003	core	deleterious	23	REVEL
CELL_LINE	-0.039	core	deleterious	23	REVEL
COLON	-0.076	core	deleterious	23	REVEL
ESOPHAGUS	-0.028	core	deleterious	23	REVEL
FEMALE_GONAD	0.025	core	deleterious	23	REVEL
GALL_BLADDER	-0.022	core	deleterious	23	REVEL
HEART	-0.048	core	deleterious	23	REVEL
KIDNEY	-0.014	core	deleterious	23	REVEL
LIVER	-0.013	core	deleterious	23	REVEL
LUNG	-0.041	core	deleterious	23	REVEL
PANCREAS	0	core	deleterious	23	REVEL
PLACENTA	0.04	core	deleterious	23	REVEL
PROSTATE_GLAND	0	core	deleterious	23	REVEL
RECTUM	-0.061	core	deleterious	23	REVEL
SALIVA	0.082	core	deleterious	23	REVEL
SKIN	-0.03	core	deleterious	23	REVEL
TESTIS	-0.008	core	deleterious	23	REVEL
URINE	0.044	core	deleterious	23	REVEL
UTERUS	0.022	core	deleterious	23	REVEL
BRAIN	-0.075	interact	deleterious	23	REVEL
CELL_LINE	0.036	interact	deleterious	23	REVEL
COLON	-0.129	interact	deleterious	23	REVEL
ESOPHAGUS	-0.056	interact	deleterious	23	REVEL
FEMALE_GONAD	0.004	interact	deleterious	23	REVEL
GALL_BLADDER	-0.095	interact	deleterious	23	REVEL
HEART	-0.082	interact	deleterious	23	REVEL
KIDNEY	-0.135	interact	deleterious	23	REVEL
LIVER	-0.094	interact	deleterious	23	REVEL
LUNG	-0.111	interact	deleterious	23	REVEL
PANCREAS	-0.124	interact	deleterious	23	REVEL
PLACENTA	-0.046	interact	deleterious	23	REVEL
PROSTATE_GLAND	-0.051	interact	deleterious	23	REVEL
RECTUM	-0.081	interact	deleterious	23	REVEL
SALIVA	-0.071	interact	deleterious	23	REVEL
SKIN	-0.207	interact	deleterious	23	REVEL
TESTIS	-0.007	interact	deleterious	23	REVEL
URINE	-0.242	interact	deleterious	23	REVEL
UTERUS	-0.193	interact	deleterious	23	REVEL
BRAIN	0.107	protein	deleterious	24	REVEL
CELL_LINE	0.019	protein	deleterious	24	REVEL
COLON	0.183	protein	deleterious	24	REVEL
ESOPHAGUS	0.145	protein	deleterious	24	REVEL
FEMALE_GONAD	0.111	protein	deleterious	24	REVEL
GALL_BLADDER	0.212	protein	deleterious	24	REVEL
HEART	0.158	protein	deleterious	24	REVEL
KIDNEY	0.243	protein	deleterious	24	REVEL
LIVER	0.097	protein	deleterious	24	REVEL
LUNG	0.224	protein	deleterious	24	REVEL
PANCREAS	0.175	protein	deleterious	24	REVEL
PLACENTA	0.171	protein	deleterious	24	REVEL
PROSTATE_GLAND	0.16	protein	deleterious	24	REVEL
RECTUM	0.182	protein	deleterious	24	REVEL
SALIVA	0.056	protein	deleterious	24	REVEL
SKIN	0.18	protein	deleterious	24	REVEL
TESTIS	0.109	protein	deleterious	24	REVEL
URINE	0.161	protein	deleterious	24	REVEL
UTERUS	0.191	protein	deleterious	24	REVEL
BRAIN	0.079	surf	deleterious	24	REVEL
CELL_LINE	0.005	surf	deleterious	24	REVEL
COLON	0.078	surf	deleterious	24	REVEL
ESOPHAGUS	0.081	surf	deleterious	24	REVEL
FEMALE_GONAD	0.069	surf	deleterious	24	REVEL
GALL_BLADDER	0.015	surf	deleterious	24	REVEL
HEART	0.031	surf	deleterious	24	REVEL
KIDNEY	0.005	surf	deleterious	24	REVEL
LIVER	0.011	surf	deleterious	24	REVEL
LUNG	-0.025	surf	deleterious	24	REVEL
PANCREAS	0.036	surf	deleterious	24	REVEL
PLACENTA	0.054	surf	deleterious	24	REVEL
PROSTATE_GLAND	0.066	surf	deleterious	24	REVEL
RECTUM	0.057	surf	deleterious	24	REVEL
SALIVA	0.063	surf	deleterious	24	REVEL
SKIN	0.058	surf	deleterious	24	REVEL
TESTIS	0.028	surf	deleterious	24	REVEL
URINE	-0.034	surf	deleterious	24	REVEL
UTERUS	0.049	surf	deleterious	24	REVEL
BRAIN	0.035	core	deleterious	24	REVEL
CELL_LINE	-0.007	core	deleterious	24	REVEL
COLON	-0.003	core	deleterious	24	REVEL
ESOPHAGUS	0.075	core	deleterious	24	REVEL
FEMALE_GONAD	0.037	core	deleterious	24	REVEL
GALL_BLADDER	0.028	core	deleterious	24	REVEL
HEART	-0.011	core	deleterious	24	REVEL
KIDNEY	-0.023	core	deleterious	24	REVEL
LIVER	-0.013	core	deleterious	24	REVEL
LUNG	0.017	core	deleterious	24	REVEL
PANCREAS	0.041	core	deleterious	24	REVEL
PLACENTA	-0.027	core	deleterious	24	REVEL
PROSTATE_GLAND	0.022	core	deleterious	24	REVEL
RECTUM	0.017	core	deleterious	24	REVEL
SALIVA	0.067	core	deleterious	24	REVEL
SKIN	0.036	core	deleterious	24	REVEL
TESTIS	0.039	core	deleterious	24	REVEL
URINE	0.102	core	deleterious	24	REVEL
UTERUS	-0.023	core	deleterious	24	REVEL
BRAIN	0.142	interact	deleterious	24	REVEL
CELL_LINE	0.166	interact	deleterious	24	REVEL
COLON	0.139	interact	deleterious	24	REVEL
ESOPHAGUS	0.038	interact	deleterious	24	REVEL
FEMALE_GONAD	0.228	interact	deleterious	24	REVEL
GALL_BLADDER	0.08	interact	deleterious	24	REVEL
HEART	0.102	interact	deleterious	24	REVEL
KIDNEY	0.111	interact	deleterious	24	REVEL
LIVER	0.131	interact	deleterious	24	REVEL
LUNG	0.075	interact	deleterious	24	REVEL
PANCREAS	0.14	interact	deleterious	24	REVEL
PLACENTA	0.172	interact	deleterious	24	REVEL
PROSTATE_GLAND	0.154	interact	deleterious	24	REVEL
RECTUM	0.126	interact	deleterious	24	REVEL
SALIVA	0.006	interact	deleterious	24	REVEL
SKIN	0.073	interact	deleterious	24	REVEL
TESTIS	0.244	interact	deleterious	24	REVEL
URINE	0.055	interact	deleterious	24	REVEL
UTERUS	0.099	interact	deleterious	24	REVEL
BRAIN	0.118	protein	deleterious	25	REVEL
CELL_LINE	0.008	protein	deleterious	25	REVEL
COLON	0.204	protein	deleterious	25	REVEL
ESOPHAGUS	0.171	protein	deleterious	25	REVEL
FEMALE_GONAD	0.09	protein	deleterious	25	REVEL
GALL_BLADDER	0.205	protein	deleterious	25	REVEL
HEART	0.15	protein	deleterious	25	REVEL
KIDNEY	0.206	protein	deleterious	25	REVEL
LIVER	0.08	protein	deleterious	25	REVEL
LUNG	0.191	protein	deleterious	25	REVEL
PANCREAS	0.155	protein	deleterious	25	REVEL
PLACENTA	0.178	protein	deleterious	25	REVEL
PROSTATE_GLAND	0.17	protein	deleterious	25	REVEL
RECTUM	0.196	protein	deleterious	25	REVEL
SALIVA	0.103	protein	deleterious	25	REVEL
SKIN	0.207	protein	deleterious	25	REVEL
TESTIS	0.079	protein	deleterious	25	REVEL
URINE	0.087	protein	deleterious	25	REVEL
UTERUS	0.205	protein	deleterious	25	REVEL
BRAIN	0.072	surf	deleterious	25	REVEL
CELL_LINE	0.031	surf	deleterious	25	REVEL
COLON	-0.013	surf	deleterious	25	REVEL
ESOPHAGUS	0.034	surf	deleterious	25	REVEL
FEMALE_GONAD	0.026	surf	deleterious	25	REVEL
GALL_BLADDER	-0.047	surf	deleterious	25	REVEL
HEART	0.011	surf	deleterious	25	REVEL
KIDNEY	-0.014	surf	deleterious	25	REVEL
LIVER	0.014	surf	deleterious	25	REVEL
LUNG	0.008	surf	deleterious	25	REVEL
PANCREAS	0.037	surf	deleterious	25	REVEL
PLACENTA	0.057	surf	deleterious	25	REVEL
PROSTATE_GLAND	0.017	surf	deleterious	25	REVEL
RECTUM	0.001	surf	deleterious	25	REVEL
SALIVA	0.162	surf	deleterious	25	REVEL
SKIN	-0.004	surf	deleterious	25	REVEL
TESTIS	0.034	surf	deleterious	25	REVEL
URINE	0.034	surf	deleterious	25	REVEL
UTERUS	-0.078	surf	deleterious	25	REVEL
BRAIN	-0.06	core	deleterious	25	REVEL
CELL_LINE	-0.02	core	deleterious	25	REVEL
COLON	-0.053	core	deleterious	25	REVEL
ESOPHAGUS	0.049	core	deleterious	25	REVEL
FEMALE_GONAD	-0.007	core	deleterious	25	REVEL
GALL_BLADDER	-0.062	core	deleterious	25	REVEL
HEART	-0.074	core	deleterious	25	REVEL
KIDNEY	-0.068	core	deleterious	25	REVEL
LIVER	-0.079	core	deleterious	25	REVEL
LUNG	-0.075	core	deleterious	25	REVEL
PANCREAS	-0.035	core	deleterious	25	REVEL
PLACENTA	-0.056	core	deleterious	25	REVEL
PROSTATE_GLAND	-0.038	core	deleterious	25	REVEL
RECTUM	-0.027	core	deleterious	25	REVEL
SALIVA	0.173	core	deleterious	25	REVEL
SKIN	0.033	core	deleterious	25	REVEL
TESTIS	-0.041	core	deleterious	25	REVEL
URINE	0.022	core	deleterious	25	REVEL
UTERUS	0.013	core	deleterious	25	REVEL
BRAIN	-0.062	interact	deleterious	25	REVEL
CELL_LINE	-0.054	interact	deleterious	25	REVEL
COLON	-0.14	interact	deleterious	25	REVEL
ESOPHAGUS	-0.058	interact	deleterious	25	REVEL
FEMALE_GONAD	-0.105	interact	deleterious	25	REVEL
GALL_BLADDER	-0.075	interact	deleterious	25	REVEL
HEART	-0.14	interact	deleterious	25	REVEL
KIDNEY	-0.135	interact	deleterious	25	REVEL
LIVER	-0.067	interact	deleterious	25	REVEL
LUNG	-0.153	interact	deleterious	25	REVEL
PANCREAS	-0.126	interact	deleterious	25	REVEL
PLACENTA	-0.082	interact	deleterious	25	REVEL
PROSTATE_GLAND	-0.088	interact	deleterious	25	REVEL
RECTUM	-0.101	interact	deleterious	25	REVEL
SALIVA	-0.157	interact	deleterious	25	REVEL
SKIN	-0.086	interact	deleterious	25	REVEL
TESTIS	-0.086	interact	deleterious	25	REVEL
URINE	-0.185	interact	deleterious	25	REVEL
UTERUS	-0.007	interact	deleterious	25	REVEL
BRAIN	0.133	protein	deleterious	26	REVEL
CELL_LINE	0.025	protein	deleterious	26	REVEL
COLON	0.194	protein	deleterious	26	REVEL
ESOPHAGUS	0.178	protein	deleterious	26	REVEL
FEMALE_GONAD	0.13	protein	deleterious	26	REVEL
GALL_BLADDER	0.199	protein	deleterious	26	REVEL
HEART	0.168	protein	deleterious	26	REVEL
KIDNEY	0.236	protein	deleterious	26	REVEL
LIVER	0.084	protein	deleterious	26	REVEL
LUNG	0.243	protein	deleterious	26	REVEL
PANCREAS	0.178	protein	deleterious	26	REVEL
PLACENTA	0.187	protein	deleterious	26	REVEL
PROSTATE_GLAND	0.182	protein	deleterious	26	REVEL
RECTUM	0.192	protein	deleterious	26	REVEL
SALIVA	0.163	protein	deleterious	26	REVEL
SKIN	0.211	protein	deleterious	26	REVEL
TESTIS	0.111	protein	deleterious	26	REVEL
URINE	0.19	protein	deleterious	26	REVEL
UTERUS	0.178	protein	deleterious	26	REVEL
BRAIN	0.087	surf	deleterious	26	REVEL
CELL_LINE	0.037	surf	deleterious	26	REVEL
COLON	0.02	surf	deleterious	26	REVEL
ESOPHAGUS	0.07	surf	deleterious	26	REVEL
FEMALE_GONAD	-0.006	surf	deleterious	26	REVEL
GALL_BLADDER	0.033	surf	deleterious	26	REVEL
HEART	-0.009	surf	deleterious	26	REVEL
KIDNEY	0.011	surf	deleterious	26	REVEL
LIVER	-0.018	surf	deleterious	26	REVEL
LUNG	-0.03	surf	deleterious	26	REVEL
PANCREAS	-0.022	surf	deleterious	26	REVEL
PLACENTA	0.014	surf	deleterious	26	REVEL
PROSTATE_GLAND	0.017	surf	deleterious	26	REVEL
RECTUM	0.01	surf	deleterious	26	REVEL
SALIVA	0.076	surf	deleterious	26	REVEL
SKIN	-0.052	surf	deleterious	26	REVEL
TESTIS	-0.017	surf	deleterious	26	REVEL
URINE	-0.004	surf	deleterious	26	REVEL
UTERUS	0.055	surf	deleterious	26	REVEL
BRAIN	0.009	core	deleterious	26	REVEL
CELL_LINE	-0.014	core	deleterious	26	REVEL
COLON	-0.015	core	deleterious	26	REVEL
ESOPHAGUS	-0.01	core	deleterious	26	REVEL
FEMALE_GONAD	0.018	core	deleterious	26	REVEL
GALL_BLADDER	-0.014	core	deleterious	26	REVEL
HEART	-0.02	core	deleterious	26	REVEL
KIDNEY	-0.046	core	deleterious	26	REVEL
LIVER	-0.024	core	deleterious	26	REVEL
LUNG	-0.034	core	deleterious	26	REVEL
PANCREAS	-0.006	core	deleterious	26	REVEL
PLACENTA	-0.012	core	deleterious	26	REVEL
PROSTATE_GLAND	0.012	core	deleterious	26	REVEL
RECTUM	0	core	deleterious	26	REVEL
SALIVA	0.068	core	deleterious	26	REVEL
SKIN	0.006	core	deleterious	26	REVEL
TESTIS	0.001	core	deleterious	26	REVEL
URINE	0.004	core	deleterious	26	REVEL
UTERUS	0.027	core	deleterious	26	REVEL
BRAIN	0.039	interact	deleterious	26	REVEL
CELL_LINE	0.071	interact	deleterious	26	REVEL
COLON	-0.018	interact	deleterious	26	REVEL
ESOPHAGUS	-0.076	interact	deleterious	26	REVEL
FEMALE_GONAD	0.201	interact	deleterious	26	REVEL
GALL_BLADDER	-0.009	interact	deleterious	26	REVEL
HEART	0.094	interact	deleterious	26	REVEL
KIDNEY	0.11	interact	deleterious	26	REVEL
LIVER	0.166	interact	deleterious	26	REVEL
LUNG	-0.073	interact	deleterious	26	REVEL
PANCREAS	0.081	interact	deleterious	26	REVEL
PLACENTA	0.051	interact	deleterious	26	REVEL
PROSTATE_GLAND	0.07	interact	deleterious	26	REVEL
RECTUM	-0.013	interact	deleterious	26	REVEL
SALIVA	0.176	interact	deleterious	26	REVEL
SKIN	-0.006	interact	deleterious	26	REVEL
TESTIS	0.152	interact	deleterious	26	REVEL
URINE	0.143	interact	deleterious	26	REVEL
UTERUS	0.009	interact	deleterious	26	REVEL
BRAIN	0.11	protein	deleterious	27	REVEL
CELL_LINE	0.012	protein	deleterious	27	REVEL
COLON	0.177	protein	deleterious	27	REVEL
ESOPHAGUS	0.15	protein	deleterious	27	REVEL
FEMALE_GONAD	0.094	protein	deleterious	27	REVEL
GALL_BLADDER	0.193	protein	deleterious	27	REVEL
HEART	0.133	protein	deleterious	27	REVEL
KIDNEY	0.207	protein	deleterious	27	REVEL
LIVER	0.067	protein	deleterious	27	REVEL
LUNG	0.202	protein	deleterious	27	REVEL
PANCREAS	0.165	protein	deleterious	27	REVEL
PLACENTA	0.149	protein	deleterious	27	REVEL
PROSTATE_GLAND	0.172	protein	deleterious	27	REVEL
RECTUM	0.161	protein	deleterious	27	REVEL
SALIVA	0.147	protein	deleterious	27	REVEL
SKIN	0.156	protein	deleterious	27	REVEL
TESTIS	0.089	protein	deleterious	27	REVEL
URINE	0.14	protein	deleterious	27	REVEL
UTERUS	0.083	protein	deleterious	27	REVEL
BRAIN	0.083	surf	deleterious	27	REVEL
CELL_LINE	0.064	surf	deleterious	27	REVEL
COLON	0.054	surf	deleterious	27	REVEL
ESOPHAGUS	0.11	surf	deleterious	27	REVEL
[truncated: 302,001+ more rows]

## Sheet: Fig7F_RepresentativeSample
Number of variants	Enrichment Score	region
0	0	interact
80	-0.001	interact
81	0	interact
90	0	interact
91	0.001	interact
113	0.001	interact
114	0.003	interact
155	0.002	interact
156	0.004	interact
187	0.003	interact
188	0.005	interact
226	0.004	interact
227	0.006	interact
241	0.005	interact
242	0.007	interact
412	0.004	interact
413	0.006	interact
487	0.004	interact
488	0.006	interact
528	0.005	interact
529	0.007	interact
547	0.006	interact
548	0.008	interact
586	0.007	interact
587	0.009	interact
606	0.009	interact
607	0.011	interact
608	0.011	interact
609	0.012	interact
630	0.012	interact
631	0.014	interact
762	0.011	interact
763	0.013	interact
770	0.013	interact
771	0.015	interact
773	0.015	interact
774	0.016	interact
791	0.016	interact
792	0.018	interact
796	0.018	interact
797	0.019	interact
817	0.019	interact
818	0.021	interact
836	0.021	interact
837	0.022	interact
864	0.022	interact
865	0.024	interact
899	0.023	interact
900	0.025	interact
906	0.025	interact
907	0.026	interact
976	0.025	interact
977	0.027	interact
983	0.027	interact
984	0.028	interact
1014	0.028	interact
1015	0.03	interact
1042	0.029	interact
1043	0.031	interact
1044	0.031	interact
1045	0.033	interact
1140	0.031	interact
1141	0.032	interact
1170	0.032	interact
1171	0.034	interact
1193	0.033	interact
1194	0.035	interact
1214	0.035	interact
1215	0.036	interact
1222	0.036	interact
1223	0.038	interact
1265	0.037	interact
1266	0.039	interact
1274	0.039	interact
1275	0.041	interact
1326	0.04	interact
1327	0.041	interact
1377	0.04	interact
1378	0.042	interact
1431	0.041	interact
1432	0.043	interact
1474	0.042	interact
1475	0.044	interact
1486	0.044	interact
1487	0.045	interact
1517	0.045	interact
1518	0.047	interact
1525	0.046	interact
1526	0.048	interact
1535	0.048	interact
1536	0.05	interact
1541	0.05	interact
1542	0.052	interact
1551	0.051	interact
1552	0.053	interact
1563	0.053	interact
1564	0.055	interact
1578	0.054	interact
1579	0.056	interact
1589	0.056	interact
1590	0.058	interact
1593	0.058	interact
1594	0.06	interact
1720	0.057	interact
1721	0.059	interact
1928	0.055	interact
1929	0.056	interact
1953	0.056	interact
1954	0.058	interact
1980	0.057	interact
1981	0.059	interact
2016	0.058	interact
2017	0.06	interact
2057	0.059	interact
2058	0.061	interact
2068	0.061	interact
2069	0.063	interact
2069	0.063	interact
2070	0.064	interact
2108	0.064	interact
2109	0.066	interact
2123	0.065	interact
2124	0.067	interact
2138	0.067	interact
2139	0.069	interact
2150	0.068	interact
2151	0.07	interact
2161	0.07	interact
2162	0.072	interact
2165	0.072	interact
2166	0.073	interact
2171	0.073	interact
2172	0.075	interact
2243	0.074	interact
2244	0.076	interact
2257	0.075	interact
2258	0.077	interact
2450	0.073	interact
2451	0.075	interact
2462	0.075	interact
2463	0.077	interact
2483	0.076	interact
2484	0.078	interact
2543	0.077	interact
2544	0.079	interact
2604	0.077	interact
2605	0.079	interact
2610	0.079	interact
2611	0.081	interact
2651	0.08	interact
2652	0.082	interact
2654	0.082	interact
2655	0.084	interact
2670	0.083	interact
2671	0.085	interact
2682	0.085	interact
2683	0.087	interact
2769	0.085	interact
2770	0.087	interact
2830	0.085	interact
2831	0.087	interact
2880	0.086	interact
2881	0.088	interact
2954	0.087	interact
2955	0.088	interact
2972	0.088	interact
2973	0.09	interact
3044	0.088	interact
3045	0.09	interact
3121	0.089	interact
3122	0.091	interact
3185	0.089	interact
3186	0.091	interact
3195	0.091	interact
3196	0.093	interact
3237	0.092	interact
3238	0.094	interact
3386	0.091	interact
3387	0.092	interact
3486	0.09	interact
3487	0.092	interact
3500	0.092	interact
3501	0.094	interact
3516	0.093	interact
3517	0.095	interact
3548	0.095	interact
3549	0.096	interact
3553	0.096	interact
3554	0.098	interact
3560	0.098	interact
3561	0.1	interact
3563	0.1	interact
3564	0.102	interact
3577	0.101	interact
3578	0.103	interact
3603	0.103	interact
3604	0.105	interact
3636	0.104	interact
3637	0.106	interact
3737	0.104	interact
3738	0.105	interact
3833	0.104	interact
3834	0.105	interact
3927	0.103	interact
3928	0.105	interact
4067	0.102	interact
4068	0.104	interact
4093	0.104	interact
4094	0.106	interact
4192	0.104	interact
4193	0.105	interact
4220	0.105	interact
4221	0.107	interact
4232	0.106	interact
4233	0.108	interact
4243	0.108	interact
4244	0.11	interact
4296	0.109	interact
4297	0.111	interact
4308	0.11	interact
4309	0.112	interact
4373	0.111	interact
4374	0.113	interact
4430	0.112	interact
4431	0.113	interact
4518	0.112	interact
4519	0.113	interact
4522	0.113	interact
4523	0.115	interact
4924	0.107	interact
4925	0.109	interact
4933	0.109	interact
4934	0.11	interact
5069	0.108	interact
5070	0.109	interact
5086	0.109	interact
5087	0.111	interact
5102	0.111	interact
5103	0.113	interact
5125	0.112	interact
5126	0.114	interact
5160	0.113	interact
5161	0.115	interact
5308	0.112	interact
5309	0.114	interact
5364	0.113	interact
5365	0.115	interact
5422	0.113	interact
5423	0.115	interact
5439	0.115	interact
5440	0.117	interact
5486	0.116	interact
5487	0.118	interact
5567	0.116	interact
5568	0.118	interact
5617	0.117	interact
5618	0.119	interact
5713	0.117	interact
5714	0.118	interact
5737	0.118	interact
5738	0.12	interact
5774	0.119	interact
5775	0.121	interact
5888	0.119	interact
5889	0.12	interact
5904	0.12	interact
5905	0.122	interact
5905	0.122	interact
5906	0.124	interact
5922	0.123	interact
5923	0.125	interact
5943	0.125	interact
5944	0.127	interact
6039	0.125	interact
6040	0.127	interact
6149	0.124	interact
6150	0.126	interact
6162	0.126	interact
6163	0.128	interact
6168	0.128	interact
6169	0.129	interact
6182	0.129	interact
6183	0.131	interact
6192	0.131	interact
6193	0.133	interact
6249	0.132	interact
6250	0.133	interact
6373	0.131	interact
6374	0.133	interact
6403	0.132	interact
6404	0.134	interact
6416	0.134	interact
6417	0.136	interact
6451	0.135	interact
6452	0.137	interact
6520	0.135	interact
6521	0.137	interact
6689	0.134	interact
6690	0.135	interact
6718	0.135	interact
6719	0.137	interact
6753	0.136	interact
6754	0.138	interact
6794	0.137	interact
6795	0.139	interact
6877	0.137	interact
6878	0.139	interact
6958	0.137	interact
6959	0.139	interact
6997	0.138	interact
6998	0.14	interact
7073	0.139	interact
7074	0.141	interact
7183	0.138	interact
7184	0.14	interact
7195	0.14	interact
7196	0.142	interact
7347	0.139	interact
7348	0.141	interact
7451	0.138	interact
7452	0.14	interact
7464	0.14	interact
7465	0.142	interact
7468	0.142	interact
7469	0.144	interact
7518	0.143	interact
7519	0.144	interact
7523	0.144	interact
7524	0.146	interact
7767	0.141	interact
7768	0.143	interact
7799	0.142	interact
7800	0.144	interact
7831	0.144	interact
7832	0.146	interact
7851	0.145	interact
7852	0.147	interact
7904	0.146	interact
7905	0.148	interact
8098	0.144	interact
8099	0.146	interact
8111	0.145	interact
8112	0.147	interact
8123	0.147	interact
8124	0.149	interact
8136	0.149	interact
8137	0.15	interact
8153	0.15	interact
8154	0.152	interact
8431	0.146	interact
8432	0.148	interact
8432	0.148	interact
8433	0.15	interact
8452	0.15	interact
8453	0.151	interact
8458	0.151	interact
8459	0.153	interact
8548	0.151	interact
8549	0.153	interact
8556	0.153	interact
8557	0.155	interact
8574	0.154	interact
8575	0.156	interact
8586	0.156	interact
8587	0.158	interact
8593	0.158	interact
8594	0.16	interact
8601	0.16	interact
8602	0.161	interact
8603	0.161	interact
8604	0.163	interact
8621	0.163	interact
8622	0.165	interact
8723	0.163	interact
8724	0.164	interact
8725	0.164	interact
8726	0.166	interact
8739	0.166	interact
8740	0.168	interact
8866	0.165	interact
8867	0.167	interact
8871	0.167	interact
8872	0.169	interact
8875	0.169	interact
8876	0.171	interact
8900	0.17	interact
8901	0.172	interact
8916	0.172	interact
8917	0.174	interact
8988	0.172	interact
8989	0.174	interact
9097	0.172	interact
9098	0.174	interact
9135	0.173	interact
9136	0.175	interact
9144	0.174	interact
9145	0.176	interact
9155	0.176	interact
9156	0.178	interact
9162	0.178	interact
9163	0.18	interact
9164	0.18	interact
9165	0.181	interact
9227	0.18	interact
9228	0.182	interact
9241	0.182	interact
9242	0.184	interact
9279	0.183	interact
9280	0.185	interact
9335	0.184	interact
9336	0.185	interact
9343	0.185	interact
9344	0.187	interact
9469	0.185	interact
9470	0.186	interact
9476	0.186	interact
9477	0.188	interact
9625	0.185	interact
9626	0.187	interact
9663	0.186	interact
9664	0.188	interact
9671	0.188	interact
9672	0.19	interact
9706	0.189	interact
9707	0.191	interact
9733	0.19	interact
9734	0.192	interact
9861	0.19	interact
9862	0.191	interact
10009	0.188	interact
10010	0.19	interact
10065	0.189	interact
10066	0.191	interact
10185	0.189	interact
10186	0.19	interact
10313	0.188	interact
10314	0.19	interact
10329	0.189	interact
10330	0.191	interact
10354	0.191	interact
10355	0.193	interact
10448	0.191	interact
10449	0.193	interact
10501	0.191	interact
10502	0.193	interact
10618	0.191	interact
10619	0.193	interact
10661	0.192	interact
10662	0.194	interact
10744	0.192	interact
10745	0.194	interact
10753	0.194	interact
10754	0.196	interact
10775	0.195	interact
10776	0.197	interact
10789	0.197	interact
10790	0.199	interact
10827	0.198	interact
10828	0.2	interact
11295	0.19	interact
11296	0.192	interact
11320	0.192	interact
11321	0.193	interact
11346	0.193	interact
11347	0.195	interact
11349	0.195	interact
11350	0.196	interact
11404	0.195	interact
11405	0.197	interact
11726	0.191	interact
11727	0.193	interact
11754	0.192	interact
11755	0.194	interact
11854	0.192	interact
11855	0.194	interact
11996	0.191	interact
11997	0.193	interact
12012	0.192	interact
12013	0.194	interact
12013	0.194	interact
12014	0.196	interact
12145	0.193	interact
12146	0.195	interact
12149	0.195	interact
12150	0.197	interact
12257	0.195	interact
12258	0.197	interact
12441	0.193	interact
12442	0.195	interact
12459	0.194	interact
12460	0.196	interact
12471	0.196	interact
12472	0.198	interact
12557	0.196	interact
12558	0.198	interact
12569	0.198	interact
12570	0.2	interact
12660	0.198	interact
12661	0.2	interact
12804	0.197	interact
12805	0.199	interact
12918	0.196	interact
12919	0.198	interact
12939	0.198	interact
12940	0.2	interact
12964	0.199	interact
12965	0.201	interact
13014	0.2	interact
13015	0.202	interact
13069	0.201	interact
13070	0.203	interact
13107	0.202	interact
13108	0.204	interact
13191	0.202	interact
13192	0.204	interact
13222	0.203	interact
13223	0.205	interact
13234	0.205	interact
13235	0.207	interact
13314	0.205	interact
13315	0.207	interact
13350	0.206	interact
13351	0.208	interact
13468	0.206	interact
13469	0.207	interact
13478	0.207	interact
13479	0.209	interact
13543	0.208	interact
13544	0.21	interact
13609	0.208	interact
13610	0.21	interact
13645	0.21	interact
13646	0.211	interact
13680	0.211	interact
13681	0.213	interact
13877	0.209	interact
13878	0.21	interact
13888	0.21	interact
13889	0.212	interact
13892	0.212	interact
13893	0.214	interact
13914	0.213	interact
13915	0.215	interact
13939	0.215	interact
13940	0.217	interact
13980	0.216	interact
13981	0.218	interact
14009	0.217	interact
14010	0.219	interact
14113	0.217	interact
14114	0.219	interact
14132	0.218	interact
14133	0.22	interact
14149	0.22	interact
14150	0.222	interact
14170	0.221	interact
14171	0.223	interact
14209	0.222	interact
14210	0.224	interact
14246	0.223	interact
14247	0.225	interact
14323	0.224	interact
14324	0.226	interact
14538	0.221	interact
14539	0.223	interact
14564	0.223	interact
14565	0.224	interact
14573	0.224	interact
14574	0.226	interact
14586	0.226	interact
14587	0.228	interact
14608	0.227	interact
14609	0.229	interact
14632	0.229	interact
14633	0.231	interact
14656	0.23	interact
14657	0.232	interact
14823	0.229	interact
14824	0.23	interact
14830	0.23	interact
14831	0.232	interact
14967	0.229	interact
14968	0.231	interact
14974	0.231	interact
14975	0.233	interact
15157	0.229	interact
15158	0.231	interact
15248	0.229	interact
15249	0.231	interact
15312	0.23	interact
15313	0.232	interact
15340	0.231	interact
15341	0.233	interact
15457	0.231	interact
15458	0.232	interact
15530	0.231	interact
15531	0.233	interact
15537	0.233	interact
15538	0.235	interact
15561	0.234	interact
15562	0.236	interact
15664	0.234	interact
15665	0.236	interact
15730	0.234	interact
15731	0.236	interact
15752	0.236	interact
15753	0.238	interact
15766	0.237	interact
15767	0.239	interact
15809	0.238	interact
15810	0.24	interact
15843	0.24	interact
15844	0.242	interact
15869	0.241	interact
15870	0.243	interact
15876	0.243	interact
15877	0.245	interact
16028	0.242	interact
16029	0.243	interact
16069	0.243	interact
16070	0.244	interact
16165	0.242	interact
16166	0.244	interact
16171	0.244	interact
16172	0.246	interact
16187	0.246	interact
16188	0.248	interact
16235	0.247	interact
16236	0.249	interact
16464	0.244	interact
16465	0.246	interact
16578	0.243	interact
16579	0.245	interact
16649	0.244	interact
16650	0.246	interact
16695	0.245	interact
16696	0.247	interact
16778	0.245	interact
16779	0.247	interact
16781	0.247	interact
16782	0.249	interact
16938	0.245	interact
16939	0.247	interact
16952	0.247	interact
16953	0.249	interact
16961	0.249	interact
16962	0.251	interact
16990	0.25	interact
16991	0.252	interact
17038	0.251	interact
17039	0.253	interact
17070	0.252	interact
17071	0.254	interact
17159	0.252	interact
17160	0.254	interact
17299	0.251	interact
17300	0.253	interact
17481	0.249	interact
17482	0.251	interact
17694	0.247	interact
17695	0.249	interact
17712	0.248	interact
17713	0.25	interact
17798	0.249	interact
17799	0.25	interact
17835	0.25	interact
17836	0.252	interact
17872	0.251	interact
17873	0.253	interact
17966	0.251	interact
17967	0.253	interact
18002	0.252	interact
18003	0.254	interact
18101	0.252	interact
18102	0.254	interact
18144	0.253	interact
18145	0.255	interact
18200	0.254	interact
18201	0.255	interact
18285	0.254	interact
18286	0.256	interact
18295	0.255	interact
18296	0.257	interact
18397	0.255	interact
18398	0.257	interact
18431	0.256	interact
18432	0.258	interact
18451	0.258	interact
18452	0.26	interact
18687	0.255	interact
18688	0.257	interact
18708	0.256	interact
18709	0.258	interact
18719	0.258	interact
18720	0.26	interact
19140	0.251	interact
19141	0.253	interact
19207	0.252	interact
19208	0.254	interact
19229	0.253	interact
19230	0.255	interact
19231	0.255	interact
19232	0.257	interact
19243	0.257	interact
19244	0.259	interact
19276	0.258	interact
19277	0.26	interact
19318	0.259	interact
19319	0.261	interact
19349	0.26	interact
19350	0.262	interact
19519	0.259	interact
19520	0.261	interact
19566	0.26	interact
19567	0.261	interact
19567	0.261	interact
19568	0.263	interact
19613	0.262	interact
19614	0.264	interact
19924	0.258	interact
19925	0.26	interact
19998	0.258	interact
19999	0.26	interact
20165	0.257	interact
20166	0.259	interact
20181	0.258	interact
20182	0.26	interact
20260	0.259	interact
20261	0.26	interact
20284	0.26	interact
20285	0.262	interact
20352	0.261	interact
20353	0.262	interact
20402	0.261	interact
20403	0.263	interact
20457	0.262	interact
20458	0.264	interact
20522	0.263	interact
20523	0.265	interact
20535	0.264	interact
20536	0.266	interact
20588	0.265	interact
20589	0.267	interact
20601	0.267	interact
20602	0.269	interact
20701	0.267	interact
20702	0.268	interact
20849	0.265	interact
20850	0.267	interact
21268	0.259	interact
21269	0.261	interact
21341	0.259	interact
21342	0.261	interact
21379	0.26	interact
21380	0.262	interact
21620	0.257	interact
21621	0.259	interact
21697	0.258	interact
21698	0.259	interact
21840	0.257	interact
21841	0.258	interact
21856	0.258	interact
21857	0.26	interact
21857	0.26	interact
21858	0.262	interact
21900	0.261	interact
21901	0.263	interact
21915	0.263	interact
21916	0.264	interact
22113	0.26	interact
22114	0.262	interact
22133	0.262	interact
22134	0.264	interact
22238	0.262	interact
22239	0.263	interact
22246	0.263	interact
22247	0.265	interact
22422	0.262	interact
22423	0.263	interact
22596	0.26	interact
22597	0.262	interact
22659	0.261	interact
22660	0.262	interact
22935	0.257	interact
22936	0.259	interact
23019	0.257	interact
23020	0.259	interact
23195	0.255	interact
23196	0.257	interact
23296	0.255	interact
23297	0.257	interact
23315	0.257	interact
23316	0.258	interact
23534	0.254	interact
23535	0.256	interact
23642	0.254	interact
23643	0.256	interact
24189	0.244	interact
24190	0.246	interact
24190	0.246	interact
24191	0.248	interact
24220	0.248	interact
24221	0.249	interact
24475	0.244	interact
24476	0.246	interact
24689	0.242	interact
24690	0.244	interact
24693	0.244	interact
24694	0.245	interact
24752	0.244	interact
24753	0.246	interact
24857	0.244	interact
24858	0.246	interact
24974	0.244	interact
24975	0.245	interact
25100	0.243	interact
25101	0.245	interact
25169	0.243	interact
25170	0.245	interact
25201	0.245	interact
25202	0.246	interact
25280	0.245	interact
25281	0.247	interact
25484	0.243	interact
25485	0.244	interact
25752	0.239	interact
25753	0.241	interact
26046	0.235	interact
26047	0.237	interact
26259	0.232	interact
26260	0.234	interact
26441	0.231	interact
26442	0.232	interact
26462	0.232	interact
26463	0.234	interact
26543	0.232	interact
26544	0.234	interact
26549	0.234	interact
26550	0.236	interact
26665	0.234	interact
26666	0.235	interact
26693	0.235	interact
26694	0.237	interact
26736	0.236	interact
26737	0.238	interact
26834	0.236	interact
26835	0.238	interact
26837	0.238	interact
26838	0.239	interact
27059	0.235	interact
27060	0.237	interact
27073	0.237	interact
27074	0.238	interact
27114	0.238	interact
27115	0.24	interact
27180	0.238	interact
27181	0.24	interact
27279	0.238	interact
27280	0.24	interact
27291	0.24	interact
27292	0.242	interact
27347	0.24	interact
27348	0.242	interact
27592	0.237	interact
27593	0.239	interact
27682	0.237	interact
27683	0.239	interact
27747	0.238	interact
27748	0.24	interact
28109	0.232	interact
28110	0.234	interact
28240	0.232	interact
28241	0.234	interact
28307	0.232	interact
28308	0.234	interact
28673	0.227	interact
28674	0.229	interact
28699	0.228	interact
28700	0.23	interact
28989	0.224	interact
28990	0.226	interact
29063	0.224	interact
29064	0.226	interact
29207	0.223	interact
29208	0.225	interact
29296	0.223	interact
29297	0.225	interact
29356	0.224	interact
29357	0.226	interact
29424	0.225	interact
29425	0.226	interact
29553	0.224	interact
29554	0.226	interact
29718	0.222	interact
29719	0.224	interact
29767	0.223	interact
29768	0.225	interact
29971	0.221	interact
29972	0.223	interact
30091	0.22	interact
30092	0.222	interact
30112	0.222	interact
30113	0.224	interact
30477	0.216	interact
30478	0.218	interact
30499	0.218	interact
30500	0.22	interact
30551	0.219	interact
30552	0.22	interact
30571	0.22	interact
30572	0.222	interact
30752	0.218	interact
30753	0.22	interact
30768	0.22	interact
30769	0.222	interact
30962	0.218	interact
30963	0.22	interact
30976	0.219	interact
30977	0.221	interact
30983	0.221	interact
30984	0.223	interact
31047	0.222	interact
31048	0.224	interact
31105	0.222	interact
31106	0.224	interact
31204	0.222	interact
31205	0.224	interact
31268	0.223	interact
31269	0.225	interact
31396	0.222	interact
31397	0.224	interact
31431	0.223	interact
31432	0.225	interact
31435	0.225	interact
31436	0.227	interact
31713	0.221	interact
31714	0.223	interact
31766	0.222	interact
31767	0.224	interact
32055	0.218	interact
32056	0.22	interact
32099	0.219	interact
32100	0.221	interact
33075	0.201	interact
33076	0.203	interact
33314	0.198	interact
33315	0.2	interact
33391	0.199	interact
33392	0.2	interact
33394	0.2	interact
33395	0.202	interact
33510	0.2	interact
33511	0.202	interact
33558	0.201	interact
33559	0.203	interact
33587	0.202	interact
33588	0.204	interact
33651	0.203	interact
33652	0.205	interact
33785	0.202	interact
33786	0.204	interact
33893	0.202	interact
33894	0.203	interact
34090	0.199	interact
34091	0.201	interact
34578	0.191	interact
34579	0.193	interact
35023	0.184	interact
35024	0.186	interact
35032	0.186	interact
35033	0.188	interact
35296	0.182	interact
35297	0.184	interact
35377	0.183	interact
35378	0.185	interact
35692	0.178	interact
35693	0.18	interact
35744	0.179	interact
35745	0.181	interact
35852	0.179	interact
35853	0.181	interact
35985	0.178	interact
35986	0.18	interact
36028	0.179	interact
36029	0.181	interact
36091	0.179	interact
36092	0.181	interact
36973	0.163	interact
36974	0.165	interact
37069	0.163	interact
37070	0.165	interact
37217	0.162	interact
37218	0.164	interact
37511	0.158	interact
37512	0.16	interact
37994	0.15	interact
37995	0.152	interact
38026	0.151	interact
38027	0.153	interact
38091	0.152	interact
38092	0.154	interact
38357	0.148	interact
38358	0.15	interact
38494	0.147	interact
38495	0.149	interact
38796	0.143	interact
38797	0.145	interact
38863	0.144	interact
38864	0.146	interact
38899	0.145	interact
38900	0.147	interact
38975	0.145	interact
38976	0.147	interact
39361	0.139	interact
39362	0.141	interact
39742	0.133	interact
39743	0.135	interact
39892	0.132	interact
39893	0.134	interact
40259	0.127	interact
40260	0.129	interact
41019	0.113	interact
41020	0.115	interact
41227	0.111	interact
41228	0.113	interact
41398	0.109	interact
41399	0.111	interact
41404	0.111	interact
41405	0.113	interact
41535	0.11	interact
41536	0.112	interact
41568	0.111	interact
41569	0.113	interact
41579	0.113	interact
41580	0.115	interact
41694	0.113	interact
41695	0.114	interact
41697	0.114	interact
41698	0.116	interact
41839	0.113	interact
41840	0.115	interact
42081	0.11	interact
42082	0.112	interact
42114	0.112	interact
42115	0.113	interact
42791	0.1	interact
42792	0.102	interact
42959	0.098	interact
42960	0.1	interact
43036	0.098	interact
43037	0.1	interact
43861	0.084	interact
43862	0.085	interact
44490	0.073	interact
44491	0.074	interact
44627	0.072	interact
44628	0.074	interact
44800	0.07	interact
44801	0.072	interact
45066	0.067	interact
45067	0.068	interact
45371	0.062	interact
45372	0.064	interact
45602	0.059	interact
45603	0.061	interact
46415	0.045	interact
46416	0.047	interact
46760	0.04	interact
46761	0.041	interact
46821	0.04	interact
46822	0.042	interact
46903	0.04	interact
46904	0.042	interact
48413	0.011	interact
48414	0.013	interact
48735	0.007	interact
48736	0.009	interact
48874	0.006	interact
48875	0.008	interact
48905	0.007	interact
48906	0.009	interact
49269	0.002	interact
49270	0.003	interact
49466	0	interact
0	0	core
3	0	core
4	0	core
4	0	core
5	0	core
6	0	core
7	0	core
9	0	core
10	0	core
10	0	core
11	0.001	core
14	0.001	core
15	0.001	core
16	0.001	core
17	0.001	core
21	0.001	core
22	0.001	core
22	0.001	core
23	0.001	core
23	0.001	core
24	0.002	core
28	0.002	core
29	0.002	core
29	0.002	core
30	0.002	core
30	0.002	core
31	0.002	core
31	0.002	core
32	0.003	core
37	0.002	core
38	0.003	core
42	0.003	core
43	0.003	core
44	0.003	core
45	0.003	core
51	0.003	core
52	0.003	core
52	0.003	core
53	0.003	core
53	0.003	core
54	0.004	core
67	0.003	core
68	0.004	core
69	0.004	core
70	0.004	core
72	0.004	core
73	0.004	core
81	0.004	core
82	0.004	core
83	0.004	core
84	0.004	core
84	0.004	core
85	0.005	core
86	0.005	core
87	0.005	core
88	0.005	core
89	0.005	core
93	0.005	core
94	0.005	core
95	0.005	core
96	0.005	core
99	0.005	core
100	0.006	core
103	0.006	core
104	0.006	core
107	0.006	core
108	0.006	core
108	0.006	core
109	0.006	core
109	0.006	core
110	0.007	core
110	0.007	core
111	0.007	core
115	0.007	core
116	0.007	core
122	0.007	core
123	0.007	core
132	0.007	core
133	0.007	core
133	0.007	core
134	0.007	core
135	0.007	core
136	0.008	core
136	0.008	core
137	0.008	core
139	0.008	core
140	0.008	core
142	0.008	core
143	0.008	core
145	0.008	core
146	0.008	core
147	0.008	core
148	0.009	core
150	0.009	core
151	0.009	core
153	0.009	core
154	0.009	core
154	0.009	core
155	0.009	core
157	0.009	core
158	0.009	core
158	0.009	core
159	0.01	core
161	0.01	core
162	0.01	core
165	0.01	core
166	0.01	core
166	0.01	core
167	0.01	core
167	0.01	core
168	0.011	core
168	0.011	core
169	0.011	core
169	0.011	core
170	0.011	core
170	0.011	core
171	0.011	core
175	0.011	core
176	0.012	core
179	0.011	core
180	0.012	core
181	0.012	core
182	0.012	core
182	0.012	core
183	0.012	core
184	0.012	core
185	0.012	core
186	0.012	core
187	0.013	core
188	0.013	core
189	0.013	core
189	0.013	core
190	0.013	core
190	0.013	core
191	0.013	core
191	0.013	core
192	0.014	core
193	0.014	core
194	0.014	core
200	0.014	core
201	0.014	core
202	0.014	core
203	0.014	core
206	0.014	core
207	0.014	core
207	0.014	core
208	0.015	core
210	0.015	core
211	0.015	core
213	0.015	core
214	0.015	core
214	0.015	core
215	0.015	core
216	0.015	core
217	0.015	core
230	0.015	core
231	0.015	core
232	0.015	core
233	0.016	core
234	0.016	core
235	0.016	core
239	0.016	core
240	0.016	core
240	0.016	core
241	0.016	core
242	0.016	core
243	0.017	core
243	0.017	core
244	0.017	core
248	0.017	core
249	0.017	core
249	0.017	core
250	0.017	core
253	0.017	core
254	0.017	core
254	0.017	core
255	0.018	core
259	0.018	core
260	0.018	core
262	0.018	core
263	0.018	core
263	0.018	core
264	0.018	core
264	0.018	core
265	0.018	core
265	0.018	core
266	0.019	core
266	0.019	core
267	0.019	core
271	0.019	core
272	0.019	core
276	0.019	core
277	0.019	core
278	0.019	core
279	0.02	core
281	0.019	core
282	0.02	core
284	0.02	core
285	0.02	core
285	0.02	core
286	0.02	core
286	0.02	core
287	0.02	core
290	0.02	core
291	0.021	core
291	0.021	core
292	0.021	core
293	0.021	core
294	0.021	core
295	0.021	core
296	0.021	core
303	0.021	core
304	0.021	core
307	0.021	core
308	0.022	core
311	0.022	core
312	0.022	core
316	0.022	core
317	0.022	core
321	0.022	core
322	0.022	core
322	0.022	core
323	0.022	core
323	0.022	core
324	0.023	core
327	0.022	core
328	0.023	core
328	0.023	core
329	0.023	core
329	0.023	core
330	0.023	core
330	0.023	core
331	0.023	core
336	0.023	core
337	0.024	core
339	0.024	core
340	0.024	core
341	0.024	core
342	0.024	core
342	0.024	core
343	0.024	core
345	0.024	core
346	0.025	core
346	0.025	core
347	0.025	core
351	0.025	core
352	0.025	core
352	0.025	core
353	0.025	core
356	0.025	core
357	0.025	core
358	0.025	core
359	0.026	core
361	0.026	core
362	0.026	core
363	0.026	core
364	0.026	core
364	0.026	core
365	0.026	core
365	0.026	core
366	0.026	core
368	0.026	core
369	0.027	core
371	0.027	core
372	0.027	core
374	0.027	core
375	0.027	core
378	0.027	core
379	0.027	core
379	0.027	core
380	0.028	core
383	0.027	core
384	0.028	core
384	0.028	core
385	0.028	core
387	0.028	core
388	0.028	core
392	0.028	core
393	0.028	core
394	0.028	core
395	0.029	core
395	0.029	core
396	0.029	core
396	0.029	core
397	0.029	core
398	0.029	core
399	0.029	core
401	0.029	core
402	0.029	core
402	0.029	core
403	0.03	core
404	0.03	core
405	0.03	core
405	0.03	core
406	0.03	core
413	0.03	core
414	0.03	core
414	0.03	core
415	0.031	core
415	0.031	core
416	0.031	core
418	0.031	core
419	0.031	core
420	0.031	core
421	0.031	core
423	0.031	core
424	0.031	core
426	0.031	core
427	0.032	core
427	0.032	core
428	0.032	core
429	0.032	core
430	0.032	core
433	0.032	core
434	0.032	core
435	0.032	core
436	0.033	core
436	0.033	core
437	0.033	core
437	0.033	core
438	0.033	core
440	0.033	core
441	0.033	core
443	0.033	core
444	0.033	core
448	0.033	core
449	0.034	core
449	0.034	core
450	0.034	core
454	0.034	core
455	0.034	core
455	0.034	core
456	0.034	core
456	0.034	core
457	0.034	core
457	0.034	core
458	0.035	core
462	0.035	core
463	0.035	core
463	0.035	core
464	0.035	core
464	0.035	core
465	0.035	core
466	0.035	core
467	0.036	core
470	0.036	core
471	0.036	core
471	0.036	core
472	0.036	core
472	0.036	core
473	0.036	core
476	0.036	core
477	0.036	core
483	0.036	core
484	0.037	core
488	0.036	core
489	0.037	core
489	0.037	core
490	0.037	core
493	0.037	core
494	0.037	core
496	0.037	core
497	0.037	core
498	0.037	core
499	0.038	core
502	0.038	core
503	0.038	core
505	0.038	core
506	0.038	core
509	0.038	core
510	0.038	core
511	0.038	core
512	0.038	core
512	0.038	core
513	0.039	core
513	0.039	core
514	0.039	core
515	0.039	core
516	0.039	core
516	0.039	core
517	0.039	core
523	0.039	core
524	0.039	core
526	0.039	core
527	0.04	core
533	0.04	core
534	0.04	core
536	0.04	core
537	0.04	core
540	0.04	core
541	0.04	core
543	0.04	core
544	0.04	core
550	0.04	core
551	0.041	core
558	0.04	core
559	0.041	core
561	0.041	core
562	0.041	core
567	0.041	core
568	0.041	core
572	0.041	core
573	0.041	core
573	0.041	core
574	0.041	core
578	0.041	core
579	0.042	core
589	0.041	core
590	0.042	core
591	0.042	core
592	0.042	core
592	0.042	core
593	0.042	core
593	0.042	core
594	0.042	core
595	0.042	core
596	0.042	core
600	0.042	core
601	0.043	core
604	0.043	core
605	0.043	core
612	0.043	core
613	0.043	core
616	0.043	core
617	0.043	core
618	0.043	core
619	0.043	core
619	0.043	core
620	0.044	core
621	0.044	core
622	0.044	core
627	0.044	core
628	0.044	core
634	0.044	core
635	0.044	core
636	0.044	core
637	0.044	core
638	0.044	core
639	0.045	core
640	0.044	core
641	0.045	core
642	0.045	core
643	0.045	core
644	0.045	core
645	0.045	core
652	0.045	core
653	0.045	core
654	0.045	core
655	0.046	core
661	0.045	core
662	0.046	core
663	0.046	core
664	0.046	core
664	0.046	core
665	0.046	core
669	0.046	core
670	0.046	core
671	0.046	core
672	0.046	core
672	0.046	core
673	0.047	core
673	0.047	core
674	0.047	core
679	0.047	core
680	0.047	core
688	0.047	core
689	0.047	core
689	0.047	core
690	0.047	core
690	0.047	core
691	0.048	core
691	0.048	core
692	0.048	core
699	0.048	core
700	0.048	core
700	0.048	core
701	0.048	core
701	0.048	core
702	0.049	core
704	0.048	core
705	0.049	core
706	0.049	core
707	0.049	core
707	0.049	core
708	0.049	core
709	0.049	core
710	0.049	core
711	0.049	core
712	0.05	core
716	0.05	core
717	0.05	core
717	0.05	core
718	0.05	core
721	0.05	core
722	0.05	core
723	0.05	core
724	0.05	core
730	0.05	core
731	0.051	core
735	0.051	core
736	0.051	core
739	0.051	core
740	0.051	core
740	0.051	core
741	0.051	core
751	0.051	core
752	0.051	core
752	0.051	core
753	0.051	core
753	0.051	core
754	0.052	core
754	0.052	core
755	0.052	core
757	0.052	core
758	0.052	core
761	0.052	core
762	0.052	core
763	0.052	core
764	0.053	core
766	0.053	core
767	0.053	core
767	0.053	core
768	0.053	core
768	0.053	core
769	0.053	core
779	0.053	core
780	0.053	core
780	0.053	core
781	0.054	core
781	0.054	core
782	0.054	core
783	0.054	core
784	0.054	core
788	0.054	core
789	0.054	core
790	0.054	core
791	0.054	core
794	0.054	core
795	0.055	core
795	0.055	core
796	0.055	core
797	0.055	core
798	0.055	core
800	0.055	core
801	0.055	core
801	0.055	core
802	0.056	core
803	0.056	core
804	0.056	core
804	0.056	core
805	0.056	core
807	0.056	core
808	0.056	core
810	0.056	core
811	0.056	core
815	0.056	core
816	0.057	core
816	0.057	core
817	0.057	core
822	0.057	core
823	0.057	core
823	0.057	core
824	0.057	core
840	0.057	core
841	0.057	core
844	0.057	core
845	0.057	core
849	0.057	core
850	0.057	core
854	0.057	core
855	0.058	core
860	0.057	core
861	0.058	core
867	0.058	core
868	0.058	core
869	0.058	core
870	0.058	core
871	0.058	core
872	0.058	core
879	0.058	core
880	0.058	core
880	0.058	core
881	0.059	core
882	0.059	core
883	0.059	core
886	0.059	core
887	0.059	core
891	0.059	core
892	0.059	core
895	0.059	core
896	0.059	core
896	0.059	core
897	0.06	core
901	0.06	core
902	0.06	core
903	0.06	core
904	0.06	core
908	0.06	core
909	0.06	core
912	0.06	core
913	0.06	core
916	0.06	core
917	0.061	core
917	0.061	core
918	0.061	core
920	0.061	core
921	0.061	core
924	0.061	core
925	0.061	core
927	0.061	core
928	0.061	core
928	0.061	core
929	0.062	core
934	0.062	core
935	0.062	core
936	0.062	core
937	0.062	core
937	0.062	core
938	0.062	core
938	0.062	core
939	0.063	core
939	0.063	core
940	0.063	core
942	0.063	core
943	0.063	core
944	0.063	core
945	0.063	core
950	0.063	core
951	0.063	core
952	0.063	core
953	0.064	core
960	0.063	core
961	0.064	core
961	0.064	core
962	0.064	core
964	0.064	core
965	0.064	core
969	0.064	core
970	0.064	core
972	0.064	core
973	0.064	core
973	0.064	core
974	0.065	core
977	0.065	core
978	0.065	core
985	0.065	core
986	0.065	core
986	0.065	core
987	0.065	core
988	0.065	core
989	0.065	core
989	0.065	core
990	0.066	core
993	0.066	core
994	0.066	core
998	0.066	core
999	0.066	core
999	0.066	core
1000	0.066	core
1005	0.066	core
1006	0.066	core
1006	0.066	core
1007	0.067	core
1011	0.067	core
1012	0.067	core
1016	0.067	core
1017	0.067	core
1019	0.067	core
1020	0.067	core
1022	0.067	core
1023	0.067	core
1025	0.067	core
1026	0.068	core
1029	0.068	core
1030	0.068	core
1059	0.067	core
1060	0.067	core
1060	0.067	core
1061	0.068	core
1066	0.068	core
1067	0.068	core
1067	0.068	core
1068	0.068	core
1069	0.068	core
1070	0.068	core
1072	0.068	core
1073	0.069	core
1073	0.069	core
1074	0.069	core
1081	0.069	core
1082	0.069	core
1084	0.069	core
1085	0.069	core
1089	0.069	core
1090	0.069	core
1090	0.069	core
1091	0.069	core
1095	0.069	core
1096	0.07	core
1098	0.07	core
1099	0.07	core
1100	0.07	core
1101	0.07	core
1104	0.07	core
1105	0.07	core
1108	0.07	core
1109	0.07	core
1112	0.07	core
1113	0.071	core
1118	0.07	core
1119	0.071	core
1119	0.071	core
1120	0.071	core
1125	0.071	core
1126	0.071	core
1126	0.071	core
1127	0.071	core
1131	0.071	core
1132	0.072	core
1132	0.072	core
1133	0.072	core
1139	0.072	core
1140	0.072	core
1141	0.072	core
1142	0.072	core
1143	0.072	core
1144	0.072	core
1146	0.072	core
1147	0.073	core
1149	0.073	core
1150	0.073	core
1156	0.073	core
1157	0.073	core
1159	0.073	core
1160	0.073	core
1160	0.073	core
1161	0.073	core
1169	0.073	core
1170	0.073	core
1176	0.073	core
1177	0.074	core
1182	0.073	core
1183	0.074	core
1183	0.074	core
1184	0.074	core
1186	0.074	core
1187	0.074	core
1189	0.074	core
1190	0.074	core
1192	0.074	core
1193	0.075	core
1194	0.075	core
1195	0.075	core
1195	0.075	core
1196	0.075	core
1203	0.075	core
1204	0.075	core
1204	0.075	core
1205	0.075	core
1205	0.075	core
1206	0.076	core
1206	0.076	core
1207	0.076	core
1208	0.076	core
1209	0.076	core
1209	0.076	core
1210	0.076	core
1215	0.076	core
1216	0.076	core
1218	0.076	core
1219	0.077	core
1221	0.077	core
1222	0.077	core
1223	0.077	core
1224	0.077	core
1224	0.077	core
1225	0.077	core
1225	0.077	core
1226	0.078	core
1226	0.078	core
1227	0.078	core
1227	0.078	core
1228	0.078	core
1228	0.078	core
1229	0.078	core
1229	0.078	core
1230	0.079	core
1230	0.079	core
1231	0.079	core
1234	0.079	core
1235	0.079	core
1237	0.079	core
1238	0.079	core
1239	0.079	core
1240	0.079	core
1250	0.079	core
1251	0.079	core
1253	0.079	core
1254	0.08	core
1258	0.08	core
1259	0.08	core
1260	0.08	core
1261	0.08	core
1263	0.08	core
1264	0.08	core
1269	0.08	core
1270	0.08	core
1284	0.08	core
1285	0.08	core
1291	0.08	core
1292	0.08	core
1292	0.08	core
1293	0.081	core
1295	0.081	core
1296	0.081	core
1299	0.081	core
1300	0.081	core
1301	0.081	core
1302	0.081	core
1306	0.081	core
1307	0.081	core
1313	0.081	core
1314	0.082	core
1315	0.082	core
1316	0.082	core
1316	0.082	core
1317	0.082	core
1319	0.082	core
1320	0.082	core
1325	0.082	core
1326	0.082	core
1327	0.082	core
1328	0.083	core
1338	0.082	core
1339	0.083	core
1339	0.083	core
1340	0.083	core
1341	0.083	core
1342	0.083	core
1344	0.083	core
1345	0.083	core
1349	0.083	core
1350	0.084	core
1352	0.083	core
1353	0.084	core
1354	0.084	core
1355	0.084	core
1363	0.084	core
1364	0.084	core
1366	0.084	core
1367	0.084	core
1373	0.084	core
1374	0.084	core
1379	0.084	core
1380	0.084	core
1383	0.084	core
1384	0.085	core
1385	0.085	core
1386	0.085	core
1386	0.085	core
1387	0.085	core
1389	0.085	core
1390	0.085	core
1396	0.085	core
1397	0.085	core
1400	0.085	core
1401	0.086	core
1404	0.086	core
1405	0.086	core
1405	0.086	core
1406	0.086	core
1409	0.086	core
1410	0.086	core
1411	0.086	core
1412	0.087	core
1412	0.087	core
1413	0.087	core
1416	0.087	core
1417	0.087	core
1417	0.087	core
1418	0.087	core
1420	0.087	core
1421	0.087	core
1425	0.087	core
1426	0.088	core
1427	0.088	core
1428	0.088	core
1428	0.088	core
1429	0.088	core
1432	0.088	core
1433	0.088	core
1433	0.088	core
1434	0.088	core
1437	0.088	core
1438	0.089	core
1439	0.089	core
1440	0.089	core
1444	0.089	core
1445	0.089	core
1448	0.089	core
1449	0.089	core
1453	0.089	core
1454	0.089	core
1458	0.089	core
1459	0.09	core
1459	0.09	core
1460	0.09	core
1465	0.09	core
1466	0.09	core
1473	0.09	core
1474	0.09	core
1475	0.09	core
1476	0.09	core
1476	0.09	core
1477	0.09	core
[truncated: 32,033 more rows]

## Sheet: Fig7G_REVEL_PCA_data
pathway	tolerable	damaging
ABC_TRANSPORTERS	-2.317	-1.276
ACUTE_MYELOID_LEUKEMIA	-1.678	-1.0809
ADHERENS_JUNCTION	1.6253	1.3444
ADIPOCYTOKINE_SIGNALING_PATHWAY	0.899	1.7691
ALANINE_ASPARTATE_AND_GLUTAMATE_METABOLISM	-1.308	2.4801
ALDOSTERONE_REGULATED_SODIUM_REABSORPTION	1.7406	2.2345
ALLOGRAFT_REJECTION	-1.0629	-0.766
ALPHA_LINOLENIC_ACID_METABOLISM	0.89	1.0089
ALZHEIMERS_DISEASE	1.6803	2.2422
AMINO_SUGAR_AND_NUCLEOTIDE_SUGAR_METABOLISM	-1.858	-1.2698
AMINOACYL_TRNA_BIOSYNTHESIS	-1.4106	1.1542
AMYOTROPHIC_LATERAL_SCLEROSIS_ALS	-1.8926	1.0494
ANTIGEN_PROCESSING_AND_PRESENTATION	2.6561	-1.1399
APOPTOSIS	1.952	1.5144
ARACHIDONIC_ACID_METABOLISM	2.4994	1.6786
ARGININE_AND_PROLINE_METABOLISM	1.0852	2.1385
ARRHYTHMOGENIC_RIGHT_VENTRICULAR_CARDIOMYOPATHY_ARVC	1.9679	2.2081
ASCORBATE_AND_ALDARATE_METABOLISM	0.9705	0.5419
ASTHMA	1.8147	-0.6736
AUTOIMMUNE_THYROID_DISEASE	1.2678	-0.6342
AXON_GUIDANCE	-1.8699	1.6538
B_CELL_RECEPTOR_SIGNALING_PATHWAY	-1.4742	0.9717
BASAL_CELL_CARCINOMA	-1.4376	2.2204
BASAL_TRANSCRIPTION_FACTORS	-1.534	-1.2793
BASE_EXCISION_REPAIR	-0.8886	1.1747
BETA_ALANINE_METABOLISM	1.093	1.3528
BIOSYNTHESIS_OF_UNSATURATED_FATTY_ACIDS	0.9737	1.0131
BLADDER_CANCER	1.4042	1.0497
BUTANOATE_METABOLISM	1.5189	1.7513
CALCIUM_SIGNALING_PATHWAY	2.5672	3.141
CARDIAC_MUSCLE_CONTRACTION	-1.2336	1.7709
CELL_ADHESION_MOLECULES_CAMS	1.7446	-1.2009
CELL_CYCLE	1.2303	1.2072
CHEMOKINE_SIGNALING_PATHWAY	3.1217	1.4216
CHRONIC_MYELOID_LEUKEMIA	-1.599	1.5183
CIRCADIAN_RHYTHM_MAMMAL	-0.6521	-1.1944
CITRATE_CYCLE_TCA_CYCLE	-1.0973	1.5035
COLORECTAL_CANCER	-1.7014	1.2667
COMPLEMENT_AND_COAGULATION_CASCADES	4.382	2.3529
CYSTEINE_AND_METHIONINE_METABOLISM	-0.9483	1.6903
CYTOKINE_CYTOKINE_RECEPTOR_INTERACTION	3.4292	-1.0098
CYTOSOLIC_DNA_SENSING_PATHWAY	-0.8106	-0.8997
DILATED_CARDIOMYOPATHY	1.7449	2.2377
DNA_REPLICATION	1.8327	1.4975
DORSO_VENTRAL_AXIS_FORMATION	0.8865	1.2597
DRUG_METABOLISM_CYTOCHROME_P450	1.6913	1.1817
DRUG_METABOLISM_OTHER_ENZYMES	-0.8779	-0.7292
ECM_RECEPTOR_INTERACTION	3.0756	2.5765
ENDOCYTOSIS	-1.6164	1.671
ENDOMETRIAL_CANCER	1.3477	1.3266
EPITHELIAL_CELL_SIGNALING_IN_HELICOBACTER_PYLORI_INFECTION	-1.9376	0.6714
ERBB_SIGNALING_PATHWAY	1.3437	0.8395
ETHER_LIPID_METABOLISM	0.9	1.0957
FATTY_ACID_METABOLISM	-1.4223	1.4513
FC_EPSILON_RI_SIGNALING_PATHWAY	1.5978	1.131
FC_GAMMA_R_MEDIATED_PHAGOCYTOSIS	-1.9886	1.1301
FOCAL_ADHESION	2.3715	2.0183
FOLATE_BIOSYNTHESIS	1.3533	1.8994
FRUCTOSE_AND_MANNOSE_METABOLISM	-1.7256	-1.2959
GALACTOSE_METABOLISM	-1.2941	1.2821
GAP_JUNCTION	-1.403	2.1335
GLIOMA	1.8568	2.0529
GLUTATHIONE_METABOLISM	-1.1492	-1.0168
GLYCEROLIPID_METABOLISM	0.8758	1.6341
GLYCEROPHOSPHOLIPID_METABOLISM	-1.4745	-0.7654
GLYCINE_SERINE_AND_THREONINE_METABOLISM	0.7973	1.8131
GLYCOLYSIS_GLUCONEOGENESIS	0.8751	2.0639
GLYCOSAMINOGLYCAN_BIOSYNTHESIS_CHONDROITIN_SULFATE	1.0604	1.4258
GLYCOSAMINOGLYCAN_BIOSYNTHESIS_HEPARAN_SULFATE	1.2227	1.6581
GLYCOSAMINOGLYCAN_BIOSYNTHESIS_KERATAN_SULFATE	-0.8427	0.8116
GLYCOSAMINOGLYCAN_DEGRADATION	1.1575	0.9831
GLYCOSPHINGOLIPID_BIOSYNTHESIS_GANGLIO_SERIES	1.0228	1.3796
GLYCOSPHINGOLIPID_BIOSYNTHESIS_GLOBO_SERIES	1.0441	1.4891
GLYCOSPHINGOLIPID_BIOSYNTHESIS_LACTO_AND_NEOLACTO_SERIES	-0.9768	1.4406
GLYCOSYLPHOSPHATIDYLINOSITOL_GPI_ANCHOR_BIOSYNTHESIS	0.8912	0.7674
GLYOXYLATE_AND_DICARBOXYLATE_METABOLISM	-0.7817	1.0826
GNRH_SIGNALING_PATHWAY	-1.3475	1.72
GRAFT_VERSUS_HOST_DISEASE	1.4701	-1.1276
HEDGEHOG_SIGNALING_PATHWAY	-1.1889	1.8557
HEMATOPOIETIC_CELL_LINEAGE	4.619	-1.5056
HISTIDINE_METABOLISM	0.7373	2.0906
HOMOLOGOUS_RECOMBINATION	1.4125	0.5112
HUNTINGTONS_DISEASE	-2.6197	1.6954
HYPERTROPHIC_CARDIOMYOPATHY_HCM	1.5723	2.025
INOSITOL_PHOSPHATE_METABOLISM	0.9935	1.1728
INSULIN_SIGNALING_PATHWAY	1.4858	2.0354
INTESTINAL_IMMUNE_NETWORK_FOR_IGA_PRODUCTION	-2.0757	-1.6482
JAK_STAT_SIGNALING_PATHWAY	2.5521	1.0646
LEISHMANIA_INFECTION	1.2071	-0.8728
LEUKOCYTE_TRANSENDOTHELIAL_MIGRATION	1.4051	1.9566
LIMONENE_AND_PINENE_DEGRADATION	1.1284	1.2092
LINOLEIC_ACID_METABOLISM	2.2537	1.4395
LONG_TERM_DEPRESSION	-1.7434	1.8451
LONG_TERM_POTENTIATION	-0.9314	1.8741
LYSINE_DEGRADATION	-0.9458	1.1267
LYSOSOME	-0.9047	1.2112
MAPK_SIGNALING_PATHWAY	-2.0622	1.5049
MATURITY_ONSET_DIABETES_OF_THE_YOUNG	0.9865	1.2086
MELANOGENESIS	0.9044	2.1608
MELANOMA	1.1336	1.729
METABOLISM_OF_XENOBIOTICS_BY_CYTOCHROME_P450	1.8466	0.7836
MISMATCH_REPAIR	-1.0327	-0.8083
MTOR_SIGNALING_PATHWAY	-1.1581	0.6325
N_GLYCAN_BIOSYNTHESIS	1.4621	2.2506
NATURAL_KILLER_CELL_MEDIATED_CYTOTOXICITY	1.5652	1.4599
NEUROACTIVE_LIGAND_RECEPTOR_INTERACTION	4.6734	3.4056
NEUROTROPHIN_SIGNALING_PATHWAY	-1.6471	0.6797
NICOTINATE_AND_NICOTINAMIDE_METABOLISM	0.9907	1.6662
NITROGEN_METABOLISM	0.8346	1.8083
NOD_LIKE_RECEPTOR_SIGNALING_PATHWAY	1.8491	-0.6
NON_HOMOLOGOUS_END_JOINING	1.0458	-1.3746
NON_SMALL_CELL_LUNG_CANCER	1.4713	1.8079
NOTCH_SIGNALING_PATHWAY	-1.0075	1.4119
NUCLEOTIDE_EXCISION_REPAIR	-0.9574	0.5337
O_GLYCAN_BIOSYNTHESIS	0.9037	1.1053
OLFACTORY_TRANSDUCTION	7.0865	-5.9997
ONE_CARBON_POOL_BY_FOLATE	-1.5637	-0.8353
OOCYTE_MEIOSIS	1.09	1.1148
OTHER_GLYCAN_DEGRADATION	-0.6751	1.3086
OXIDATIVE_PHOSPHORYLATION	-1.4444	2.0261
P53_SIGNALING_PATHWAY	-1.6636	-0.9873
PANCREATIC_CANCER	-1.4636	1.5048
PANTOTHENATE_AND_COA_BIOSYNTHESIS	0.9569	1.2047
PARKINSONS_DISEASE	1.3722	1.9129
PATHOGENIC_ESCHERICHIA_COLI_INFECTION	-1.1886	1.7526
PATHWAYS_IN_CANCER	2.2772	1.9363
PENTOSE_AND_GLUCURONATE_INTERCONVERSIONS	-0.7742	-1.1155
PENTOSE_PHOSPHATE_PATHWAY	-0.7923	0.6688
PEROXISOME	-1.8731	1.2148
PHENYLALANINE_METABOLISM	1.5126	1.2758
PHOSPHATIDYLINOSITOL_SIGNALING_SYSTEM	-1.343	1.6161
PORPHYRIN_AND_CHLOROPHYLL_METABOLISM	1.0507	1.086
PPAR_SIGNALING_PATHWAY	-1.2915	1.204
PRIMARY_BILE_ACID_BIOSYNTHESIS	-1.0998	0.7766
PRIMARY_IMMUNODEFICIENCY	1.343	0.7966
PRION_DISEASES	2.8578	1.7066
PROGESTERONE_MEDIATED_OOCYTE_MATURATION	1.4382	1.3159
PROPANOATE_METABOLISM	-0.8628	1.8542
PROSTATE_CANCER	1.5804	1.6273
PROTEASOME	1.0067	1.5517
PROTEIN_EXPORT	-1.7539	-1.4514
PROXIMAL_TUBULE_BICARBONATE_RECLAMATION	-1.1024	1.6476
PURINE_METABOLISM	-1.9843	2.0443
PYRIMIDINE_METABOLISM	-1.7901	1.7255
PYRUVATE_METABOLISM	1.2783	2.0367
REGULATION_OF_ACTIN_CYTOSKELETON	-1.6551	1.7083
REGULATION_OF_AUTOPHAGY	1.0777	1.1626
RENAL_CELL_CARCINOMA	1.2335	1.3835
RENIN_ANGIOTENSIN_SYSTEM	1.7323	1.9122
RETINOL_METABOLISM	1.1659	1.4061
RIBOFLAVIN_METABOLISM	1.6364	0.6803
RIBOSOME	-2.7636	2.2789
RIG_I_LIKE_RECEPTOR_SIGNALING_PATHWAY	-0.8423	-1.1434
RNA_DEGRADATION	-0.7373	1.5194
RNA_POLYMERASE	-1.6534	1.3293
SELENOAMINO_ACID_METABOLISM	-1.6066	1.1206
SMALL_CELL_LUNG_CANCER	1.8212	1.3711
SNARE_INTERACTIONS_IN_VESICULAR_TRANSPORT	1.3235	-1.4678
SPHINGOLIPID_METABOLISM	0.9596	1.3377
SPLICEOSOME	-1.9915	-1.6589
STARCH_AND_SUCROSE_METABOLISM	1.0058	1.5352
STEROID_BIOSYNTHESIS	-0.8656	1.7264
STEROID_HORMONE_BIOSYNTHESIS	2.3789	1.4583
SULFUR_METABOLISM	-0.8511	1.247
SYSTEMIC_LUPUS_ERYTHEMATOSUS	1.7825	1.5239
T_CELL_RECEPTOR_SIGNALING_PATHWAY	1.3887	0.9784
TASTE_TRANSDUCTION	1.2367	1.0113
TAURINE_AND_HYPOTAURINE_METABOLISM	-0.7193	-0.9051
TERPENOID_BACKBONE_BIOSYNTHESIS	-1.5867	1.2549
TGF_BETA_SIGNALING_PATHWAY	1.3907	1.9879
THYROID_CANCER	1.1588	1.1045
TIGHT_JUNCTION	-2.43	1.1946
TOLL_LIKE_RECEPTOR_SIGNALING_PATHWAY	-1.5057	-1.0058
TRYPTOPHAN_METABOLISM	1.5222	1.9906
TYPE_I_DIABETES_MELLITUS	0.8921	-0.5585
TYPE_II_DIABETES_MELLITUS	1.1634	2.1704
TYROSINE_METABOLISM	1.5407	1.6104
UBIQUITIN_MEDIATED_PROTEOLYSIS	-2.2899	-1.0068
VALINE_LEUCINE_AND_ISOLEUCINE_BIOSYNTHESIS	-1.3258	1.1501
VALINE_LEUCINE_AND_ISOLEUCINE_DEGRADATION	-2.0628	2.0646
VASCULAR_SMOOTH_MUSCLE_CONTRACTION	1.5753	2.1254
VASOPRESSIN_REGULATED_WATER_REABSORPTION	-1.7583	0.8529
VEGF_SIGNALING_PATHWAY	1.3836	1.4099
VIBRIO_CHOLERAE_INFECTION	-1.7264	1.1407
VIRAL_MYOCARDITIS	1.4002	-1.0261
WNT_SIGNALING_PATHWAY	-1.3651	2.2533

## Sheet: FigS19_CADD_PCA_data
pathway	tolerable	damaging
ABC_TRANSPORTERS	-1.9229	-2.1656
ACUTE_MYELOID_LEUKEMIA	-1.6469	-1.3931
ADHERENS_JUNCTION	-1.5191	2.0964
ADIPOCYTOKINE_SIGNALING_PATHWAY	-1.0728	1.7475
ALANINE_ASPARTATE_AND_GLUTAMATE_METABOLISM	-0.8874	1.8797
ALDOSTERONE_REGULATED_SODIUM_REABSORPTION	1.4941	2.0752
ALLOGRAFT_REJECTION	0.8998	-1.2922
ALPHA_LINOLENIC_ACID_METABOLISM	-0.7748	0.8515
ALZHEIMERS_DISEASE	-1.9237	2.468
AMINO_SUGAR_AND_NUCLEOTIDE_SUGAR_METABOLISM	-1.9159	-2.2359
AMINOACYL_TRNA_BIOSYNTHESIS	-1.1906	-2.0258
AMYOTROPHIC_LATERAL_SCLEROSIS_ALS	-1.5895	1.4419
ANTIGEN_PROCESSING_AND_PRESENTATION	1.2529	-1.262
APOPTOSIS	1.718	1.4725
ARACHIDONIC_ACID_METABOLISM	1.4804	2.0813
ARGININE_AND_PROLINE_METABOLISM	-1.1426	1.6584
ARRHYTHMOGENIC_RIGHT_VENTRICULAR_CARDIOMYOPATHY_ARVC	1.2979	2.3138
ASCORBATE_AND_ALDARATE_METABOLISM	1.1772	-0.8844
ASTHMA	2.1936	-1.9069
AUTOIMMUNE_THYROID_DISEASE	1.5737	-1.4308
AXON_GUIDANCE	-2.3881	1.64
B_CELL_RECEPTOR_SIGNALING_PATHWAY	-1.6217	1.2796
BASAL_CELL_CARCINOMA	-1.7003	1.3263
BASAL_TRANSCRIPTION_FACTORS	-2.0761	-1.2874
BASE_EXCISION_REPAIR	-0.8895	-1.3675
BETA_ALANINE_METABOLISM	0.6983	1.0958
BIOSYNTHESIS_OF_UNSATURATED_FATTY_ACIDS	0.5603	0.8373
BLADDER_CANCER	0.6309	1.1485
BUTANOATE_METABOLISM	1.1733	2.0616
CALCIUM_SIGNALING_PATHWAY	1.3875	3.9953
CARDIAC_MUSCLE_CONTRACTION	-2.1874	1.3243
CELL_ADHESION_MOLECULES_CAMS	1.2448	-1.3028
CELL_CYCLE	-1.6044	1.8679
CHEMOKINE_SIGNALING_PATHWAY	2.3482	1.656
CHRONIC_MYELOID_LEUKEMIA	-1.9347	1.8838
CIRCADIAN_RHYTHM_MAMMAL	-0.8116	-0.7116
CITRATE_CYCLE_TCA_CYCLE	-1.5472	0.6426
COLORECTAL_CANCER	-1.9931	1.199
COMPLEMENT_AND_COAGULATION_CASCADES	4.3295	3.1989
CYSTEINE_AND_METHIONINE_METABOLISM	-0.487	0.7748
CYTOKINE_CYTOKINE_RECEPTOR_INTERACTION	3.779	-2.9655
CYTOSOLIC_DNA_SENSING_PATHWAY	-0.8749	-0.9469
DILATED_CARDIOMYOPATHY	1.4248	1.9343
DNA_REPLICATION	1.4453	1.9956
DORSO_VENTRAL_AXIS_FORMATION	1.2256	-0.8398
DRUG_METABOLISM_CYTOCHROME_P450	1.8486	1.0924
DRUG_METABOLISM_OTHER_ENZYMES	1.2696	-1.0589
ECM_RECEPTOR_INTERACTION	2.8479	2.4604
ENDOCYTOSIS	-2.4493	1.4618
ENDOMETRIAL_CANCER	-1.2761	1.289
EPITHELIAL_CELL_SIGNALING_IN_HELICOBACTER_PYLORI_INFECTION	-1.5895	1.1707
ERBB_SIGNALING_PATHWAY	-1.5062	1.4454
ETHER_LIPID_METABOLISM	-0.9145	0.9072
FATTY_ACID_METABOLISM	-0.9469	1.037
FC_EPSILON_RI_SIGNALING_PATHWAY	1.1208	-1.5091
FC_GAMMA_R_MEDIATED_PHAGOCYTOSIS	-2.7689	1.7458
FOCAL_ADHESION	1.7281	2.8176
FOLATE_BIOSYNTHESIS	1.9745	1.6764
FRUCTOSE_AND_MANNOSE_METABOLISM	-1.5881	-2.2486
GALACTOSE_METABOLISM	-0.7081	-1.7714
GAP_JUNCTION	-1.6047	1.7651
GLIOMA	-0.8175	2.0846
GLUTATHIONE_METABOLISM	-1.472	-1.0399
GLYCEROLIPID_METABOLISM	0.9624	1.5392
GLYCEROPHOSPHOLIPID_METABOLISM	-2.1126	-0.7929
GLYCINE_SERINE_AND_THREONINE_METABOLISM	0.7451	1.0906
GLYCOLYSIS_GLUCONEOGENESIS	-1.0024	1.2218
GLYCOSAMINOGLYCAN_BIOSYNTHESIS_CHONDROITIN_SULFATE	0.9676	1.5998
GLYCOSAMINOGLYCAN_BIOSYNTHESIS_HEPARAN_SULFATE	0.8866	1.5279
GLYCOSAMINOGLYCAN_BIOSYNTHESIS_KERATAN_SULFATE	-0.9037	0.7919
GLYCOSAMINOGLYCAN_DEGRADATION	1.746	0.8403
GLYCOSPHINGOLIPID_BIOSYNTHESIS_GANGLIO_SERIES	0.5851	0.6003
GLYCOSPHINGOLIPID_BIOSYNTHESIS_GLOBO_SERIES	1.0588	1.0275
GLYCOSPHINGOLIPID_BIOSYNTHESIS_LACTO_AND_NEOLACTO_SERIES	-0.857	-1.1297
GLYCOSYLPHOSPHATIDYLINOSITOL_GPI_ANCHOR_BIOSYNTHESIS	0.9705	-0.7836
GLYOXYLATE_AND_DICARBOXYLATE_METABOLISM	-0.7432	0.6316
GNRH_SIGNALING_PATHWAY	-1.1678	1.6521
GRAFT_VERSUS_HOST_DISEASE	1.3794	-1.4015
HEDGEHOG_SIGNALING_PATHWAY	-1.6722	1.18
HEMATOPOIETIC_CELL_LINEAGE	4.5837	-1.7407
HISTIDINE_METABOLISM	0.9592	1.2243
HOMOLOGOUS_RECOMBINATION	1.2413	1.0112
HUNTINGTONS_DISEASE	-2.7095	1.6486
HYPERTROPHIC_CARDIOMYOPATHY_HCM	1.256	1.6559
INOSITOL_PHOSPHATE_METABOLISM	-1.4149	-1.2148
INSULIN_SIGNALING_PATHWAY	-1.7051	2.7861
INTESTINAL_IMMUNE_NETWORK_FOR_IGA_PRODUCTION	0.827	-2.3832
JAK_STAT_SIGNALING_PATHWAY	2.4606	0.966
LEISHMANIA_INFECTION	-0.9751	-1.1242
LEUKOCYTE_TRANSENDOTHELIAL_MIGRATION	-1.9615	2.3967
LIMONENE_AND_PINENE_DEGRADATION	0.6784	1.1326
LINOLEIC_ACID_METABOLISM	1.5947	1.6034
LONG_TERM_DEPRESSION	-2.2233	1.9597
LONG_TERM_POTENTIATION	-1.6358	2.1982
LYSINE_DEGRADATION	-0.6674	0.6219
LYSOSOME	1.0617	0.8104
MAPK_SIGNALING_PATHWAY	-2.3561	1.7827
MATURITY_ONSET_DIABETES_OF_THE_YOUNG	0.6231	1.2812
MELANOGENESIS	-0.9811	1.5051
MELANOMA	0.7464	1.8688
METABOLISM_OF_XENOBIOTICS_BY_CYTOCHROME_P450	1.9465	1.1461
MISMATCH_REPAIR	1.0694	-1.0877
MTOR_SIGNALING_PATHWAY	-1.0317	1.5884
N_GLYCAN_BIOSYNTHESIS	0.9654	1.4853
NATURAL_KILLER_CELL_MEDIATED_CYTOTOXICITY	1.2023	-2.2394
NEUROACTIVE_LIGAND_RECEPTOR_INTERACTION	3.0094	5.0286
NEUROTROPHIN_SIGNALING_PATHWAY	-1.3237	1.199
NICOTINATE_AND_NICOTINAMIDE_METABOLISM	1.6451	1.7476
NITROGEN_METABOLISM	0.9581	0.6418
NOD_LIKE_RECEPTOR_SIGNALING_PATHWAY	1.5868	0.823
NON_HOMOLOGOUS_END_JOINING	-0.8159	0.5299
NON_SMALL_CELL_LUNG_CANCER	-1.3443	1.7592
NOTCH_SIGNALING_PATHWAY	-0.8729	-1.0892
NUCLEOTIDE_EXCISION_REPAIR	0.7304	0.8597
O_GLYCAN_BIOSYNTHESIS	0.379	1.0384
OLFACTORY_TRANSDUCTION	7.1428	5.8074
ONE_CARBON_POOL_BY_FOLATE	-1.2993	-0.9154
OOCYTE_MEIOSIS	-0.9522	1.5593
OTHER_GLYCAN_DEGRADATION	0.6654	0.9488
OXIDATIVE_PHOSPHORYLATION	-2.666	2.3087
P53_SIGNALING_PATHWAY	-1.8157	-1.1758
PANCREATIC_CANCER	-2.0169	1.582
PANTOTHENATE_AND_COA_BIOSYNTHESIS	1.0167	0.969
PARKINSONS_DISEASE	-2.2249	1.9979
PATHOGENIC_ESCHERICHIA_COLI_INFECTION	-1.8789	1.0599
PATHWAYS_IN_CANCER	-1.2627	2.2822
PENTOSE_AND_GLUCURONATE_INTERCONVERSIONS	1.5641	-1.3195
PENTOSE_PHOSPHATE_PATHWAY	-0.9264	-1.1476
PEROXISOME	0.7199	1.3653
PHENYLALANINE_METABOLISM	0.6647	2.123
PHOSPHATIDYLINOSITOL_SIGNALING_SYSTEM	-1.7274	-1.4226
PORPHYRIN_AND_CHLOROPHYLL_METABOLISM	1.5338	0.9821
PPAR_SIGNALING_PATHWAY	-1.0571	1.0669
PRIMARY_BILE_ACID_BIOSYNTHESIS	1.0999	-1.3354
PRIMARY_IMMUNODEFICIENCY	1.5687	-1.0328
PRION_DISEASES	2.355	2.0795
PROGESTERONE_MEDIATED_OOCYTE_MATURATION	-1.3926	1.825
PROPANOATE_METABOLISM	0.7037	0.6751
PROSTATE_CANCER	-1.2937	2.0035
PROTEASOME	-1.4815	1.1501
PROTEIN_EXPORT	-2.0484	-1.102
PROXIMAL_TUBULE_BICARBONATE_RECLAMATION	-1.4143	1.2947
PURINE_METABOLISM	-1.4051	2.3406
PYRIMIDINE_METABOLISM	-2.0522	1.9031
PYRUVATE_METABOLISM	0.7556	1.3394
REGULATION_OF_ACTIN_CYTOSKELETON	-1.5893	1.8622
REGULATION_OF_AUTOPHAGY	0.7525	1.17
RENAL_CELL_CARCINOMA	-0.9984	1.2858
RENIN_ANGIOTENSIN_SYSTEM	2.0738	1.7255
RETINOL_METABOLISM	1.8806	0.4551
RIBOFLAVIN_METABOLISM	1.1973	1.4226
RIBOSOME	-3.7411	3.4713
RIG_I_LIKE_RECEPTOR_SIGNALING_PATHWAY	0.6028	-0.9307
RNA_DEGRADATION	-2.1236	0.7544
RNA_POLYMERASE	-2.1956	1.0653
SELENOAMINO_ACID_METABOLISM	-1.1085	-0.7944
SMALL_CELL_LUNG_CANCER	1.495	1.6862
SNARE_INTERACTIONS_IN_VESICULAR_TRANSPORT	-1.4689	1.6272
SPHINGOLIPID_METABOLISM	-0.6628	1.0591
SPLICEOSOME	-3.8531	-0.836
STARCH_AND_SUCROSE_METABOLISM	1.6117	0.9838
STEROID_BIOSYNTHESIS	0.9258	0.8283
STEROID_HORMONE_BIOSYNTHESIS	2.7067	2.0614
SULFUR_METABOLISM	-0.8043	0.8839
SYSTEMIC_LUPUS_ERYTHEMATOSUS	1.806	1.6855
T_CELL_RECEPTOR_SIGNALING_PATHWAY	0.9532	1.0028
TASTE_TRANSDUCTION	1.8888	-0.7487
TAURINE_AND_HYPOTAURINE_METABOLISM	-1.1373	-1.0864
TERPENOID_BACKBONE_BIOSYNTHESIS	0.7746	0.693
TGF_BETA_SIGNALING_PATHWAY	-1.0262	2.6744
THYROID_CANCER	-0.8414	0.7285
TIGHT_JUNCTION	-2.9981	-1.4164
TOLL_LIKE_RECEPTOR_SIGNALING_PATHWAY	1.5016	-1.6601
TRYPTOPHAN_METABOLISM	0.9361	2.0897
TYPE_I_DIABETES_MELLITUS	0.5328	-0.6916
TYPE_II_DIABETES_MELLITUS	-0.9028	2.4516
TYROSINE_METABOLISM	1.1757	2.024
UBIQUITIN_MEDIATED_PROTEOLYSIS	-2.1765	-1.2385
VALINE_LEUCINE_AND_ISOLEUCINE_BIOSYNTHESIS	1.1433	-1.5317
VALINE_LEUCINE_AND_ISOLEUCINE_DEGRADATION	-1.0686	-1.2244
VASCULAR_SMOOTH_MUSCLE_CONTRACTION	-0.969	2.1623
VASOPRESSIN_REGULATED_WATER_REABSORPTION	-1.7859	-0.7455
VEGF_SIGNALING_PATHWAY	-1.4537	1.4673
VIBRIO_CHOLERAE_INFECTION	-1.8569	1.3213
VIRAL_MYOCARDITIS	1.4111	-1.5828
WNT_SIGNALING_PATHWAY	-2.2348	1.4945
